# Supplementary material for: Whole Exome Sequencing in Healthy Individuals of Extreme Constitution Types Reveals Differential Disease Risk: A Novel Approach towards Predictive Medicine
Source: J Pers Med. 2022 Mar 18;12(3):489. doi: 10.3390/jpm12030489 (PMC8952204; doi:10.3390/jpm12030489)
Supplement: Supplementary file 1 [file jpm-12-00489-s001.zip]

Archive with 31 entries (25 files):
- jpm-1618876-supplementary/
- jpm-1618876-supplementary/Supplementary Material/
- jpm-1618876-supplementary/Supplementary Material/Supplementary Figures-20211119T162433Z-001/
- jpm-1618876-supplementary/Supplementary Material/Supplementary Figures-20211119T162433Z-001/Supplementary Figures/
- jpm-1618876-supplementary/Supplementary Material/Supplementary Figures-20211119T162433Z-001/Supplementary Figures/Fig S1.pdf
- jpm-1618876-supplementary/Supplementary Material/Supplementary Figures-20211119T162433Z-001/Supplementary Figures/Fig S2(A) NI-SNP-Location.png
- jpm-1618876-supplementary/Supplementary Material/Supplementary Figures-20211119T162433Z-001/Supplementary Figures/Fig S2(B) Vadu-SNP-Location.png
- jpm-1618876-supplementary/Supplementary Material/Supplementary Figures-20211119T162433Z-001/Supplementary Figures/Fig S3(A) NI_GWAS_Trait_frq.png
- jpm-1618876-supplementary/Supplementary Material/Supplementary Figures-20211119T162433Z-001/Supplementary Figures/Fig S3(B) Vadu_GWAS_Trait_frq.png
- jpm-1618876-supplementary/Supplementary Material/Supplementary Figures-20211119T162433Z-001/Supplementary Figures/Fig S4(A) NI_heatmap_enricheddata.png
- jpm-1618876-supplementary/Supplementary Material/Supplementary Figures-20211119T162433Z-001/Supplementary Figures/Fig S4(B) Vadu_heatmap_enricheddata.png
- jpm-1618876-supplementary/Supplementary Material/Supplementary Figures-20211119T162433Z-001/Supplementary Figures/Fig S5(A) NI-Heatmap_barplots.pdf
- jpm-1618876-supplementary/Supplementary Material/Supplementary Figures-20211119T162433Z-001/Supplementary Figures/Fig S5(B) Vadu-Heatmap_barplots.pdf
- jpm-1618876-supplementary/Supplementary Material/Supplementary Figures-20211119T162433Z-001/Supplementary Figures/Fig S6(A) NI_UKBB_Gene_Pheno.pdf
- jpm-1618876-supplementary/Supplementary Material/Supplementary Figures-20211119T162433Z-001/Supplementary Figures/Fig S6(B) Vadu_UKBB_Gene_Pheno.pdf
- jpm-1618876-supplementary/Supplementary Material/Supplementary Figures-20211119T162433Z-001/Supplementary Figures/Fig S7-ZNF502 Allelefrq Barplot & GTEx plots.png
- jpm-1618876-supplementary/Supplementary Material/Supplementary Figures-20211119T162433Z-001/Supplementary Figures/Fig S8(A) NI_Power.png
- jpm-1618876-supplementary/Supplementary Material/Supplementary Figures-20211119T162433Z-001/Supplementary Figures/Fig S8(B) Vadu_Power.png
- jpm-1618876-supplementary/Supplementary Material/Supplementary Tables-20211119T164137Z-001/
- jpm-1618876-supplementary/Supplementary Material/Supplementary Tables-20211119T164137Z-001/Supplementary Tables/
- jpm-1618876-supplementary/Supplementary Material/Supplementary Tables-20211119T164137Z-001/Supplementary Tables/Table-S1-Prakriti_differentiating_significant_SNPs.xlsx
- jpm-1618876-supplementary/Supplementary Material/Supplementary Tables-20211119T164137Z-001/Supplementary Tables/Table-S10-NI-Vadu-Power_Analysis.xlsx
- jpm-1618876-supplementary/Supplementary Material/Supplementary Tables-20211119T164137Z-001/Supplementary Tables/Table-S2-NI-Vadu-Toppfunn.xlsx
- jpm-1618876-supplementary/Supplementary Material/Supplementary Tables-20211119T164137Z-001/Supplementary Tables/Table-S3-Prakriti_differentiating_SNPs_GWAS_Catalog.xlsx
- jpm-1618876-supplementary/Supplementary Material/Supplementary Tables-20211119T164137Z-001/Supplementary Tables/Table-S4-NI-Vadu-GTEx-cis-eQTLs.xlsx
- jpm-1618876-supplementary/Supplementary Material/Supplementary Tables-20211119T164137Z-001/Supplementary Tables/Table-S5-NI-Vadu-GWAS-enrichment.xlsx
- jpm-1618876-supplementary/Supplementary Material/Supplementary Tables-20211119T164137Z-001/Supplementary Tables/Table-S6-Prakriti_differentiating_SNPs_GeneATLAS.xlsx
- jpm-1618876-supplementary/Supplementary Material/Supplementary Tables-20211119T164137Z-001/Supplementary Tables/Table-S7-NI-Vadu-Replication_Genes_SNP.xlsx
- jpm-1618876-supplementary/Supplementary Material/Supplementary Tables-20211119T164137Z-001/Supplementary Tables/Table-S8-NI-vadu-Replicated_Profile_SNPs.xlsx
- jpm-1618876-supplementary/Supplementary Material/Supplementary Tables-20211119T164137Z-001/Supplementary Tables/Table-S9- NI-Vadu-Replicated_Profile_cis-eQTLs.xlsx
- jpm-1618876-supplementary/Supplementary Material/Supplementary Tables-20211119T164137Z-001/Supplementary Tables/~$Table-S8-Replicated_Profile_SNPs.xlsx
