# Supplementary material for: Whole Exome Sequencing in Healthy Individuals of Extreme Constitution Types Reveals Differential Disease Risk: A Novel Approach towards Predictive Medicine
Source: J Pers Med. 2022 Mar 18;12(3):489. doi: 10.3390/jpm12030489 (PMC8952204; doi:10.3390/jpm12030489)
Supplement: Supplementary file 1 [file jpm-12-00489-s001.zip › jpm-1618876-supplementary/Supplementary Material/Supplementary Tables-20211119T164137Z-001/Supplementary Tables/Table-S10-NI-Vadu-Power_Analysis.xlsx]

## Sheet: NI
Chr_pos	Power (original Samplesize)	Power (SampleSize(18))	Power (SampleSize(50))	Power (SampleSize(100))	Power (SampleSize(500))	Power (SampleSize(1000))	Power (SampleSize(10000))	Class	SNP	Genic_Region	Gene	Profile
1_112042149	0.338	0.357	0.842	0.993	1	1	1	PK	rs3393	UTR3	ADORA3	P-K+
1_112269353	0.245	0.244	0.944	1	1	1	1	PK	rs41314013	UTR3	FAM212B	P+K-
1_113063771	0.274	0.257	0.763	0.978	1	1	1	PK	rs2273368	UTR3	WNT2B	P-K+
1_114455907	0.353	0.269	0.755	0.978	1	1	1	PK	rs6674384	UTR3	DCLRE1B	P+K-
1_120164303	0.461	0.399	0.885	0.994	1	1	1	PK	rs12081887	UTR3	ZNF697	P+K-
1_145283980	0.236	0.489	0.999	1	1	1	1	PK	rs200732919	UTR3	NOTCH2NL	P-K+
1_150783985	0.369	0.34	0.811	0.981	1	1	1	PK	rs11552229	UTR3	ARNT	P+K-
1_154323772	0.42	0.506	0.971	1	1	1	1	PK	rs11589949	UTR3	ATP8B2	P-K+
1_15896984	0.268	0.4	0.913	1	1	1	1	PK	rs6656907	UTR3	DNAJC16	P+K-
1_160341142	0.289	0.318	0.783	0.986	1	1	1	PK	rs10908778	UTR3	NHLH1	P-K+
1_16112795	0.305	0.36	0.848	0.994	1	1	1	PK	rs7663	UTR3	FBLIM1	P+K-
1_163115522	0.263	0.3	0.85	0.995	1	1	1	PK	rs1395960	UTR3	RGS5	P-K+
1_172381284	0.244	0.273	0.932	1	1	1	1	PK	rs17278379	UTR3	DNM3	P+K-
1_185069843	0.318	0.229	0.792	0.985	1	1	1	PK	rs16865296	UTR3	RNF2	P+K-
1_186275564	0.257	0.251	0.933	1	1	1	1	PK	rs12128607	exonic	PRG4	P+K-
1_186291512	0.177	0.202	0.924	1	1	1	1	PK	rs10911846	exonic	TPR	P+K-
1_186301447	0.361	0.212	0.939	1	1	1	1	PK	rs7526540	exonic	TPR	P+K-
1_196621053	0.182	0.202	0.907	1	1	1	1	PK	rs35836460	UTR5	CFH	P-K+
1_20236731	0.517	0.527	0.974	1	1	1	1	PK	rs17401735	UTR3	OTUD3	P+K-
1_20238466	0.18	0.154	0.891	1	1	1	1	PK	rs17401847	UTR3	OTUD3	P+K-
1_202550547	0.503	0.457	0.906	0.998	1	1	1	PK	rs2362941	UTR3	PPP1R12B	P+K-
1_202560412	0.29	0.312	0.791	0.98	1	1	1	PK	rs1040010	UTR3	SYT2	P+K-
1_20306146	0.238	0.238	0.939	1	1	1	1	PK	rs11573156	UTR5	PLA2G2A	P+K-
1_203823066	0.303	0.279	0.713	0.956	1	1	1	PK	rs7311	UTR3	ZC3H11A	P+K-
1_206730641	0.331	0.305	0.767	0.982	1	1	1	PK	rs71633591	UTR5	RASSF5	P-K+
1_207102293	0.282	0.277	0.803	0.973	1	1	1	PK	rs13190	UTR3	PIGR	P-K+
1_207249855	0.385	0.35	0.846	0.987	1	1	1	PK	rs11120148	UTR3	PFKFB2	P+K-
1_212989891	0.44	0.735	0.998	1	1	1	1	PK	rs1133462	UTR3	TATDN3	P+K-
1_213068971	0.355	0.366	0.903	0.999	1	1	1	PK	rs12074192	UTR3	FLVCR1	P+K-
1_213069258	0.268	0.338	0.817	0.982	1	1	1	PK	rs11582817	UTR3	FLVCR1	P+K-
1_21810575	0.468	0.495	0.957	1	1	1	1	PK	rs3010179	UTR3	NBPF3	P-K+
1_21810586	0.582	0.684	0.994	1	1	1	1	PK	rs78156905	UTR3	NBPF3	P-K+
1_21810587	0.594	0.695	0.996	1	1	1	1	PK	rs3010180	UTR3	NBPF3	P-K+
1_22855441	0.25	0.342	0.882	0.998	1	1	1	PK	rs12137696	UTR3	ZBTB40	P-K+
1_236380913	0.467	0.498	0.935	0.999	1	1	1	PK	rs1749596	UTR3	ERO1B	P-K+
1_237062327	0.166	0.087	0.613	0.993	1	1	1	PK	rs73131123	UTR3	MTR	P-K+
1_241695792	0.172	0.195	0.87	1	1	1	1	PK	rs3819976	exonic	KMO	P+K-
1_2418625	0.443	0.424	0.936	1	1	1	1	PK	rs7512269	exonic	PLCH2	P+K-
1_24482059	0.441	0.601	0.99	1	1	1	1	PK	rs11249002	UTR3	IFNLR1	P-K+
1_25168124	0.288	0.312	0.788	0.971	1	1	1	PK	rs9259	UTR3	CLIC4	P+K-
1_32673866	0.482	0.899	1	1	1	1	1	PK	rs41302746	UTR3	IQCC	P-K+
1_33067758	0.152	0.385	0.985	1	1	1	1	PK	rs139407329	UTR3	ZBTB8A	P-K+
1_38268836	0.4	0.37	0.889	0.996	1	1	1	PK	rs12395	UTR3	YRDC	P+K-
1_38268918	0.338	0.336	0.822	0.989	1	1	1	PK	rs7686	UTR3	YRDC	P+K-
1_38278579	0.395	0.348	0.878	0.996	1	1	1	PK	rs28411352	UTR3	MTF1	P+K-
1_47284923	0.273	0.257	0.931	1	1	1	1	PK	rs12059860	UTR3	CYP4B1	P+K-
1_4843306	0.52	0.491	0.967	1	1	1	1	PK	rs41311394	UTR3	AJAP1	P+K-
1_53153044	0.294	0.29	0.746	0.98	1	1	1	PK	rs407856	UTR3	COA7	P+K-
1_53459690	0.312	0.319	0.884	0.996	1	1	1	PK	rs11581638	UTR3	SCP2	P-K+
1_6163135	0.295	0.292	0.821	0.992	1	1	1	PK	rs1064281	UTR3	CHD5	P+K-
1_6163141	0.29	0.29	0.815	0.986	1	1	1	PK	rs11587	UTR3	CHD5	P+K-
1_6475686	0.212	0.223	0.66	0.971	1	1	1	PK	rs11364	UTR3	HES2	P-K+
1_65897951	0.336	0.399	0.881	0.993	1	1	1	PK	rs7602	UTR3	LEPROT	P+K-
10_102850085	0.433	0.334	0.843	0.995	1	1	1	PK	rs12778304	ncRNA_exonic	TLX1NB	P+K-
10_102896849	0.355	0.324	0.851	0.995	1	1	1	PK	rs17113735	ncRNA_intronic	TLX1NB	P-K+
10_102897057	0.264	0.286	0.759	0.963	1	1	1	PK	rs1051723	ncRNA_intronic	TLX1NB	P+K-
10_102897193	0.18	0.186	0.878	0.999	1	1	1	PK	rs75473078	ncRNA_intronic	TLX1NB	P+K-
10_102897311	0.247	0.24	0.732	0.959	1	1	1	PK	rs1051725	ncRNA_intronic	TLX1NB	P+K-
10_11375659	0.431	0.392	0.913	1	1	1	1	PK	rs17454839	ncRNA_intronic	CELF2-AS1	P-K+
10_11376999	0.575	0.567	0.982	1	1	1	1	PK	rs1051765	ncRNA_intronic	CELF2-AS1	P-K+
10_113910721	0.297	0.275	0.764	0.971	1	1	1	PK	rs1129555	UTR3	GPAM	P-K+
10_1205839	0.233	0.16	0.64	0.964	1	1	1	PK	rs11812775	ncRNA_exonic	LINC00200	P+K-
10_133996083	0.583	0.56	0.985	1	1	1	1	PK	rs3750698	UTR3	JAKMIP3	P-K+
10_134018817	0.399	0.357	0.881	0.999	1	1	1	PK	rs115894950	UTR3	DPYSL4	P-K+
10_134019267	0.366	0.351	0.893	0.997	1	1	1	PK	rs145274474	UTR3	DPYSL4	P-K+
10_134021171	0.381	0.334	0.882	0.996	1	1	1	PK	rs3814606	UTR3	STK32C	P-K+
10_134021485	0.293	0.288	0.78	0.982	1	1	1	PK	rs3814608	UTR3	STK32C	P-K+
10_21070657	0.239	0.199	0.716	0.979	1	1	1	PK	rs78806491	UTR3	NEBL	P-K+
10_21783752	0.259	0.541	0.983	1	1	1	1	PK	rs35106872	UTR3	CASC10	P+K-
10_28966494	0.332	0.355	0.889	0.997	1	1	1	PK	rs1888085	UTR5	BAMBI	P+K-
10_33246769	0.546	0.562	0.975	1	1	1	1	PK	rs117969846	UTR5	ITGB1	P-K+
10_42831253	0.362	0.354	0.987	1	1	1	1	PK	rs200296031	ncRNA_exonic	LOC441666	P+K-
10_43624317	0.423	0.419	0.924	0.998	1	1	1	PK	rs2742240	UTR3	RET	P-K+
10_43690391	0.25	0.223	0.693	0.95	1	1	1	PK	rs1254967	UTR3	RASGEF1A	P+K-
10_44865739	0.193	0.184	0.878	1	1	1	1	PK	rs1804430	UTR3	CXCL12	P+K-
10_44865976	0.175	0.191	0.89	0.999	1	1	1	PK	rs1065297	UTR3	CXCL12	P+K-
10_44866628	0.267	0.335	0.958	1	1	1	1	PK	rs2839696	UTR3	CXCL12	P+K-
10_44867630	0.164	0.187	0.874	1	1	1	1	PK	rs10900031	UTR3	CXCL12	P+K-
10_60155120	0.364	0.367	0.973	1	1	1	1	PK	rs1049432	UTR3	TFAM	P-K+
10_6158412	0.236	0.37	0.919	0.997	1	1	1	PK	rs8463	UTR3	RBM17	P-K+
10_71718724	0.363	0.371	0.863	0.996	1	1	1	PK	rs1061966	UTR3	COL13A1	P-K+
10_91178804	0.396	0.429	0.88	0.994	1	1	1	PK	rs304447	UTR3	IFIT5	P-K+
10_97074287	0.218	0.217	0.673	0.969	1	1	1	PK	rs11188272	UTR3	SORBS1	P+K-
10_98104703	0.326	0.237	0.72	0.968	1	1	1	PK	rs11188724	UTR3	OPALIN	P-K+
11_101870500	0.213	0.248	0.724	0.968	1	1	1	PK	rs4754032	UTR3	CEP126	P+K-
11_108378207	0.294	0.255	0.819	0.99	1	1	1	PK	rs4643041	UTR3	EXPH5	P-K+
11_110334180	0.238	0.22	0.751	0.989	1	1	1	PK	rs2044174	UTR3	FDX1	P+K-
11_111164651	0.238	0.222	0.648	0.946	1	1	1	PK	rs11213821	UTR3	COLCA1	P+K-
11_111169110	0.168	0.189	0.883	1	1	1	1	PK	rs10244	UTR5	COLCA1	P+K-
11_11292428	0.233	0.249	0.928	1	1	1	1	PK	rs72859239	UTR3	GALNT18	P-K+
11_114441327	0.302	0.439	0.925	1	1	1	1	PK	rs1517683	UTR3	NXPE4	P-K+
11_122682111	0.36	0.294	0.801	0.985	1	1	1	PK	rs1996841	UTR3	UBASH3B	P-K+
11_123502821	0.357	0.199	0.917	1	1	1	1	PK	rs41497645	UTR3	SCN3B	P+K-
11_123596055	0.249	0.217	0.721	0.954	1	1	1	PK	rs10904	UTR3	ZNF202	P-K+
11_123753686	0.277	0.314	0.807	0.985	1	1	1	PK	rs1054041	UTR3	TMEM225	P-K+
11_128787036	0.254	0.31	0.836	0.997	1	1	1	PK	rs2846675	UTR3	KCNJ5	P-K+
11_1296649	0.307	0.244	0.709	0.952	1	1	1	PK	rs3168046	UTR3	TOLLIP	P+K-
11_133786993	0.292	0.28	0.803	0.987	1	1	1	PK	rs3802921	intronic	IGSF9B	P-K+
11_133787001	0.281	0.291	0.775	0.983	1	1	1	PK	rs3802920	intronic	IGSF9B	P-K+
11_1687684	0.379	0.324	0.835	0.992	1	1	1	PK	rs202130518	ncRNA_exonic	FAM99A	P-K+
11_25103541	0.245	0.258	0.755	0.981	1	1	1	PK	rs7946603	UTR3	LUZP2	P+K-
11_27387632	0.389	0.401	0.892	0.995	1	1	1	PK	rs8290	UTR3	LGR4	P+K-
11_33692315	0.361	0.559	0.986	1	1	1	1	PK	rs3741021	UTR3	KIAA1549L	P+K-
11_33692422	0.299	0.303	0.809	0.985	1	1	1	PK	rs3741020	UTR3	KIAA1549L	P+K-
11_33693548	0.301	0.318	0.824	0.991	1	1	1	PK	rs3781839	UTR3	KIAA1549L	P+K-
11_33693889	0.357	0.275	0.771	0.979	1	1	1	PK	rs7101438	UTR3	KIAA1549L	P+K-
11_34501064	0.113	0.098	0.72	0.996	1	1	1	PK	rs11032717	UTR3	ELF5	P-K+
11_46695414	0.232	0.254	0.695	0.969	1	1	1	PK	rs13448	UTR3	ATG13	P+K-
11_6702409	0.214	0.222	0.67	0.961	1	1	1	PK	rs3741277	UTR3	MRPL17	P+K-
11_67758895	0.221	0.231	0.667	0.959	1	1	1	PK	rs7932	UTR3	UNC93B1	P-K+
11_73711477	0.215	0.352	0.967	1	1	1	1	PK	rs15763	UTR3	UCP3	P-K+
11_75855064	0.25	0.215	0.932	1	1	1	1	PK	rs17134603	UTR3	UVRAG	P+K-
11_94607347	0.222	0.234	0.665	0.963	1	1	1	PK	rs61065260	UTR3	AMOTL1	P+K-
11_94609358	0.219	0.231	0.719	0.975	1	1	1	PK	rs57092786	UTR3	AMOTL1	P+K-
12_10583355	0.369	0.592	0.988	1	1	1	1	PK	rs72475444	UTR3	KLRC2	P-K+
12_109524152	0.24	0.186	0.879	1	1	1	1	PK	rs74456627	UTR3	USP30	P-K+
12_114843606	0.418	0.408	0.917	1	1	1	1	PK	rs12423887	UTR5	TBX5	P+K-
12_117582617	0.141	0.07	0.634	0.998	1	1	1	PK	rs1060233	UTR3	FBXO21	P-K+
12_124243707	0.277	0.405	0.836	0.992	1	1	1	PK	rs10744162	UTR3	ATP6V0A2	P+K-
12_129297860	0.295	0.182	0.629	0.954	1	1	1	PK	rs11059930	intronic	SLC15A4	P-K+
12_133782033	0.32	0.365	0.811	0.991	1	1	1	PK	rs150579525	UTR3	ZNF268	P+K-
12_14958488	0.24	0.219	0.685	0.959	1	1	1	PK	rs67267692	UTR3	SMCO3	P-K+
12_26488505	0.677	0.779	1	1	1	1	1	PK	rs9442	UTR3	ITPR2	P+K-
12_27124784	0.616	0.623	0.999	1	1	1	1	PK	rs9699	UTR3	TM7SF3	P-K+
12_2936049	0.195	0.209	0.682	0.952	1	1	1	PK	rs3814250	UTR3	NRIP2	P-K+
12_3394098	0.376	0.397	0.855	0.993	1	1	1	PK	rs537938	UTR3	TSPAN9	P-K+
12_34175301	0.25	0.223	0.684	0.962	1	1	1	PK	rs12372721	UTR5	ALG10	P+K-
12_47470997	0.317	0.336	0.849	0.994	1	1	1	PK	rs34535517	UTR3	AMIGO2	P-K+
12_48541757	0.123	0.073	0.665	0.994	1	1	1	PK	rs8804	UTR3	ASB8	P+K-
12_54575800	0.282	0.249	0.711	0.958	1	1	1	PK	rs2233921	UTR3	SMUG1	P+K-
12_62585735	0.228	0.119	0.764	0.999	1	1	1	PK	rs10877808	UTR5	FAM19A2	P-K+
12_62860717	0.408	0.416	0.938	0.999	1	1	1	PK	rs78282415	UTR5	MON2	P-K+
12_7247156	0.453	0.603	0.997	1	1	1	1	PK	rs3168379	UTR3	C1RL	P+K-
12_74933868	0.251	0.23	0.936	1	1	1	1	PK	rs5002508	UTR3	ATXN7L3B	P+K-
12_74934162	0.15	0.175	0.856	1	1	1	1	PK	rs1389488	UTR3	ATXN7L3B	P+K-
12_91444397	0.122	0.081	0.648	0.997	1	1	1	PK	rs7973611	UTR3	KERA	P-K+
12_95911217	0.334	0.256	0.713	0.963	1	1	1	PK	rs67699211	UTR3	USP44	P+K-
12_97346505	0.376	0.446	0.996	1	1	1	1	PK	rs7980370	UTR3	NEDD1	P+K-
12_98908812	0.357	0.335	0.842	0.988	1	1	1	PK	rs11768	ncRNA_exonic	TMPO-AS1	P-K+
12_9905271	0.233	0.108	0.761	0.999	1	1	1	PK	rs17806015	UTR3	CD69	P-K+
13_114110660	0.234	0.234	0.707	0.956	1	1	1	PK	rs14067	UTR3	DCUN1D2	P+K-
13_19435924	0.279	0.182	0.627	0.948	1	1	1	PK	rs3864960	ncRNA_intronic	ANKRD20A9P	P+K-
13_21722557	0.549	0.805	0.999	1	1	1	1	PK	rs3088071	UTR3	SAP18	P+K-
13_26619959	0.484	0.461	0.99	1	1	1	1	PK	rs9507640	UTR3	SHISA2	P+K-
13_36877978	0.313	0.239	0.7	0.953	1	1	1	PK	rs1054141	UTR3	SPG20	P+K-
13_47408851	0.192	0.183	0.866	1	1	1	1	PK	rs3125	UTR3	HTR2A	P+K-
13_50067098	0.223	0.169	0.871	1	1	1	1	PK	rs9568224	UTR3	SETDB2	P-K+
13_61984781	0.303	0.283	0.752	0.974	1	1	1	PK	rs3829388	UTR3	PCDH20	P-K+
13_76099804	0.465	0.497	0.956	1	1	1	1	PK	rs9543957	UTR3	COMMD6	P-K+
13_76195403	0.458	0.468	0.957	1	1	1	1	PK	rs9565177	ncRNA_intronic	LMO7-AS1	P+K-
13_79174091	0.387	0.385	0.887	0.996	1	1	1	PK	rs9601092	ncRNA_intronic	RNF219-AS1	P-K+
13_79174187	0.18	0.188	0.853	1	1	1	1	PK	rs41288262	ncRNA_intronic	RNF219-AS1	P-K+
14_34271414	0.304	0.228	0.76	0.988	1	1	1	PK	rs1055762	UTR3	NPAS3	P+K-
14_39901580	0.284	0.283	0.785	0.98	1	1	1	PK	rs28568594	UTR5	FBXO33	P+K-
14_47309879	0.277	0.43	0.898	0.991	1	1	1	PK	rs12879453	UTR3	MDGA2	P+K-
14_51411248	0.244	0.222	0.906	1	1	1	1	PK	rs67490748	UTR5	PYGL	P-K+
14_52898383	0.207	0.699	0.998	1	1	1	1	PK	rs11623681	UTR3	TXNDC16	P+K-
14_57671215	0.151	0.458	0.995	1	1	1	1	PK	rs7157608	UTR3	EXOC5	P+K-
14_60754455	0.24	0.125	0.793	0.996	1	1	1	PK	rs17256080	UTR3	PPM1A	P-K+
14_61745225	0.255	0.129	0.767	0.997	1	1	1	PK	rs76584614	UTR3	TMEM30B	P+K-
14_65401695	0.562	0.529	0.969	1	1	1	1	PK	rs6745	UTR3	CHURC1	P-K+
14_70834310	0.132	0.115	0.785	0.999	1	1	1	PK	.	UTR3	SYNJ2BP	P-K+
14_71577898	0.59	0.582	0.987	1	1	1	1	PK	rs7146777	UTR3	PCNX1	P+K-
14_71579648	0.421	0.311	0.877	0.998	1	1	1	PK	rs7158548	UTR3	PCNX1	P+K-
14_86089253	0.332	0.227	0.906	1	1	1	1	PK	rs17714100	exonic	FLRT2	P-K+
14_86089508	0.198	0.167	0.896	1	1	1	1	PK	rs17646495	exonic	FLRT2	P-K+
14_86091242	0.191	0.166	0.846	1	1	1	1	PK	rs28364863	UTR3	FLRT2	P-K+
14_86091910	0.346	0.264	0.946	1	1	1	1	PK	rs17121383	UTR3	FLRT2	P-K+
14_86093385	0.192	0.216	0.908	1	1	1	1	PK	rs17094455	UTR3	FLRT2	P-K+
14_86093422	0.153	0.171	0.888	1	1	1	1	PK	rs17094456	UTR3	FLRT2	P-K+
14_89626554	0.373	0.589	0.976	1	1	1	1	PK	rs11159889	UTR3	FOXN3	P-K+
14_93406232	0.368	0.373	0.983	1	1	1	1	PK	rs7156335	UTR3	ITPK1	P+K-
14_93649201	0.507	0.717	0.998	1	1	1	1	PK	rs1128801	UTR3	MOAP1	P-K+
15_100255013	0.291	0.43	0.905	0.998	1	1	1	PK	rs12902459	UTR3	MEF2A	P+K-
15_100255021	0.414	0.391	0.884	0.997	1	1	1	PK	rs148429386	UTR3	MEF2A	P+K-
15_100255046	0.372	0.368	0.885	0.995	1	1	1	PK	rs325383	UTR3	MEF2A	P+K-
15_29413373	0.384	0.219	0.909	1	1	1	1	PK	rs57806000	UTR3	FAM189A1	P-K+
15_32907712	0.203	0.243	0.679	0.96	1	1	1	PK	rs73369102	UTR5	ARHGAP11A	P+K-
15_35082225	0.327	0.28	0.704	0.947	1	1	1	PK	rs1370154	ncRNA_intronic	LOC101928174	P+K-
15_38645589	0.294	0.273	0.807	0.988	1	1	1	PK	rs1554527	UTR3	SPRED1	P-K+
15_42503350	0.333	0.22	0.714	0.967	1	1	1	PK	rs1045120	UTR3	TMEM87A	P+K-
15_52101385	0.456	0.442	0.91	0.997	1	1	1	PK	rs17611193	UTR3	TMOD2	P-K+
15_59280119	0.31	0.206	0.645	0.947	1	1	1	PK	rs55671218	UTR5	RNF111	P-K+
15_63901113	0.281	0.266	0.762	0.977	1	1	1	PK	rs1131647	UTR3	HERC1	P-K+
15_69019582	0.389	0.447	0.931	0.999	1	1	1	PK	rs1128848	UTR3	CORO2B	P+K-
15_78462518	0.216	0.226	0.661	0.963	1	1	1	PK	rs3087998	UTR3	IDH3A	P-K+
15_78791061	0.327	0.323	0.872	0.996	1	1	1	PK	rs3743079	UTR3	IREB2	P+K-
15_78793109	0.237	0.22	0.791	0.988	1	1	1	PK	rs16969906	UTR3	IREB2	P+K-
15_80886772	0.325	0.325	0.868	0.997	1	1	1	PK	rs7178743	UTR3	ARNT2	P-K+
16_11770304	0.224	0.126	0.799	0.998	1	1	1	PK	rs2270370	UTR3	SNN	P-K+
16_1560194	0.219	0.204	0.685	0.967	1	1	1	PK	rs1044603	UTR3	TELO2	P+K-
16_1878330	0.486	0.368	0.975	1	1	1	1	PK	rs79140651	UTR3	FAHD1	P-K+
16_3000016	0.243	0.258	0.736	0.968	1	1	1	PK	rs4785920	UTR3	FLYWCH1	P+K-
16_3019425	0.465	0.636	0.99	1	1	1	1	PK	rs11552907	UTR5	PAQR4	P-K+
16_3704597	0.171	0.183	0.875	1	1	1	1	PK	rs17136471	UTR5	DNASE1	P+K-
16_3704738	0.173	0.161	0.866	0.999	1	1	1	PK	rs45479597	UTR5	DNASE1	P+K-
16_50668426	0.32	0.318	0.76	0.971	1	1	1	PK	rs12913	UTR3	NKD1	P+K-
16_5068586	0.409	0.483	0.947	0.998	1	1	1	PK	rs2270257	UTR3	SEC14L5	P+K-
16_55618667	0.155	0.073	0.642	0.995	1	1	1	PK	rs16955473	UTR3	LPCAT2	P-K+
16_55808193	0.773	0.795	0.997	1	1	1	1	PK	rs3743790	ncRNA_exonic	CES1P1	P+K-
16_55808364	0.784	0.77	1	1	1	1	1	PK	rs28628572	ncRNA_exonic	CES1P1	P+K-
16_55808539	0.757	0.836	1	1	1	1	1	PK	rs28393348	ncRNA_exonic	CES1P1	P+K-
16_68294800	0.372	0.378	0.902	0.993	1	1	1	PK	rs7672	UTR3	PLA2G15	P+K-
16_75205141	0.186	0.179	0.865	1	1	1	1	PK	rs7205215	UTR3	ZFP1	P+K-
16_84940980	0.23	0.283	0.752	0.966	1	1	1	PK	rs2641670	UTR3	CRISPLD2	P-K+
16_84941064	0.279	0.294	0.782	0.987	1	1	1	PK	rs2646108	UTR3	CRISPLD2	P-K+
16_85045103	0.158	0.574	0.998	1	1	1	1	PK	rs2270845	UTR5	ZDHHC7	P-K+
16_85122275	0.228	0.236	0.706	0.964	1	1	1	PK	rs55711779	UTR3	KIAA0513	P-K+
16_85124402	0.276	0.324	0.794	0.982	1	1	1	PK	rs62049928	UTR3	KIAA0513	P-K+
16_85124765	0.304	0.299	0.81	0.986	1	1	1	PK	rs62049929	UTR3	KIAA0513	P-K+
16_85812955	0.458	0.533	0.961	1	1	1	1	PK	rs59646659	UTR3	EMC8	P+K-
16_86371824	0.34	0.286	0.726	0.97	1	1	1	PK	rs2581300	ncRNA_exonic	LINC00917	P-K+
16_87864269	0.455	0.363	0.9	0.997	1	1	1	PK	rs16943300	UTR3	SLC7A5	P+K-
16_87864475	0.286	0.272	0.801	0.985	1	1	1	PK	rs1060266	UTR3	SLC7A5	P-K+
16_88741504	0.301	0.232	0.73	0.957	1	1	1	PK	rs1056707	ncRNA_exonic	SNAI3-AS1	P-K+
16_89864833	0.151	0.185	0.881	1	1	1	1	PK	rs17226033	UTR3	FANCA	P-K+
17_10614867	0.297	0.233	0.696	0.955	1	1	1	PK	rs379403	UTR3	ADPRM	P-K+
17_10614869	0.302	0.246	0.687	0.938	1	1	1	PK	rs387022	UTR3	ADPRM	P-K+
17_10617281	0.44	0.379	0.861	0.995	1	1	1	PK	rs375437	UTR3	TMEM220	P-K+
17_10617803	0.306	0.312	0.804	0.981	1	1	1	PK	rs440655	UTR3	TMEM220	P-K+
17_10633358	0.576	0.539	0.964	1	1	1	1	PK	rs202311	ncRNA_intronic	TMEM220-AS1	P-K+
17_15621217	0.319	0.296	0.784	0.972	1	1	1	PK	rs9905520	UTR3	ZNF286A	P-K+
17_1608065	0.484	0.341	0.971	1	1	1	1	PK	rs8080982	UTR3	TLCD2	P+K-
17_1609787	0.316	0.254	0.748	0.96	1	1	1	PK	rs4790806	UTR3	TLCD2	P+K-
17_1609788	0.321	0.253	0.74	0.959	1	1	1	PK	rs4790807	UTR3	TLCD2	P+K-
17_17140297	0.347	0.38	0.887	0.997	1	1	1	PK	rs1708629	UTR5	FLCN	P+K-
17_20406015	0.802	0.935	1	1	1	1	1	PK	.	ncRNA_exonic	KRT16P3	P-K+
17_20768038	0.266	0.257	0.943	1	1	1	1	PK	rs75911309	UTR3	CCDC144NL	P-K+
17_20903080	0.276	0.262	0.78	0.991	1	1	1	PK	rs1045162	UTR3	USP22	P-K+
17_29110508	0.494	0.878	1	1	1	1	1	PK	rs9910234	ncRNA_intronic	SUZ12P1	P-K+
17_33337411	0.238	0.222	0.736	0.976	1	1	1	PK	rs1859248	ncRNA_exonic	RAD51L3-RFFL	P+K-
17_33338447	0.334	0.253	0.695	0.968	1	1	1	PK	rs16970540	ncRNA_exonic	RAD51L3-RFFL	P+K-
17_33593024	0.266	0.25	0.936	0.999	1	1	1	PK	rs2291190	UTR3	SLFN5	P+K-
17_34493099	0.408	0.514	0.967	1	1	1	1	PK	.	intergenic	CCL4;CCL3L3	P-K+
17_34493102	0.443	0.569	0.974	1	1	1	1	PK	.	intergenic	CCL4;CCL3L3	P-K+
17_34493108	0.443	0.627	0.981	1	1	1	1	PK	rs374151894	intergenic	CCL4;CCL3L3	P-K+
17_36202897	0.301	0.441	0.941	0.999	1	1	1	PK	rs77208842	ncRNA_exonic	YWHAEP7	P+K-
17_37026236	0.311	0.301	0.842	0.991	1	1	1	PK	rs8076153	UTR5	LASP1	P+K-
17_38350583	0.12	0.091	0.725	0.994	1	1	1	PK	rs45567834	UTR3	RAPGEFL1	P-K+
17_41623670	0.331	0.352	0.901	0.998	1	1	1	PK	rs3765174	UTR5	ETV4	P+K-
17_416906	0.112	0.07	0.656	0.992	1	1	1	PK	rs9896825	UTR3	VPS53	P+K-
17_47132506	0.544	0.589	0.984	1	1	1	1	PK	rs373334425	UTR3	IGF2BP1	P-K+
17_47371065	0.225	0.402	0.989	1	1	1	1	PK	rs2286015	UTR3	ZNF652	P+K-
17_5346446	0.398	0.413	0.874	0.998	1	1	1	PK	rs77195858	UTR3	DHX33	P+K-
17_5393461	0.291	0.301	0.782	0.984	1	1	1	PK	rs1805467	UTR3	MIS12	P-K+
17_5394090	0.35	0.215	0.724	0.975	1	1	1	PK	rs73973808	UTR3	MIS12	P-K+
17_54925336	0.264	0.236	0.939	1	1	1	1	PK	rs61751970	exonic	DGKE	P-K+
17_57477235	0.429	0.525	0.93	1	1	1	1	PK	rs1451508	UTR3	YPEL2	P-K+
17_71332663	0.429	0.439	0.931	0.999	1	1	1	PK	rs868837	UTR3	SDK2	P+K-
17_79981316	0.826	0.897	1	1	1	1	1	PK	rs4072801	UTR5	LRRC45	P-K+
17_904983	0.307	0.191	0.628	0.949	1	1	1	PK	rs9737	UTR3	TIMM22	P+K-
17_907907	0.209	0.221	0.684	0.955	1	1	1	PK	rs3744753	UTR3	ABR	P+K-
18_10488450	0.376	0.201	0.902	1	1	1	1	PK	rs1045648	UTR3	APCDD1	P+K-
18_10552472	0.361	0.373	0.973	1	1	1	1	PK	rs9317	UTR3	NAPG	P+K-
18_14338752	0.373	0.37	0.824	0.989	1	1	1	PK	rs1984680	ncRNA_exonic	CYP4F35P	P+K-
18_21594571	0.409	0.487	0.938	0.998	1	1	1	PK	rs28608904	ncRNA_intronic	TTC39C-AS1	P+K-
18_28573553	0.342	0.239	0.764	0.994	1	1	1	PK	rs871056	UTR3	DSC3	P-K+
18_3262766	0.435	0.43	0.925	0.997	1	1	1	PK	rs34603712	UTR5	MYL12B	P+K-
18_34802584	0.209	0.205	0.683	0.961	1	1	1	PK	rs1787627	UTR3	KIAA1328	P+K-
18_43262664	0.286	0.302	0.813	0.983	1	1	1	PK	rs7244213	UTR3	SLC14A2	P-K+
18_51060972	0.35	0.616	0.985	1	1	1	1	PK	rs12607853	UTR3	DCC	P-K+
18_5244771	0.374	0.331	0.792	0.982	1	1	1	PK	rs1044656	ncRNA_exonic	LINC00667	P+K-
18_5244776	0.369	0.337	0.817	0.987	1	1	1	PK	rs1044658	ncRNA_exonic	LINC00667	P+K-
18_54696444	0.293	0.294	0.762	0.972	1	1	1	PK	rs3826642	UTR3	WDR7	P+K-
18_56148826	0.294	0.286	0.787	0.986	1	1	1	PK	rs10867	UTR3	ALPK2	P+K-
18_56936000	0.287	0.284	0.744	0.978	1	1	1	PK	rs28774981	UTR3	RAX	P+K-
19_1037986	0.409	0.373	0.855	0.994	1	1	1	PK	rs3848640	UTR3	CNN2	P+K-
19_10415648	0.171	0.214	0.896	1	1	1	1	PK	rs34561079	UTR3	ZGLP1	P+K-
19_1086352	0.326	0.324	0.778	0.978	1	1	1	PK	rs12471	UTR3	ARHGAP45	P+K-
19_12572300	0.403	0.348	0.889	0.992	1	1	1	PK	rs4804194	UTR3	ZNF709	P+K-
19_14262129	0.142	0.084	0.633	0.992	1	1	1	PK	.	exonic	ADGRL1	P-K+
19_16629189	0.373	0.386	0.893	0.996	1	1	1	PK	rs7783	UTR3	C19orf44;CHERP	P+K-
19_19905011	0.179	0.32	0.838	0.993	1	1	1	PK	rs12975121	UTR3	ZNF506	P+K-
19_22272743	0.31	0.39	0.89	0.999	1	1	1	PK	rs9304994	UTR3	ZNF257	P-K+
19_35770292	0.396	0.35	0.879	0.996	1	1	1	PK	rs1051995	UTR3	USF2	P+K-
19_3595522	0.325	0.213	0.707	0.978	1	1	1	PK	rs13306046	UTR3	TBXA2R	P-K+
19_37002529	0.546	0.744	0.999	1	1	1	1	PK	rs11670917	UTR3	ZNF260	P+K-
19_41828760	0.315	0.216	0.745	0.989	1	1	1	PK	rs3810173	UTR3	CCDC97	P-K+
19_45382034	0.337	0.343	0.843	0.994	1	1	1	PK	rs6859	UTR3	NECTIN2	P-K+
19_4670402	0.254	0.233	0.779	0.98	1	1	1	PK	rs28365954	UTR5	MYDGF	P-K+
19_46716716	0.607	0.6	0.976	1	1	1	1	PK	rs12971702	ncRNA_exonic	LOC93429	P+K-
19_47724564	0.117	0.082	0.634	0.992	1	1	1	PK	rs45474992	UTR3	BBC3	P-K+
19_51385402	0.255	0.239	0.689	0.961	1	1	1	PK	rs8103659	ncRNA_exonic	KLKP1	P+K-
19_52196812	0.312	0.288	0.796	0.99	1	1	1	PK	rs11881781	exonic	SPACA6	P-K+
19_52197425	0.331	0.284	0.79	0.984	1	1	1	PK	rs73054871	intronic	SPACA6	P-K+
19_53120559	0.453	0.435	0.94	0.997	1	1	1	PK	rs10401904	UTR5	ZNF83	P+K-
19_53141625	0.25	0.281	0.734	0.968	1	1	1	PK	rs657259	UTR5	ZNF83	P+K-
19_53496754	0.176	0.178	0.866	1	1	1	1	PK	rs12463150	ncRNA_exonic	ZNF702P	P+K-
19_54725913	0.47	0.611	0.996	1	1	1	1	PK	rs199822090	intronic	LILRB3	P+K-
19_55222293	0.194	0.184	0.864	1	1	1	1	PK	rs74446042	ncRNA_intronic	LILRP2	P-K+
19_57733159	0.488	0.905	1	1	1	1	1	PK	rs12984575	UTR3	ZNF264	P+K-
19_58580615	0.307	0.224	0.733	0.97	1	1	1	PK	rs12973718	UTR3	ZNF135	P-K+
19_7929624	0.206	0.215	0.68	0.965	1	1	1	PK	rs13265	UTR3	EVI5L	P-K+
19_8994156	0.243	0.258	0.933	1	1	1	1	PK	.	exonic	MUC16	P+K-
19_9063515	0.216	0.204	0.66	0.958	1	1	1	PK	rs376936287	exonic	MUC16	P-K+
2_100016713	0.294	0.296	0.784	0.99	1	1	1	PK	rs2290257	UTR3	EIF5B	P+K-
2_10193069	0.338	0.25	0.934	1	1	1	1	PK	rs72786612	UTR3	KLF11	P+K-
2_109124534	0.131	0.104	0.694	0.999	1	1	1	PK	rs2378152	ncRNA_intronic	GCC2-AS1	P-K+
2_109124536	0.101	0.086	0.731	0.995	1	1	1	PK	rs1138412	ncRNA_intronic	GCC2-AS1	P-K+
2_110261564	0.228	0.21	0.775	0.987	1	1	1	PK	rs34248247	UTR3	SH3RF3	P-K+
2_112945220	0.244	0.309	0.875	0.99	1	1	1	PK	rs11123130	UTR3	FBLN7	P-K+
2_114258384	0.296	0.296	0.816	0.987	1	1	1	PK	rs2144270	UTR3	FOXD4L1	P+K-
2_121976519	0.449	0.472	0.941	0.999	1	1	1	PK	rs6541771	UTR3	TFCP2L1	P-K+
2_175297360	0.293	0.277	0.745	0.973	1	1	1	PK	rs10930663	UTR3	GPR155	P+K-
2_178489007	0.115	0.067	0.645	0.987	1	1	1	PK	rs147772961	UTR3	PDE11A	P-K+
2_179369440	0.141	0.096	0.749	0.996	1	1	1	PK	rs112872449	ncRNA_intronic	MIR548N	P-K+
2_188208130	0.245	0.322	0.874	0.998	1	1	1	PK	rs67231021	UTR3	CALCRL	P+K-
2_190649316	0.248	0.31	0.848	0.996	1	1	1	PK	rs5742933	UTR5	PMS1	P-K+
2_191366579	0.385	0.42	0.92	0.998	1	1	1	PK	rs7721	UTR3	MFSD6	P+K-
2_202902431	0.265	0.119	0.798	0.999	1	1	1	PK	rs16838661	UTR3	FZD7	P+K-
2_203633245	0.416	0.267	0.84	0.997	1	1	1	PK	rs17807135	UTR3	FAM117B	P+K-
2_20866699	0.354	0.378	0.979	1	1	1	1	PK	rs77525005	UTR5	GDF7	P+K-
2_233324491	0.172	0.185	0.886	1	1	1	1	PK	rs2678481	UTR3	ALPI	P-K+
2_237033073	0.236	0.278	0.763	0.975	1	1	1	PK	rs1530936	UTR3	AGAP1	P+K-
2_237033077	0.336	0.307	0.8	0.989	1	1	1	PK	rs11894960	UTR3	AGAP1	P+K-
2_240982116	0.134	0.095	0.737	0.997	1	1	1	PK	rs72993513	intergenic	OR6B2;OR6B3	P+K-
2_242033394	0.497	0.491	0.952	1	1	1	1	PK	rs78834190	UTR3	SNED1	P-K+
2_24414400	0.341	0.52	0.946	1	1	1	1	PK	rs13387930	UTR3	FAM228A	P+K-
2_30865272	0.129	0.115	0.767	0.999	1	1	1	PK	rs200720157	UTR3	LCLAT1	P-K+
2_3593038	0.231	0.12	0.755	0.998	1	1	1	PK	rs146150366	UTR3	RNASEH1	P+K-
2_54480332	0.467	0.445	0.955	0.999	1	1	1	PK	rs843707	UTR3	TSPYL6	P-K+
2_6109725	0.272	0.255	0.72	0.972	1	1	1	PK	rs13024179	ncRNA_exonic	LINC01105	P-K+
2_6112702	0.328	0.375	0.897	1	1	1	1	PK	rs13015403	ncRNA_exonic	LINC01105	P-K+
2_63348818	0.254	0.184	0.871	1	1	1	1	PK	rs369149310	UTR3	WDPCP	P-K+
2_64320746	0.302	0.198	0.638	0.939	1	1	1	PK	rs10496105	UTR3	PELI1	P+K-
2_65313758	0.293	0.241	0.667	0.956	1	1	1	PK	rs61758846	UTR3	CEP68	P-K+
2_75275565	0.128	0.066	0.652	0.99	1	1	1	PK	rs59224645	UTR3	TACR1	P-K+
2_92129892	0.181	0.195	0.907	1	1	1	1	PK	rs200076755	ncRNA_exonic	ACTR3BP2	P+K-
2_92129902	0.181	0.22	0.917	1	1	1	1	PK	.	ncRNA_exonic	ACTR3BP2	P+K-
2_92129906	0.176	0.199	0.899	1	1	1	1	PK	rs374769496	ncRNA_exonic	ACTR3BP2	P+K-
2_92129908	0.189	0.229	0.892	1	1	1	1	PK	rs201989777	ncRNA_exonic	ACTR3BP2	P+K-
2_97820478	0.297	0.201	0.67	0.946	1	1	1	PK	rs79756591	exonic	ANKRD36	P+K-
20_1545617	0.262	0.243	0.719	0.967	1	1	1	PK	rs2253698	UTR3	SIRPB1	P+K-
20_26063920	0.119	0.087	0.713	0.996	1	1	1	PK	rs200150456	ncRNA_exonic	FAM182A	P-K+
20_3148720	0.587	0.754	0.995	1	1	1	1	PK	rs58241213	intronic	LZTS3	P-K+
20_33864484	0.278	0.221	0.715	0.964	1	1	1	PK	rs7280	ncRNA_exonic	MMP24-AS1	P-K+
20_43752267	0.245	0.206	0.901	1	1	1	1	PK	rs6104018	UTR3	WFDC12	P-K+
20_44688302	0.275	0.25	0.764	0.964	1	1	1	PK	rs7266662	UTR3	SLC12A5	P+K-
20_44689630	0.426	0.515	0.97	1	1	1	1	PK	rs368027472	UTR3	NCOA5	P+K-
20_4707112	0.301	0.291	0.785	0.979	1	1	1	PK	rs4815731	UTR3	PRND	P-K+
20_5454808	0.236	0.255	0.74	0.985	1	1	1	PK	rs16991004	ncRNA_exonic	LOC643406	P+K-
20_56286443	0.299	0.297	0.792	0.986	1	1	1	PK	rs911157	ncRNA_exonic	NKILA	P-K+
20_57831654	0.423	0.444	0.989	1	1	1	1	PK	rs45486894	UTR3	ZNF831	P+K-
20_6056356	0.445	0.411	0.891	0.999	1	1	1	PK	rs1059391	UTR3	FERMT1	P+K-
20_60757489	0.247	0.421	0.98	1	1	1	1	PK	rs1056885	UTR3	SS18L1	P-K+
20_61294415	0.268	0.242	0.747	0.964	1	1	1	PK	rs2282314	ncRNA_exonic	SLCO4A1-AS1	P+K-
20_61340558	0.119	0.168	0.854	1	1	1	1	PK	rs6090405	UTR5	NTSR1	P-K+
20_62190180	0.267	0.178	0.639	0.958	1	1	1	PK	rs11551683	UTR3	HELZ2	P-K+
21_15600600	0.256	0.235	0.66	0.963	1	1	1	PK	rs2822451	UTR3	RBM11	P-K+
21_16334658	0.316	0.333	0.867	0.995	1	1	1	PK	rs1056947	UTR3	NRIP1	P+K-
21_16335402	0.232	0.28	0.845	0.995	1	1	1	PK	rs2142450	UTR3	NRIP1	P+K-
21_16336804	0.549	0.719	0.995	1	1	1	1	PK	rs1056930	UTR3	NRIP1	P+K-
21_28293924	0.377	0.403	0.992	1	1	1	1	PK	rs11700721	UTR3	ADAMTS5	P+K-
21_40562165	0.3	0.552	0.976	1	1	1	1	PK	rs2297257	UTR3	BRWD1	P+K-
21_40564464	0.331	0.358	0.92	1	1	1	1	PK	rs2410104	UTR3	BRWD1	P+K-
21_45230386	0.106	0.064	0.638	0.991	1	1	1	PK	rs73379058	ncRNA_exonic	AATBC	P+K-
21_47549613	0.234	0.263	0.933	1	1	1	1	PK	rs3088026	UTR3	COL6A2	P+K-
21_47989717	0.155	0.082	0.638	0.989	1	1	1	PK	rs9978600	UTR3	DIP2A	P-K+
22_17442987	0.21	0.223	0.68	0.966	1	1	1	PK	rs5992598	UTR3	GAB4	P+K-
22_20098168	0.171	0.174	0.874	0.999	1	1	1	PK	rs41281425	UTR3	DGCR8	P+K-
22_20098521	0.159	0.194	0.883	1	1	1	1	PK	rs2286928	UTR3	DGCR8	P+K-
22_20099245	0.381	0.705	1	1	1	1	1	PK	.	UTR3	DGCR8	P+K-
22_22977582	0.25	0.332	0.958	1	1	1	1	PK	rs4050718	ncRNA_exonic	POM121L1P	P+K-
22_23659157	0.451	0.576	0.962	0.999	1	1	1	PK	rs550197	UTR3	BCR	P+K-
22_24834473	0.229	0.238	0.771	0.991	1	1	1	PK	rs375934493	ncRNA_exonic	ADORA2A-AS1	P-K+
22_25320814	0.28	0.324	0.789	0.985	1	1	1	PK	rs5996793	UTR3	SGSM1	P-K+
22_36885599	0.345	0.672	0.992	1	1	1	1	PK	rs2281084	UTR3	FOXRED2	P+K-
22_38881454	0.357	0.333	0.815	0.99	1	1	1	PK	rs86796	UTR3	DDX17	P+K-
22_39080078	0.25	0.253	0.716	0.973	1	1	1	PK	rs1056610	UTR3	TOMM22	P-K+
22_39080245	0.333	0.329	0.82	0.982	1	1	1	PK	rs1056661	UTR3	TOMM22	P-K+
22_39080638	0.269	0.241	0.712	0.966	1	1	1	PK	rs5750669	UTR3	TOMM22	P-K+
22_39130843	0.356	0.314	0.783	0.982	1	1	1	PK	rs17032	UTR3	SUN2	P-K+
22_40729614	0.215	0.255	0.683	0.958	1	1	1	PK	rs470113	UTR3	TNRC6B	P-K+
22_41967870	0.628	0.967	1	1	1	1	1	PK	rs6002408	UTR5	CSDC2	P-K+
22_44276105	0.487	0.586	0.989	1	1	1	1	PK	rs138129	UTR3	PNPLA5	P+K-
22_50050468	0.278	0.312	0.774	0.974	1	1	1	PK	rs739239	UTR5	C22orf34	P+K-
22_50172281	0.184	0.21	0.918	1	1	1	1	PK	rs138827	intronic	BRD1	P+K-
3_100467673	0.329	0.302	0.811	0.985	1	1	1	PK	rs1059503	UTR3	TFG	P+K-
3_10143328	0.709	0.927	1	1	1	1	1	PK	rs59318799	UTR3	FANCD2	P-K+
3_101713604	0.265	0.314	0.961	1	1	1	1	PK	rs10936873	ncRNA_exonic	LINC02085	P+K-
3_108021634	0.103	0.359	0.973	1	1	1	1	PK	rs10933937	UTR5	HHLA2	P+K-
3_114028425	0.173	0.186	0.879	1	1	1	1	PK	rs78400980	UTR3	TIGIT	P+K-
3_114028516	0.166	0.219	0.912	1	1	1	1	PK	rs78525596	UTR3	TIGIT	P+K-
3_115440007	0.381	0.349	0.979	1	1	1	1	PK	rs14360	UTR3	GAP43	P+K-
3_118930791	0.359	0.367	0.845	0.989	1	1	1	PK	rs5868	UTR3	B4GALT4	P+K-
3_119243152	0.267	0.294	0.842	0.994	1	1	1	PK	rs11916344	UTR3	CD80	P-K+
3_124624568	0.267	0.274	0.773	0.984	1	1	1	PK	rs12732	UTR3	MUC13	P+K-
3_126262092	0.278	0.295	0.777	0.993	1	1	1	PK	rs1054097	UTR3	CHST13	P-K+
3_129985198	0.307	0.289	0.809	0.989	1	1	1	PK	rs9849611	ncRNA_exonic	COL6A4P2	P+K-
3_129987388	0.301	0.731	0.999	1	1	1	1	PK	rs34622576	ncRNA_exonic	COL6A4P2	P+K-
3_129989835	0.276	0.308	0.836	0.988	1	1	1	PK	rs9834306	ncRNA_exonic	COL6A4P2	P+K-
3_129991218	0.347	0.283	0.778	0.977	1	1	1	PK	rs1453253	ncRNA_exonic	COL6A4P2	P+K-
3_138213292	0.45	0.365	0.899	0.998	1	1	1	PK	rs9049	UTR3	CEP70	P-K+
3_148895654	0.262	0.315	0.972	1	1	1	1	PK	rs34394958	exonic	CP	P+K-
3_151034602	0.33	0.369	0.831	0.99	1	1	1	PK	rs1472122	UTR5	GPR87	P+K-
3_151981159	0.258	0.284	0.795	0.983	1	1	1	PK	rs2288295	ncRNA_exonic	MBNL1-AS1	P-K+
3_156255689	0.338	0.364	0.887	0.999	1	1	1	PK	rs1027915	UTR3	KCNAB1	P-K+
3_16269555	0.263	0.125	0.78	0.997	1	1	1	PK	rs842280	UTR3	GALNT15	P-K+
3_169809559	0.384	0.387	0.906	0.999	1	1	1	PK	rs62293457	UTR3	PHC3	P+K-
3_169809560	0.337	0.414	0.917	0.999	1	1	1	PK	rs62293458	UTR3	PHC3	P+K-
3_170184132	0.377	0.362	0.876	0.996	1	1	1	PK	rs10936636	UTR3	SLC7A14	P+K-
3_172350340	0.238	0.263	0.775	0.983	1	1	1	PK	rs7432459	UTR3	NCEH1	P+K-
3_179115229	0.261	0.12	0.779	1	1	1	1	PK	rs11539412	UTR3	GNB4	P+K-
3_182880630	0.294	0.292	0.816	0.989	1	1	1	PK	rs3811731	UTR5	LAMP3	P+K-
3_190024457	0.458	0.48	0.935	0.999	1	1	1	PK	rs9290928	UTR3	CLDN1	P+K-
3_190024893	0.25	0.359	0.971	1	1	1	1	PK	rs17500920	UTR3	CLDN1	P+K-
3_194115840	0.162	0.373	0.884	0.999	1	1	1	PK	rs73069165	UTR3	GP5	P+K-
3_194308889	0.42	0.374	0.906	0.998	1	1	1	PK	rs3818946	ncRNA_intronic	TMEM44-AS1	P+K-
3_195506410	0.232	0.211	0.893	0.999	1	1	1	PK	rs79037473	exonic	MUC4	P+K-
3_195514728	0.473	0.96	1	1	1	1	1	PK	.	exonic	MUC4	P+K-
3_196461474	0.327	0.297	0.771	0.98	1	1	1	PK	rs1047113	UTR3	PIGX	P+K-
3_196670092	0.435	0.431	0.908	0.999	1	1	1	PK	rs1054278	ncRNA_exonic	NCBP2-AS2	P-K+
3_197884212	0.28	0.249	0.714	0.962	1	1	1	PK	rs201015075	ncRNA_exonic	FAM157A;FAM157B	P+K-
3_27416730	0.573	0.68	0.997	1	1	1	1	PK	rs41276515	UTR3	SLC4A7	P+K-
3_27417179	0.33	0.315	0.86	0.994	1	1	1	PK	rs41295960	UTR3	SLC4A7	P+K-
3_37028933	0.334	0.634	0.997	1	1	1	1	PK	rs200607906	UTR3	EPM2AIP1	P+K-
3_37030754	0.116	0.082	0.654	0.995	1	1	1	PK	rs115211110	UTR3	EPM2AIP1	P-K+
3_3841431	0.41	0.393	0.892	0.998	1	1	1	PK	rs2633833	UTR5	LRRN1	P+K-
3_42914325	0.314	0.348	0.874	0.998	1	1	1	PK	rs3732861	UTR3	CYP8B1	P+K-
3_42947557	0.254	0.236	0.78	0.992	1	1	1	PK	rs118170974	UTR5	ZNF662	P+K-
3_46244280	0.321	0.351	0.859	0.992	1	1	1	PK	rs3136668	UTR3	CCR1	P+K-
3_4791679	0.276	0.314	0.858	0.999	1	1	1	PK	rs17041331	ncRNA_exonic	EGOT	P-K+
3_48470756	0.644	0.706	0.997	1	1	1	1	PK	rs9817615	UTR5	PLXNB1	P-K+
3_51420421	0.444	0.492	0.966	0.999	1	1	1	PK	rs4441646	UTR3	DOCK3	P+K-
3_57557134	0.332	0.221	0.747	0.976	1	1	1	PK	rs6907	UTR3	ARF4	P-K+
3_58280406	0.407	0.382	0.856	0.991	1	1	1	PK	rs9986	UTR3	ABHD6	P+K-
3_58304112	0.369	0.284	0.768	0.984	1	1	1	PK	rs1135089	UTR3	HTD2;RPP14	P+K-
3_58305235	0.509	0.517	0.959	1	1	1	1	PK	rs10687	UTR3	HTD2;RPP14	P+K-
3_69156421	0.303	0.313	0.724	0.971	1	1	1	PK	rs9816032	intergenic	ARL6IP5;LMOD3	P+K-
4_10442700	0.311	0.288	0.775	0.977	1	1	1	PK	rs57723486	UTR3	ZNF518B	P+K-
4_120239244	0.584	0.535	0.969	1	1	1	1	PK	rs10212775	UTR3	FABP2	P-K+
4_156268065	0.22	0.209	0.748	0.986	1	1	1	PK	rs17377421	UTR3	MAP9	P-K+
4_165875608	0.145	0.762	0.999	1	1	1	1	PK	rs6834073	UTR3	TRIM61	P-K+
4_1720346	0.258	0.306	0.842	0.996	1	1	1	PK	rs11552262	exonic	TMEM129	P+K-
4_186299758	0.36	0.319	0.849	0.997	1	1	1	PK	rs1048329	UTR5	LRP2BP	P+K-
4_31146615	0.33	0.331	0.814	0.991	1	1	1	PK	rs7655744	UTR3	PCDH7	P+K-
4_47596708	0.176	0.193	0.885	1	1	1	1	PK	rs12641823	UTR3	CORIN	P+K-
4_56815145	0.426	0.405	0.861	0.997	1	1	1	PK	rs80157196	UTR5	CEP135	P-K+
4_56899377	0.362	0.291	0.775	0.99	1	1	1	PK	rs12512313	UTR3	CEP135	P+K-
4_68481784	0.499	0.546	0.996	1	1	1	1	PK	rs72642348	UTR3	UBA6	P-K+
4_68481813	0.701	0.664	0.996	1	1	1	1	PK	rs72642349	UTR3	UBA6	P-K+
4_68482401	0.594	0.629	0.999	1	1	1	1	PK	rs28526365	UTR3	UBA6	P-K+
4_68482405	0.574	0.592	0.998	1	1	1	1	PK	rs28735406	UTR3	UBA6	P-K+
4_6885296	0.359	0.281	0.807	0.99	1	1	1	PK	rs6841334	UTR3	KIAA0232	P-K+
4_6885815	0.104	0.207	0.886	1	1	1	1	PK	rs6828784	UTR3	KIAA0232	P-K+
4_69512595	0.277	0.323	0.887	0.999	1	1	1	PK	rs35791822	UTR3	UGT2B15	P+K-
4_7433091	0.279	0.28	0.786	0.99	1	1	1	PK	rs74563302	UTR3	PSAPL1	P+K-
4_761661	0.36	0.383	0.876	0.996	1	1	1	PK	rs62294081	UTR3	PCGF3	P-K+
4_7743547	0.325	0.309	0.8	0.986	1	1	1	PK	rs10937857	UTR3	SORCS2	P-K+
4_7776143	0.223	0.216	0.673	0.971	1	1	1	PK	rs10937859	ncRNA_exonic	AFAP1-AS1	P+K-
4_78636058	0.274	0.15	0.84	0.999	1	1	1	PK	rs1058746	UTR3	CNOT6L	P+K-
4_78636621	0.494	0.571	0.977	1	1	1	1	PK	rs13105201	UTR3	CNOT6L	P-K+
4_78636654	0.638	0.658	0.987	1	1	1	1	PK	rs13128914	UTR3	CNOT6L	P-K+
4_83274799	0.34	0.256	0.708	0.973	1	1	1	PK	rs3944	UTR3	HNRNPD	P+K-
4_83344850	0.368	0.302	0.809	0.992	1	1	1	PK	rs13952	UTR3	HNRNPDL	P-K+
4_95589337	0.161	0.215	0.91	1	1	1	1	PK	rs7285	UTR3	PDLIM5	P-K+
4_96078174	0.324	0.368	0.842	0.993	1	1	1	PK	rs1863654	UTR3	BMPR1B	P+K-
4_99799922	0.255	0.223	0.683	0.944	1	1	1	PK	rs10433890	UTR3	EIF4E	P-K+
4_99800174	0.361	0.34	0.827	0.986	1	1	1	PK	rs4699688	UTR3	EIF4E	P-K+
5_101570689	0.564	0.52	0.966	1	1	1	1	PK	rs11949650	UTR3	SLCO4C1	P-K+
5_101571690	0.352	0.459	0.939	1	1	1	1	PK	rs7719298	UTR3	SLCO4C1	P-K+
5_131818554	0.47	0.551	0.982	1	1	1	1	PK	rs6873269	UTR3	IRF1	P+K-
5_132214330	0.297	0.315	0.83	0.986	1	1	1	PK	rs42395	UTR3	AFF4	P-K+
5_135516188	0.248	0.247	0.786	0.987	1	1	1	PK	rs3206633	UTR3	SMAD5	P+K-
5_135516919	0.328	0.242	0.739	0.972	1	1	1	PK	rs6871224	UTR3	SMAD5	P+K-
5_135518242	0.264	0.233	0.744	0.992	1	1	1	PK	rs7031	UTR3	SMAD5	P+K-
5_135528316	0.206	0.212	0.681	0.974	1	1	1	PK	rs6868337	UTR5	LOC389332	P+K-
5_147822135	0.302	0.323	0.795	0.992	1	1	1	PK	rs1128450	UTR3	FBXO38	P+K-
5_148733364	0.252	0.209	0.618	0.931	1	1	1	PK	rs168463	ncRNA_intronic	GRPEL2-AS1	P-K+
5_149599133	0.413	0.739	0.998	1	1	1	1	PK	rs200391443	UTR3	CAMK2A	P-K+
5_150561874	0.246	0.238	0.768	0.99	1	1	1	PK	rs12654727	UTR3	CCDC69	P-K+
5_151041150	0.292	0.29	0.781	0.986	1	1	1	PK	rs3549	UTR3	SPARC	P-K+
5_155753874	0.253	0.267	0.772	0.982	1	1	1	PK	rs7724969	UTR5	SGCD	P-K+
5_157214434	0.206	0.215	0.682	0.96	1	1	1	PK	rs12283	UTR3	CLINT1	P+K-
5_175773287	0.246	0.303	0.815	0.984	1	1	1	PK	rs409744	UTR3	KIAA1191	P-K+
5_178340055	0.326	0.317	0.855	0.993	1	1	1	PK	rs7724141	UTR5	ZFP2	P+K-
5_178507587	0.286	0.308	0.778	0.969	1	1	1	PK	rs17666515	UTR3	ZNF354C	P-K+
5_31554593	0.333	0.364	0.852	0.995	1	1	1	PK	rs1056491	UTR3	C5orf22	P+K-
5_34908365	0.293	0.331	0.877	0.994	1	1	1	PK	rs2069481	UTR3	RAD1	P+K-
5_36194007	0.601	0.546	0.957	0.999	1	1	1	PK	rs3088073	UTR3	NADK2	P+K-
5_52249002	0.441	0.5	0.943	0.999	1	1	1	PK	rs6895250	UTR3	ITGA1	P+K-
5_52249028	0.446	0.489	0.946	1	1	1	1	PK	rs3088364	UTR3	ITGA1	P+K-
5_52249476	0.417	0.51	0.96	1	1	1	1	PK	rs1047481	UTR3	ITGA1	P+K-
5_54460166	0.204	0.223	0.705	0.974	1	1	1	PK	rs10059517	UTR3	GPX8	P+K-
5_54461990	0.206	0.205	0.696	0.96	1	1	1	PK	rs3747725	UTR3	GPX8	P+K-
5_63666279	0.312	0.328	0.799	0.986	1	1	1	PK	rs9291808	UTR3	RNF180	P+K-
5_63666280	0.329	0.324	0.809	0.985	1	1	1	PK	rs9291809	UTR3	RNF180	P+K-
5_64015361	0.264	0.295	0.764	0.964	1	1	1	PK	rs898211	UTR3	SREK1IP1	P+K-
5_64016129	0.267	0.275	0.718	0.959	1	1	1	PK	rs7726384	UTR3	SREK1IP1	P+K-
5_64016641	0.363	0.378	0.833	0.991	1	1	1	PK	rs2610249	UTR3	SREK1IP1	P+K-
5_64017967	0.251	0.314	0.73	0.97	1	1	1	PK	rs1052249	UTR3	SREK1IP1	P+K-
5_64018021	0.479	0.542	0.969	1	1	1	1	PK	rs7717063	UTR3	SREK1IP1	P+K-
5_64019841	0.597	0.545	0.957	1	1	1	1	PK	rs10075967	UTR3	SREK1IP1	P+K-
5_64965137	0.484	0.47	0.967	1	1	1	1	PK	rs27138	UTR3	SGTB	P+K-
5_87491545	0.457	0.52	0.962	0.999	1	1	1	PK	rs33699	UTR3	TMEM161B	P+K-
5_88015545	0.315	0.356	0.81	0.979	1	1	1	PK	rs34316	ncRNA_intronic	MEF2C-AS2	P+K-
5_95131401	0.418	0.327	0.87	0.99	1	1	1	PK	rs7622	UTR3	RHOBTB3	P+K-
5_96109610	0.28	0.323	0.976	1	1	1	1	PK	rs1057569	UTR3	CAST	P-K+
6_106556493	0.123	0.204	0.905	1	1	1	1	PK	rs41292414	UTR3	PRDM1	P-K+
6_109295040	0.246	0.368	0.877	0.993	1	1	1	PK	rs3734651	UTR3	ARMC2	P-K+
6_112422664	0.284	0.3	0.836	0.999	1	1	1	PK	rs2010314	UTR3	FAM229B	P+K-
6_112672155	0.369	0.274	0.775	0.977	1	1	1	PK	rs11153362	UTR3	RFPL4B	P+K-
6_130465549	0.278	0.203	0.658	0.931	1	1	1	PK	rs1055374	UTR3	SAMD3	P-K+
6_131148382	0.483	0.521	0.943	0.997	1	1	1	PK	rs9402288	upstream	SMLR1	P-K+
6_136663948	0.375	0.39	0.918	0.997	1	1	1	PK	rs1681	UTR3	MAP7	P+K-
6_139364355	0.257	0.215	0.666	0.966	1	1	1	PK	rs11544429	UTR3	ABRACL	P+K-
6_139693834	0.227	0.21	0.69	0.96	1	1	1	PK	rs1131431	UTR3	CITED2	P+K-
6_144269541	0.294	0.302	0.802	0.993	1	1	1	PK	rs2076684	UTR5	PLAGL1	P-K+
6_150724853	0.275	0.27	0.787	0.979	1	1	1	PK	rs3734737	UTR3	IYD	P+K-
6_168197527	0.491	0.615	0.989	1	1	1	1	PK	rs853836	ncRNA_exonic	LINC01558	P-K+
6_24425609	0.254	0.124	0.793	1	1	1	1	PK	rs3747772	UTR3	MRS2	P-K+
6_29053998	0.127	0.097	0.749	0.997	1	1	1	PK	rs7752270	UTR3	OR2B3	P-K+
6_30257497	0.125	0.305	0.951	1	1	1	1	PK	rs2285800	ncRNA_exonic	HCG18	P+K-
6_30460776	0.262	0.095	0.765	0.999	1	1	1	PK	rs74295295	UTR3	HLA-E	P+K-
6_31126944	0.507	0.435	0.929	0.996	1	1	1	PK	rs3094187	UTR5	TCF19	P-K+
6_31130821	0.166	0.18	0.87	1	1	1	1	PK	rs1044870	UTR3	TCF19	P+K-
6_31632686	0.297	0.187	0.627	0.949	1	1	1	PK	rs2295665	UTR5	GPANK1	P+K-
6_31633689	0.251	0.244	0.758	0.987	1	1	1	PK	rs16899941	UTR5	CSNK2B;GPANK1	P+K-
6_32485397	0.325	0.67	0.995	1	1	1	1	PK	rs112749594	UTR3	HLA-DRB5	P-K+
6_32485410	0.333	0.632	0.996	1	1	1	1	PK	rs151002802	UTR3	HLA-DRB5	P-K+
6_32485440	0.305	0.529	0.971	1	1	1	1	PK	.	UTR3	HLA-DRB5	P-K+
6_3270557	0.185	0.175	0.879	1	1	1	1	PK	rs1127475	UTR3	SLC22A23	P+K-
6_3270578	0.169	0.191	0.865	0.999	1	1	1	PK	rs1127473	UTR3	SLC22A23	P+K-
6_3270840	0.185	0.146	0.882	0.999	1	1	1	PK	rs3813480	UTR3	SLC22A23	P+K-
6_3270937	0.161	0.173	0.885	0.998	1	1	1	PK	rs1127466	UTR3	SLC22A23	P+K-
6_3271298	0.176	0.191	0.881	1	1	1	1	PK	rs45629235	UTR3	SLC22A23	P+K-
6_3271509	0.172	0.162	0.867	1	1	1	1	PK	rs9501970	UTR3	SLC22A23	P+K-
6_3271703	0.163	0.169	0.868	1	1	1	1	PK	rs9503514	UTR3	SLC22A23	P+K-
6_3272018	0.186	0.212	0.904	1	1	1	1	PK	rs9503515	UTR3	SLC22A23	P+K-
6_3272565	0.156	0.165	0.889	1	1	1	1	PK	rs9501971	UTR3	SLC22A23	P+K-
6_3272567	0.191	0.198	0.875	1	1	1	1	PK	rs9501972	UTR3	SLC22A23	P+K-
6_3272573	0.152	0.178	0.883	0.999	1	1	1	PK	rs9501973	UTR3	SLC22A23	P+K-
6_3272775	0.171	0.157	0.869	1	1	1	1	PK	rs9501974	UTR3	SLC22A23	P+K-
6_3272807	0.167	0.175	0.894	0.999	1	1	1	PK	rs9501975	UTR3	SLC22A23	P+K-
6_35791302	0.353	0.409	0.903	0.997	1	1	1	PK	rs9462125	UTR3	LHFPL5	P+K-
6_41089681	0.591	0.519	0.962	1	1	1	1	PK	rs722442	ncRNA_exonic	ADCY10P1	P+K-
6_43904901	0.324	0.317	0.764	0.977	1	1	1	PK	rs1886979	ncRNA_exonic	LINC01512	P+K-
6_43970658	0.147	0.057	0.671	0.991	1	1	1	PK	rs115402675	exonic	C6orf223	P-K+
6_45866682	0.256	0.341	0.954	1	1	1	1	PK	rs1128514	UTR3	CLIC5	P+K-
6_45869226	0.254	0.237	0.772	0.989	1	1	1	PK	rs9969070	UTR3	CLIC5	P+K-
6_45870148	0.364	0.382	0.977	1	1	1	1	PK	rs2297834	UTR3	CLIC5	P+K-
6_52529714	0.277	0.319	0.803	0.99	1	1	1	PK	rs2670123	ncRNA_exonic	LOC730101	P-K+
6_52529773	0.282	0.304	0.828	0.984	1	1	1	PK	rs2670124	ncRNA_exonic	LOC730101	P-K+
6_74226353	0.403	0.316	0.803	0.997	1	1	1	PK	rs11755449	UTR3	EEF1A1	P+K-
6_80196498	0.242	0.245	0.702	0.952	1	1	1	PK	rs2292109	UTR3	LCA5	P+K-
6_80411572	0.319	0.308	0.808	0.982	1	1	1	PK	rs1507	UTR3	SH3BGRL2	P+K-
6_93950566	0.341	0.213	0.775	0.987	1	1	1	PK	rs10806473	UTR3	EPHA7	P+K-
6_962479	0.233	0.257	0.767	0.983	1	1	1	PK	rs73386082	ncRNA_exonic	LINC01622	P-K+
6_97337537	0.274	0.232	0.723	0.952	1	1	1	PK	rs7758762	UTR3	NDUFAF4	P-K+
6_97338679	0.399	0.316	0.795	0.982	1	1	1	PK	rs1854268	UTR3	NDUFAF4	P-K+
7_100804542	0.573	0.684	0.996	1	1	1	1	PK	rs3177697	UTR3	AP1S1	P-K+
7_105245754	0.502	0.365	0.971	1	1	1	1	PK	rs12535264	UTR3	ATXN7L1	P-K+
7_105245877	0.366	0.25	0.936	1	1	1	1	PK	rs17150293	UTR3	ATXN7L1	P-K+
7_114658194	0.367	0.25	0.929	1	1	1	1	PK	.	UTR3	MDFIC	P-K+
7_115578441	0.171	0.349	0.963	1	1	1	1	PK	rs17241584	UTR3	TFEC	P+K-
7_116147537	0.247	0.466	0.962	1	1	1	1	PK	rs10249656	UTR3	CAV2	P+K-
7_117832873	0.132	0.096	0.631	0.991	1	1	1	PK	rs76402446	UTR3	LSM8	P+K-
7_120936006	0.245	0.3	0.799	0.974	1	1	1	PK	rs10241888	UTR3	CPED1	P-K+
7_128409580	0.3	0.323	0.806	0.987	1	1	1	PK	rs11653	UTR3	CALU	P+K-
7_138730025	0.325	0.312	0.779	0.976	1	1	1	PK	rs1044551	UTR3	ZC3HAV1	P-K+
7_138731398	0.29	0.246	0.679	0.943	1	1	1	PK	rs1047129	UTR3	ZC3HAV1	P-K+
7_139107739	0.314	0.298	0.799	0.981	1	1	1	PK	rs9683	ncRNA_intronic	LOC100129148	P+K-
7_149944478	0.188	0.194	0.874	1	1	1	1	PK	rs143773661	UTR3	ACTR3C	P-K+
7_151097314	0.169	0.166	0.85	1	1	1	1	PK	rs61741447	exonic	WDR86	P+K-
7_154795411	0.129	0.188	0.874	0.998	1	1	1	PK	rs112651172	ncRNA_exonic	PAXIP1-AS1	P-K+
7_20699922	0.472	0.42	0.921	0.999	1	1	1	PK	rs6967746	UTR3	ABCB5	P-K+
7_38423694	0.365	0.339	0.879	0.998	1	1	1	PK	rs75986987	UTR3	AMPH	P-K+
7_43984037	0.266	0.27	0.767	0.976	1	1	1	PK	rs2527812	ncRNA_exonic	POLR2J4	P-K+
7_6062229	0.245	0.22	0.776	0.987	1	1	1	PK	rs3801030	UTR3	EIF2AK1	P-K+
7_64601653	0.223	0.2	0.921	1	1	1	1	PK	.	ncRNA_exonic	INTS4P1	P-K+
7_75958110	0.251	0.154	0.839	1	1	1	1	PK	rs147277079	UTR3	YWHAG	P-K+
7_90836643	0.288	0.258	0.731	0.978	1	1	1	PK	rs12538034	UTR3	CDK14	P-K+
7_90896831	0.215	0.211	0.691	0.968	1	1	1	PK	rs3750145	UTR3	FZD1	P+K-
7_99489005	0.246	0.275	0.708	0.958	1	1	1	PK	rs2572009	UTR3	TRIM4	P+K-
8_104411282	0.208	0.195	0.658	0.949	1	1	1	PK	rs1061195	UTR3	SLC25A32	P+K-
8_104412388	0.47	0.528	0.951	0.999	1	1	1	PK	rs2241777	UTR3	SLC25A32	P+K-
8_117786603	0.468	0.426	0.933	1	1	1	1	PK	rs3088140	UTR3	UTP23	P-K+
8_11973746	0.143	0.179	0.879	1	1	1	1	PK	rs376560073	ncRNA_exonic	FAM66D	P+K-
8_12880289	0.133	0.259	0.958	1	1	1	1	PK	rs112347397	UTR3	KIAA1456	P-K+
8_133722669	0.368	0.33	0.829	0.997	1	1	1	PK	rs2280871	UTR3	TMEM71	P+K-
8_133858712	0.348	0.405	0.902	0.998	1	1	1	PK	rs4736611	UTR3	PHF20L1	P-K+
8_133860996	0.272	0.366	0.854	0.99	1	1	1	PK	rs200187079	UTR3	PHF20L1	P-K+
8_141467840	0.37	0.47	0.917	0.996	1	1	1	PK	rs2948172	UTR5	TRAPPC9	P+K-
8_143954866	0.197	0.179	0.877	0.998	1	1	1	PK	rs61752805	UTR3	CYP11B1	P+K-
8_17503270	0.195	0.184	0.89	1	1	1	1	PK	rs1043885	UTR3	MTUS1	P-K+
8_182183	0.619	0.563	0.998	1	1	1	1	PK	rs146053243	ncRNA_exonic	RPL23AP53	P-K+
8_18388177	0.368	0.349	0.845	0.989	1	1	1	PK	rs3758144	UTR3	PSD3	P-K+
8_18388211	0.293	0.263	0.793	0.98	1	1	1	PK	rs200827572	UTR3	PSD3	P-K+
8_18388216	0.353	0.226	0.766	0.984	1	1	1	PK	rs369852398	UTR3	PSD3	P-K+
8_38369831	0.294	0.396	0.868	0.993	1	1	1	PK	rs4733951	UTR3	C8orf86	P-K+
8_57871462	0.234	0.312	0.844	0.996	1	1	1	PK	rs1044731	UTR3	IMPAD1	P-K+
8_57875588	0.315	0.202	0.715	0.981	1	1	1	PK	rs10003	UTR3	IMPAD1	P-K+
8_72934032	0.349	0.268	0.779	0.986	1	1	1	PK	rs7827617	ncRNA_intronic	MSC-AS1	P-K+
8_74461916	0.239	0.185	0.861	1	1	1	1	PK	rs1132134	UTR3	STAU2	P-K+
8_8096381	0.488	0.551	1	1	1	1	1	PK	rs139376573	ncRNA_exonic	FAM86B3P	P-K+
9_101017990	0.297	0.626	0.988	1	1	1	1	PK	rs7853847	UTR5	TBC1D2	P+K-
9_103349779	0.322	0.349	0.976	1	1	1	1	PK	rs10989164	UTR3	CAVIN4	P+K-
9_104124099	0.282	0.298	0.822	0.985	1	1	1	PK	rs41274981	UTR3	BAAT	P+K-
9_104333864	0.246	0.288	0.848	0.995	1	1	1	PK	rs12342026	UTR3	GRIN3A	P+K-
9_123941042	0.325	0.278	0.807	0.992	1	1	1	PK	rs57748928	UTR3	RAB14	P+K-
9_127710312	0.172	0.187	0.869	1	1	1	1	PK	rs13299805	UTR3	SCAI	P-K+
9_12822458	0.314	0.331	0.858	0.997	1	1	1	PK	rs16929629	UTR3	LURAP1L	P+K-
9_139217489	0.544	0.576	0.984	1	1	1	1	PK	rs28714232	ncRNA_exonic	DKFZP434A062	P-K+
9_139217493	0.553	0.562	0.978	1	1	1	1	PK	rs28444490	ncRNA_exonic	DKFZP434A062	P-K+
9_139217805	0.244	0.228	0.735	0.959	1	1	1	PK	rs28545822	ncRNA_exonic	DKFZP434A062	P-K+
9_139218912	0.237	0.233	0.711	0.956	1	1	1	PK	rs62579954	ncRNA_exonic	DKFZP434A062	P-K+
9_139220201	0.408	0.468	0.952	1	1	1	1	PK	rs35803302	ncRNA_exonic	DKFZP434A062	P-K+
9_19053279	0.482	0.327	0.967	1	1	1	1	PK	rs151254787	UTR3	HAUS6	P+K-
9_19102828	0.218	0.207	0.677	0.957	1	1	1	PK	rs7865126	UTR5	HAUS6	P+K-
9_215534	0.358	0.324	0.76	0.981	1	1	1	PK	rs635615	UTR5	C9orf66	P+K-
9_21864098	0.283	0.223	0.651	0.934	1	1	1	PK	rs10117507	UTR3	MTAP	P-K+
9_21975017	0.37	0.343	0.764	0.97	1	1	1	PK	rs3814960	UTR5	CDKN2A	P+K-
9_26904699	0.289	0.187	0.635	0.941	1	1	1	PK	rs16910873	UTR3	PLAA	P+K-
9_34832132	0.237	0.217	0.712	0.963	1	1	1	PK	rs16931814	ncRNA_exonic	FAM205BP	P-K+
9_35479920	0.225	0.196	0.695	0.959	1	1	1	PK	rs41277047	ncRNA_exonic	ATP8B5P	P-K+
9_70970401	0.117	0.132	0.788	0.999	1	1	1	PK	.	ncRNA_exonic	PGM5-AS1	P-K+
9_71396426	0.241	0.118	0.772	0.999	1	1	1	PK	rs12349968	UTR3	FAM122A	P+K-
9_79228700	0.262	0.318	0.831	0.992	1	1	1	PK	rs73650263	UTR3	PRUNE2	P+K-
1_155006450	0.243	0.121	0.77	1	1	1	1	PK	rs74520550	UTR5	DCST1	P+K-
1_155006451	0.243	0.117	0.776	0.998	1	1	1	PK	rs76306191	UTR5	DCST1	P+K-
1_169563951	0.247	0.112	0.779	0.999	1	1	1	PK	rs6136	exonic	SELP	P+K-
1_186321242	0.235	0.142	0.838	1	1	1	1	PK	rs61744267	exonic	TPR	P+K-
11_1265107	0.17	0.21	0.903	1	1	1	1	PK	rs200657721	exonic	MUC5B	P+K-
12_104152943	0.345	0.218	0.738	0.977	1	1	1	PK	rs2271638	exonic	STAB2	P-K+
12_104153006	0.328	0.315	0.874	0.998	1	1	1	PK	rs2271636	exonic	STAB2	P-K+
13_114175032	0.222	0.231	0.705	0.965	1	1	1	PK	rs2260335	exonic	TMCO3	P+K-
16_19726275	0.19	0.181	0.881	1	1	1	1	PK	rs11640454	exonic	KNOP1	P+K-
16_20966362	0.24	0.192	0.911	1	1	1	1	PK	rs34051490	exonic	DNAH3	P-K+
16_78458915	0.215	0.198	0.686	0.958	1	1	1	PK	rs75559202	exonic	WWOX	P+K-
17_55951037	0.214	0.207	0.684	0.956	1	1	1	PK	rs17762338	exonic	CUEDC1	P+K-
18_5890777	0.228	0.182	0.696	0.974	1	1	1	PK	rs146496912	exonic	TMEM200C	P-K+
19_52249942	0.227	0.223	0.768	0.99	1	1	1	PK	rs28930680	exonic	FPR1	P+K-
19_58233008	0.46	0.377	0.985	1	1	1	1	PK	rs3746207	exonic	ZNF671	P+K-
19_9077196	0.344	0.214	0.915	1	1	1	1	PK	rs7254941	exonic	MUC16	P-K+
2_215839570	0.166	0.179	0.885	0.999	1	1	1	PK	rs16853022	exonic	ABCA12	P+K-
20_2945759	0.194	0.218	0.916	1	1	1	1	PK	rs1178027	exonic	PTPRA	P-K+
3_124515498	0.258	0.235	0.767	0.993	1	1	1	PK	rs2291087	exonic	ITGB5	P-K+
3_141326602	0.239	0.181	0.665	0.967	1	1	1	PK	rs295322	exonic	RASA2	P-K+
3_9974809	0.206	0.18	0.676	0.967	1	1	1	PK	rs76999397	exonic	IL17RC	P-K+
4_176573028	0.227	0.239	0.767	0.985	1	1	1	PK	rs72702639	exonic	GPM6A	P+K-
5_133450787	0.114	0.368	0.98	1	1	1	1	PK	.	exonic	TCF7	P+K-
5_96215680	0.261	0.254	0.927	1	1	1	1	PK	rs41506651	exonic	ERAP2	P-K+
8_131922027	0.196	0.238	0.696	0.959	1	1	1	PK	rs12545028	exonic	ADCY8	P+K-
12_90596	0.263	0.169	0.884	0.999	1	1	1	PK	rs377679421	ncRNA_exonic	LOC100288778	P-K+
17_9801324	0.223	0.218	0.685	0.963	1	1	1	PK	rs887259	UTR3	RCVRN	P+K-
18_59972872	0.16	0.076	0.624	0.997	1	1	1	PK	rs1045941	UTR3	KIAA1468	P-K+
1_17083597	0.115	0.09	0.724	0.996	1	1	1	PK	rs186155999	ncRNA_exonic	LOC102724562	P-K+
12_89710	0.1	0.121	0.775	0.997	1	1	1	PK	.	ncRNA_exonic	LOC100288778	P-K+
1_111857951	0.288	0.322	0.865	0.997	1	1	1	PK	rs61756687	exonic	CHIA	P-K+
1_152280670	0.178	0.171	0.87	1	1	1	1	PK	.	exonic	FLG	P-K+
1_152280671	0.173	0.192	0.878	1	1	1	1	PK	.	exonic	FLG	P-K+
1_20301964	0.417	0.387	0.914	1	1	1	1	PK	rs11677	UTR3	PLA2G2A	P-K+
10_134018521	0.297	0.281	0.786	0.99	1	1	1	PK	rs115200472	UTR3	DPYSL4	P-K+
10_21806832	0.28	0.288	0.787	0.988	1	1	1	PK	rs946711	UTR5	SKIDA1	P+K-
10_97817650	0.18	0.165	0.873	1	1	1	1	PK	rs17111275	exonic	CCNJ	P+K-
11_1104296	0.182	0.19	0.869	1	1	1	1	PK	rs7928098	UTR3	MUC2	P+K-
11_117800033	0.319	0.282	0.8	0.989	1	1	1	PK	rs35251396	UTR5	TMPRSS13	P-K+
11_75852533	0.241	0.127	0.777	0.998	1	1	1	PK	rs59400584	UTR3	UVRAG	P+K-
14_69799806	0.253	0.209	0.786	0.988	1	1	1	PK	rs2274440	exonic	GALNT16	P-K+
16_28515228	0.236	0.118	0.771	0.999	1	1	1	PK	rs17855750	exonic	IL27	P-K+
16_3724352	0.17	0.175	0.859	1	1	1	1	PK	rs11541712	exonic	TRAP1	P+K-
16_57060724	0.19	0.203	0.855	1	1	1	1	PK	rs13339199	exonic	NLRC5	P-K+
17_12877530	0.147	0.079	0.675	0.994	1	1	1	PK	rs1109767	exonic	ARHGAP44	P+K-
17_3977532	0.275	0.217	0.627	0.941	1	1	1	PK	rs34760976	exonic	ZZEF1	P-K+
17_43679698	0.242	0.223	0.785	0.989	1	1	1	PK	rs367811852	upstream	MAPK8IP1P2	P+K-
17_78389478	0.224	0.157	0.635	0.952	1	1	1	PK	rs35549084	exonic	ENDOV	P-K+
18_59941254	0.375	0.204	0.908	1	1	1	1	PK	rs17069686	exonic	KIAA1468	P-K+
19_55301617	0.136	0.094	0.692	0.999	1	1	1	PK	rs77919587	intergenic	KIR2DL1;KIR2DL4	P+K-
21_28338423	0.243	0.246	0.944	1	1	1	1	PK	rs55933916	exonic	ADAMTS5	P+K-
21_43281767	0.204	0.213	0.672	0.974	1	1	1	PK	rs62621406	exonic	PRDM15	P+K-
22_18209718	0.167	0.176	0.862	1	1	1	1	PK	rs2535688	exonic	BCL2L13	P+K-
22_26688831	0.167	0.161	0.895	1	1	1	1	PK	rs137203	exonic	SEZ6L	P-K+
22_26702015	0.3	0.272	0.777	0.988	1	1	1	PK	rs1210894	exonic	SEZ6L	P+K-
22_31621792	0.216	0.213	0.648	0.959	1	1	1	PK	rs5997917	exonic	LIMK2	P+K-
22_31644614	0.212	0.22	0.663	0.963	1	1	1	PK	rs11556237	UTR5	LIMK2	P+K-
22_32754382	0.254	0.123	0.778	0.998	1	1	1	PK	rs117491646	exonic	RFPL3	P+K-
3_105266331	0.242	0.155	0.867	1	1	1	1	PK	rs9855810	exonic	ALCAM	P+K-
3_50369546	0.204	0.213	0.677	0.946	1	1	1	PK	rs2073498	exonic	RASSF1	P+K-
5_176639105	0.493	0.33	0.973	1	1	1	1	PK	rs28932181	exonic	NSD1	P-K+
5_99897866	0.327	0.225	0.688	0.959	1	1	1	PK	rs6874840	exonic	FAM174A	P-K+
6_43596814	0.383	0.22	0.905	1	1	1	1	PK	rs112851070	exonic	GTPBP2	P-K+
7_6013153	0.339	0.667	0.998	1	1	1	1	PK	rs10000	exonic	PMS2	P+K-
7_6185194	0.191	0.177	0.863	1	1	1	1	PK	rs10225119	exonic	USP42	P+K-
7_75864463	0.256	0.185	0.881	1	1	1	1	PK	rs6966223	exonic	SRRM3	P-K+
7_88964061	0.306	0.167	0.638	0.946	1	1	1	PK	rs80006813	exonic	ZNF804B	P+K-
7_88965150	0.237	0.254	0.777	0.989	1	1	1	PK	rs74564278	exonic	ZNF804B	P+K-
9_104130469	0.347	0.298	0.835	0.993	1	1	1	PK	rs41281027	exonic	BAAT	P+K-
9_14720361	0.211	0.245	0.765	0.988	1	1	1	PK	rs17289263	exonic	CER1	P+K-
9_19060197	0.321	0.201	0.734	0.976	1	1	1	PK	rs41269003	exonic	HAUS6	P+K-
9_19119674	0.321	0.199	0.722	0.985	1	1	1	PK	rs35568725	exonic	PLIN2	P+K-
16_21416094	0.123	0.108	0.79	0.997	1	1	1	PK	rs144101135	exonic	NPIPB3	P-K+
2_48822540	0.122	0.074	0.655	0.993	1	1	1	PK	rs7574549	UTR3	STON1	P-K+
11_4406479	0.304	0.28	0.805	0.984	1	1	1	PK	rs4144331	UTR3	TRIM21	P+K-
19_57663340	0.262	0.285	0.864	0.993	1	1	1	PK	rs73631790	UTR3	DUXA	P-K+
20_3776968	0.434	0.772	0.999	1	1	1	1	PK	rs6116042	UTR5	CDC25B	P+K-
1_110306469	0.277	0.296	0.763	0.975	1	1	1	PK	rs878605	UTR5	EPS8L3	P-K+
10_125505453	0.282	0.27	0.754	0.978	1	1	1	PK	rs9060	UTR3	CPXM2	P+K-
17_18326023	0.339	0.317	0.86	0.994	1	1	1	PK	rs497994	ncRNA_exonic	KRT17P5	P+K-
8_8088411	0.721	0.832	1	1	1	1	1	PK	rs201259751	ncRNA_exonic	FAM86B3P	P-K+
9_27546890	0.3	0.364	0.881	0.995	1	1	1	PK	rs13691	UTR3	C9orf72	P+K-
10_42833104	0.288	0.301	0.842	0.985	1	1	1	PK	rs12262497	ncRNA_exonic	LOC441666	P-K+
1_110306531	0.334	0.34	0.86	0.988	1	1	1	PK	rs943641	UTR5	EPS8L3	P-K+
1_11097867	0.345	0.329	0.977	1	1	1	1	PK	rs12142107	exonic	MASP2	P-K+
1_11114940	0.382	0.276	0.829	0.989	1	1	1	PK	rs13616	exonic	SRM	P-K+
1_159922092	0.257	0.149	0.838	0.999	1	1	1	PK	rs35541552	exonic	SLAMF9	P-K+
1_159922194	0.171	0.202	0.878	1	1	1	1	PK	rs71628159	exonic	SLAMF9	P-K+
1_3598900	0.512	0.467	0.967	1	1	1	1	PK	rs2273953	UTR5	TP73	P+K-
1_3598910	0.509	0.51	0.951	1	1	1	1	PK	rs1801173	UTR5	TP73	P+K-
10_97920062	0.22	0.157	0.817	1	1	1	1	PK	rs3814226	exonic	ZNF518A	P+K-
11_117789242	0.299	0.273	0.797	0.985	1	1	1	PK	rs3802870	exonic	TMPRSS13	P+K-
11_45975130	0.195	0.171	0.86	1	1	1	1	PK	rs3736508	exonic	PHF21A	P+K-
11_6737138	0.442	0.408	0.905	1	1	1	1	PK	rs3741274	ncRNA_exonic	GVINP1	P+K-
11_6737893	0.218	0.227	0.71	0.971	1	1	1	PK	rs11040980	ncRNA_exonic	GVINP1	P+K-
11_6737927	0.344	0.429	0.947	1	1	1	1	PK	rs11040981	ncRNA_exonic	GVINP1	P+K-
11_6738291	0.288	0.296	0.794	0.986	1	1	1	PK	rs11040983	ncRNA_exonic	GVINP1	P+K-
11_6739551	0.33	0.294	0.811	0.984	1	1	1	PK	rs11040984	ncRNA_exonic	GVINP1	P+K-
11_6740136	0.452	0.44	0.936	1	1	1	1	PK	rs10839601	ncRNA_exonic	GVINP1	P+K-
11_6740206	0.383	0.364	0.875	0.995	1	1	1	PK	rs10839602	ncRNA_exonic	GVINP1	P+K-
12_108985976	0.123	0.103	0.725	0.998	1	1	1	PK	rs112073168	exonic	TMEM119	P+K-
14_93398849	0.204	0.165	0.878	0.999	1	1	1	PK	rs9658664	exonic	CHGA	P+K-
15_43531411	0.212	0.241	0.784	0.991	1	1	1	PK	rs28756768	exonic	TGM5	P+K-
16_1559965	0.338	0.326	0.874	0.994	1	1	1	PK	rs7191986	UTR3	TELO2	P+K-
16_3779060	0.251	0.231	0.916	1	1	1	1	PK	rs181646656	exonic	CREBBP	P+K-
17_4576620	0.18	0.174	0.899	1	1	1	1	PK	rs55677157	exonic	PELP1	P-K+
18_2909700	0.321	0.241	0.935	1	1	1	1	PK	rs56288451	exonic	EMILIN2	P-K+
18_3086065	0.261	0.119	0.767	1	1	1	1	PK	rs3765623	exonic	MYOM1	P+K-
18_66678326	0.184	0.185	0.868	1	1	1	1	PK	rs3763951	exonic	CCDC102B	P+K-
19_54599222	0.315	0.332	0.883	0.997	1	1	1	PK	rs61742144	exonic	OSCAR	P+K-
19_56467375	0.171	0.217	0.898	1	1	1	1	PK	rs41481648	exonic	NLRP8	P-K+
2_161174693	0.364	0.434	0.99	1	1	1	1	PK	rs1430	exonic	RBMS1	P+K-
2_228758554	0.325	0.335	0.896	0.995	1	1	1	PK	rs1715828	exonic	DAW1	P-K+
20_62496661	0.219	0.221	0.699	0.956	1	1	1	PK	rs4809373	UTR5	TPD52L2	P+K-
22_22985728	0.237	0.19	0.713	0.974	1	1	1	PK	rs201628730	ncRNA_exonic	POM121L1P	P-K+
22_24829338	0.243	0.237	0.763	0.981	1	1	1	PK	rs112928200	ncRNA_exonic	SPECC1L-ADORA2A	P-K+
22_42779018	0.29	0.363	0.882	0.997	1	1	1	PK	rs1057157	UTR3	NFAM1	P-K+
22_50928005	0.183	0.171	0.888	1	1	1	1	PK	rs2232884	exonic	MIOX	P+K-
3_111983157	0.384	0.434	0.985	1	1	1	1	PK	rs62276974	exonic	SLC9C1	P+K-
3_160143939	0.161	0.083	0.659	0.988	1	1	1	PK	rs202139466	exonic	SMC4	P+K-
3_183432983	0.262	0.273	0.829	0.985	1	1	1	PK	rs3736535	exonic	YEATS2	P-K+
3_44762830	0.233	0.153	0.818	1	1	1	1	PK	rs56084453	exonic	ZNF502	P-K+
4_126241335	0.313	0.21	0.71	0.98	1	1	1	PK	rs36052762	exonic	FAT4	P+K-
4_184236868	0.117	0.076	0.646	0.996	1	1	1	PK	rs4862155	exonic	WWC2	P-K+
4_187531022	0.24	0.119	0.753	0.999	1	1	1	PK	rs28647489	exonic	FAT1	P-K+
5_135178142	0.643	0.659	0.99	1	1	1	1	PK	rs6596270	exonic	SLC25A48	P-K+
5_157073747	0.325	0.191	0.736	0.985	1	1	1	PK	rs12188040	exonic	SOX30	P-K+
5_483564	0.252	0.246	0.792	0.987	1	1	1	PK	rs56098739	exonic	SLC9A3	P+K-
5_54466544	0.19	0.226	0.668	0.96	1	1	1	PK	rs10061133	ncRNA_exonic	MIR449B	P+K-
6_29760605	0.324	0.358	0.847	0.993	1	1	1	PK	rs1611214	ncRNA_exonic	HCG4	P-K+
6_32546863	0.415	0.371	0.894	0.996	1	1	1	PK	rs34955866	UTR3	HLA-DRB1	P-K+
6_32546879	0.277	0.265	0.76	0.985	1	1	1	PK	rs35445101	exonic	HLA-DRB1	P-K+
6_38729511	0.211	0.194	0.876	1	1	1	1	PK	rs61748600	exonic	DNAH8	P+K-
6_50813030	0.36	0.393	0.908	0.996	1	1	1	PK	rs73427175	UTR3	TFAP2B	P-K+
7_128355458	0.368	0.226	0.911	1	1	1	1	PK	rs3807127	UTR5	FAM71F1	P+K-
7_128371298	0.209	0.21	0.698	0.956	1	1	1	PK	rs339065	UTR3	FAM71F1	P+K-
7_147674978	0.326	0.324	0.871	0.994	1	1	1	PK	rs10240503	exonic	CNTNAP2	P-K+
8_142225990	0.347	0.344	0.847	0.994	1	1	1	PK	rs2288998	exonic	SLC45A4	P+K-
9_138908250	0.466	0.497	0.992	1	1	1	1	PK	rs2275107	exonic	NACC2	P-K+
9_71862975	0.348	0.362	0.893	0.993	1	1	1	PK	rs2282336	exonic	TJP2	P+K-
9_71862987	0.371	0.364	0.879	0.997	1	1	1	PK	rs2095876	exonic	TJP2	P+K-
1_167599583	0.102	0.074	0.666	0.995	1	1	1	PK	rs3738221	UTR5	RCSD1	P-K+
20_26063631	0.199	0.203	0.665	0.945	1	1	1	PK	rs200998034	ncRNA_exonic	FAM182A	P-K+
9_33441826	0.291	0.27	0.793	0.985	1	1	1	PK	rs16919255	UTR3	AQP3	P-K+
13_21728483	0.341	0.3	0.815	0.991	1	1	1	PK	rs1327178	UTR3	SKA3	P+K-
16_55807448	0.516	0.575	0.977	1	1	1	1	PK	rs149224370	ncRNA_exonic	CES1P1	P+K-
3_194124421	0.362	0.387	0.846	0.995	1	1	1	PK	rs11900	UTR3	ATP13A3	P+K-
5_98130541	0.256	0.246	0.702	0.95	1	1	1	PK	rs77780461	UTR3	RGMB	P-K+
6_30692965	0.341	0.234	0.704	0.978	1	1	1	PK	rs8233	UTR3	TUBB	P+K-
7_6790900	0.308	0.411	0.904	0.996	1	1	1	PK	rs200453156	ncRNA_exonic	PMS2CL	P+K-
1_156713631	0.105	0.077	0.627	0.991	1	1	1	PK	rs73002716	exonic	HDGF	P-K+
1_15850603	0.342	0.358	0.875	0.997	1	1	1	PK	rs4645983	exonic	CASP9	P+K-
1_15892415	0.374	0.374	0.887	0.994	1	1	1	PK	rs2236215	exonic	DNAJC16	P+K-
1_15909744	0.273	0.264	0.782	0.98	1	1	1	PK	rs11580170	exonic	AGMAT	P+K-
1_228548197	0.302	0.223	0.722	0.986	1	1	1	PK	rs10158354	exonic	OBSCN	P-K+
1_43119661	0.351	0.352	0.975	1	1	1	1	PK	rs16829829	exonic	CCDC30	P+K-
10_12939124	0.245	0.251	0.697	0.947	1	1	1	PK	rs10795991	UTR3	CCDC3	P-K+
10_21827796	0.247	0.258	0.762	0.978	1	1	1	PK	rs1802669	exonic	MLLT10	P+K-
10_28101311	0.156	0.212	0.901	1	1	1	1	PK	rs1061577	UTR3	ARMC4	P+K-
10_44868465	0.184	0.166	0.857	1	1	1	1	PK	rs12258838	exonic	CXCL12	P+K-
11_64480930	0.351	0.254	0.959	1	1	1	1	PK	rs12273892	exonic	NRXN2	P-K+
12_14976553	0.368	0.283	0.957	1	1	1	1	PK	rs17761825	exonic	C12orf60	P-K+
12_27654898	0.602	0.463	0.992	1	1	1	1	PK	rs61731840	exonic	SMCO2	P+K-
12_85432040	0.436	0.374	0.925	0.999	1	1	1	PK	rs7312075	exonic	LRRIQ1	P-K+
13_76395464	0.197	0.173	0.884	0.999	1	1	1	PK	rs41286126	exonic	LMO7	P-K+
15_76029226	0.485	0.525	0.995	1	1	1	1	PK	rs3991252	ncRNA_intronic	DNM1P35	P+K-
15_76029269	0.256	0.24	0.785	0.988	1	1	1	PK	rs199786499	ncRNA_intronic	DNM1P35	P+K-
15_76029298	0.204	0.226	0.776	0.991	1	1	1	PK	rs2405896	ncRNA_intronic	DNM1P35	P+K-
16_1537414	0.194	0.199	0.67	0.956	1	1	1	PK	rs56294663	exonic	PTX4	P+K-
16_1537693	0.226	0.202	0.67	0.968	1	1	1	PK	rs61734779	exonic	PTX4	P+K-
16_3778427	0.127	0.164	0.885	1	1	1	1	PK	rs55960450	exonic	CREBBP	P+K-
16_5075633	0.221	0.233	0.651	0.959	1	1	1	PK	rs7188856	exonic	NAGPA	P+K-
16_5097947	0.354	0.38	0.882	0.995	1	1	1	PK	rs1127920	exonic	C16orf89	P+K-
17_4574751	0.184	0.164	0.855	1	1	1	1	PK	rs9436	exonic	PELP1	P-K+
19_12256912	0.179	0.157	0.878	1	1	1	1	PK	rs7258368	exonic	ZNF625	P+K-
19_9085004	0.203	0.243	0.689	0.951	1	1	1	PK	rs11085805	exonic	MUC16	P+K-
2_171242761	0.278	0.244	0.708	0.97	1	1	1	PK	rs17497636	exonic	MYO3B	P-K+
2_228736341	0.326	0.308	0.875	0.997	1	1	1	PK	rs56333712	UTR5	DAW1	P-K+
20_33862265	0.206	0.174	0.872	1	1	1	1	PK	rs182077926	exonic	MMP24	P-K+
21_47552209	0.195	0.17	0.877	1	1	1	1	PK	rs35548026	exonic	COL6A2	P+K-
22_50319170	0.254	0.222	0.796	0.989	1	1	1	PK	rs11545763	exonic	CRELD2	P+K-
3_100368546	0.25	0.138	0.837	0.999	1	1	1	PK	rs61730367	exonic	ADGRG7	P-K+
3_105266274	0.37	0.456	0.957	0.999	1	1	1	PK	rs16851279	exonic	ALCAM	P-K+
3_138191448	0.487	0.384	0.897	0.999	1	1	1	PK	rs35537868	exonic	ESYT3	P-K+
3_138218994	0.326	0.291	0.884	0.997	1	1	1	PK	rs35340237	exonic	CEP70	P-K+
3_186952914	0.347	0.284	0.789	0.985	1	1	1	PK	rs72549262	UTR3	MASP1	P-K+
3_194309210	0.216	0.236	0.727	0.964	1	1	1	PK	rs3732473	ncRNA_intronic	TMEM44-AS1	P+K-
3_195512103	0.173	0.167	0.889	1	1	1	1	PK	rs437805	exonic	MUC4	P+K-
3_9959713	0.175	0.181	0.861	1	1	1	1	PK	rs4686383	exonic	IL17RC	P+K-
4_57181629	0.396	0.481	0.959	1	1	1	1	PK	rs61750793	exonic	KIAA1211	P+K-
4_96171681	0.256	0.104	0.772	0.999	1	1	1	PK	rs34875919	exonic	UNC5C	P+K-
5_135527905	0.245	0.261	0.765	0.979	1	1	1	PK	rs2287963	exonic	LOC389332	P+K-
5_5319407	0.471	0.451	0.93	0.998	1	1	1	PK	rs16875319	UTR3	ADAMTS16	P-K+
5_96122210	0.186	0.202	0.91	1	1	1	1	PK	rs10050860	exonic	ERAP1	P-K+
6_106967778	0.411	0.407	0.946	0.999	1	1	1	PK	rs3747787	exonic	CRYBG1	P+K-
6_31106499	0.197	0.171	0.879	1	1	1	1	PK	rs9263726	exonic	PSORS1C1	P+K-
6_31116220	0.169	0.184	0.879	1	1	1	1	PK	rs130070	exonic	CCHCR1	P+K-
6_31122330	0.168	0.156	0.868	0.999	1	1	1	PK	rs130077	exonic	CCHCR1	P+K-
6_32546843	0.307	0.262	0.759	0.984	1	1	1	PK	rs202053852	UTR3	HLA-DRB1	P-K+
7_6639953	0.145	0.194	0.865	0.999	1	1	1	PK	rs34300529	exonic	C7orf26	P+K-
7_76682183	0.256	0.185	0.896	1	1	1	1	PK	rs200924454	ncRNA_exonic	PMS2P9	P-K+
9_103235853	0.117	0.081	0.627	0.989	1	1	1	PK	rs77849433	exonic	TMEFF1	P-K+
9_19032907	0.406	0.439	0.934	1	1	1	1	PK	rs17810415	UTR5	SAXO1	P+K-
17_39202927	0.228	0.244	0.714	0.964	1	1	1	PK	rs6503577	UTR3	KRTAP2-1	P-K+
19_20003576	0.225	0.245	0.697	0.964	1	1	1	PK	rs12460570	UTR3	ZNF253	P+K-
6_109629420	0.448	0.445	0.924	1	1	1	1	PK	rs11153168	ncRNA_exonic	CCDC162P	P+K-
1_2283117	0.28	0.259	0.8	0.982	1	1	1	PK	rs4648831	ncRNA_exonic	LOC100129534	P-K+
17_39642561	0.236	0.215	0.68	0.956	1	1	1	PK	rs2071602	UTR3	KRT36	P+K-
6_31321906	0.409	0.412	0.934	1	1	1	1	PK	rs1093	UTR3	HLA-B	P-K+
12_7869817	0.374	0.192	0.894	1	1	1	1	PK	rs200786984	UTR3	DPPA3	P-K+
14_105415422	0.252	0.458	0.951	0.999	1	1	1	PK	rs79003030	exonic	AHNAK2	P+K-
14_68066971	0.404	0.4	0.888	0.997	1	1	1	PK	rs12587848	UTR5	PIGH	P-K+
16_686337	0.2	0.379	0.894	0.999	1	1	1	PK	rs117667029	UTR5	METTL26	P-K+
17_73059820	0.215	0.201	0.623	0.914	1	1	1	PK	rs4365317	UTR3	KCTD2	P+K-
19_51517286	0.32	0.292	0.777	0.985	1	1	1	PK	rs2691258	UTR3	KLK10	P-K+
22_31602641	0.308	0.303	0.863	0.996	1	1	1	PK	rs8595	UTR3	RNF185	P+K-
6_31975716	0.68	0.662	0.999	1	1	1	1	PK	rs201740698	exonic	CYP21A2	P-K+
6_52269547	0.236	0.241	0.717	0.97	1	1	1	PK	rs3180067	UTR3	PAQR8	P+K-
8_28909523	0.368	0.347	0.901	0.998	1	1	1	PK	rs10088428	UTR3	HMBOX1	P+K-
10_102587574	0.229	0.397	0.983	1	1	1	1	PK	rs12098288	UTR3	PAX2	P-K+
10_38740050	0.226	0.244	0.664	0.971	1	1	1	PK	rs74890899	ncRNA_exonic	LINC00999	P-K+
12_122459863	0.23	0.479	0.992	1	1	1	1	PK	rs1678962	UTR5	BCL7A	P-K+
12_27181513	0.602	0.467	0.99	1	1	1	1	PK	rs8628	UTR3	MED21	P-K+
1_15793913	0.291	0.291	0.811	0.989	1	1	1	PK	rs1042010	exonic	CELA2A	P+K-
1_38227086	0.577	0.57	0.98	1	1	1	1	PK	rs4653328	exonic	EPHA10	P+K-
10_135440122	0.481	0.867	1	1	1	1	1	PK	rs200811760	exonic	FRG2B	P+K-
10_135440123	0.494	0.859	1	1	1	1	1	PK	.	exonic	FRG2B	P+K-
10_38737231	0.232	0.198	0.709	0.957	1	1	1	PK	rs34016086	ncRNA_exonic	LINC00999	P-K+
11_101832590	0.329	0.228	0.747	0.981	1	1	1	PK	rs11225089	exonic	CEP126	P+K-
11_101832608	0.24	0.225	0.672	0.962	1	1	1	PK	rs11225090	exonic	CEP126	P+K-
11_122830251	0.325	0.362	0.862	1	1	1	1	PK	rs1057703	UTR3	C11orf63	P+K-
11_46403649	0.247	0.217	0.687	0.96	1	1	1	PK	rs20542	exonic	MDK	P-K+
11_66313203	0.278	0.318	0.831	0.988	1	1	1	PK	rs2305534	exonic	ZDHHC24	P+K-
12_22814036	0.293	0.214	0.679	0.937	1	1	1	PK	rs4963793	exonic	ETNK1	P+K-
12_30888001	0.368	0.364	0.873	0.995	1	1	1	PK	rs12146709	exonic	CAPRIN2	P+K-
13_114622597	0.237	0.164	0.885	0.999	1	1	1	PK	rs9604529	exonic	LINC00452	P-K+
14_39716808	0.334	0.243	0.727	0.971	1	1	1	PK	rs3825549	exonic	MIA2	P+K-
16_1536323	0.272	0.311	0.787	0.989	1	1	1	PK	rs2667671	exonic	PTX4	P+K-
16_1536380	0.367	0.366	0.897	0.994	1	1	1	PK	rs2667672	exonic	PTX4	P+K-
16_1536499	0.281	0.29	0.809	0.984	1	1	1	PK	rs2745097	exonic	PTX4	P+K-
16_1877698	0.474	0.512	0.99	1	1	1	1	PK	rs3743852	exonic	FAHD1	P-K+
16_1877913	0.503	0.498	0.995	1	1	1	1	PK	rs13166	UTR3	FAHD1	P-K+
16_85141661	0.607	0.496	0.992	1	1	1	1	PK	rs17200833	exonic	FAM92B	P-K+
16_88500430	0.334	0.28	0.795	0.988	1	1	1	PK	rs12919507	exonic	ZNF469	P-K+
17_60741917	0.185	0.172	0.87	0.999	1	1	1	PK	rs2014055	exonic	MRC2	P-K+
18_10488064	0.279	0.223	0.937	1	1	1	1	PK	rs3811368	UTR3	APCDD1	P+K-
18_43252883	0.318	0.285	0.8	0.983	1	1	1	PK	rs1123617	exonic	SLC14A2	P-K+
18_71928150	0.228	0.224	0.687	0.966	1	1	1	PK	rs7238987	exonic	CYB5A	P-K+
19_16008388	0.302	0.214	0.647	0.944	1	1	1	PK	rs3093105	exonic	CYP4F2	P-K+
19_4037966	0.293	0.327	0.88	0.998	1	1	1	PK	rs72976977	UTR3	PIAS4	P-K+
19_48668830	0.182	0.167	0.844	1	1	1	1	PK	rs20579	UTR5	LIG1	P+K-
19_51602298	0.261	0.205	0.725	0.977	1	1	1	PK	rs12983578	exonic	CTU1	P+K-
19_53989975	0.237	0.203	0.656	0.96	1	1	1	PK	rs2708793	exonic	ZNF813	P+K-
19_813220	0.374	0.403	0.934	0.999	1	1	1	PK	rs351994	exonic	PLPPR3	P-K+
2_105665808	0.333	0.219	0.749	0.98	1	1	1	PK	rs11538197	exonic	MRPS9	P+K-
2_135214259	0.282	0.268	0.815	0.983	1	1	1	PK	rs2289470	UTR3	TMEM163	P-K+
2_179188959	0.228	0.222	0.755	0.993	1	1	1	PK	rs35032920	exonic	OSBPL6	P-K+
2_179201048	0.22	0.248	0.777	0.983	1	1	1	PK	rs16866263	exonic	OSBPL6	P-K+
2_220353532	0.23	0.211	0.778	0.985	1	1	1	PK	rs13026308	exonic	SPEG	P+K-
2_231222655	0.138	0.102	0.733	0.996	1	1	1	PK	rs10498250	exonic	SP140L	P-K+
2_231222675	0.116	0.085	0.712	0.995	1	1	1	PK	rs4973318	exonic	SP140L	P-K+
2_239133980	0.296	0.417	0.91	0.999	1	1	1	PK	rs7558525	ncRNA_exonic	LOC151174	P-K+
20_31427635	0.397	0.354	0.898	0.998	1	1	1	PK	rs2070090	exonic	MAPRE1	P+K-
20_31446742	0.282	0.333	0.79	0.983	1	1	1	PK	rs3746386	UTR5	EFCAB8	P+K-
21_37444973	0.443	0.527	0.973	1	1	1	1	PK	rs20572	exonic	CBR1	P-K+
22_23523630	0.325	0.279	0.804	0.988	1	1	1	PK	rs5751602	exonic	BCR	P+K-
22_30125596	0.221	0.222	0.805	0.987	1	1	1	PK	rs5997507	UTR3	CABP7	P-K+
22_30125620	0.232	0.235	0.799	0.983	1	1	1	PK	rs5997508	UTR3	CABP7	P-K+
22_30127367	0.242	0.222	0.761	0.994	1	1	1	PK	rs2232903	UTR3	CABP7	P-K+
3_118930884	0.473	0.494	0.964	1	1	1	1	PK	rs6774	UTR3	B4GALT4	P-K+
3_123419782	0.249	0.246	0.763	0.995	1	1	1	PK	rs3732485	exonic	MYLK	P-K+
3_136574521	0.501	0.374	0.892	0.995	1	1	1	PK	rs1052620	exonic	SLC35G2	P+K-
4_120240131	0.305	0.368	0.881	0.996	1	1	1	PK	rs2964	UTR3	FABP2	P-K+
4_1729953	0.272	0.329	0.971	1	1	1	1	PK	rs17132047	exonic	TACC3	P+K-
4_186294198	0.322	0.337	0.856	0.99	1	1	1	PK	rs3797026	exonic	LRP2BP	P+K-
4_68586315	0.225	0.221	0.77	0.989	1	1	1	PK	rs13124793	ncRNA_exonic	UBA6-AS1	P+K-
4_68586336	0.407	0.294	0.863	0.995	1	1	1	PK	rs17635292	ncRNA_exonic	UBA6-AS1	P+K-
5_140563173	0.254	0.284	0.855	0.998	1	1	1	PK	rs28664170	exonic	PCDHB16	P-K+
5_140568869	0.172	0.203	0.868	1	1	1	1	PK	rs200567507	exonic	PCDHB9	P-K+
5_140620228	0.249	0.249	0.773	0.984	1	1	1	PK	rs111514971	ncRNA_exonic	PCDHB19P	P-K+
5_54404057	0.24	0.228	0.661	0.97	1	1	1	PK	rs1051846	exonic	GZMA	P+K-
5_67589188	0.275	0.191	0.65	0.945	1	1	1	PK	rs3730090	exonic	PIK3R1	P+K-
6_112382313	0.294	0.292	0.798	0.991	1	1	1	PK	rs1230345	exonic	WISP3	P+K-
6_131190838	0.327	0.292	0.878	0.997	1	1	1	PK	rs17059736	exonic	EPB41L2	P-K+
6_136589448	0.241	0.214	0.688	0.962	1	1	1	PK	rs78267720	exonic	BCLAF1	P+K-
6_168349011	0.255	0.237	0.751	0.963	1	1	1	PK	rs9364371	exonic	AFDN	P-K+
6_31675765	0.385	0.413	0.897	0.999	1	1	1	PK	rs2242653	exonic	LY6G6F	P+K-
6_32549344	0.117	0.096	0.734	0.996	1	1	1	PK	rs111403823	exonic	HLA-DRB1	P-K+
6_3273457	0.253	0.266	0.93	1	1	1	1	PK	rs9503518	exonic	SLC22A23	P+K-
7_100389590	0.234	0.221	0.762	0.99	1	1	1	PK	rs76325149	exonic	ZAN	P-K+
7_6746098	0.6	0.616	0.998	1	1	1	1	PK	rs13239758	UTR5	ZNF12	P+K-
8_54163562	0.264	0.245	0.719	0.966	1	1	1	PK	rs1051660	exonic	OPRK1	P-K+
9_113132221	0.299	0.185	0.616	0.94	1	1	1	PK	rs17204533	exonic	SVEP1	P+K-
9_123929770	0.233	0.202	0.672	0.951	1	1	1	PK	rs61745682	exonic	CNTRL	P+K-
14_105415608	0.3	0.451	0.927	1	1	1	1	PK	rs11850848	exonic	AHNAK2	P+K-
14_105415659	0.242	0.521	0.966	1	1	1	1	PK	rs61271499	exonic	AHNAK2	P+K-
15_45459971	0.313	0.314	0.8	0.991	1	1	1	PK	rs74011381	UTR3	SHF	P+K-
17_17750907	0.229	0.256	0.714	0.957	1	1	1	PK	rs7501812	UTR3	TOM1L2	P-K+
2_109293130	0.682	0.743	1	1	1	1	1	PK	rs115305258	exonic	LIMS1	P-K+
4_83350954	0.273	0.319	0.82	0.983	1	1	1	PK	rs2516817	UTR5	HNRNPDL	P-K+
8_28924858	0.528	0.45	0.931	0.999	1	1	1	PK	rs2693	UTR3	KIF13B	P+K-
17_13927886	0.258	0.246	0.772	0.986	1	1	1	PK	rs11649821	ncRNA_exonic	CDRT15P1	P+K-
2_233273244	0.296	0.318	0.814	0.987	1	1	1	PK	rs17416141	exonic	ALPPL2	P-K+
12_62986620	0.387	0.35	0.858	0.995	1	1	1	PK	rs12357	UTR3	MON2	P-K+
17_3564218	0.3	0.276	0.766	0.973	1	1	1	PK	rs1048646	UTR3	CTNS	P+K-
16_128176	0.212	0.288	0.818	0.988	1	1	1	PK	rs76079375	UTR5	MPG	P+K-
1_150266338	0.306	0.315	0.789	0.981	1	1	1	PK	rs3818978	UTR5	MRPS21	P+K-
1_158631171	0.316	0.242	0.784	0.99	1	1	1	PK	rs2518493	exonic	SPTA1	P+K-
1_179044302	0.22	0.21	0.742	0.984	1	1	1	PK	rs2018786	UTR3	FAM20B	P+K-
10_43679800	0.231	0.246	0.698	0.961	1	1	1	PK	rs1059484	UTR3	CSGALNACT2	P-K+
10_44865841	0.18	0.182	0.89	1	1	1	1	PK	rs1804429	UTR3	CXCL12	P+K-
10_51465138	0.212	0.393	0.904	0.994	1	1	1	PK	rs201025969	ncRNA_exonic	AGAP7P	P-K+
10_90750909	0.445	0.465	0.91	0.994	1	1	1	PK	rs12775501	UTR5	ACTA2	P+K-
12_116446445	0.264	0.242	0.729	0.964	1	1	1	PK	rs3741768	exonic	MED13L	P+K-
12_124821413	0.217	0.266	0.937	1	1	1	1	PK	rs2230944	exonic	NCOR2	P+K-
12_124821416	0.248	0.249	0.913	1	1	1	1	PK	rs2227277	exonic	NCOR2	P+K-
12_52827608	0.228	0.23	0.927	1	1	1	1	PK	rs2232387	exonic	KRT75	P+K-
12_52827786	0.247	0.256	0.925	1	1	1	1	PK	rs2232385	exonic	KRT75	P+K-
12_53205757	0.357	0.332	0.867	0.999	1	1	1	PK	rs7959052	exonic	KRT4	P-K+
12_9303296	0.765	0.692	0.997	1	1	1	1	PK	rs10842971	exonic	PZP	P+K-
13_21728945	0.226	0.228	0.763	0.99	1	1	1	PK	rs9506624	UTR3	SKA3	P-K+
13_26788114	0.446	0.456	0.934	0.999	1	1	1	PK	rs301047	exonic	RNF6	P-K+
13_52343391	0.311	0.306	0.815	0.994	1	1	1	PK	rs10676	exonic	DHRS12	P-K+
13_78188078	0.286	0.284	0.754	0.968	1	1	1	PK	rs8002725	exonic	SCEL	P+K-
15_102516734	0.478	0.497	0.96	0.998	1	1	1	PK	rs200346477	ncRNA_exonic	WASH3P	P-K+
15_22382828	0.326	0.261	0.726	0.974	1	1	1	PK	rs62006709	exonic	OR4N4	P-K+
15_49429410	0.253	0.262	0.769	0.982	1	1	1	PK	rs17473148	exonic	COPS2	P-K+
16_54320197	0.448	0.469	0.926	0.998	1	1	1	PK	rs3751723	UTR5	IRX3	P-K+
17_10616766	0.369	0.304	0.821	0.986	1	1	1	PK	rs617655	UTR3	TMEM220	P-K+
17_17997209	0.558	0.559	0.982	1	1	1	1	PK	rs2230316	exonic	DRG2	P-K+
17_18880268	0.612	0.579	0.998	1	1	1	1	PK	rs2472715	exonic	SLC5A10	P+K-
17_72743202	0.198	0.168	0.875	1	1	1	1	PK	rs1054131	UTR3	RAB37	P+K-
17_76503678	0.222	0.23	0.641	0.966	1	1	1	PK	rs59853990	exonic	DNAH17	P-K+
19_44095077	0.344	0.344	0.827	0.992	1	1	1	PK	rs8113762	UTR3	IRGQ	P+K-
19_51517731	0.363	0.374	0.86	0.996	1	1	1	PK	rs9524	UTR3	KLK10	P-K+
19_55512316	0.244	0.241	0.67	0.956	1	1	1	PK	rs1043678	UTR3	NLRP2	P-K+
2_135214042	0.286	0.292	0.814	0.983	1	1	1	PK	rs2289469	UTR3	TMEM163	P-K+
2_159672252	0.304	0.235	0.757	0.962	1	1	1	PK	rs61740878	exonic	DAPL1	P+K-
2_168106085	0.361	0.376	0.886	0.997	1	1	1	PK	rs16853328	exonic	XIRP2	P+K-
2_215645545	0.33	0.339	0.853	0.99	1	1	1	PK	rs2070096	exonic	BARD1	P-K+
2_29274704	0.214	0.215	0.685	0.952	1	1	1	PK	rs61749512	exonic	TOGARAM2	P-K+
2_63283178	0.233	0.302	0.815	0.99	1	1	1	PK	rs17850223	exonic	OTX1	P+K-
2_75276429	0.324	0.275	0.783	0.976	1	1	1	PK	rs881	UTR3	TACR1	P+K-
20_1538249	0.316	0.265	0.82	0.981	1	1	1	PK	rs2250055	exonic	SIRPD	P+K-
20_49196284	0.293	0.291	0.793	0.991	1	1	1	PK	rs2230604	exonic	PTPN1	P-K+
20_61445312	0.359	0.29	0.779	0.994	1	1	1	PK	rs1048802	UTR3	OGFR	P-K+
20_61488785	0.274	0.288	0.782	0.987	1	1	1	PK	rs2294996	exonic	TCFL5	P+K-
22_24628928	0.364	0.359	0.878	0.996	1	1	1	PK	rs762276	exonic	GGT5	P-K+
22_50515270	0.271	0.245	0.705	0.962	1	1	1	PK	rs6010164	exonic	MLC1	P-K+
22_50515273	0.371	0.273	0.775	0.978	1	1	1	PK	rs6010165	exonic	MLC1	P-K+
3_118864700	0.308	0.302	0.778	0.975	1	1	1	PK	rs9289121	UTR5	IGSF11	P-K+
3_125314016	0.18	0.185	0.87	0.999	1	1	1	PK	rs10547	UTR5	OSBPL11	P+K-
3_126260630	0.208	0.234	0.674	0.965	1	1	1	PK	rs12495696	exonic	CHST13	P-K+
3_128627933	0.26	0.274	0.787	0.984	1	1	1	PK	rs876755	exonic	ACAD9	P+K-
3_160155047	0.43	0.576	0.987	1	1	1	1	PK	rs4679886	UTR3	TRIM59	P+K-
3_194308980	0.343	0.403	0.893	0.995	1	1	1	PK	rs6765459	ncRNA_intronic	TMEM44-AS1	P+K-
3_194308983	0.34	0.386	0.912	0.999	1	1	1	PK	rs6779853	ncRNA_intronic	TMEM44-AS1	P+K-
3_27472936	0.423	0.282	0.848	0.994	1	1	1	PK	rs3755652	exonic	SLC4A7	P-K+
3_27473066	0.246	0.226	0.779	0.988	1	1	1	PK	rs13077400	exonic	SLC4A7	P-K+
3_27490194	0.223	0.244	0.76	0.99	1	1	1	PK	rs13096477	exonic	SLC4A7	P-K+
3_9908749	0.336	0.279	0.884	0.998	1	1	1	PK	rs1053239	UTR3	CIDEC	P-K+
4_154525458	0.528	0.419	0.946	0.999	1	1	1	PK	rs1063151	exonic	TMEM131L	P+K-
4_38774889	0.318	0.222	0.734	0.968	1	1	1	PK	rs4129009	exonic	TLR10	P-K+
4_68562365	0.29	0.304	0.796	0.982	1	1	1	PK	rs17572160	exonic	UBA6	P+K-
4_68586335	0.311	0.254	0.721	0.974	1	1	1	PK	rs72643632	ncRNA_exonic	UBA6-AS1	P+K-
5_143539142	0.346	0.343	0.823	0.993	1	1	1	PK	rs1043292	UTR3	YIPF5	P+K-
5_76722442	0.196	0.198	0.676	0.954	1	1	1	PK	rs62362531	UTR3	PDE8B	P-K+
6_112435912	0.485	0.483	0.992	1	1	1	1	PK	rs1050353	exonic	LAMA4	P+K-
6_153043035	0.249	0.238	0.789	0.983	1	1	1	PK	rs17710008	exonic	MYCT1	P+K-
6_158930293	0.248	0.275	0.735	0.975	1	1	1	PK	rs12207498	UTR3	TULP4	P+K-
6_168364149	0.308	0.24	0.733	0.972	1	1	1	PK	rs3734882	UTR3	AFDN	P+K-
6_31556656	0.362	0.283	0.802	0.987	1	1	1	PK	rs3087617	UTR3	LST1	P+K-
6_33638300	0.157	0.183	0.856	1	1	1	1	PK	rs17526232	exonic	ITPR3	P+K-
6_7881311	0.245	0.239	0.747	0.967	1	1	1	PK	rs1044104	UTR3	BMP6	P-K+
7_149519184	0.364	0.675	1	1	1	1	1	PK	rs1008336	exonic	SSPO	P+K-
7_16793504	0.562	0.642	1	1	1	1	1	PK	rs6975847	UTR5	TSPAN13	P+K-
7_16816000	0.236	0.315	0.839	0.993	1	1	1	PK	rs2290837	exonic	TSPAN13	P+K-
7_36764123	0.499	0.412	0.887	1	1	1	1	PK	rs3807605	UTR5	AOAH	P-K+
4_38774785	0.394	0.398	0.912	0.996	1	1	1	PK	rs10776482	exonic	TLR10	P-K+
16_57673460	0.52	0.674	0.995	1	1	1	1	PK	rs3760061	UTR5	ADGRG1	P-K+
20_61431251	0.285	0.342	0.822	0.978	1	1	1	PK	rs11554807	UTR3	MRGBP	P-K+
22_38974680	0.448	0.388	0.84	0.991	1	1	1	PK	rs1013339	UTR3	FAM227A	P-K+
1_146767353	0.216	0.255	0.726	0.977	1	1	1	PK	rs6538	UTR3	CHD1L	P+K-
1_154401679	0.487	0.465	0.965	1	1	1	1	PK	rs2228144	exonic	IL6R	P-K+
1_158577109	0.253	0.24	0.765	0.981	1	1	1	PK	rs857685	exonic	OR10Z1	P+K-
1_214813487	0.116	0.104	0.731	0.997	1	1	1	PK	rs2070066	exonic	CENPF	P-K+
1_22902772	0.2	0.215	0.665	0.967	1	1	1	PK	rs56218493	exonic	EPHA8	P-K+
1_84864256	0.245	0.241	0.682	0.961	1	1	1	PK	rs3738573	exonic	DNASE2B	P+K-
10_60145342	0.352	0.359	0.979	1	1	1	1	PK	rs1937	exonic	TFAM	P-K+
11_120187971	0.413	0.399	0.937	0.998	1	1	1	PK	rs2282537	exonic	POU2F3	P-K+
11_120198093	0.362	0.347	0.823	0.985	1	1	1	PK	rs1893261	exonic	TMEM136	P-K+
11_5528918	0.274	0.274	0.754	0.983	1	1	1	PK	rs2227271	exonic	UBQLN3	P+K-
14_24572812	0.295	0.305	0.801	0.988	1	1	1	PK	rs35618680	exonic	PCK2	P-K+
14_39871017	0.297	0.277	0.788	0.978	1	1	1	PK	rs7156962	exonic	FBXO33	P+K-
15_34015013	0.23	0.248	0.711	0.959	1	1	1	PK	rs2293027	exonic	RYR3	P+K-
16_1836796	0.24	0.229	0.681	0.96	1	1	1	PK	rs2235648	exonic	NUBP2	P+K-
16_3640274	0.258	0.221	0.698	0.958	1	1	1	PK	rs714181	exonic	SLX4	P+K-
16_88501386	0.231	0.212	0.664	0.961	1	1	1	PK	rs141218390	exonic	ZNF469	P-K+
17_17948475	0.307	0.307	0.785	0.986	1	1	1	PK	rs2955355	exonic	GID4	P-K+
17_36830562	0.366	0.405	0.888	0.999	1	1	1	PK	rs79676758	exonic	EPOP	P-K+
17_73625286	0.202	0.351	0.886	0.999	1	1	1	PK	rs820190	exonic	RECQL5	P+K-
18_10471732	0.232	0.241	0.787	0.987	1	1	1	PK	rs3748415	exonic	APCDD1	P+K-
18_10471764	0.254	0.219	0.767	0.994	1	1	1	PK	rs3748414	exonic	APCDD1	P+K-
18_10471773	0.232	0.229	0.772	0.981	1	1	1	PK	rs3748413	exonic	APCDD1	P+K-
18_14132402	0.251	0.218	0.709	0.96	1	1	1	PK	rs9958799	UTR5	ZNF519	P+K-
18_21481233	0.41	0.423	0.916	0.996	1	1	1	PK	rs1154226	exonic	LAMA3	P+K-
18_21511034	0.21	0.241	0.721	0.955	1	1	1	PK	rs1154232	exonic	LAMA3	P+K-
19_1036444	0.349	0.362	0.876	0.996	1	1	1	PK	rs930231	exonic	CNN2	P+K-
19_12542772	0.706	0.616	0.991	1	1	1	1	PK	rs1134389	exonic	ZNF443	P+K-
19_45029208	0.424	0.416	0.93	0.997	1	1	1	PK	rs10408247	exonic	CEACAM20	P+K-
19_756985	0.284	0.306	0.808	0.981	1	1	1	PK	rs8110536	exonic	MISP	P+K-
2_144194565	0.694	0.732	1	1	1	1	1	PK	rs17230746	exonic	ARHGAP15	P-K+
2_152422087	0.234	0.223	0.682	0.954	1	1	1	PK	rs2288211	exonic	NEB	P+K-
20_37278558	0.446	0.416	0.93	0.997	1	1	1	PK	rs6027039	UTR3	ARHGAP40	P-K+
20_37278569	0.429	0.428	0.927	0.998	1	1	1	PK	rs6027040	UTR3	ARHGAP40	P-K+
20_744308	0.203	0.221	0.676	0.956	1	1	1	PK	rs3746802	exonic	SLC52A3	P+K-
20_744382	0.207	0.212	0.688	0.955	1	1	1	PK	rs3746803	exonic	SLC52A3	P+K-
20_744415	0.352	0.339	0.862	0.991	1	1	1	PK	rs3746804	exonic	SLC52A3	P+K-
21_43539293	0.504	0.479	0.962	0.999	1	1	1	PK	rs220146	exonic	UMODL1	P+K-
21_45209559	0.24	0.236	0.78	0.99	1	1	1	PK	rs78489660	exonic	RRP1	P+K-
22_50617726	0.328	0.281	0.786	0.988	1	1	1	PK	rs73187236	UTR3	PANX2	P-K+
4_190904058	0.254	0.25	0.725	0.984	1	1	1	PK	rs3959347	intergenic	FRG1;FRG2	P+K-
5_96076487	0.262	0.289	0.807	0.991	1	1	1	PK	rs7724759	exonic	CAST	P-K+
6_39290200	0.324	0.321	0.848	0.991	1	1	1	PK	rs3734619	exonic	KCNK16	P-K+
8_42036577	0.272	0.267	0.744	0.962	1	1	1	PK	rs1136159	exonic	PLAT	P+K-
9_103348208	0.225	0.213	0.706	0.968	1	1	1	PK	rs28623148	exonic	CAVIN4	P+K-
9_117934	0.707	0.692	0.999	1	1	1	1	PK	rs62533589	exonic	FOXD4	P+K-
9_19376255	0.213	0.225	0.745	0.977	1	1	1	PK	rs67710536	UTR3	RPS6	P-K+
9_19376258	0.218	0.212	0.738	0.971	1	1	1	PK	rs67906804	UTR3	RPS6	P-K+
9_21166004	0.512	0.321	0.966	1	1	1	1	PK	rs2939	UTR3	IFNA21	P-K+
1_113217311	0.208	0.249	0.7	0.979	1	1	1	PK	rs3748655	UTR5	MOV10	P-K+
1_118068034	0.395	0.401	0.909	0.998	1	1	1	PK	rs41312696	UTR3	MAN1A2	P+K-
1_13942731	0.223	0.221	0.65	0.96	1	1	1	PK	rs11880	UTR3	PDPN	P+K-
1_227181554	0.214	0.246	0.777	0.983	1	1	1	PK	rs1062908	UTR3	CDC42BPA	P-K+
1_227181555	0.23	0.226	0.758	0.987	1	1	1	PK	rs1045252	UTR3	CDC42BPA	P-K+
10_21783634	0.272	0.281	0.821	0.988	1	1	1	PK	rs12770228	UTR3	CASC10	P+K-
10_44867304	0.227	0.217	0.939	1	1	1	1	PK	rs2522	UTR3	CXCL12	P+K-
11_107663103	0.328	0.251	0.746	0.968	1	1	1	PK	rs516091	UTR3	SLC35F2	P-K+
11_114441595	0.324	0.45	0.938	1	1	1	1	PK	rs1850521	UTR3	NXPE4	P-K+
11_58977372	0.289	0.378	0.88	0.993	1	1	1	PK	rs12791481	UTR3	MPEG1	P-K+
12_25361074	0.267	0.247	0.723	0.973	1	1	1	PK	rs7973623	UTR3	KRAS	P+K-
12_62990871	0.474	0.51	0.959	1	1	1	1	PK	rs7963657	UTR3	MON2	P-K+
13_24877179	0.371	0.315	0.803	0.99	1	1	1	PK	rs9578699	UTR3	SPATA13	P+K-
15_31668694	0.291	0.306	0.779	0.977	1	1	1	PK	rs11537748	UTR3	KLF13	P+K-
15_81604871	0.259	0.258	0.711	0.965	1	1	1	PK	rs3726	UTR3	IL16	P-K+
17_10616910	0.42	0.405	0.912	0.999	1	1	1	PK	rs368500	UTR3	TMEM220	P-K+
18_21594458	0.53	0.562	0.965	1	1	1	1	PK	rs28503640	ncRNA_intronic	TTC39C-AS1	P+K-
21_46048265	0.321	0.426	0.871	0.995	1	1	1	PK	rs450639	UTR3	KRTAP10-9	P-K+
3_156423072	0.306	0.285	0.762	0.967	1	1	1	PK	rs346003	UTR3	TIPARP	P-K+
3_194308934	0.278	0.269	0.718	0.972	1	1	1	PK	rs6774988	ncRNA_intronic	TMEM44-AS1	P+K-
3_58280311	0.544	0.441	0.936	0.998	1	1	1	PK	rs8723	UTR3	ABHD6	P+K-
3_58292300	0.623	0.614	0.979	1	1	1	1	PK	rs17355543	UTR5	HTD2;RPP14	P+K-
4_101107191	0.312	0.304	0.755	0.977	1	1	1	PK	rs1053225	UTR3	DDIT4L	P+K-
4_154336174	0.46	0.523	0.965	1	1	1	1	PK	rs11099880	UTR3	MND1	P+K-
4_4419611	0.224	0.212	0.676	0.969	1	1	1	PK	rs10002237	UTR3	NSG1	P-K+
4_68605615	0.256	0.155	0.802	0.999	1	1	1	PK	rs35845954	UTR3	GNRHR	P+K-
4_760175	0.302	0.291	0.81	0.989	1	1	1	PK	rs62294079	UTR3	PCGF3	P-K+
4_761026	0.311	0.276	0.776	0.985	1	1	1	PK	rs58212655	UTR3	PCGF3	P-K+
5_76722891	0.312	0.307	0.746	0.974	1	1	1	PK	rs460267	UTR3	PDE8B	P+K-
6_123317677	0.453	0.441	0.886	0.993	1	1	1	PK	rs6937361	UTR5	CLVS2	P+K-
6_15520778	0.123	0.103	0.733	0.994	1	1	1	PK	rs13201824	UTR3	JARID2	P+K-
6_41034858	0.271	0.254	0.696	0.955	1	1	1	PK	rs11280	UTR3	OARD1	P+K-
6_52533551	0.517	0.632	0.995	1	1	1	1	PK	rs1043937	ncRNA_exonic	LOC730101	P-K+
7_43981034	0.372	0.383	0.833	0.989	1	1	1	PK	rs2527811	ncRNA_exonic	POLR2J4	P-K+
7_6728859	0.27	0.464	0.999	1	1	1	1	PK	rs35825898	UTR3	ZNF12	P+K-
8_22477585	0.282	0.251	0.7	0.969	1	1	1	PK	rs1869	UTR3	CCAR2	P+K-
8_42026968	0.212	0.241	0.728	0.978	1	1	1	PK	rs34361836	UTR3	AP3M2	P+K-
8_67380863	0.355	0.53	0.961	1	1	1	1	PK	rs1108	UTR3	ADHFE1	P+K-
10_102824760	0.545	0.532	0.964	0.999	1	1	1	PK	rs12359843	UTR3	KAZALD1	P+K-
11_1269398	0.296	0.321	0.803	0.992	1	1	1	PK	rs148995598	exonic	MUC5B	P-K+
7_2649932	0.372	0.344	0.897	0.996	1	1	1	PK	rs3735111	UTR3	IQCE	P+K-
9_111617341	0.311	0.288	0.792	0.989	1	1	1	PK	rs3750467	exonic	ACTL7B	P+K-
17_10633181	0.242	0.28	0.75	0.973	1	1	1	PK	rs3826448	ncRNA_exonic	TMEM220-AS1	P-K+
1_147091972	0.224	0.2	0.691	0.963	1	1	1	PK	rs3820129	exonic	BCL9	P+K-
1_22915674	0.407	0.386	0.918	1	1	1	1	PK	rs56044578	exonic	EPHA8	P-K+
1_59148118	0.273	0.219	0.698	0.953	1	1	1	PK	rs17118103	exonic	MYSM1	P-K+
10_33214802	0.231	0.244	0.936	1	1	1	1	PK	rs2298141	exonic	ITGB1	P+K-
10_73822507	0.253	0.254	0.706	0.963	1	1	1	PK	rs1530803	UTR3	SPOCK2	P-K+
11_5373111	0.336	0.254	0.728	0.968	1	1	1	PK	rs7479477	exonic	OR51B6	P-K+
11_5373129	0.326	0.265	0.715	0.968	1	1	1	PK	rs5006887	exonic	OR51B6	P-K+
11_5373170	0.285	0.238	0.728	0.964	1	1	1	PK	rs5006886	exonic	OR51B6	P-K+
11_5373242	0.316	0.239	0.737	0.961	1	1	1	PK	rs5006885	exonic	OR51B6	P-K+
11_5373251	0.32	0.252	0.745	0.979	1	1	1	PK	rs5006884	exonic	OR51B6	P-K+
11_5373334	0.324	0.222	0.752	0.975	1	1	1	PK	rs5006882	exonic	OR51B6	P-K+
11_5373562	0.407	0.392	0.894	0.997	1	1	1	PK	rs5024042	exonic	OR51B6	P-K+
11_6239139	0.387	0.413	0.923	1	1	1	1	PK	rs11040809	exonic	FAM160A2	P-K+
12_26217567	0.252	0.243	0.704	0.963	1	1	1	PK	rs1495660	exonic	RASSF8	P-K+
12_274647	0.242	0.233	0.731	0.955	1	1	1	PK	rs4980859	exonic	IQSEC3	P-K+
12_50727811	0.224	0.221	0.662	0.962	1	1	1	PK	rs6580742	exonic	FAM186A	P-K+
12_62926398	0.253	0.276	0.701	0.96	1	1	1	PK	rs7957417	exonic	MON2	P-K+
12_62928633	0.31	0.316	0.798	0.978	1	1	1	PK	rs10219555	exonic	MON2	P-K+
12_70965764	0.318	0.22	0.724	0.968	1	1	1	PK	rs1561799	exonic	PTPRB	P+K-
12_70990054	0.275	0.224	0.698	0.951	1	1	1	PK	rs2465811	exonic	PTPRB	P-K+
13_24877550	0.233	0.238	0.713	0.959	1	1	1	PK	rs9580931	UTR3	SPATA13	P+K-
14_104199356	0.584	0.544	0.986	1	1	1	1	PK	rs2295146	UTR3	ZFYVE21	P+K-
15_39910404	0.226	0.41	0.979	1	1	1	1	PK	rs12908846	exonic	FSIP1	P+K-
15_39910431	0.167	0.49	0.989	1	1	1	1	PK	rs10152640	exonic	FSIP1	P+K-
15_45493122	0.287	0.289	0.805	0.982	1	1	1	PK	rs74011388	UTR5	SHF	P+K-
15_91525197	0.374	0.455	0.917	0.996	1	1	1	PK	rs2301826	exonic	PRC1	P+K-
17_34854280	0.378	0.383	0.876	0.993	1	1	1	PK	rs2306590	exonic	MYO19	P+K-
19_12541547	0.558	0.544	0.979	1	1	1	1	PK	rs10402252	exonic	ZNF443	P+K-
19_45021210	0.458	0.466	0.914	1	1	1	1	PK	rs10414398	exonic	CEACAM20	P+K-
19_47112740	0.295	0.314	0.775	0.971	1	1	1	PK	rs710889	UTR3	CALM3	P-K+
2_241631839	0.262	0.22	0.674	0.975	1	1	1	PK	rs202017172	exonic	AQP12A	P-K+
21_40978010	0.211	0.217	0.696	0.962	1	1	1	PK	rs508141	ncRNA_exonic	B3GALT5-AS1	P+K-
22_39134715	0.274	0.292	0.811	0.986	1	1	1	PK	rs1062687	exonic	SUN2	P-K+
3_10048601	0.383	0.387	0.9	0.998	1	1	1	PK	rs7638846	ncRNA_exonic	EMC3-AS1	P-K+
3_27326097	0.26	0.253	0.704	0.975	1	1	1	PK	rs11129280	exonic	NEK10	P+K-
3_27326451	0.325	0.307	0.773	0.986	1	1	1	PK	rs10510594	exonic	NEK10	P+K-
3_27332820	0.254	0.235	0.751	0.971	1	1	1	PK	rs10510592	exonic	NEK10	P+K-
5_37333727	0.282	0.201	0.641	0.946	1	1	1	PK	rs150594	exonic	NUP155	P-K+
5_55082474	0.303	0.323	0.828	0.988	1	1	1	PK	rs957459	exonic	DDX4	P+K-
6_101296389	0.25	0.296	0.772	0.974	1	1	1	PK	rs9390698	exonic	ASCC3	P-K+
6_32549357	0.304	0.422	0.944	0.998	1	1	1	PK	rs200809587	exonic	HLA-DRB1	P-K+
6_32549361	0.271	0.369	0.896	0.997	1	1	1	PK	rs111739605	exonic	HLA-DRB1	P-K+
7_107559722	0.322	0.309	0.836	0.992	1	1	1	PK	rs8721	UTR3	DLD	P+K-
7_88964000	0.306	0.364	0.795	0.99	1	1	1	PK	rs801839	exonic	ZNF804B	P+K-
7_88964196	0.6	0.607	0.968	1	1	1	1	PK	rs801840	exonic	ZNF804B	P+K-
9_139094805	0.367	0.41	0.906	0.999	1	1	1	PK	rs2274116	exonic	LHX3	P+K-
16_55806311	0.283	0.309	0.783	0.978	1	1	1	PK	rs28538364	ncRNA_exonic	CES1P1	P+K-
19_43372037	0.378	0.68	0.995	1	1	1	1	PK	rs3199707	UTR3	PSG1	P-K+
1_13943724	0.343	0.313	0.876	0.997	1	1	1	PK	rs1061615	UTR3	PDPN	P+K-
1_162381833	0.236	0.228	0.685	0.946	1	1	1	PK	rs12745630	UTR5	SH2D1B	P-K+
1_20304926	0.246	0.25	0.939	1	1	1	1	PK	rs4744	exonic	PLA2G2A	P+K-
1_207250570	0.288	0.311	0.792	0.979	1	1	1	PK	rs1565	UTR3	PFKFB2	P+K-
1_207250631	0.555	0.566	0.965	1	1	1	1	PK	rs1560	UTR3	PFKFB2	P+K-
1_2430617	0.698	0.685	0.997	1	1	1	1	PK	rs2296442	exonic	PLCH2	P+K-
1_6162407	0.283	0.274	0.741	0.958	1	1	1	PK	rs3827728	UTR3	CHD5	P-K+
1_6163584	0.332	0.338	0.841	0.996	1	1	1	PK	rs55832961	UTR3	CHD5	P+K-
10_102247408	0.296	0.313	0.828	0.989	1	1	1	PK	rs2298075	exonic	SEC31B	P-K+
10_102247526	0.211	0.227	0.728	0.953	1	1	1	PK	rs2298074	exonic	SEC31B	P-K+
11_108379981	0.276	0.264	0.806	0.99	1	1	1	PK	rs3741060	UTR3	EXPH5	P-K+
11_111164724	0.277	0.325	0.969	1	1	1	1	PK	rs45615536	UTR3	COLCA1	P+K-
11_1268064	0.266	0.268	0.73	0.966	1	1	1	PK	rs200948102	exonic	MUC5B	P-K+
11_4411241	0.227	0.247	0.688	0.964	1	1	1	PK	rs926101	exonic	TRIM21	P+K-
11_6630833	0.364	0.356	0.859	0.996	1	1	1	PK	rs1043390	exonic	ILK	P+K-
12_108052435	0.247	0.215	0.637	0.941	1	1	1	PK	rs2241183	UTR3	BTBD11	P+K-
12_114260240	0.339	0.339	0.872	0.996	1	1	1	PK	rs60738585	UTR3	RBM19	P+K-
13_24877151	0.235	0.228	0.703	0.945	1	1	1	PK	rs9580929	UTR3	SPATA13	P+K-
14_20502120	0.366	0.36	0.883	0.996	1	1	1	PK	rs17277032	exonic	OR4K13	P+K-
14_92628878	0.18	0.183	0.866	1	1	1	1	PK	rs58040515	UTR3	CPSF2	P+K-
15_100889405	0.301	0.246	0.682	0.963	1	1	1	PK	rs4965641	ncRNA_exonic	SPATA41	P+K-
15_67358478	0.405	0.383	0.864	0.995	1	1	1	PK	rs1061427	UTR5	SMAD3	P+K-
16_27799517	0.334	0.321	0.873	0.997	1	1	1	PK	rs733682	UTR3	GSG1L	P+K-
16_27799740	0.426	0.447	0.939	1	1	1	1	PK	rs733683	UTR3	GSG1L	P+K-
17_1609029	0.314	0.312	0.78	0.977	1	1	1	PK	rs7223247	UTR3	TLCD2	P+K-
17_19641321	0.468	0.478	0.961	0.999	1	1	1	PK	rs1042183	UTR3	ALDH3A1	P+K-
17_19644472	0.452	0.453	0.936	0.999	1	1	1	PK	rs2072330	exonic	ALDH3A1	P+K-
17_34900847	0.458	0.474	0.919	1	1	1	1	PK	rs3736167	UTR5	GGNBP2	P+K-
17_39203455	0.354	0.31	0.781	0.984	1	1	1	PK	rs9635728	exonic	KRTAP2-1	P-K+
17_59969000	0.393	0.347	0.869	0.993	1	1	1	PK	rs753765	exonic	INTS2	P+K-
18_29488804	0.389	0.407	0.93	0.999	1	1	1	PK	rs12326860	exonic	TRAPPC8	P+K-
19_47291561	0.235	0.211	0.678	0.945	1	1	1	PK	rs3027953	UTR5	SLC1A5	P-K+
19_52091782	0.301	0.31	0.787	0.984	1	1	1	PK	rs1063973	UTR3	ZNF175	P-K+
19_9006749	0.24	0.244	0.7	0.95	1	1	1	PK	rs75444444	exonic	MUC16	P-K+
2_136393658	0.33	0.312	0.813	0.983	1	1	1	PK	rs961360	exonic	R3HDM1	P-K+
2_136633962	0.255	0.24	0.69	0.966	1	1	1	PK	rs1057031	UTR5	MCM6	P-K+
2_234380123	0.25	0.264	0.724	0.953	1	1	1	PK	rs882428	UTR3	DGKD	P+K-
20_10393629	0.257	0.273	0.708	0.972	1	1	1	PK	rs17852625	exonic	MKKS	P+K-
20_53267627	0.384	0.322	0.796	0.991	1	1	1	PK	rs15899	UTR3	DOK5	P-K+
20_53267635	0.372	0.34	0.806	0.984	1	1	1	PK	rs2843	UTR3	DOK5	P-K+
21_14982716	0.306	0.469	0.91	1	1	1	1	PK	rs201206142	exonic	POTED	P-K+
21_28291455	0.295	0.559	0.984	1	1	1	1	PK	rs1444269	UTR3	ADAMTS5	P+K-
21_46293692	0.805	0.934	1	1	1	1	1	PK	rs235373	UTR5	PTTG1IP	P-K+
21_47836653	0.267	0.258	0.691	0.967	1	1	1	PK	rs2070425	exonic	PCNT	P+K-
22_38879940	0.25	0.246	0.69	0.959	1	1	1	PK	rs763121	UTR3	DDX17	P-K+
22_39131727	0.391	0.377	0.89	0.996	1	1	1	PK	rs1043312	UTR3	SUN2	P-K+
3_118865801	0.326	0.339	0.793	0.977	1	1	1	PK	rs4077931	exonic	C3orf30	P-K+
3_140285504	0.501	0.432	0.906	0.997	1	1	1	PK	rs13078522	UTR3	CLSTN2	P+K-
3_151056616	0.516	0.477	0.943	1	1	1	1	PK	rs6785930	exonic	P2RY12	P-K+
3_184099378	0.342	0.351	0.851	0.99	1	1	1	PK	rs35929225	exonic	CHRD	P+K-
3_97607290	0.389	0.462	0.95	1	1	1	1	PK	rs13065340	exonic	CRYBG3	P+K-
3_97660084	0.583	0.615	0.999	1	1	1	1	PK	rs11544446	exonic	CRYBG3	P+K-
4_16163265	0.401	0.356	0.884	0.993	1	1	1	PK	rs317854	UTR3	TAPT1	P+K-
4_69176150	0.371	0.334	0.836	0.988	1	1	1	PK	rs1715080	UTR3	YTHDC1	P+K-
4_72433545	0.711	0.877	1	1	1	1	1	PK	rs1062677	exonic	SLC4A4	P-K+
4_81124981	0.355	0.273	0.777	0.983	1	1	1	PK	rs2292842	UTR3	PRDM8	P-K+
5_148407893	0.273	0.326	0.968	1	1	1	1	PK	rs6875902	exonic	SH3TC2	P+K-
5_178540975	0.287	0.338	0.773	0.981	1	1	1	PK	rs1054480	exonic	ADAMTS2	P-K+
6_112671611	0.24	0.223	0.69	0.945	1	1	1	PK	rs11153361	exonic	RFPL4B	P+K-
6_31110786	0.214	0.219	0.672	0.964	1	1	1	PK	rs12364	exonic	CCHCR1	P+K-
6_31170514	0.292	0.3	0.802	0.982	1	1	1	PK	rs9263870	ncRNA_exonic	HCG27	P+K-
6_43905506	0.382	0.405	0.878	0.995	1	1	1	PK	rs9381267	ncRNA_exonic	LINC01512	P+K-
6_86205323	0.369	0.513	0.956	1	1	1	1	PK	rs6922	UTR3	NT5E	P-K+
6_99883226	0.334	0.375	0.885	0.997	1	1	1	PK	rs17180915	UTR3	USP45	P-K+
7_131812556	0.315	0.382	0.89	0.998	1	1	1	PK	rs35071694	UTR3	PLXNA4	P-K+
7_139026152	0.249	0.249	0.71	0.964	1	1	1	PK	rs10265	exonic	C7orf55-LUC7L2;FMC1	P+K-
7_62753079	0.803	0.984	1	1	1	1	1	PK	rs201311223	ncRNA_exonic	ZNF733P	P+K-
8_114186003	0.408	0.367	0.88	0.995	1	1	1	PK	rs2219898	exonic	CSMD3	P-K+
8_141526231	0.423	0.569	0.976	1	1	1	1	PK	rs4961323	UTR3	CHRAC1	P+K-
8_27317445	0.386	0.373	0.851	0.994	1	1	1	PK	rs1057137	UTR3	CHRNA2	P-K+
8_8869199	0.262	0.282	0.795	0.984	1	1	1	PK	rs9650616	exonic	ERI1	P+K-
9_103349568	0.389	0.58	0.998	1	1	1	1	PK	rs10989163	UTR3	CAVIN4	P+K-
9_116150109	0.349	0.333	0.828	0.987	1	1	1	PK	rs818708	UTR3	ALAD	P+K-
9_14801687	0.302	0.273	0.762	0.979	1	1	1	PK	rs10738380	exonic	FREM1	P+K-
9_21206427	0.348	0.306	0.967	1	1	1	1	PK	rs12555631	UTR3	IFNA10	P-K+
12_27235381	0.761	0.637	0.999	1	1	1	1	PK	rs708168	exonic	C12orf71	P-K+
12_62997180	0.619	0.536	0.955	1	1	1	1	PK	rs10877887	ncRNA_exonic	LINC01465	P-K+
17_13927849	0.496	0.379	0.905	0.998	1	1	1	PK	rs200545546	ncRNA_exonic	CDRT15P1	P-K+
16_1962046	0.323	0.318	0.772	0.977	1	1	1	PK	rs1742399	exonic	HS3ST6	P-K+
16_1962047	0.354	0.396	0.839	0.988	1	1	1	PK	rs1657140	exonic	HS3ST6	P-K+
1_169580885	0.286	0.23	0.711	0.978	1	1	1	PK	rs6131	exonic	SELP	P-K+
1_197480927	0.282	0.316	0.831	0.992	1	1	1	PK	rs12142127	exonic	DENND1B	P+K-
1_207110936	0.223	0.222	0.742	0.956	1	1	1	PK	rs291096	exonic	PIGR	P-K+
1_28282206	0.281	0.301	0.797	0.99	1	1	1	PK	rs3813804	exonic	SMPDL3B	P+K-
10_102265183	0.3	0.213	0.67	0.949	1	1	1	PK	rs2295772	exonic	SEC31B	P-K+
11_1255773	0.301	0.292	0.817	0.985	1	1	1	PK	rs7116614	exonic	MUC5B	P-K+
11_1264362	0.417	0.401	0.875	0.998	1	1	1	PK	rs11605113	exonic	MUC5B	P-K+
11_1267562	0.299	0.321	0.788	0.988	1	1	1	PK	rs60268710	exonic	MUC5B	P-K+
11_1269627	0.312	0.337	0.818	0.987	1	1	1	PK	rs4963056	exonic	MUC5B	P-K+
11_1271508	0.341	0.317	0.81	0.991	1	1	1	PK	rs12418291	exonic	MUC5B	P-K+
11_18731004	0.249	0.257	0.724	0.969	1	1	1	PK	rs72880717	exonic	IGSF22	P-K+
11_18738329	0.291	0.276	0.747	0.981	1	1	1	PK	rs61886891	exonic	IGSF22	P-K+
11_1874266	0.405	0.296	0.839	0.989	1	1	1	PK	rs2089909	UTR5	LSP1	P+K-
11_9316730	0.307	0.241	0.745	0.975	1	1	1	PK	rs4396289	UTR3	TMEM41B	P+K-
12_101755809	0.296	0.273	0.784	0.986	1	1	1	PK	rs12309241	exonic	UTP20	P+K-
12_10313448	0.337	0.32	0.834	0.994	1	1	1	PK	rs11053646	exonic	OLR1	P+K-
12_87997	0.246	0.267	0.698	0.971	1	1	1	PK	rs370212444	ncRNA_exonic	LOC100288778	P+K-
15_22382821	0.327	0.222	0.741	0.966	1	1	1	PK	rs12438969	exonic	OR4N4	P-K+
17_39197499	0.341	0.325	0.864	0.996	1	1	1	PK	rs3213755	exonic	KRTAP1-1	P-K+
19_12576049	0.254	0.297	0.814	0.994	1	1	1	PK	rs7259240	exonic	ZNF709	P+K-
19_40030704	0.248	0.244	0.666	0.948	1	1	1	PK	rs7252027	exonic	EID2	P+K-
19_50361353	0.242	0.228	0.788	0.992	1	1	1	PK	rs2290286	exonic	PTOV1	P-K+
2_120125363	0.313	0.328	0.815	0.976	1	1	1	PK	rs3091405	UTR5	DBI	P-K+
2_242028741	0.412	0.374	0.912	0.998	1	1	1	PK	rs1062748	UTR3	MTERF4	P-K+
2_242033770	0.396	0.412	0.927	0.997	1	1	1	PK	rs2302047	exonic	MTERF4	P-K+
2_68622952	0.37	0.386	0.919	0.998	1	1	1	PK	rs1050181	UTR3	PLEK	P+K-
20_3214819	0.29	0.344	0.813	0.984	1	1	1	PK	rs3827075	exonic	SLC4A11	P+K-
20_3218355	0.349	0.298	0.832	0.986	1	1	1	PK	rs3827076	UTR5	SLC4A11	P+K-
20_33581955	0.301	0.282	0.715	0.968	1	1	1	PK	rs2425012	exonic	MYH7B	P+K-
22_17589209	0.289	0.198	0.608	0.947	1	1	1	PK	rs879577	exonic	IL17RA	P-K+
3_184062776	0.26	0.272	0.706	0.947	1	1	1	PK	rs9839000	UTR3	FAM131A	P+K-
4_36317970	0.275	0.27	0.784	0.991	1	1	1	PK	rs9995922	exonic	DTHD1	P+K-
4_78783818	0.7	0.702	0.996	1	1	1	1	PK	rs60135456	UTR5	MRPL1	P+K-
5_180622615	0.339	0.289	0.814	0.985	1	1	1	PK	rs254460	exonic	TRIM7	P+K-
6_168315978	0.321	0.287	0.766	0.986	1	1	1	PK	rs3213590	exonic	AFDN	P+K-
6_168317816	0.217	0.223	0.677	0.956	1	1	1	PK	rs6906754	exonic	AFDN	P+K-
6_62442604	0.627	0.654	0.991	1	1	1	1	PK	rs10484690	exonic	KHDRBS2	P-K+
7_102417753	0.16	0.228	0.943	1	1	1	1	PK	rs201667800	exonic	FAM185A	P-K+
7_45197433	0.203	0.212	0.718	0.981	1	1	1	PK	rs67477213	exonic	RAMP3	P-K+
8_24261526	0.306	0.235	0.73	0.977	1	1	1	PK	rs3765124	exonic	ADAMDEC1	P+K-
9_21186931	0.526	0.292	0.964	1	1	1	1	PK	rs3750479	UTR3	IFNA4	P-K+
9_21187121	0.34	0.245	0.924	1	1	1	1	PK	rs113045626	exonic	IFNA4	P-K+
9_21350620	0.49	0.321	0.965	1	1	1	1	PK	rs2988573	exonic	IFNA6	P-K+
9_32425910	0.221	0.205	0.642	0.941	1	1	1	PK	rs3780473	exonic	ACO1	P+K-
9_74360096	0.351	0.328	0.841	0.995	1	1	1	PK	rs25689	exonic	TMEM2	P+K-
6_160514541	0.38	0.38	0.87	0.997	1	1	1	PK	rs1888727	ncRNA_exonic	LOC729603	P+K-
17_2320175	0.43	0.396	0.929	1	1	1	1	PK	rs12452567	UTR3	METTL16	P+K-
19_53302942	0.359	0.672	0.991	1	1	1	1	PK	rs9917044	exonic	ZNF28	P-K+
6_131148486	0.58	0.586	0.977	1	1	1	1	PK	rs9402289	upstream	SMLR1	P-K+
11_1266716	0.514	0.499	0.941	1	1	1	1	PK	rs200243273	exonic	MUC5B	P-K+
16_55798644	0.441	0.652	0.988	1	1	1	1	PK	rs80178194	ncRNA_exonic	CES1P1	P+K-
16_55798733	0.799	0.875	1	1	1	1	1	PK	rs78337607	ncRNA_exonic	CES1P1	P+K-
17_13927856	0.524	0.472	0.943	1	1	1	1	PK	rs201680053	ncRNA_exonic	CDRT15P1	P-K+
17_13928124	0.252	0.278	0.698	0.972	1	1	1	PK	rs199806452	ncRNA_exonic	CDRT15P1	P-K+
3_101066717	0.212	0.281	0.806	0.985	1	1	1	PK	rs2433031	exonic	SENP7	P-K+
1_202564330	0.333	0.305	0.82	0.99	1	1	1	PK	rs6427958	UTR3	SYT2	P+K-
1_202861342	0.25	0.191	0.59	0.914	1	1	1	PK	rs12089566	UTR3	KLHL12	P+K-
18_51061399	0.595	0.513	0.963	1	1	1	1	PK	rs16956878	UTR3	DCC	P-K+
2_191365123	0.358	0.387	0.894	0.996	1	1	1	PK	rs61743479	UTR3	MFSD6	P+K-
1_208207839	0.269	0.251	0.741	0.973	1	1	1	PK	rs3736963	exonic	PLXNA2	P-K+
1_234744413	0.315	0.331	0.858	0.995	1	1	1	PK	rs4636	exonic	IRF2BP2	P+K-
10_43691691	0.229	0.268	0.722	0.963	1	1	1	PK	rs1254968	UTR3	RASGEF1A	P+K-
11_5475118	0.315	0.303	0.799	0.977	1	1	1	PK	rs12577167	exonic	OR51I2	P-K+
12_51381718	0.246	0.242	0.718	0.966	1	1	1	PK	rs224446	UTR3	SLC11A2	P+K-
15_83499665	0.451	0.49	0.95	1	1	1	1	PK	rs3814282	exonic	WHAMM	P-K+
15_83499766	0.239	0.244	0.74	0.961	1	1	1	PK	rs3814281	exonic	WHAMM	P-K+
15_89400023	0.607	0.586	0.983	1	1	1	1	PK	rs12899191	exonic	ACAN	P-K+
17_34942595	0.521	0.449	0.929	0.997	1	1	1	PK	rs1106908	exonic	GGNBP2	P+K-
17_43111688	0.305	0.297	0.816	0.992	1	1	1	PK	rs9900173	exonic	DCAKD	P+K-
17_43226887	0.269	0.265	0.773	0.979	1	1	1	PK	rs12051846	exonic	HEXIM1	P+K-
17_60814273	0.299	0.299	0.798	0.987	1	1	1	PK	rs9891498	exonic	40238	P+K-
17_64685078	0.251	0.251	0.709	0.967	1	1	1	PK	rs2227857	exonic	PRKCA	P+K-
18_43497710	0.381	0.294	0.796	0.968	1	1	1	PK	rs3744998	exonic	EPG5	P+K-
19_15233581	0.358	0.365	0.829	0.991	1	1	1	PK	rs2074265	exonic	ILVBL	P-K+
19_16612011	0.266	0.245	0.729	0.97	1	1	1	PK	rs728117	exonic	C19orf44	P+K-
19_37825633	0.301	0.294	0.81	0.985	1	1	1	PK	rs10404602	UTR5	HKR1	P+K-
19_50321858	0.222	0.253	0.758	0.993	1	1	1	PK	rs77400039	exonic	MED25	P-K+
2_10933249	0.656	0.663	0.989	1	1	1	1	PK	rs4799	exonic	PDIA6	P+K-
2_128757995	0.298	0.319	0.879	0.996	1	1	1	PK	rs17015864	exonic	SAP130	P-K+
2_172338300	0.22	0.272	0.733	0.969	1	1	1	PK	rs3821084	UTR3	DCAF17	P+K-
2_198001319	0.207	0.216	0.704	0.953	1	1	1	PK	rs3731569	exonic	ANKRD44	P+K-
20_33584289	0.306	0.317	0.782	0.979	1	1	1	PK	rs3746438	exonic	MYH7B	P+K-
3_128614185	0.391	0.379	0.867	0.992	1	1	1	PK	rs1680778	exonic	ACAD9	P+K-
3_142985100	0.301	0.31	0.741	0.969	1	1	1	PK	rs1046706	UTR3	SLC9A9	P-K+
4_144442735	0.436	0.543	0.947	1	1	1	1	PK	rs11541117	exonic	SMARCA5	P-K+
4_186380295	0.661	0.687	0.999	1	1	1	1	PK	rs36007437	exonic	CCDC110	P+K-
4_68497597	0.515	0.508	0.961	0.999	1	1	1	PK	rs77075932	exonic	UBA6	P-K+
4_68500171	0.321	0.262	0.755	0.987	1	1	1	PK	rs10008910	exonic	UBA6	P-K+
4_68534392	0.513	0.42	0.929	1	1	1	1	PK	rs10010188	exonic	UBA6	P-K+
4_68567025	0.819	0.827	1	1	1	1	1	PK	rs28653581	ncRNA_exonic	UBA6-AS1	P-K+
4_68586267	0.566	0.551	0.98	1	1	1	1	PK	rs17635222	ncRNA_exonic	UBA6-AS1	P-K+
6_128040839	0.377	0.414	0.885	0.999	1	1	1	PK	rs675531	exonic	THEMIS	P+K-
6_131156102	0.688	0.675	0.996	1	1	1	1	PK	rs6975	UTR3	SMLR1	P-K+
6_32609236	0.335	0.279	0.829	0.992	1	1	1	PK	rs4193	exonic	HLA-DQA1	P-K+
6_32609253	0.203	0.247	0.748	0.972	1	1	1	PK	rs9272702	exonic	HLA-DQA1	P-K+
6_32609254	0.195	0.256	0.769	0.976	1	1	1	PK	rs1142331	exonic	HLA-DQA1	P-K+
6_32609255	0.22	0.266	0.74	0.977	1	1	1	PK	rs1142332	exonic	HLA-DQA1	P-K+
6_32609286	0.399	0.412	0.939	0.999	1	1	1	PK	rs1048087	exonic	HLA-DQA1	P-K+
6_32609312	0.382	0.395	0.9	0.998	1	1	1	PK	rs1129808	exonic	HLA-DQA1	P-K+
7_6776956	0.397	0.375	0.879	1	1	1	1	PK	rs7804542	ncRNA_exonic	PMS2CL	P+K-
7_6777369	0.43	0.451	0.944	0.999	1	1	1	PK	rs35291651	ncRNA_exonic	PMS2CL	P+K-
7_89854446	0.249	0.282	0.721	0.972	1	1	1	PK	rs194520	exonic	STEAP2	P+K-
8_144999684	0.27	0.257	0.72	0.946	1	1	1	PK	rs35916068	exonic	PLEC	P+K-
9_21227622	0.256	0.118	0.813	0.999	1	1	1	PK	rs9298814	exonic	IFNA17	P-K+
1_65298791	0.59	0.685	0.996	1	1	1	1	PK	rs2780889	UTR3	RAVER2	P+K-
15_80889350	0.319	0.311	0.865	0.989	1	1	1	PK	rs4778610	UTR3	ARNT2	P-K+
3_169684433	0.213	0.215	0.708	0.966	1	1	1	PK	rs9836316	ncRNA_exonic	LOC100128164	P+K-
11_1266696	0.597	0.604	0.978	1	1	1	1	PK	.	exonic	MUC5B	P-K+
11_63284035	0.232	0.194	0.669	0.929	1	1	1	PK	rs3781604	UTR3	LGALS12	P-K+
16_1536535	0.249	0.225	0.691	0.953	1	1	1	PK	rs2745098	exonic	PTX4	P+K-
16_55798671	0.717	0.805	0.999	1	1	1	1	PK	rs73549916	ncRNA_exonic	CES1P1	P+K-
1_113239382	0.276	0.304	0.768	0.985	1	1	1	PK	rs17030651	exonic	MOV10	P-K+
1_118065841	0.51	0.51	0.944	0.999	1	1	1	PK	rs1290558	UTR3	MAN1A2	P-K+
1_12268499	0.23	0.253	0.712	0.965	1	1	1	PK	rs1061631	UTR3	TNFRSF1B	P-K+
1_162356487	0.272	0.248	0.72	0.961	1	1	1	PK	rs1047802	UTR3	C1orf226	P+K-
1_162493123	0.338	0.271	0.749	0.962	1	1	1	PK	rs2236581	UTR3	UHMK1	P+K-
1_17555508	0.301	0.281	0.779	0.984	1	1	1	PK	rs2977234	exonic	PADI1	P+K-
1_176832552	0.44	0.409	0.871	0.998	1	1	1	PK	rs6413830	UTR3	ASTN1	P+K-
1_212908929	0.308	0.347	0.839	0.994	1	1	1	PK	rs6700465	UTR3	NSL1	P+K-
1_225682560	0.772	0.807	0.999	1	1	1	1	PK	rs6751	UTR3	ENAH	P+K-
1_231470772	0.805	0.952	1	1	1	1	1	PK	rs11122272	UTR3	EXOC8	P-K+
1_23756155	0.227	0.226	0.78	0.988	1	1	1	PK	rs1198432	UTR3	ASAP3	P-K+
1_2482921	0.31	0.252	0.718	0.958	1	1	1	PK	rs2147905	ncRNA_exonic	TNFRSF14-AS1	P-K+
10_116073801	0.323	0.314	0.776	0.989	1	1	1	PK	rs621375	exonic	AFAP1L2	P-K+
10_124013604	0.326	0.25	0.696	0.942	1	1	1	PK	rs3763763	UTR3	TACC2	P+K-
11_108018716	0.616	0.612	0.993	1	1	1	1	PK	rs2280332	UTR3	ACAT1	P-K+
11_128805814	0.422	0.616	0.979	1	1	1	1	PK	rs6590359	UTR3	TP53AIP1	P+K-
11_46745003	0.324	0.328	0.832	0.995	1	1	1	PK	rs5896	exonic	F2	P+K-
11_46890197	0.357	0.358	0.857	0.987	1	1	1	PK	rs2290883	exonic	LRP4	P+K-
11_46897446	0.297	0.292	0.806	0.986	1	1	1	PK	rs2306033	exonic	LRP4	P+K-
11_6569896	0.289	0.204	0.673	0.965	1	1	1	PK	rs11606889	exonic	DNHD1	P-K+
12_133683261	0.311	0.353	0.835	0.981	1	1	1	PK	rs905226	UTR3	ZNF140	P-K+
13_21720956	0.348	0.334	0.808	0.988	1	1	1	PK	rs4620	exonic	SAP18	P+K-
13_36920918	0.292	0.235	0.7	0.969	1	1	1	PK	rs9531842	ncRNA_intronic	SPG20-AS1	P+K-
14_23569360	0.288	0.348	0.882	0.999	1	1	1	PK	rs8007589	UTR3	C14orf119	P-K+
14_37149172	0.309	0.363	0.824	0.992	1	1	1	PK	rs1884216	UTR3	SLC25A21	P+K-
14_39652219	0.293	0.224	0.663	0.938	1	1	1	PK	rs2737721	UTR3	PNN	P+K-
15_38647861	0.277	0.211	0.683	0.964	1	1	1	PK	rs72725364	UTR3	SPRED1	P-K+
15_55904727	0.465	0.521	0.97	1	1	1	1	PK	rs530798	UTR3	PRTG	P-K+
15_80887431	0.364	0.336	0.8	0.984	1	1	1	PK	rs4301984	UTR3	ARNT2	P-K+
15_92715131	0.341	0.306	0.78	0.974	1	1	1	PK	rs2270061	UTR3	SLCO3A1	P-K+
15_92715167	0.314	0.309	0.759	0.972	1	1	1	PK	rs2270060	UTR3	SLCO3A1	P-K+
16_1271189	0.308	0.295	0.753	0.97	1	1	1	PK	rs2248457	UTR3	CACNA1H	P+K-
16_1574863	0.247	0.234	0.694	0.95	1	1	1	PK	rs2235640	exonic	IFT140	P-K+
16_85126460	0.282	0.312	0.806	0.989	1	1	1	PK	rs16975222	UTR3	KIAA0513	P-K+
17_39197176	0.328	0.317	0.857	0.989	1	1	1	PK	rs3815561	exonic	KRTAP1-1	P-K+
17_5347576	0.304	0.28	0.78	0.982	1	1	1	PK	rs2074438	exonic	DHX33	P+K-
17_73089706	0.392	0.436	0.884	0.997	1	1	1	PK	rs4789134	UTR5	SLC16A5	P+K-
17_79089590	0.485	0.483	0.954	1	1	1	1	PK	rs4969391	exonic	BAIAP2	P+K-
18_5289887	0.394	0.373	0.87	0.992	1	1	1	PK	rs2789	UTR3	ZBTB14	P+K-
19_10218408	0.39	0.374	0.896	0.998	1	1	1	PK	rs2305790	ncRNA_exonic	SNORD105	P+K-
19_10225682	0.678	0.615	0.99	1	1	1	1	PK	rs3816556	UTR3	P2RY11;PPAN-P2RY11	P+K-
19_10226256	0.276	0.293	0.769	0.975	1	1	1	PK	rs7710	exonic	EIF3G	P-K+
19_33608733	0.298	0.255	0.728	0.967	1	1	1	PK	rs2287681	exonic	GPATCH1	P-K+
19_39760435	0.251	0.231	0.696	0.947	1	1	1	PK	rs59746524	exonic	IFNL2	P+K-
19_45041627	0.718	0.945	1	1	1	1	1	PK	rs7257697	ncRNA_exonic	CEACAM22P	P-K+
19_46714904	0.366	0.402	0.88	1	1	1	1	PK	rs62111781	ncRNA_exonic	LOC93429	P+K-
19_55715319	0.447	0.431	0.919	0.999	1	1	1	PK	rs9304763	exonic	PTPRH	P-K+
2_121981210	0.409	0.437	0.903	0.998	1	1	1	PK	rs10200387	UTR3	TFCP2L1	P-K+
2_136743143	0.265	0.264	0.783	0.98	1	1	1	PK	rs2278682	ncRNA_intronic	DARS-AS1	P-K+
2_20866720	0.366	0.342	0.971	1	1	1	1	PK	rs10205228	UTR5	GDF7	P-K+
2_224866387	0.214	0.231	0.713	0.955	1	1	1	PK	rs12138	exonic	SERPINE2	P+K-
2_29129418	0.279	0.279	0.708	0.944	1	1	1	PK	rs11688605	exonic	WDR43	P-K+
2_3391826	0.223	0.486	0.965	1	1	1	1	PK	rs11127423	exonic	TRAPPC12	P-K+
20_6055762	0.555	0.624	0.992	1	1	1	1	PK	rs12945	UTR3	FERMT1	P+K-
21_28291876	0.404	0.344	0.861	0.997	1	1	1	PK	rs3171407	UTR3	ADAMTS5	P+K-
21_40669898	0.457	0.399	0.911	1	1	1	1	PK	rs1984748	UTR3	BRWD1	P+K-
21_42647821	0.498	0.447	0.921	0.998	1	1	1	PK	rs12149	UTR3	BACE2	P-K+
21_43442372	0.435	0.441	0.907	0.999	1	1	1	PK	rs220217	ncRNA_intronic	ZNF295-AS1	P-K+
21_45759045	0.417	0.503	0.96	1	1	1	1	PK	rs11870	exonic	C21orf2	P-K+
22_18211021	0.245	0.237	0.944	1	1	1	1	PK	rs59741596	UTR3	BCL2L13	P+K-
22_37577872	0.432	0.572	0.977	1	1	1	1	PK	rs229518	UTR3	C1QTNF6	P+K-
22_38879010	0.378	0.332	0.809	0.991	1	1	1	PK	rs2071887	UTR3	KDELR3	P-K+
3_11079520	0.248	0.227	0.78	0.99	1	1	1	PK	rs2944367	UTR3	SLC6A1	P+K-
3_151044903	0.293	0.304	0.804	0.982	1	1	1	PK	rs12497019	UTR3	P2RY13	P-K+
3_16299968	0.305	0.31	0.776	0.978	1	1	1	PK	rs842252	UTR3	DPH3	P-K+
3_3197918	0.248	0.26	0.762	0.978	1	1	1	PK	rs17027638	exonic	CRBN	P+K-
3_36897812	0.204	0.445	0.938	1	1	1	1	PK	rs11712950	exonic	TRANK1	P-K+
3_5260444	0.297	0.234	0.734	0.966	1	1	1	PK	rs74552995	UTR3	EDEM1	P-K+
3_5260445	0.233	0.265	0.732	0.972	1	1	1	PK	rs75953299	UTR3	EDEM1	P-K+
3_58280089	0.331	0.302	0.747	0.98	1	1	1	PK	rs6925	UTR3	ABHD6	P-K+
4_120239944	0.207	0.492	0.99	1	1	1	1	PK	rs9999724	UTR3	FABP2	P-K+
4_7434988	0.325	0.31	0.772	0.985	1	1	1	PK	rs4318651	UTR3	PSAPL1	P-K+
4_763229	0.355	0.372	0.884	0.999	1	1	1	PK	rs1811560	UTR3	PCGF3	P-K+
5_127873605	0.326	0.302	0.834	0.993	1	1	1	PK	rs7732639	UTR5	FBN2	P-K+
5_177059130	0.392	0.403	0.881	0.997	1	1	1	PK	rs6886539	ncRNA_exonic	LOC202181	P+K-
5_178391860	0.296	0.322	0.784	0.985	1	1	1	PK	rs6867221	exonic	ZNF454	P+K-
5_52248904	0.375	0.372	0.859	0.985	1	1	1	PK	rs6890588	UTR3	ITGA1	P+K-
5_74400386	0.217	0.303	0.773	0.971	1	1	1	PK	rs961098	exonic	ANKRD31	P+K-
5_82934554	0.268	0.259	0.725	0.974	1	1	1	PK	rs7706851	UTR3	HAPLN1	P+K-
6_125596957	0.409	0.468	0.941	0.999	1	1	1	PK	rs1040803	UTR3	HDDC2	P+K-
6_168371755	0.254	0.217	0.688	0.962	1	1	1	PK	rs1044292	UTR3	AFDN	P+K-
6_32549356	0.364	0.533	0.973	1	1	1	1	PK	rs28732329	exonic	HLA-DRB1	P-K+
6_32609271	0.393	0.347	0.882	0.993	1	1	1	PK	rs1142334	exonic	HLA-DQA1	P-K+
6_32632744	0.315	0.302	0.788	0.988	1	1	1	PK	rs1049082	exonic	HLA-DQB1	P-K+
6_43904780	0.238	0.22	0.796	0.989	1	1	1	PK	rs11755845	ncRNA_exonic	LINC01512	P+K-
7_100410597	0.399	0.417	0.903	0.997	1	1	1	PK	rs2230585	exonic	EPHB4	P+K-
7_103848413	0.222	0.2	0.574	0.89	1	1	1	PK	rs2075218	UTR5	ORC5	P+K-
8_11184390	0.366	0.63	0.991	1	1	1	1	PK	rs13266233	UTR3	MTMR9	P-K+
8_12880105	0.229	0.219	0.591	0.914	1	1	1	PK	rs472347	UTR3	KIAA1456	P+K-
8_12880277	0.507	0.581	0.97	0.999	1	1	1	PK	rs1829422	UTR3	KIAA1456	P+K-
8_144992361	0.342	0.288	0.751	0.965	1	1	1	PK	rs7822511	exonic	PLEC	P+K-
8_145051478	0.396	0.43	0.935	0.997	1	1	1	PK	rs1134029	UTR3	PARP10	P+K-
8_145051484	0.405	0.46	0.935	0.998	1	1	1	PK	rs1134030	UTR3	PARP10	P+K-
8_22880162	0.375	0.394	0.868	0.995	1	1	1	PK	rs1047275	UTR3	TNFRSF10B	P+K-
8_27324822	0.375	0.376	0.891	0.995	1	1	1	PK	rs891398	exonic	CHRNA2	P+K-
8_39370135	0.374	0.485	0.956	0.999	1	1	1	PK	rs58628520	ncRNA_exonic	ADAM3A	P+K-
8_81880096	0.579	0.658	0.992	1	1	1	1	PK	rs11743	UTR3	PAG1	P-K+
9_21206763	0.25	0.262	0.935	1	1	1	1	PK	rs56035072	exonic	IFNA10	P-K+
9_21304803	0.43	0.422	0.93	0.998	1	1	1	PK	rs10757212	exonic	IFNA5	P-K+
9_215511	0.499	0.506	0.953	1	1	1	1	PK	rs2023402	UTR5	C9orf66	P-K+
9_26994221	0.419	0.499	0.96	1	1	1	1	PK	rs10812510	UTR3	LRRC19	P-K+
9_69664510	0.385	0.374	0.894	0.999	1	1	1	PK	rs199926803	ncRNA_exonic	LOC100133920	P+K-
11_63284054	0.23	0.22	0.63	0.935	1	1	1	PK	rs3781603	UTR3	LGALS12	P-K+
11_119205830	0.265	0.262	0.714	0.967	1	1	1	PK	rs12795576	UTR5	RNF26	P+K-
19_36048741	0.604	0.573	0.977	0.999	1	1	1	PK	rs2230181	exonic	ATP4A	P-K+
4_88537035	0.307	0.306	0.963	1	1	1	1	PK	rs202210195	exonic	DSPP	P-K+
1_113236681	0.513	0.496	0.955	1	1	1	1	PK	rs3748656	exonic	MOV10	P-K+
1_113237171	0.329	0.351	0.866	0.992	1	1	1	PK	rs883593	exonic	MOV10	P-K+
1_113241052	0.314	0.33	0.823	0.997	1	1	1	PK	rs2306940	exonic	MOV10	P-K+
1_113243048	0.322	0.252	0.72	0.965	1	1	1	PK	rs6679	exonic	MOV10	P-K+
1_176809368	0.257	0.272	0.778	0.98	1	1	1	PK	rs12118034	exonic	PAPPA2	P-K+
1_202565948	0.255	0.236	0.706	0.96	1	1	1	PK	rs504261	exonic	SYT2	P-K+
1_38449910	0.375	0.395	0.865	0.997	1	1	1	PK	rs11210870	exonic	SF3A3	P-K+
1_65311262	0.246	0.259	0.69	0.963	1	1	1	PK	rs2230587	exonic	JAK1	P+K-
1_65858145	0.384	0.317	0.786	0.972	1	1	1	PK	rs4325172	exonic	DNAJC6	P-K+
1_82302600	0.3	0.311	0.764	0.974	1	1	1	PK	rs12064537	UTR5	ADGRL2	P+K-
1_85039955	0.287	0.413	0.886	0.995	1	1	1	PK	rs2303307	exonic	CTBS	P+K-
13_36857639	0.291	0.247	0.678	0.959	1	1	1	PK	rs1998800	exonic	CCDC169	P+K-
14_76156609	0.663	0.624	0.984	1	1	1	1	PK	rs2303345	exonic	TTLL5	P+K-
15_45554267	0.215	0.295	0.727	0.963	1	1	1	PK	rs1060896	exonic	SLC28A2	P-K+
15_69238445	0.399	0.424	0.897	0.993	1	1	1	PK	rs3743093	exonic	SPESP1	P-K+
15_86125304	0.292	0.273	0.811	0.994	1	1	1	PK	rs7179919	exonic	AKAP13	P+K-
16_1538363	0.234	0.188	0.608	0.914	1	1	1	PK	rs1040499	exonic	PTX4	P+K-
17_39135207	0.262	0.291	0.747	0.974	1	1	1	PK	rs150812789	exonic	KRT40	P-K+
19_15350594	0.301	0.285	0.787	0.988	1	1	1	PK	rs11669901	exonic	BRD4	P+K-
19_2410332	0.292	0.296	0.799	0.988	1	1	1	PK	rs3848635	exonic	TMPRSS9	P-K+
19_2413961	0.316	0.31	0.806	0.983	1	1	1	PK	rs10153475	exonic	TMPRSS9	P-K+
19_38377773	0.254	0.274	0.685	0.958	1	1	1	PK	rs34785154	exonic	WDR87	P+K-
2_24342505	0.472	0.423	0.916	0.997	1	1	1	PK	rs1056122	exonic	PFN4	P+K-
2_64327544	0.763	0.676	0.992	1	1	1	1	PK	rs329498	exonic	PELI1	P-K+
2_64327592	0.647	0.61	0.984	1	1	1	1	PK	rs329497	exonic	PELI1	P-K+
20_19970705	0.257	0.261	0.767	0.984	1	1	1	PK	rs2076584	exonic	RIN2	P+K-
21_27852724	0.442	0.424	0.872	0.993	1	1	1	PK	rs966410	exonic	CYYR1	P-K+
21_43413553	0.261	0.262	0.738	0.964	1	1	1	PK	rs871546	exonic	ZBTB21	P+K-
22_50528569	0.479	0.438	0.926	1	1	1	1	PK	rs12628964	exonic	MOV10L1	P-K+
3_58413405	0.618	0.602	0.99	1	1	1	1	PK	rs1126737	UTR3	PDHB	P+K-
3_58413662	0.46	0.437	0.911	0.999	1	1	1	PK	rs7230	UTR3	PDHB	P+K-
4_126372742	0.568	0.576	0.975	1	1	1	1	PK	rs1567047	exonic	FAT4	P+K-
4_186382206	0.302	0.346	0.82	0.991	1	1	1	PK	rs11132309	exonic	CCDC110	P+K-
5_176378574	0.392	0.307	0.807	0.984	1	1	1	PK	rs365132	exonic	UIMC1	P-K+
6_106999822	0.292	0.351	0.833	0.987	1	1	1	PK	rs2297970	exonic	CRYBG1	P-K+
6_144869785	0.352	0.473	0.966	1	1	1	1	PK	rs1534443	exonic	UTRN	P+K-
6_31237858	0.321	0.314	0.808	0.985	1	1	1	PK	rs34794906	exonic	HLA-C	P+K-
6_41029342	0.246	0.25	0.698	0.963	1	1	1	PK	rs2076472	exonic	APOBEC2	P+K-
8_10467160	0.225	0.26	0.697	0.95	1	1	1	PK	rs62490855	exonic	RP1L1	P-K+
8_11292542	0.459	0.461	0.917	0.997	1	1	1	PK	rs2280803	ncRNA_exonic	FAM167A-AS1	P-K+
8_144993324	0.311	0.269	0.765	0.968	1	1	1	PK	rs6984820	exonic	PLEC	P+K-
7_6844574	0.355	0.461	0.914	1	1	1	1	PK	rs75680229	exonic	CCZ1B	P-K+
11_66300463	0.458	0.451	0.933	1	1	1	1	PK	rs1791686	UTR3	BBS1	P-K+
12_133683280	0.39	0.364	0.88	0.995	1	1	1	PK	rs905225	UTR3	ZNF140	P-K+
12_42478628	0.188	0.237	0.737	0.979	1	1	1	PK	rs76054362	UTR3	GXYLT1	P+K-
17_21323074	0.253	0.809	1	1	1	1	1	PK	rs73981249	UTR3	KCNJ12	P-K+
2_24414002	0.214	0.265	0.688	0.957	1	1	1	PK	rs7564420	UTR3	FAM228A	P-K+
4_68483534	0.276	0.313	0.971	1	1	1	1	PK	rs7678366	UTR3	UBA6	P-K+
6_4063681	0.282	0.406	0.862	0.985	1	1	1	PK	rs853411	UTR3	PRPF4B	P+K-
8_10464206	0.243	0.25	0.703	0.939	1	1	1	PK	rs12542075	UTR3	RP1L1	P-K+
8_1731855	0.275	0.268	0.784	0.976	1	1	1	PK	rs10089616	UTR3	CLN8	P+K-
8_27316117	0.364	0.383	0.856	0.997	1	1	1	PK	rs2271920	UTR3	PTK2B	P-K+
9_21228182	0.397	0.427	0.931	0.999	1	1	1	PK	rs10757201	UTR5	IFNA17	P-K+
9_21228183	0.412	0.43	0.931	1	1	1	1	PK	rs10757202	UTR5	IFNA17	P-K+
16_2891540	0.365	0.308	0.808	0.984	1	1	1	PK	rs11859372	ncRNA_exonic	PRSS30P	P-K+
1_150808889	0.377	0.365	0.853	0.992	1	1	1	PK	rs2228099	exonic	ARNT	P+K-
1_165218792	0.385	0.42	0.872	0.995	1	1	1	PK	rs10753668	exonic	LMX1A	P-K+
1_234582651	0.29	0.311	0.802	0.991	1	1	1	PK	rs4920246	exonic	TARBP1	P+K-
1_6158562	0.463	0.589	0.966	1	1	1	1	PK	rs2229002	exonic	KCNAB2	P+K-
10_50025396	0.228	0.231	0.666	0.953	1	1	1	PK	rs7097397	exonic	WDFY4	P+K-
11_284538	0.409	0.425	0.906	0.997	1	1	1	PK	rs6598047	exonic	NLRP6	P+K-
11_5364276	0.396	0.397	0.851	0.989	1	1	1	PK	rs4910551	exonic	OR51B5	P-K+
11_5364450	0.305	0.3	0.782	0.972	1	1	1	PK	rs11036912	exonic	OR51B5	P-K+
11_60776209	0.33	0.333	0.791	0.985	1	1	1	PK	rs11230563	exonic	CD6	P+K-
12_124144395	0.383	0.375	0.835	0.993	1	1	1	PK	rs1051793	exonic	GTF2H3	P-K+
12_52681416	0.253	0.241	0.672	0.946	1	1	1	PK	rs7300801	exonic	KRT81	P+K-
12_52681437	0.259	0.239	0.659	0.941	1	1	1	PK	rs3187034	exonic	KRT81	P+K-
12_57870155	0.345	0.352	0.834	0.988	1	1	1	PK	rs11544238	exonic	ARHGAP9	P-K+
12_9462984	0.395	0.364	0.866	0.995	1	1	1	PK	rs12317441	ncRNA_exonic	LOC642846	P+K-
13_115002305	0.244	0.244	0.703	0.952	1	1	1	PK	rs8002514	exonic	CDC16	P+K-
16_1271890	0.294	0.318	0.798	0.976	1	1	1	PK	rs1004041	exonic	TPSG1	P+K-
16_3707747	0.383	0.379	0.864	0.996	1	1	1	PK	rs1053874	exonic	DNASE1	P+K-
18_43417752	0.512	0.58	0.976	1	1	1	1	PK	rs78530686	exonic	SIGLEC15	P-K+
18_47455923	0.337	0.359	0.822	0.989	1	1	1	PK	rs2298628	exonic	MYO5B	P+K-
18_66513615	0.292	0.331	0.804	0.975	1	1	1	PK	rs2187094	exonic	CCDC102B	P+K-
18_6999628	0.275	0.261	0.735	0.968	1	1	1	PK	rs625106	exonic	LAMA1	P-K+
19_35719020	0.39	0.375	0.848	0.991	1	1	1	PK	rs541169	exonic	FAM187B	P+K-
19_47112648	0.298	0.297	0.739	0.975	1	1	1	PK	rs10113	UTR3	CALM3	P-K+
19_51519236	0.449	0.437	0.931	0.997	1	1	1	PK	rs2075690	exonic	KLK10	P-K+
19_51519259	0.527	0.504	0.947	1	1	1	1	PK	rs2075689	exonic	KLK10	P-K+
2_54482964	0.406	0.411	0.914	0.997	1	1	1	PK	rs843704	exonic	TSPYL6	P-K+
20_18794714	0.416	0.302	0.812	0.995	1	1	1	PK	rs1053834	exonic	SCP2D1	P+K-
20_18794754	0.295	0.29	0.792	0.987	1	1	1	PK	rs1053839	exonic	SCP2D1	P+K-
22_36900806	0.23	0.23	0.613	0.897	1	1	1	PK	rs760718	exonic	FOXRED2	P+K-
3_112546473	0.283	0.281	0.824	0.987	1	1	1	PK	rs1997281	exonic	CD200R1L	P+K-
3_194790422	0.288	0.319	0.82	0.989	1	1	1	PK	rs3796158	UTR3	XXYLT1	P+K-
4_10447168	0.256	0.256	0.755	0.98	1	1	1	PK	rs66538112	exonic	ZNF518B	P-K+
4_187158034	0.389	0.425	0.894	0.995	1	1	1	PK	rs3733402	exonic	KLKB1	P-K+
4_41259633	0.237	0.25	0.726	0.967	1	1	1	PK	rs5030732	exonic	UCHL1	P+K-
5_176314459	0.296	0.245	0.701	0.953	1	1	1	PK	rs2278492	exonic	HK3	P+K-
5_74506658	0.411	0.365	0.895	0.994	1	1	1	PK	rs2219745	exonic	ANKRD31	P+K-
6_31238155	0.245	0.23	0.711	0.961	1	1	1	PK	rs1050328	exonic	HLA-C	P+K-
6_90660319	0.331	0.306	0.786	0.976	1	1	1	PK	rs9451298	exonic	BACH2	P-K+
7_21893993	0.526	0.559	0.976	1	1	1	1	PK	rs4722064	exonic	DNAH11	P-K+
1_207246004	0.36	0.404	0.879	0.997	1	1	1	PK	rs6667268	UTR3	PFKFB2	P+K-
1_24798001	0.52	0.568	0.97	1	1	1	1	PK	rs195728	UTR3	NIPAL3	P+K-
11_9303787	0.122	0.283	0.961	1	1	1	1	PK	rs7358313	UTR3	TMEM41B	P-K+
18_14337724	0.439	0.434	0.889	0.998	1	1	1	PK	rs12962258	ncRNA_exonic	CYP4F35P	P+K-
6_32486437	0.282	0.535	0.968	1	1	1	1	PK	rs1136905	exonic	HLA-DRB5	P-K+
9_116133095	0.413	0.294	0.791	0.983	1	1	1	PK	rs10817488	UTR3	BSPRY	P+K-
1_186281696	0.619	0.548	0.972	1	1	1	1	PK	rs7756	UTR3	TPR	P+K-
10_37488689	0.433	0.424	0.92	0.998	1	1	1	PK	rs1209750	exonic	ANKRD30A	P-K+
10_71678058	0.34	0.348	0.884	0.995	1	1	1	PK	rs2274181	exonic	COL13A1	P-K+
11_34680598	0.362	0.372	0.889	0.998	1	1	1	PK	rs11032804	UTR3	EHF	P+K-
11_64981587	0.241	0.271	0.687	0.951	1	1	1	PK	rs11605632	exonic	SLC22A20	P-K+
11_6789294	0.249	0.259	0.691	0.955	1	1	1	PK	rs7924459	exonic	OR2AG2	P-K+
13_24877308	0.263	0.258	0.691	0.952	1	1	1	PK	rs9578700	UTR3	SPATA13	P+K-
13_43639845	0.538	0.527	0.949	1	1	1	1	PK	rs3783044	exonic	DNAJC15	P-K+
17_79974731	0.609	0.598	0.975	1	1	1	1	PK	rs13087	exonic	ASPSCR1	P-K+
19_1049269	0.336	0.252	0.693	0.956	1	1	1	PK	rs4147914	exonic	ABCA7	P-K+
19_7571030	0.518	0.489	0.953	1	1	1	1	PK	rs3826736	exonic	TEX45	P+K-
19_8841558	0.383	0.355	0.83	0.996	1	1	1	PK	rs28324	exonic	OR2Z1	P+K-
2_121989489	0.241	0.235	0.705	0.952	1	1	1	PK	rs2304667	exonic	TFCP2L1	P+K-
2_152387553	0.324	0.292	0.746	0.967	1	1	1	PK	rs4664475	exonic	NEB	P+K-
2_220315970	0.331	0.295	0.768	0.976	1	1	1	PK	rs10932806	exonic	SPEG	P-K+
2_62733253	0.496	0.516	0.94	0.999	1	1	1	PK	rs11676567	exonic	TMEM17	P+K-
22_50530501	0.568	0.564	0.973	1	1	1	1	PK	rs9617066	exonic	MOV10L1	P-K+
22_50546666	0.577	0.558	0.984	1	1	1	1	PK	rs3810971	exonic	MOV10L1	P-K+
22_50572473	0.556	0.57	0.979	1	1	1	1	PK	rs2340601	exonic	MOV10L1	P-K+
22_50582550	0.416	0.426	0.94	0.997	1	1	1	PK	rs2272836	exonic	MOV10L1	P-K+
22_50584201	0.546	0.571	0.98	1	1	1	1	PK	rs2272838	exonic	MOV10L1	P-K+
3_118867047	0.416	0.396	0.866	0.992	1	1	1	PK	rs9289122	exonic	C3orf30	P-K+
3_128720487	0.347	0.659	0.985	1	1	1	1	PK	rs1871951	exonic	EFCC1	P+K-
3_69054341	0.506	0.449	0.901	0.999	1	1	1	PK	rs6781612	exonic	EOGT	P-K+
3_73024350	0.298	0.325	0.761	0.98	1	1	1	PK	rs1052278	UTR3	GXYLT2	P+K-
4_4249484	0.373	0.484	0.95	1	1	1	1	PK	rs2916465	UTR5	TMEM128	P+K-
5_63991473	0.442	0.438	0.91	0.997	1	1	1	PK	rs2305962	exonic	FAM159B	P+K-
6_131148737	0.647	0.693	0.981	1	1	1	1	PK	rs1044303	exonic	SMLR1	P-K+
8_124138855	0.275	0.275	0.77	0.971	1	1	1	PK	rs16898012	exonic	TBC1D31	P+K-
8_7154917	0.333	0.355	0.843	0.993	1	1	1	PK	rs62488791	intergenic	LINC00965;FAM66B	P+K-
9_117846580	0.405	0.335	0.826	0.984	1	1	1	PK	rs1061494	exonic	TNC	P+K-
9_21227651	0.516	0.302	0.971	1	1	1	1	PK	rs7025879	exonic	IFNA17	P-K+
9_21227942	0.426	0.397	0.925	1	1	1	1	PK	rs10117962	exonic	IFNA17	P-K+
9_21228040	0.436	0.422	0.942	0.999	1	1	1	PK	rs12552812	exonic	IFNA17	P-K+
10_74035041	0.327	0.305	0.783	0.979	1	1	1	PK	rs1053639	UTR3	DDIT4	P+K-
15_45567871	0.351	0.455	0.925	0.998	1	1	1	PK	rs2458225	ncRNA_intronic	LOC101928414	P-K+
19_52149165	0.307	0.289	0.745	0.969	1	1	1	PK	rs71358847	exonic	SIGLEC14	P+K-
1_113063125	0.318	0.231	0.713	0.961	1	1	1	PK	rs910697	exonic	WNT2B	P-K+
1_15850613	0.294	0.363	0.826	0.988	1	1	1	PK	rs1052571	exonic	CASP9	P+K-
11_117800083	0.228	0.261	0.689	0.926	1	1	1	PK	rs10892196	UTR5	TMPRSS13	P-K+
11_66331458	0.277	0.247	0.723	0.977	1	1	1	PK	rs572846	exonic	CTSF	P+K-
11_66333598	0.256	0.272	0.743	0.965	1	1	1	PK	rs545009	exonic	CTSF	P+K-
12_133682655	0.375	0.399	0.857	0.989	1	1	1	PK	rs710945	exonic	ZNF140	P-K+
12_27234200	0.355	0.24	0.725	0.966	1	1	1	PK	rs708165	exonic	C12orf71	P-K+
12_3749874	0.312	0.308	0.755	0.976	1	1	1	PK	rs7138453	intronic	CRACR2A	P+K-
12_8542940	0.368	0.362	0.813	0.992	1	1	1	PK	rs4268577	ncRNA_exonic	LINC00937	P+K-
12_8543088	0.595	0.617	0.99	1	1	1	1	PK	rs4366557	ncRNA_exonic	LINC00937	P+K-
13_24876752	0.376	0.33	0.842	0.991	1	1	1	PK	rs33990382	exonic	SPATA13	P+K-
14_75745626	0.465	0.484	0.938	1	1	1	1	PK	rs7101	UTR5	FOS	P+K-
16_5094706	0.72	0.971	1	1	1	1	1	PK	rs11642955	exonic	C16orf89	P-K+
16_55806409	0.786	0.813	0.999	1	1	1	1	PK	rs28366434	ncRNA_exonic	CES1P1	P+K-
17_3486702	0.31	0.322	0.758	0.976	1	1	1	PK	rs224534	exonic	TRPV1	P-K+
19_17170885	0.329	0.321	0.813	0.981	1	1	1	PK	rs1130222	exonic	HAUS8	P-K+
19_18679379	0.358	0.338	0.824	0.986	1	1	1	PK	rs7648	exonic	KXD1	P-K+
19_18685964	0.301	0.324	0.77	0.98	1	1	1	PK	rs6554	UTR3	UBA52	P-K+
19_46664400	0.357	0.334	0.8	0.983	1	1	1	PK	rs10408162	UTR3	IGFL2	P+K-
22_50944128	0.369	0.324	0.84	0.979	1	1	1	PK	rs743615	exonic	LMF2	P-K+
4_38775040	0.296	0.269	0.72	0.968	1	1	1	PK	rs10776483	exonic	TLR10	P-K+
6_150114745	0.256	0.279	0.733	0.961	1	1	1	PK	rs4816	exonic	PCMT1	P+K-
6_160113872	0.284	0.277	0.747	0.974	1	1	1	PK	rs4880	exonic	SOD2	P-K+
6_31323337	0.292	0.301	0.723	0.964	1	1	1	PK	rs1050341	exonic	HLA-B	P+K-
6_90661576	0.574	0.689	0.993	1	1	1	1	PK	rs2236181	exonic	BACH2	P-K+
8_124142489	0.458	0.372	0.922	0.997	1	1	1	PK	rs2272724	exonic	TBC1D31	P+K-
8_12870139	0.307	0.32	0.819	0.984	1	1	1	PK	rs12156247	UTR5	KIAA1456	P-K+
8_27293865	0.304	0.334	0.767	0.97	1	1	1	PK	rs7005936	exonic	PTK2B	P-K+
4_80993796	0.355	0.377	0.854	0.99	1	1	1	PK	rs13140055	UTR5	ANTXR2	P-K+
3_75786833	0.328	0.436	0.937	0.999	1	1	1	PK	rs139448820	exonic	ZNF717	P+K-
3_75786845	0.364	0.415	0.924	1	1	1	1	PK	rs62250105	exonic	ZNF717	P+K-
3_75786888	0.655	0.831	0.999	1	1	1	1	PK	rs1615736	exonic	ZNF717	P+K-
15_23201566	0.278	0.271	0.754	0.964	1	1	1	PK	rs201716755	ncRNA_exonic	WHAMMP3	P-K+
1_226352498	0.461	0.488	0.916	1	1	1	1	PK	rs2306120	exonic	ACBD3	P+K-
10_11356160	0.383	0.401	0.855	0.995	1	1	1	PK	rs2246449	exonic	CELF2	P-K+
10_123996976	0.319	0.306	0.801	0.981	1	1	1	PK	rs2295879	exonic	TACC2	P+K-
11_10647702	0.318	0.29	0.802	0.984	1	1	1	PK	rs2241489	exonic	MRVI1	P+K-
11_32459452	0.351	0.336	0.854	0.988	1	1	1	PK	rs10835908	ncRNA_exonic	WT1-AS	P+K-
11_5248243	0.288	0.276	0.731	0.959	1	1	1	PK	rs713040	exonic	HBB	P+K-
12_107713511	0.518	0.826	0.999	1	1	1	1	PK	rs961498	exonic	BTBD11	P-K+
12_48151822	0.257	0.245	0.69	0.95	1	1	1	PK	rs11168230	exonic	RAPGEF3	P+K-
14_20665790	0.368	0.33	0.807	0.986	1	1	1	PK	rs4981822	exonic	OR11G2	P-K+
14_20665840	0.348	0.341	0.841	0.992	1	1	1	PK	rs4981088	exonic	OR11G2	P-K+
15_42302433	0.373	0.342	0.81	0.992	1	1	1	PK	rs9920802	intronic	PLA2G4E	P-K+
15_42302437	0.339	0.355	0.809	0.988	1	1	1	PK	rs9920824	intronic	PLA2G4E	P-K+
16_1261219	0.291	0.293	0.779	0.979	1	1	1	PK	rs2753326	exonic	CACNA1H	P+K-
16_1261222	0.333	0.293	0.78	0.973	1	1	1	PK	rs2753325	exonic	CACNA1H	P+K-
16_1268494	0.313	0.288	0.749	0.973	1	1	1	PK	rs2745136	exonic	CACNA1H	P+K-
16_1269029	0.304	0.312	0.761	0.976	1	1	1	PK	rs2738893	exonic	CACNA1H	P+K-
16_2892370	0.312	0.284	0.787	0.975	1	1	1	PK	rs3810801	ncRNA_exonic	PRSS30P	P-K+
16_69782855	0.249	0.221	0.708	0.945	1	1	1	PK	rs3811348	exonic	NOB1	P+K-
2_108507268	0.383	0.402	0.861	0.999	1	1	1	PK	rs148942086	UTR3	RGPD4	P+K-
2_121981950	0.491	0.493	0.922	0.997	1	1	1	PK	rs11890430	exonic	TFCP2L1	P-K+
2_152490219	0.553	0.556	0.955	1	1	1	1	PK	rs6709886	exonic	NEB	P+K-
2_207824384	0.425	0.354	0.866	0.994	1	1	1	PK	rs11903403	exonic	CPO	P-K+
22_50582626	0.319	0.302	0.8	0.979	1	1	1	PK	rs2272837	exonic	MOV10L1	P-K+
3_130104206	0.419	0.592	0.981	1	1	1	1	PK	rs10212372	exonic	COL6A5	P-K+
3_196054439	0.254	0.227	0.727	0.973	1	1	1	PK	rs6785339	exonic	TM4SF19	P-K+
4_71232388	0.292	0.267	0.737	0.969	1	1	1	PK	rs10031844	exonic	SMR3A	P+K-
4_98893437	0.377	0.323	0.749	0.981	1	1	1	PK	rs783960	exonic	STPG2	P+K-
4_98893476	0.436	0.376	0.869	0.994	1	1	1	PK	rs783959	exonic	STPG2	P+K-
5_1294086	0.398	0.363	0.861	0.993	1	1	1	PK	rs2736098	exonic	TERT	P+K-
5_96086334	0.292	0.231	0.709	0.964	1	1	1	PK	rs754615	exonic	CAST	P-K+
6_31322980	0.305	0.328	0.772	0.97	1	1	1	PK	rs1131500	exonic	HLA-B	P+K-
6_40998141	0.256	0.245	0.682	0.958	1	1	1	PK	rs736795	exonic	UNC5CL	P+K-
8_81905533	0.302	0.349	0.85	0.991	1	1	1	PK	rs895267	UTR5	PAG1	P+K-
9_21207000	0.64	0.619	0.997	1	1	1	1	PK	rs10113875	exonic	IFNA10	P-K+
9_21207005	0.603	0.596	0.998	1	1	1	1	PK	rs10113876	exonic	IFNA10	P-K+
9_21207031	0.576	0.604	1	1	1	1	1	PK	rs10117060	exonic	IFNA10	P-K+
9_21207037	0.595	0.602	0.999	1	1	1	1	PK	rs10119910	exonic	IFNA10	P-K+
1_146626922	0.278	0.251	0.786	0.981	1	1	1	PK	rs6937	UTR3	PRKAB2	P+K-
1_151846517	0.349	0.496	0.951	1	1	1	1	PK	rs13320	UTR3	THEM4	P+K-
1_154522248	0.254	0.283	0.817	0.991	1	1	1	PK	rs11265634	UTR3	UBE2Q1	P+K-
1_1654038	0.4	0.572	0.987	1	1	1	1	PK	rs61777494	UTR5	CDK11B	P-K+
1_169337376	0.249	0.224	0.688	0.95	1	1	1	PK	rs2275299	UTR5	BLZF1	P+K-
1_179520506	0.303	0.285	0.742	0.971	1	1	1	PK	rs1410592	exonic	NPHS2	P-K+
1_207250456	0.455	0.44	0.923	1	1	1	1	PK	rs1060287	UTR3	PFKFB2	P+K-
1_212990108	0.34	0.513	0.924	1	1	1	1	PK	rs6540767	UTR3	TATDN3	P+K-
1_225675459	0.432	0.431	0.901	0.999	1	1	1	PK	rs4653643	UTR3	ENAH	P+K-
1_227069737	0.312	0.308	0.788	0.974	1	1	1	PK	rs6759	exonic	PSEN2	P-K+
1_40306898	0.369	0.344	0.803	0.985	1	1	1	PK	rs7315	UTR3	TRIT1	P-K+
1_65297983	0.295	0.365	0.821	0.989	1	1	1	PK	rs1556561	UTR3	RAVER2	P+K-
10_103991381	0.269	0.259	0.691	0.95	1	1	1	PK	rs2281983	exonic	PITX3	P+K-
11_110333608	0.251	0.234	0.776	0.986	1	1	1	PK	rs1042288	UTR3	FDX1	P+K-
11_128787430	0.301	0.252	0.683	0.948	1	1	1	PK	rs2604204	UTR3	KCNJ5	P-K+
11_46879973	0.291	0.268	0.771	0.97	1	1	1	PK	rs3829940	ncRNA_intronic	LRP4-AS1	P-K+
11_66272142	0.387	0.359	0.883	0.997	1	1	1	PK	rs1671063	exonic	DPP3	P+K-
11_66299515	0.384	0.392	0.881	0.997	1	1	1	PK	rs8432	UTR3	BBS1	P+K-
12_109304690	0.397	0.337	0.87	0.997	1	1	1	PK	rs7294679	UTR3	SVOP	P-K+
12_114255320	0.363	0.32	0.792	0.981	1	1	1	PK	rs7312601	UTR3	RBM19	P+K-
12_124246004	0.294	0.353	0.82	0.985	1	1	1	PK	rs2333834	UTR3	ATP6V0A2	P+K-
12_27124655	0.71	0.705	1	1	1	1	1	PK	rs15556	UTR3	TM7SF3	P-K+
12_31146874	0.378	0.363	0.835	0.991	1	1	1	PK	rs35071	UTR3	TSPAN11	P+K-
12_42478630	0.196	0.225	0.689	0.968	1	1	1	PK	rs74852645	UTR3	GXYLT1	P+K-
12_46578155	0.28	0.299	0.786	0.989	1	1	1	PK	rs3742059	UTR3	SLC38A1	P-K+
12_47469799	0.383	0.359	0.872	0.994	1	1	1	PK	rs35416930	UTR3	AMIGO2	P-K+
12_50352116	0.28	0.627	0.999	1	1	1	1	PK	rs1077520	ncRNA_intronic	LOC101927318	P-K+
12_50476158	0.289	0.253	0.716	0.956	1	1	1	PK	rs706794	UTR3	ASIC1	P+K-
12_91451941	0.435	0.411	0.982	1	1	1	1	PK	rs1990548	UTR5	KERA	P-K+
13_114524944	0.218	0.271	0.717	0.966	1	1	1	PK	rs7400002	exonic	GAS6	P-K+
15_80888783	0.326	0.267	0.687	0.949	1	1	1	PK	rs6495511	UTR3	ARNT2	P-K+
16_27802337	0.406	0.429	0.991	1	1	1	1	PK	rs2292646	UTR3	GSG1L	P+K-
16_30346692	0.269	0.298	0.76	0.973	1	1	1	PK	rs146098127	ncRNA_exonic	SMG1P5	P-K+
16_55807754	0.426	0.504	0.952	0.999	1	1	1	PK	rs28444264	ncRNA_exonic	CES1P1	P+K-
17_10617234	0.41	0.38	0.876	0.997	1	1	1	PK	rs411511	UTR3	TMEM220	P-K+
17_10618227	0.245	0.26	0.73	0.964	1	1	1	PK	rs455104	UTR3	TMEM220	P-K+
17_34900836	0.355	0.303	0.773	0.986	1	1	1	PK	rs3736166	UTR5	GGNBP2	P-K+
17_36047101	0.537	0.505	0.942	1	1	1	1	PK	rs2689	UTR3	HNF1B	P+K-
17_45786452	0.734	0.976	1	1	1	1	1	PK	rs4794057	exonic	TBKBP1	P+K-
17_60769803	0.454	0.447	0.897	0.999	1	1	1	PK	rs3826537	exonic	MRC2	P+K-
17_66527834	0.201	0.254	0.727	0.959	1	1	1	PK	rs9925	UTR3	PRKAR1A	P+K-
17_79091353	0.505	0.484	0.957	0.999	1	1	1	PK	rs1801833	UTR3	AATK	P-K+
18_28570548	0.225	0.176	0.677	0.975	1	1	1	PK	rs2047082	UTR3	DSC3	P-K+
18_42456653	0.283	0.281	0.798	0.979	1	1	1	PK	rs663651	exonic	SETBP1	P-K+
18_43427623	0.365	0.345	0.857	0.997	1	1	1	PK	rs1055066	UTR3	EPG5	P-K+
19_11893555	0.257	0.294	0.859	0.996	1	1	1	PK	rs286217	UTR3	ZNF441	P+K-
19_3595794	0.31	0.337	0.765	0.979	1	1	1	PK	rs4523	exonic	TBXA2R	P-K+
19_38188652	0.263	0.273	0.727	0.962	1	1	1	PK	rs2287229	UTR3	ZNF607	P-K+
19_50986074	0.248	0.252	0.698	0.964	1	1	1	PK	rs14031	UTR3	EMC10	P+K-
19_54495932	0.234	0.259	0.683	0.957	1	1	1	PK	rs3810244	UTR5	CACNG6	P+K-
19_56104524	0.154	0.536	1	1	1	1	1	PK	rs10403432	exonic	FIZ1	P-K+
2_112812842	0.266	0.224	0.677	0.952	1	1	1	PK	rs4078410	UTR5	TMEM87B	P-K+
2_113403662	0.285	0.288	0.817	0.987	1	1	1	PK	rs11123144	UTR5	SLC20A1	P-K+
2_113940839	0.312	0.31	0.733	0.966	1	1	1	PK	rs4849167	exonic	PSD4	P+K-
2_144697113	0.348	0.32	0.887	0.998	1	1	1	PK	rs787172	ncRNA_intronic	LOC101928386	P+K-
2_152422076	0.844	0.788	1	1	1	1	1	PK	rs2288210	exonic	NEB	P+K-
2_163128824	0.257	0.228	0.609	0.913	1	1	1	PK	rs3747517	exonic	IFIH1	P+K-
2_169630483	0.386	0.395	0.891	0.994	1	1	1	PK	rs1063729	ncRNA_exonic	CERS6-AS1	P-K+
2_219000734	0.237	0.211	0.591	0.897	1	1	1	PK	rs1126579	UTR3	CXCR2	P-K+
2_242122391	0.353	0.342	0.874	0.994	1	1	1	PK	rs3868	UTR3	PPP1R7	P-K+
2_3392295	0.31	0.312	0.774	0.978	1	1	1	PK	rs11686212	exonic	TRAPPC12	P-K+
2_97864333	0.39	0.449	0.943	0.998	1	1	1	PK	rs61218502	exonic	ANKRD36	P-K+
2_97864334	0.407	0.439	0.938	1	1	1	1	PK	rs56835800	exonic	ANKRD36	P-K+
2_97864374	0.475	0.45	0.931	1	1	1	1	PK	rs60795069	exonic	ANKRD36	P-K+
20_23860178	0.384	0.358	0.859	0.987	1	1	1	PK	rs1799841	exonic	CST5	P-K+
20_31793004	0.357	0.279	0.791	0.981	1	1	1	PK	rs735625	ncRNA_exonic	BPIFA4P	P-K+
22_39082174	0.265	0.294	0.784	0.979	1	1	1	PK	rs10135	UTR3	JOSD1	P-K+
22_39130964	0.271	0.274	0.74	0.962	1	1	1	PK	rs1043441	UTR3	SUN2	P-K+
22_39130971	0.412	0.398	0.857	0.996	1	1	1	PK	rs9835	UTR3	SUN2	P-K+
22_43610207	0.265	0.24	0.746	0.973	1	1	1	PK	rs138993	exonic	SCUBE1	P+K-
3_119537254	0.353	0.38	0.88	0.998	1	1	1	PK	rs3814057	UTR3	NR1I2	P+K-
3_148459395	0.448	0.383	0.872	0.996	1	1	1	PK	rs5182	exonic	AGTR1	P+K-
3_156260245	0.409	0.315	0.837	0.996	1	1	1	PK	rs1510277	UTR3	SSR3	P-K+
3_190023552	0.538	0.759	0.994	1	1	1	1	PK	rs8298	UTR3	CLDN1	P+K-
3_49460350	0.248	0.127	0.769	0.998	1	1	1	PK	rs1464569	UTR3	NICN1	P+K-
3_69070457	0.323	0.38	0.903	0.999	1	1	1	PK	rs1745	UTR3	TMF1	P-K+
4_16085358	0.351	0.313	0.803	0.983	1	1	1	PK	rs7692760	UTR5	PROM1	P-K+
4_25278988	0.471	0.381	0.863	0.997	1	1	1	PK	rs3796780	UTR3	PI4K2B	P+K-
4_68483472	0.116	0.115	0.721	0.995	1	1	1	PK	rs1048447	UTR3	UBA6	P-K+
4_68484094	0.283	0.302	0.81	0.985	1	1	1	PK	rs35366816	UTR3	UBA6	P+K-
4_69178920	0.298	0.294	0.759	0.982	1	1	1	PK	rs2293595	UTR3	YTHDC1	P+K-
4_763407	0.386	0.337	0.896	0.998	1	1	1	PK	rs1026741	UTR3	PCGF3	P+K-
4_779394	0.292	0.298	0.773	0.982	1	1	1	PK	rs2242237	UTR3	CPLX1	P-K+
4_78637265	0.539	0.653	0.996	1	1	1	1	PK	rs2866690	UTR3	CNOT6L	P-K+
4_78638730	0.547	0.578	0.976	1	1	1	1	PK	rs2134048	UTR3	CNOT6L	P-K+
5_148381197	0.495	0.565	0.977	1	1	1	1	PK	rs1045942	UTR3	SH3TC2	P+K-
5_150683055	0.529	0.522	0.959	1	1	1	1	PK	rs6866481	UTR5	SLC36A3	P+K-
5_150696498	0.322	0.289	0.772	0.971	1	1	1	PK	rs428064	exonic	SLC36A2	P+K-
5_52248817	0.369	0.495	0.932	1	1	1	1	PK	rs6869687	UTR3	ITGA1	P+K-
5_52249055	0.543	0.494	0.931	0.999	1	1	1	PK	rs3088363	UTR3	ITGA1	P+K-
5_52249226	0.337	0.438	0.919	0.999	1	1	1	PK	rs3088365	UTR3	ITGA1	P+K-
5_74364300	0.564	0.601	0.976	1	1	1	1	PK	rs10942729	UTR3	ANKRD31	P+K-
6_131161504	0.311	0.343	0.833	0.996	1	1	1	PK	rs1043596	UTR3	EPB41L2	P-K+
6_31145451	0.273	0.35	0.837	0.991	1	1	1	PK	rs3130506	ncRNA_exonic	PSORS1C3	P-K+
6_31439846	0.329	0.428	0.936	0.999	1	1	1	PK	rs3094603	ncRNA_exonic	HCG26	P-K+
6_70385709	0.391	0.506	0.946	0.998	1	1	1	PK	rs9185	UTR3	LMBRD1	P-K+
7_21778449	0.322	0.247	0.707	0.963	1	1	1	PK	rs1109806	exonic	DNAH11	P-K+
7_99488940	0.624	0.81	0.999	1	1	1	1	PK	rs1048705	UTR3	TRIM4	P+K-
8_133860910	0.577	0.613	0.971	0.999	1	1	1	PK	rs2049883	UTR3	PHF20L1	P-K+
8_145051414	0.38	0.32	0.813	0.991	1	1	1	PK	rs1134027	UTR3	PARP10	P+K-
8_94936532	0.375	0.382	0.864	0.992	1	1	1	PK	rs911	UTR3	PDP1	P+K-
9_135448320	0.333	0.288	0.804	0.994	1	1	1	PK	rs433311	UTR3	CFAP77	P-K+
9_95258119	0.231	0.41	0.883	0.999	1	1	1	PK	rs10429459	UTR3	ECM2	P+K-
1_66058513	0.414	0.536	0.942	1	1	1	1	PK	rs1137101	exonic	LEPR	P-K+
1_86947975	0.373	0.369	0.797	0.985	1	1	1	PK	rs1321694	exonic	CLCA1	P+K-
10_105824333	0.386	0.37	0.871	0.989	1	1	1	PK	rs805708	exonic	COL17A1	P-K+
10_93999850	0.365	0.315	0.77	0.969	1	1	1	PK	rs3824734	exonic	CPEB3	P-K+
11_308178	0.325	0.308	0.761	0.976	1	1	1	PK	rs1058873	UTR5	IFITM2	P-K+
12_10573094	0.38	0.289	0.792	0.983	1	1	1	PK	rs2682491	exonic	KLRC3	P+K-
12_10959031	0.417	0.381	0.857	0.99	1	1	1	PK	rs1548803	exonic	TAS2R8	P-K+
12_10962115	0.425	0.518	0.932	1	1	1	1	PK	rs3741845	exonic	TAS2R9	P-K+
12_57637593	0.315	0.257	0.732	0.953	1	1	1	PK	rs3204635	UTR3	STAC3	P+K-
12_7249598	0.312	0.314	0.736	0.982	1	1	1	PK	rs3742089	exonic	C1RL	P-K+
12_9750669	0.335	0.349	0.837	0.988	1	1	1	PK	rs1135816	exonic	KLRB1	P+K-
14_68042574	0.324	0.362	0.848	0.994	1	1	1	PK	rs11158685	exonic	PLEKHH1	P-K+
15_55632859	0.372	0.308	0.793	0.988	1	1	1	PK	rs678892	exonic	PIGB	P+K-
16_450309	0.308	0.293	0.758	0.983	1	1	1	PK	rs5841	exonic	NME4	P+K-
19_1085966	0.316	0.309	0.768	0.975	1	1	1	PK	rs3761028	exonic	ARHGAP45	P+K-
19_5110794	0.469	0.547	0.961	1	1	1	1	PK	rs2613739	exonic	KDM4B	P-K+
19_58578578	0.306	0.28	0.733	0.968	1	1	1	PK	rs2229375	exonic	ZNF135	P+K-
2_10924524	0.522	0.477	0.935	0.999	1	1	1	PK	rs1198873	UTR3	ATP6V1C2	P+K-
2_10942687	0.52	0.486	0.917	0.997	1	1	1	PK	rs4758	exonic	PDIA6	P+K-
2_113940681	0.298	0.276	0.734	0.966	1	1	1	PK	rs3748914	exonic	PSD4	P+K-
2_242082480	0.515	0.505	0.943	1	1	1	1	PK	rs758068	UTR5	PASK	P-K+
20_37279255	0.315	0.345	0.829	0.996	1	1	1	PK	rs220519	UTR3	ARHGAP40	P-K+
5_74442920	0.421	0.49	0.917	1	1	1	1	PK	rs6888707	exonic	ANKRD31	P+K-
5_74443132	0.636	0.634	0.98	1	1	1	1	PK	rs1422698	exonic	ANKRD31	P+K-
6_145051594	0.392	0.419	0.897	0.999	1	1	1	PK	rs4305737	exonic	UTRN	P+K-
6_74155346	0.298	0.334	0.783	0.976	1	1	1	PK	rs610913	exonic	MB21D1	P-K+
7_48965427	0.393	0.321	0.805	0.982	1	1	1	PK	rs145470654	ncRNA_exonic	CDC14C	P+K-
8_69143589	0.303	0.495	0.956	1	1	1	1	PK	rs2280637	exonic	PREX2	P-K+
16_1270162	0.311	0.319	0.78	0.973	1	1	1	PK	rs1054645	exonic	CACNA1H	P+K-
1_212900311	0.263	0.209	0.726	0.956	1	1	1	PK	rs2292214	UTR3	NSL1	P+K-
19_10226052	0.332	0.315	0.769	0.979	1	1	1	PK	rs2305795	UTR3	P2RY11;PPAN-P2RY11	P-K+
19_54725930	0.503	0.578	0.972	1	1	1	1	PK	rs61480095	intronic	LILRB3	P-K+
1_108307727	0.385	0.344	0.79	0.982	1	1	1	PK	rs7528153	exonic	VAV3	P-K+
1_225611661	0.3	0.33	0.784	0.975	1	1	1	PK	rs1056607	exonic	LBR	P+K-
1_38327982	0.305	0.299	0.76	0.971	1	1	1	PK	rs3843	UTR3	INPP5B	P+K-
1_38338795	0.305	0.308	0.782	0.98	1	1	1	PK	rs11488569	exonic	INPP5B	P+K-
10_105819956	0.441	0.424	0.887	0.994	1	1	1	PK	rs805701	exonic	COL17A1	P-K+
10_12171740	0.274	0.427	0.887	0.994	1	1	1	PK	rs11257552	UTR5	SEC61A2	P+K-
11_18429450	0.303	0.287	0.752	0.968	1	1	1	PK	rs3758681	UTR3	LDHA	P+K-
11_66358126	0.322	0.295	0.788	0.981	1	1	1	PK	rs486584	exonic	CCDC87	P-K+
12_54651471	0.316	0.289	0.786	0.981	1	1	1	PK	rs1140681	UTR5	CBX5	P-K+
13_78216873	0.316	0.276	0.738	0.963	1	1	1	PK	rs1053985	exonic	SCEL	P-K+
15_86123019	0.326	0.31	0.786	0.988	1	1	1	PK	rs2061824	exonic	AKAP13	P-K+
15_86123924	0.385	0.333	0.82	0.981	1	1	1	PK	rs4075255	exonic	AKAP13	P-K+
15_86123988	0.396	0.324	0.799	0.986	1	1	1	PK	rs4075254	exonic	AKAP13	P-K+
15_86124419	0.327	0.259	0.739	0.956	1	1	1	PK	rs4843073	exonic	AKAP13	P-K+
2_227954599	0.383	0.307	0.784	0.977	1	1	1	PK	rs2229814	exonic	COL4A4	P+K-
21_40552307	0.364	0.291	0.762	0.984	1	1	1	PK	rs3171465	exonic	PSMG1	P+K-
22_22663086	0.41	0.48	0.936	1	1	1	1	PK	rs1054157	ncRNA_exonic	BMS1P20	P-K+
22_22663087	0.434	0.504	0.943	0.999	1	1	1	PK	rs1054158	ncRNA_exonic	BMS1P20	P-K+
3_132086825	0.318	0.308	0.772	0.973	1	1	1	PK	rs2198765	UTR3	ACPP	P+K-
4_5749961	0.301	0.294	0.739	0.962	1	1	1	PK	rs4688962	exonic	EVC	P-K+
6_116600810	0.293	0.269	0.698	0.952	1	1	1	PK	rs3828743	exonic	TSPYL1	P+K-
8_144917790	0.251	0.226	0.72	0.952	1	1	1	PK	rs11774027	UTR3	NRBP2	P+K-
19_54311090	0.385	0.679	0.996	1	1	1	1	PK	rs11084300	intronic	NLRP12	P-K+
1_181057874	0.443	0.39	0.9	1	1	1	1	PK	rs6425663	UTR5	IER5	P-K+
19_34304903	0.275	0.277	0.764	0.976	1	1	1	PK	rs14810	UTR3	KCTD15	P-K+
2_121981608	0.439	0.431	0.893	0.999	1	1	1	PK	rs3795853	UTR3	TFCP2L1	P-K+
20_1592175	0.328	0.488	0.931	0.999	1	1	1	PK	rs201724217	exonic	SIRPB1	P-K+
1_212911836	0.481	0.469	0.937	1	1	1	1	PK	rs15702	exonic	NSL1	P+K-
10_50038800	0.35	0.294	0.761	0.971	1	1	1	PK	rs3747874	exonic	WDFY4	P+K-
11_46890165	0.28	0.289	0.777	0.976	1	1	1	PK	rs3816614	exonic	LRP4	P-K+
12_6572191	0.306	0.312	0.773	0.974	1	1	1	PK	rs12964	UTR3	VAMP1	P-K+
12_78598891	0.336	0.305	0.773	0.984	1	1	1	PK	rs9971904	exonic	NAV3	P+K-
14_94756794	0.272	0.3	0.774	0.984	1	1	1	PK	rs941590	exonic	SERPINA10	P-K+
15_86122779	0.336	0.315	0.774	0.978	1	1	1	PK	rs2061822	exonic	AKAP13	P-K+
16_85009970	0.287	0.297	0.799	0.988	1	1	1	PK	rs7195377	exonic	ZDHHC7	P-K+
19_12541532	0.281	0.25	0.745	0.97	1	1	1	PK	rs10422063	exonic	ZNF443	P+K-
19_4028783	0.295	0.288	0.782	0.977	1	1	1	PK	rs2289863	exonic	PIAS4	P+K-
19_56423893	0.26	0.219	0.729	0.968	1	1	1	PK	rs303998	exonic	NLRP13	P-K+
20_34025756	0.441	0.41	0.869	0.997	1	1	1	PK	rs143384	UTR5	GDF5	P-K+
3_186509517	0.306	0.302	0.757	0.988	1	1	1	PK	rs187868	exonic	RFC4	P-K+
5_148408101	0.326	0.313	0.797	0.98	1	1	1	PK	rs1432793	exonic	SH3TC2	P+K-
5_33954511	0.401	0.375	0.86	0.993	1	1	1	PK	rs2287949	exonic	SLC45A2	P-K+
5_52248291	0.321	0.412	0.886	0.996	1	1	1	PK	rs1054085	UTR3	ITGA1	P+K-
6_31322303	0.407	0.387	0.859	0.993	1	1	1	PK	rs2308655	exonic	HLA-B	P+K-
8_27277537	0.241	0.242	0.754	0.956	1	1	1	PK	rs1030526	exonic	PTK2B	P-K+
9_136308542	0.344	0.322	0.803	0.986	1	1	1	PK	rs3124767	exonic	ADAMTS13	P+K-
2_107007576	0.541	0.524	0.969	0.999	1	1	1	PK	rs60043380	ncRNA_exonic	PLGLA	P+K-
17_79090448	0.596	0.591	0.982	1	1	1	1	PK	rs6565535	UTR3	BAIAP2	P-K+
3_190024188	0.31	0.317	0.739	0.966	1	1	1	PK	rs2204226	UTR3	CLDN1	P+K-
1_2436778	0.37	0.331	0.791	0.985	1	1	1	PK	rs12219	UTR3	PLCH2	P-K+
1_236717926	0.378	0.393	0.883	0.995	1	1	1	PK	rs2275687	exonic	HEATR1	P+K-
12_124209332	0.309	0.336	0.831	0.984	1	1	1	PK	rs1139789	exonic	ATP6V0A2	P+K-
17_78306280	0.371	0.431	0.895	0.996	1	1	1	PK	rs8074015	exonic	RNF213	P-K+
19_33635761	0.437	0.421	0.945	0.999	1	1	1	PK	rs3848596	exonic	WDR88	P-K+
19_47774572	0.223	0.254	0.707	0.955	1	1	1	PK	rs60930438	exonic	CCDC9	P-K+
2_133542014	0.27	0.322	0.8	0.98	1	1	1	PK	rs12616282	exonic	NCKAP5	P+K-
20_31386449	0.296	0.346	0.777	0.981	1	1	1	PK	rs2424922	exonic	DNMT3B	P+K-
20_50092027	0.525	0.507	0.936	1	1	1	1	PK	rs6013193	exonic	NFATC2	P-K+
20_62038277	0.265	0.263	0.713	0.957	1	1	1	PK	rs1801475	exonic	KCNQ2	P-K+
21_19670118	0.264	0.216	0.728	0.96	1	1	1	PK	rs2824721	exonic	TMPRSS15	P+K-
3_172046861	0.304	0.284	0.729	0.963	1	1	1	PK	rs2270568	exonic	FNDC3B	P-K+
4_154479430	0.537	0.475	0.938	0.997	1	1	1	PK	rs6848033	exonic	TMEM131L	P+K-
7_43982341	0.587	0.758	0.999	1	1	1	1	PK	rs2074728	ncRNA_exonic	POLR2J4	P-K+
8_145578296	0.486	0.485	0.933	0.999	1	1	1	PK	rs2272663	exonic	TMEM249	P+K-
1_227083550	0.385	0.332	0.785	0.982	1	1	1	PK	rs8383	UTR3	PSEN2	P-K+
3_75790797	0.35	0.926	1	1	1	1	1	PK	rs147946451	exonic	ZNF717	P+K-
1_11205058	0.244	0.255	0.713	0.966	1	1	1	PK	rs1057079	exonic	MTOR	P+K-
1_32158374	0.295	0.282	0.756	0.985	1	1	1	PK	rs3818788	exonic	COL16A1	P-K+
10_116073696	0.294	0.309	0.814	0.987	1	1	1	PK	rs3813722	exonic	AFAP1L2	P+K-
11_18738281	0.347	0.368	0.831	0.99	1	1	1	PK	rs10766494	exonic	IGSF22	P+K-
13_103698363	0.285	0.364	0.869	0.99	1	1	1	PK	rs2301157	UTR3	SLC10A2	P+K-
13_24234517	0.255	0.239	0.738	0.972	1	1	1	PK	rs3751364	exonic	TNFRSF19	P+K-
19_47770015	0.326	0.31	0.798	0.987	1	1	1	PK	rs10413121	exonic	CCDC9	P-K+
19_47774772	0.506	0.526	0.959	1	1	1	1	PK	rs888836	exonic	CCDC9	P-K+
19_9005719	0.321	0.292	0.731	0.97	1	1	1	PK	rs4804375	exonic	MUC16	P+K-
2_109513654	0.251	0.229	0.719	0.955	1	1	1	PK	rs12623957	exonic	EDAR	P-K+
2_153405594	0.527	0.583	0.975	1	1	1	1	PK	rs1155779	exonic	FMNL2	P+K-
20_32379263	0.299	0.234	0.695	0.947	1	1	1	PK	rs2626551	exonic	ZNF341	P+K-
20_49214156	0.28	0.287	0.775	0.975	1	1	1	PK	rs6020624	exonic	RIPOR3	P+K-
3_140178485	0.502	0.492	0.958	0.998	1	1	1	PK	rs7632885	exonic	CLSTN2	P+K-
9_136340200	0.217	0.213	0.709	0.965	1	1	1	PK	rs2073935	exonic	SLC2A6	P-K+
17_34869155	0.288	0.313	0.781	0.978	1	1	1	PK	rs8882	UTR3	MYO19	P-K+
17_14248423	0.481	0.463	0.935	0.999	1	1	1	PK	rs9906855	exonic	HS3ST3B1	P+K-
1_202550272	0.293	0.309	0.792	0.984	1	1	1	PK	rs2008455	UTR3	PPP1R12B	P+K-
1_236755837	0.352	0.349	0.845	0.993	1	1	1	PK	rs2564739	exonic	HEATR1	P+K-
1_236758887	0.523	0.497	0.932	1	1	1	1	PK	rs2794751	exonic	HEATR1	P+K-
1_236767330	0.576	0.527	0.949	1	1	1	1	PK	rs10802551	exonic	HEATR1	P+K-
1_26756209	0.326	0.228	0.721	0.976	1	1	1	PK	rs6697410	UTR3	LIN28A	P+K-
1_38275802	0.283	0.314	0.796	0.98	1	1	1	PK	rs473279	UTR3	MTF1	P+K-
10_43595968	0.323	0.323	0.842	0.997	1	1	1	PK	rs1800858	exonic	RET	P-K+
10_76468851	0.322	0.272	0.805	0.982	1	1	1	PK	rs1189553	UTR3	ADK	P+K-
11_133787549	0.218	0.242	0.677	0.958	1	1	1	PK	rs3741104	intronic	IGSF9B	P-K+
11_18735947	0.275	0.288	0.733	0.962	1	1	1	PK	rs7125943	exonic	IGSF22	P+K-
12_26490090	0.5	0.48	0.954	1	1	1	1	PK	rs8311	UTR3	ITPR2	P-K+
12_40152438	0.131	0.096	0.695	0.994	1	1	1	PK	rs4583047	UTR3	SLC2A13	P+K-
12_91449990	0.293	0.345	0.865	0.998	1	1	1	PK	rs2735333	exonic	KERA	P+K-
13_21562948	0.313	0.359	0.863	0.993	1	1	1	PK	rs558614	exonic	LATS2	P+K-
15_45654327	0.303	0.442	0.906	0.998	1	1	1	PK	rs1145086	exonic	GATM	P+K-
17_36046931	0.586	0.736	0.996	1	1	1	1	PK	rs2688	UTR3	HNF1B	P+K-
17_45884846	0.198	0.216	0.683	0.964	1	1	1	PK	rs1008934	UTR3	OSBPL7	P+K-
17_72368550	0.376	0.368	0.855	0.995	1	1	1	PK	rs11658891	exonic	GPR142	P-K+
17_78194257	0.285	0.323	0.794	0.99	1	1	1	PK	rs117854297	UTR5	SLC26A11	P-K+
17_79095144	0.28	0.303	0.801	0.99	1	1	1	PK	rs8073904	exonic	AATK	P-K+
19_51601063	0.351	0.308	0.847	0.995	1	1	1	PK	rs7507331	UTR3	CTU1	P+K-
2_108628585	0.234	0.216	0.608	0.92	1	1	1	PK	rs11889263	UTR3	SLC5A7	P-K+
2_108628586	0.226	0.222	0.597	0.922	1	1	1	PK	rs58143025	UTR3	SLC5A7	P-K+
2_120197670	0.295	0.291	0.766	0.972	1	1	1	PK	rs1042656	UTR3	SCTR	P+K-
2_1320143	0.375	0.321	0.782	0.973	1	1	1	PK	rs4927635	exonic	SNTG2	P+K-
2_141274576	0.281	0.255	0.74	0.965	1	1	1	PK	rs4954672	exonic	LRP1B	P-K+
2_182794534	0.325	0.387	0.916	1	1	1	1	PK	rs1051085	UTR3	SSFA2	P-K+
2_191066683	0.238	0.32	0.954	1	1	1	1	PK	rs4853685	UTR3	C2orf88	P-K+
2_242082262	0.31	0.313	0.75	0.974	1	1	1	PK	rs6709462	exonic	PASK	P-K+
2_71412126	0.247	0.314	0.784	0.981	1	1	1	PK	rs187181	UTR3	PAIP2B	P-K+
22_50722134	0.311	0.299	0.748	0.97	1	1	1	PK	rs11547731	exonic	PLXNB2	P-K+
3_100084203	0.415	0.356	0.868	0.997	1	1	1	PK	rs1561743	UTR3	TOMM70	P-K+
3_156259485	0.497	0.439	0.921	0.998	1	1	1	PK	rs8665	UTR3	SSR3	P-K+
4_169849389	0.381	0.329	0.841	0.988	1	1	1	PK	rs1071738	UTR3	PALLD	P+K-
5_1057615	0.321	0.294	0.769	0.981	1	1	1	PK	rs2241606	exonic	SLC12A7	P+K-
5_178391902	0.32	0.379	0.854	0.992	1	1	1	PK	rs12719860	exonic	ZNF454	P-K+
5_52248776	0.285	0.386	0.853	0.992	1	1	1	PK	rs6894884	UTR3	ITGA1	P+K-
5_79595076	0.392	0.448	0.895	0.992	1	1	1	PK	rs4703807	ncRNA_exonic	LOC644936	P-K+
5_96503523	0.242	0.285	0.738	0.956	1	1	1	PK	rs160632	exonic	RIOK2	P+K-
6_486193	0.359	0.357	0.838	0.988	1	1	1	PK	rs12952	UTR3	EXOC2	P+K-
6_90638963	0.432	0.38	0.882	0.998	1	1	1	PK	rs1055403	UTR3	BACH2	P-K+
7_138729795	0.318	0.339	0.816	0.987	1	1	1	PK	rs10271373	UTR3	ZC3HAV1	P-K+
7_43983812	0.546	0.692	0.993	1	1	1	1	PK	rs10280249	ncRNA_exonic	POLR2J4	P-K+
8_11561728	0.368	0.339	0.889	0.998	1	1	1	PK	rs61277615	UTR5	GATA4	P+K-
8_139647262	0.327	0.287	0.813	0.982	1	1	1	PK	rs10091563	exonic	COL22A1	P-K+
9_139217089	0.26	0.239	0.724	0.959	1	1	1	PK	rs57825369	ncRNA_exonic	DKFZP434A062	P-K+
16_85813231	0.38	0.339	0.796	0.974	1	1	1	PK	rs8587	UTR3	EMC8	P-K+
15_80886191	0.273	0.265	0.746	0.966	1	1	1	PK	rs8033706	UTR3	ARNT2	P-K+
6_32724061	0.299	0.297	0.791	0.986	1	1	1	PK	rs9276558	UTR3	HLA-DQB2	P-K+
1_46871986	0.329	0.337	0.855	0.999	1	1	1	PK	rs324419	exonic	FAAH	P+K-
10_5415954	0.362	0.337	0.806	0.986	1	1	1	PK	rs10904481	exonic	UCN3	P-K+
11_280221	0.315	0.299	0.781	0.983	1	1	1	PK	rs6421985	exonic	NLRP6	P+K-
11_5373114	0.299	0.291	0.725	0.963	1	1	1	PK	rs5006888	exonic	OR51B6	P-K+
11_5373646	0.336	0.258	0.707	0.952	1	1	1	PK	rs5024041	exonic	OR51B6	P-K+
11_61730234	0.328	0.328	0.813	0.988	1	1	1	PK	rs1800009	exonic	BEST1	P-K+
11_85436500	0.345	0.388	0.835	0.978	1	1	1	PK	rs580459	intronic	SYTL2	P-K+
12_129559557	0.52	0.7	0.993	1	1	1	1	PK	rs10773594	exonic	TMEM132D	P+K-
12_9305473	0.298	0.311	0.796	0.982	1	1	1	PK	rs10771357	exonic	PZP	P-K+
13_103400083	0.368	0.327	0.798	0.987	1	1	1	PK	rs1026158	exonic	CCDC168	P+K-
18_21413869	0.314	0.316	0.812	0.987	1	1	1	PK	rs9962023	exonic	LAMA3	P-K+
2_152331418	0.442	0.458	0.938	0.999	1	1	1	PK	rs1065177	exonic	RIF1	P+K-
2_209007559	0.365	0.275	0.79	0.979	1	1	1	PK	rs796287	exonic	CRYGB	P+K-
2_74185876	0.37	0.333	0.792	0.984	1	1	1	PK	rs4777	ncRNA_intronic	DGUOK-AS1	P+K-
20_3682275	0.367	0.335	0.847	0.994	1	1	1	PK	rs1018492	exonic	SIGLEC1	P+K-
3_38674712	0.296	0.312	0.796	0.985	1	1	1	PK	rs6599230	exonic	SCN5A	P+K-
6_18399750	0.2	0.204	0.651	0.95	1	1	1	PK	rs2296198	UTR5	RNF144B	P-K+
8_10396054	0.273	0.259	0.724	0.966	1	1	1	PK	rs6601483	exonic	PRSS55	P-K+
8_124693444	0.274	0.27	0.774	0.977	1	1	1	PK	rs3739283	UTR3	ANXA13	P-K+
3_75790811	0.379	0.93	1	1	1	1	1	PK	rs199577560	exonic	ZNF717	P+K-
3_75790814	0.35	0.943	1	1	1	1	1	PK	rs200578600	exonic	ZNF717	P+K-
3_75790838	0.7	0.93	1	1	1	1	1	PK	rs140982339	exonic	ZNF717	P+K-
10_105798872	0.562	0.561	0.984	1	1	1	1	PK	rs2274100	exonic	COL17A1	P-K+
10_105799216	0.442	0.419	0.938	0.999	1	1	1	PK	rs2296219	exonic	COL17A1	P-K+
10_105801253	0.329	0.326	0.856	0.999	1	1	1	PK	rs4918079	exonic	COL17A1	P-K+
10_105810400	0.49	0.504	0.954	1	1	1	1	PK	rs805722	exonic	COL17A1	P-K+
12_131620588	0.48	0.502	0.952	0.997	1	1	1	PK	rs868158	exonic	ADGRD1	P+K-
15_60715800	0.222	0.246	0.719	0.964	1	1	1	PK	rs1046657	UTR3	ICE2	P-K+
16_87678144	0.436	0.395	0.861	0.995	1	1	1	PK	rs918368	exonic	JPH3	P+K-
17_39634625	0.575	0.565	0.973	1	1	1	1	PK	rs7216017	exonic	KRT35	P-K+
20_33764632	0.439	0.385	0.867	0.998	1	1	1	PK	rs9574	UTR3	PROCR	P-K+
20_4705718	0.441	0.368	0.857	0.994	1	1	1	PK	rs2245220	exonic	PRND	P-K+
3_75790860	0.461	0.868	1	1	1	1	1	PK	rs150203551	exonic	ZNF717	P+K-
5_52942197	0.542	0.498	0.96	0.999	1	1	1	PK	rs31303	exonic	NDUFS4	P+K-
6_152647681	0.304	0.293	0.759	0.984	1	1	1	PK	rs2306916	exonic	SYNE1	P+K-
7_43506059	0.338	0.358	0.863	0.991	1	1	1	PK	rs2304329	exonic	HECW1	P+K-
1_222919895	0.254	0.301	0.724	0.964	1	1	1	PK	rs2378607	exonic	FAM177B	P+K-
1_23410742	0.313	0.329	0.818	0.986	1	1	1	PK	rs506004	UTR3	LUZP1	P+K-
1_62728784	0.312	0.307	0.806	0.988	1	1	1	PK	rs2666472	exonic	KANK4	P+K-
1_62728838	0.303	0.321	0.799	0.988	1	1	1	PK	rs2258470	exonic	KANK4	P+K-
1_62728861	0.299	0.308	0.82	0.988	1	1	1	PK	rs2260581	exonic	KANK4	P+K-
1_62728918	0.308	0.321	0.792	0.987	1	1	1	PK	rs2262110	exonic	KANK4	P+K-
1_85113203	0.462	0.361	0.868	0.993	1	1	1	PK	rs2994949	exonic	SSX2IP	P+K-
10_114111543	0.544	0.458	0.942	0.998	1	1	1	PK	rs2148493	ncRNA_exonic	GUCY2GP	P+K-
10_58118630	0.422	0.405	0.907	1	1	1	1	PK	rs2241666	exonic	ZWINT	P-K+
11_57982229	0.361	0.407	0.944	0.998	1	1	1	PK	rs1966836	exonic	OR1S1	P-K+
12_128900005	0.267	0.258	0.723	0.96	1	1	1	PK	rs1683723	exonic	TMEM132C	P+K-
12_68708761	0.334	0.323	0.871	0.988	1	1	1	PK	rs2306393	exonic	MDM1	P+K-
13_113053470	0.296	0.231	0.751	0.977	1	1	1	PK	rs10816	exonic	SPACA7	P-K+
15_42041712	0.269	0.261	0.756	0.962	1	1	1	PK	rs2695163	exonic	MGA	P-K+
15_60715643	0.256	0.277	0.793	0.979	1	1	1	PK	rs3068	UTR3	ICE2	P-K+
17_10614673	0.302	0.293	0.729	0.972	1	1	1	PK	rs445928	UTR3	ADPRM	P-K+
17_10618220	0.275	0.296	0.771	0.976	1	1	1	PK	rs376174	UTR3	TMEM220	P-K+
17_15492426	0.554	0.569	0.969	1	1	1	1	PK	rs28445278	exonic	CDRT1	P-K+
17_17911014	0.236	0.219	0.701	0.967	1	1	1	PK	rs12150369	UTR3	DRC3	P+K-
17_18024266	0.573	0.553	0.973	1	1	1	1	PK	rs2955367	exonic	MYO15A	P+K-
17_39633349	0.521	0.528	0.954	1	1	1	1	PK	rs2071601	exonic	KRT35	P-K+
17_39637244	0.518	0.535	0.954	1	1	1	1	PK	rs743686	exonic	KRT35	P-K+
17_39643646	0.54	0.518	0.967	0.999	1	1	1	PK	rs2301354	exonic	KRT36	P-K+
19_15198631	0.381	0.334	0.799	0.987	1	1	1	PK	rs8105737	exonic	OR1I1	P+K-
19_33579128	0.3	0.252	0.686	0.941	1	1	1	PK	rs7259333	exonic	GPATCH1	P-K+
19_33600764	0.231	0.22	0.711	0.964	1	1	1	PK	rs2287679	exonic	GPATCH1	P-K+
19_33605312	0.31	0.251	0.756	0.976	1	1	1	PK	rs10421769	exonic	GPATCH1	P-K+
2_157406249	0.281	0.238	0.733	0.958	1	1	1	PK	rs2116665	exonic	GPD2	P-K+
2_208629381	0.735	0.745	0.996	1	1	1	1	PK	rs3731568	UTR3	FZD5	P+K-
21_40571246	0.335	0.347	0.901	1	1	1	1	PK	rs1041439	exonic	BRWD1	P+K-
21_40584598	0.242	0.277	0.846	0.986	1	1	1	PK	rs6517529	exonic	BRWD1	P+K-
21_41137507	0.395	0.4	0.872	0.992	1	1	1	PK	rs2205204	exonic	IGSF5	P+K-
22_44602229	0.355	0.314	0.774	0.979	1	1	1	PK	rs139186	exonic	PARVG	P+K-
3_156259348	0.344	0.484	0.945	0.999	1	1	1	PK	rs1129094	UTR3	SSR3	P-K+
5_10239278	0.246	0.273	0.747	0.968	1	1	1	PK	rs2252505	exonic	FAM173B	P-K+
5_33946555	0.394	0.404	0.838	0.993	1	1	1	PK	rs7380538	UTR3	SLC45A2	P-K+
6_152652034	0.417	0.379	0.853	0.995	1	1	1	PK	rs6911096	exonic	SYNE1	P+K-
9_6533010	0.309	0.334	0.818	0.984	1	1	1	PK	rs2228098	UTR3	GLDC	P+K-
1_154474131	0.428	0.316	0.84	0.993	1	1	1	PK	rs4845635	exonic	SHE	P+K-
1_193074651	0.556	0.519	0.974	1	1	1	1	PK	rs10921310	exonic	GLRX2	P-K+
1_26752992	0.331	0.23	0.743	0.993	1	1	1	PK	rs4659441	UTR3	LIN28A	P+K-
1_27679797	0.251	0.267	0.751	0.968	1	1	1	PK	rs3813795	exonic	SYTL1	P-K+
11_1094690	0.518	0.467	0.917	0.999	1	1	1	PK	rs10794291	exonic	MUC2	P-K+
13_113052388	0.264	0.261	0.75	0.967	1	1	1	PK	rs2296895	exonic	SPACA7	P-K+
16_1818503	0.252	0.251	0.688	0.958	1	1	1	PK	rs2076431	exonic	MAPK8IP3	P+K-
17_17896090	0.319	0.269	0.739	0.981	1	1	1	PK	rs4368210	exonic	DRC3	P+K-
18_70209321	0.285	0.396	0.899	0.997	1	1	1	PK	rs7237888	exonic	CBLN2	P+K-
2_228128540	0.503	0.351	0.898	0.999	1	1	1	PK	rs10205042	exonic	COL4A3	P+K-
5_1244425	0.254	0.266	0.725	0.971	1	1	1	PK	rs4073918	exonic	SLC6A18	P+K-
7_12410112	0.296	0.321	0.828	0.992	1	1	1	PK	rs963323	exonic	VWDE	P-K+
9_138378856	0.351	0.374	0.976	1	1	1	1	PK	rs2078266	exonic	PPP1R26	P+K-
9_97349666	0.254	0.288	0.788	0.98	1	1	1	PK	rs573212	exonic	FBP2	P+K-
9_116060487	0.467	0.723	0.996	1	1	1	1	PK	rs3750532	UTR5	RNF183	P-K+
[truncated: 4,977 more rows]

## Sheet: Vadu
Chr_pos	Power (original Samplesize)	Power (SampleSize(18))	Power (SampleSize(50))	Power (SampleSize(100))	Power (SampleSize(500))	Power (SampleSize(1000))	Power (SampleSize(10000))	Class	SNP	Genic_Region	Gene	Profile
1_108677973	0.268	0.278	0.785	0.979	1	1	1	PK	rs12065664	UTR3	SLC25A24	P-K+
1_111893958	0.348	0.315	0.845	0.991	1	1	1	PK	rs1668	UTR3	PIFO	P-K+
1_111957688	0.409	0.682	0.998	1	1	1	1	PK	rs3767607	exonic	OVGP1	P+K-
1_111957693	0.369	0.392	0.871	0.996	1	1	1	PK	rs2485319	exonic	OVGP1	P+K-
1_111992019	0.254	0.227	0.716	0.957	1	1	1	PK	rs2298187	upstream	ATP5PB,WDR77	P+K-
1_1133254	0.363	0.297	0.805	0.99	1	1	1	PK	rs12026794	UTR3	TTLL10	P+K-
1_114420462	0.239	0.229	0.703	0.962	1	1	1	PK	rs7529353	ncRNA_UTR3	BCL2L15	P-K+
1_115316158	0.257	0.255	0.751	0.97	1	1	1	PK	rs3827739	UTR3	SIKE1	P-K+
1_115829313	0.287	0.287	0.798	0.983	1	1	1	PK	rs6330	exonic	NGF	P-K+
1_116677846	0.189	0.207	0.916	1	1	1	1	PK	rs6677552	UTR3	MAB21L3	P+K-
1_11848139	0.245	0.258	0.723	0.971	1	1	1	PK	rs11559040	UTR3	MTHFR	P-K+
1_11900838	0.317	0.302	0.812	0.986	1	1	1	PK	rs17350396	ncRNA_exonic	NPPA-AS1	P-K+
1_120163531	0.208	0.226	0.721	0.95	1	1	1	PK	rs10754416	UTR3	ZNF697	P+K-
1_120164966	0.285	0.265	0.759	0.971	1	1	1	PK	rs7552885	UTR3	ZNF697	P+K-
1_120165125	0.398	0.373	0.879	1	1	1	1	PK	rs3795661	UTR3	ZNF697	P+K-
1_120165826	0.362	0.404	0.877	0.995	1	1	1	PK	rs12076924	exonic	ZNF697	P+K-
1_120384104	0.229	0.234	0.757	0.986	1	1	1	PK	rs183775485	exonic	NBPF7	P+K-
1_12082334	0.551	0.56	0.991	1	1	1	1	PK	rs11553925	exonic	MIIP	P+K-
1_12779560	0.283	0.337	0.793	0.985	1	1	1	PK	rs3010876	exonic	AADACL3	P+K-
1_12779618	0.3	0.272	0.786	0.989	1	1	1	PK	rs3010877	exonic	AADACL3	P+K-
1_12786070	0.342	0.302	0.816	0.987	1	1	1	PK	rs3000930	UTR3	AADACL3	P+K-
1_12786273	0.242	0.261	0.734	0.961	1	1	1	PK	rs3010885	UTR3	AADACL3	P+K-
1_12787980	0.261	0.258	0.746	0.966	1	1	1	PK	rs3010890	UTR3	AADACL3	P+K-
1_12820870	0.382	0.388	0.891	0.998	1	1	1	PK	rs1132185	exonic	C1orf158	P+K-
1_1375207	0.109	0.201	0.684	0.974	1	1	1	PK	rs140247431	UTR3	VWA1	P-K+
1_1404236	0.795	0.795	1	1	1	1	1	PK	rs1240730	UTR3	ATAD3C	P-K+
1_144619903	0.309	0.389	0.859	0.996	1	1	1	PK	rs71527379	exonic	NBPF8,NBPF9	P+K-
1_145562087	0.211	0.216	0.709	0.957	1	1	1	PK	rs41315701	exonic	ANKRD35	P-K+
1_146494510	0.238	0.249	0.696	0.944	1	1	1	PK	rs11585592	ncRNA_exonic	LOC728989	P-K+
1_146714427	0.45	0.383	0.891	0.998	1	1	1	PK	rs11588753	exonic	CHD1L	P+K-
1_146767320	0.301	0.307	0.802	0.988	1	1	1	PK	rs6537	UTR3	CHD1L	P+K-
1_149287681	0.086	0.086	0.746	0.996	1	1	1	PK	rs146390398	upstream	LOC644634	P+K-
1_151372047	0.345	0.313	0.958	1	1	1	1	PK	rs2296840	upstream	PSMB4	P+K-
1_151773167	0.292	0.275	0.777	0.988	1	1	1	PK	rs12409493	UTR3	LINGO4	P-K+
1_152552285	0.279	0.242	0.796	0.973	1	1	1	PK	rs512208	exonic	LCE3D	P-K+
1_152692512	0.242	0.216	0.776	0.984	1	1	1	PK	rs41268474	exonic	C1orf68	P-K+
1_153410822	0.304	0.325	0.774	0.972	1	1	1	PK	rs10888561	intergenic	S100A7A(dist=15124),S100A7(dist=19398)	P+K-
1_153520954	0.18	0.21	0.906	1	1	1	1	PK	rs36022742	exonic	S100A3	P-K+
1_156499969	0.536	0.525	0.971	0.999	1	1	1	PK	rs1171566	exonic	IQGAP3	P-K+
1_156518379	0.324	0.293	0.767	0.968	1	1	1	PK	rs744224	exonic	IQGAP3	P-K+
1_156564640	0.283	0.282	0.827	0.983	1	1	1	PK	rs3795732	UTR3	GPATCH4	P+K-
1_156564922	0.379	0.392	0.882	0.995	1	1	1	PK	rs3795733	UTR3	GPATCH4	P+K-
1_156627996	0.28	0.264	0.759	0.968	1	1	1	PK	rs2298135	exonic	BCAN	P-K+
1_15708540	0.41	0.314	0.791	0.979	1	1	1	PK	rs1010294	exonic	FHAD1	P+K-
1_15724003	0.285	0.395	0.852	0.992	1	1	1	PK	rs2253371	UTR3	FHAD1	P+K-
1_159897126	0.397	0.349	0.882	0.99	1	1	1	PK	rs13052	UTR3	IGSF9	P-K+
1_160394937	0.329	0.34	0.963	1	1	1	1	PK	rs17380127	exonic	VANGL2	P+K-
1_160516262	0.3	0.286	0.794	0.987	1	1	1	PK	rs11585738	UTR3	CD84	P+K-
1_160516659	0.392	0.292	0.797	0.985	1	1	1	PK	rs3733266	UTR3	CD84	P+K-
1_160517214	0.315	0.29	0.801	0.988	1	1	1	PK	rs3766389	UTR3	CD84	P+K-
1_160832646	0.231	0.261	0.727	0.961	1	1	1	PK	rs12036607	UTR5	CD244	P+K-
1_161172233	0.476	0.379	0.887	0.994	1	1	1	PK	rs11538340	exonic	NDUFS2	P+K-
1_162824553	0.233	0.271	0.932	1	1	1	1	PK	rs78851184	UTR3	CCDC190	P-K+
1_162825457	0.137	0.258	0.938	1	1	1	1	PK	rs77227460	exonic	CCDC190	P-K+
1_165370400	0.188	0.115	0.795	0.998	1	1	1	PK	rs56362364	UTR3	RXRG	P-K+
1_165648710	0.186	0.199	0.846	1	1	1	1	PK	rs1143660	exonic	ALDH9A1	P+K-
1_166818566	0.207	0.338	0.769	0.979	1	1	1	PK	rs2075946	exonic	POGK	P-K+
1_16736327	0.067	0.068	0.65	0.991	1	1	1	PK	rs41269197	exonic	SPATA21	P-K+
1_167759419	0.523	0.396	0.93	0.999	1	1	1	PK	rs11807657	UTR3	MPZL1	P+K-
1_168215499	0.325	0.276	0.727	0.962	1	1	1	PK	rs2205699	ncRNA_exonic	ANKRD36BP1	P-K+
1_168215505	0.251	0.266	0.719	0.959	1	1	1	PK	rs2205698	ncRNA_exonic	ANKRD36BP1	P-K+
1_16909129	0.425	0.418	0.902	0.997	1	1	1	PK	rs199798572	exonic	NBPF1	P+K-
1_173903300	0.299	0.279	0.776	0.989	1	1	1	PK	rs9425780	UTR3	RC3H1	P-K+
1_173903737	0.301	0.264	0.781	0.985	1	1	1	PK	rs767053	UTR3	RC3H1	P-K+
1_173904809	0.278	0.267	0.803	0.988	1	1	1	PK	rs724416	UTR3	RC3H1	P-K+
1_173904959	0.288	0.266	0.787	0.982	1	1	1	PK	rs1407596	UTR3	RC3H1	P-K+
1_173905237	0.308	0.297	0.786	0.986	1	1	1	PK	rs12566651	UTR3	RC3H1	P-K+
1_173907812	0.338	0.336	0.846	0.991	1	1	1	PK	rs6703547	UTR3	RC3H1	P-K+
1_174979635	0.303	0.385	0.886	0.996	1	1	1	PK	rs41266072	UTR3	CACYBP	P-K+
1_174983207	0.237	0.369	0.885	1	1	1	1	PK	rs16847706	UTR3	MRPS14	P-K+
1_17597655	0.205	0.239	0.717	0.963	1	1	1	PK	rs2293916	exonic	PADI3	P-K+
1_176809368	0.21	0.34	0.848	0.996	1	1	1	PK	rs12118034	exonic	PAPPA2	P-K+
1_176830978	0.215	0.364	0.884	0.999	1	1	1	PK	rs6425397	UTR3	ASTN1	P-K+
1_176832613	0.228	0.249	0.773	0.982	1	1	1	PK	rs6425398	UTR3	ASTN1	P-K+
1_176863836	0.216	0.225	0.773	0.994	1	1	1	PK	rs2281180	exonic	ASTN1	P-K+
1_176863867	0.223	0.242	0.763	0.992	1	1	1	PK	rs2228956	exonic	ASTN1	P-K+
1_182798081	0.317	0.34	0.866	0.996	1	1	1	PK	rs41272518	UTR3	NPL	P+K-
1_182922215	0.185	0.269	0.79	0.981	1	1	1	PK	rs78487548	exonic	SHCBP1L	P+K-
1_183086757	0.376	0.364	0.824	0.989	1	1	1	PK	rs2296292	exonic	LAMC1	P+K-
1_184597065	0.208	0.182	0.86	1	1	1	1	PK	rs41263684	UTR3	C1orf21	P-K+
1_184597866	0.243	0.236	0.931	1	1	1	1	PK	rs12652	UTR3	C1orf21	P-K+
1_184597999	0.379	0.327	0.981	1	1	1	1	PK	rs8972	UTR3	C1orf21	P-K+
1_18807938	0.254	0.486	0.991	1	1	1	1	PK	rs2992754	exonic	KLHDC7A	P-K+
1_18808526	0.306	0.309	0.777	0.976	1	1	1	PK	rs2992752	exonic	KLHDC7A	P-K+
1_18808711	0.316	0.559	0.996	1	1	1	1	PK	rs2992751	exonic	KLHDC7A	P-K+
1_18810484	0.543	0.618	0.998	1	1	1	1	PK	rs1889861	UTR3	KLHDC7A	P-K+
1_18810486	0.852	0.835	1	1	1	1	1	PK	rs1889862	UTR3	KLHDC7A	P-K+
1_1916890	0.531	0.468	0.927	1	1	1	1	PK	rs3795280	exonic	CFAP74	P+K-
1_197070776	0.247	0.262	0.721	0.959	1	1	1	PK	rs10922162	exonic	ASPM	P+K-
1_197874949	0.547	0.505	0.971	1	1	1	1	PK	rs2270763	exonic	C1orf53	P-K+
1_19950062	0.229	0.237	0.716	0.958	1	1	1	PK	rs1737428	exonic	MICOS10	P-K+
1_19984461	0.251	0.228	0.76	0.964	1	1	1	PK	rs3087566	UTR3	MICOS10-NBL1,NBL1	P+K-
1_200521131	0.388	0.381	0.886	0.997	1	1	1	PK	rs10737572	UTR3	KIF14	P+K-
1_200521412	0.312	0.301	0.78	0.981	1	1	1	PK	rs12060793	UTR3	KIF14	P+K-
1_200522039	0.426	0.414	0.887	1	1	1	1	PK	rs4304619	UTR3	KIF14	P+K-
1_200522566	0.218	0.223	0.687	0.963	1	1	1	PK	rs12120084	exonic	KIF14	P+K-
1_200558363	0.394	0.374	0.895	0.996	1	1	1	PK	rs6665951	exonic	KIF14	P+K-
1_200867492	0.295	0.261	0.774	0.984	1	1	1	PK	rs2271018	exonic	INAVA	P+K-
1_201179599	0.283	0.305	0.949	1	1	1	1	PK	rs12021954	exonic	IGFN1	P+K-
1_201299391	0.31	0.351	0.851	0.996	1	1	1	PK	rs7541805	UTR3	PKP1	P-K+
1_201299748	0.421	0.433	0.89	0.996	1	1	1	PK	rs10920174	UTR3	PKP1	P+K-
1_201299785	0.239	0.239	0.676	0.964	1	1	1	PK	rs2365648	UTR3	PKP1	P+K-
1_201299852	0.356	0.341	0.824	0.987	1	1	1	PK	rs1105331	UTR3	PKP1	P+K-
1_201299900	0.343	0.354	0.832	0.992	1	1	1	PK	rs3795629	UTR3	PKP1	P+K-
1_201377891	0.527	0.479	0.93	0.997	1	1	1	PK	rs2296694	UTR3	TNNI1	P-K+
1_20140581	0.175	0.177	0.885	1	1	1	1	PK	rs3820317	UTR3	RNF186	P-K+
1_201455815	0.494	0.503	0.955	1	1	1	1	PK	rs3767542	intronic	CSRP1	P+K-
1_201489286	0.24	0.225	0.704	0.957	1	1	1	PK	rs4310467	ncRNA_exonic	RPS10P7	P-K+
1_201489565	0.283	0.255	0.688	0.957	1	1	1	PK	rs4345829	ncRNA_exonic	RPS10P7	P-K+
1_201851565	0.178	0.183	0.87	0.999	1	1	1	PK	.	UTR3	IPO9	P+K-
1_202552839	0.313	0.312	0.785	0.975	1	1	1	PK	rs4950859	UTR3	PPP1R12B	P-K+
1_203311216	0.434	0.375	0.895	0.998	1	1	1	PK	rs3738022	UTR3	FMOD	P+K-
1_204943947	0.264	0.341	0.795	0.98	1	1	1	PK	rs2246662	exonic	NFASC	P-K+
1_205027737	0.358	0.382	0.852	0.984	1	1	1	PK	rs2275697	exonic	CNTN2	P+K-
1_205554095	0.25	0.236	0.721	0.957	1	1	1	PK	rs7515820	exonic	MFSD4A	P-K+
1_205588637	0.309	0.266	0.738	0.952	1	1	1	PK	rs3789461	UTR3	ELK4	P+K-
1_205797413	0.237	0.219	0.692	0.957	1	1	1	PK	rs823086	UTR3	PM20D1	P-K+
1_205882454	0.141	0.269	0.778	0.99	1	1	1	PK	rs2282430	UTR3	SLC26A9	P-K+
1_205883890	0.237	0.248	0.944	1	1	1	1	PK	rs11240589	UTR3	SLC26A9	P-K+
1_206730641	0.25	0.279	0.748	0.977	1	1	1	PK	rs71633591	UTR5	RASSF5	P-K+
1_207246004	0.246	0.254	0.696	0.938	1	1	1	PK	rs6667268	UTR3	PFKFB2	P-K+
1_207250456	0.26	0.243	0.696	0.947	1	1	1	PK	rs1060287	UTR3	PFKFB2	P-K+
1_207250570	0.33	0.315	0.781	0.988	1	1	1	PK	rs1565	UTR3	PFKFB2	P-K+
1_207250631	0.267	0.237	0.701	0.958	1	1	1	PK	rs1560	UTR3	PFKFB2	P-K+
1_207297680	0.218	0.243	0.775	0.994	1	1	1	PK	rs1126618	exonic	C4BPA	P+K-
1_208060009	0.351	0.324	0.75	0.976	1	1	1	PK	rs7572	UTR3	CD34	P-K+
1_208060359	0.183	0.248	0.751	0.974	1	1	1	PK	rs2556	UTR3	CD34	P-K+
1_20977224	0.17	0.188	0.889	1	1	1	1	PK	rs115768147	ncRNA_exonic	PINK1-AS	P-K+
1_20977674	0.196	0.249	0.931	1	1	1	1	PK	rs16824318	ncRNA_exonic	PINK1-AS	P-K+
1_20980231	0.147	0.162	0.871	0.999	1	1	1	PK	rs6692016	exonic	DDOST	P-K+
1_20987778	0.191	0.178	0.869	0.999	1	1	1	PK	rs17837938	exonic	DDOST	P-K+
1_21047616	0.361	0.324	0.855	0.994	1	1	1	PK	rs637990	UTR3	SH2D5	P-K+
1_211652185	0.251	0.24	0.758	0.993	1	1	1	PK	rs11119748	UTR3	RD3	P+K-
1_215740806	0.331	0.323	0.968	1	1	1	1	PK	rs540761081	UTR5	KCTD3	P-K+
1_215797021	0.247	0.222	0.786	0.989	1	1	1	PK	rs17024993	UTR3	USH2A	P+K-
1_215960167	0.301	0.292	0.798	0.979	1	1	1	PK	rs10864198	exonic	USH2A	P+K-
1_22357229	0.616	0.642	0.983	1	1	1	1	PK	rs3820687	ncRNA_exonic	LINC00339	P-K+
1_22443887	0.572	0.582	0.979	1	1	1	1	PK	rs1046310	UTR3	WNT4	P+K-
1_22444975	0.419	0.428	0.89	1	1	1	1	PK	rs10737462	UTR3	WNT4	P-K+
1_22445991	0.43	0.429	0.911	0.998	1	1	1	PK	rs3765351	UTR3	WNT4	P+K-
1_225533684	0.331	0.322	0.74	0.958	1	1	1	PK	rs6667999	exonic	DNAH14	P+K-
1_225533931	0.398	0.446	0.917	0.997	1	1	1	PK	rs17522489	exonic	DNAH14	P+K-
1_225534219	0.276	0.299	0.73	0.971	1	1	1	PK	rs7527925	exonic	DNAH14	P+K-
1_225534348	0.818	0.823	1	1	1	1	1	PK	rs7535953	exonic	DNAH14	P+K-
1_226923264	0.429	0.429	0.932	0.998	1	1	1	PK	rs708775	exonic	ITPKB	P+K-
1_227504794	0.285	0.273	0.808	0.994	1	1	1	PK	rs11804613	exonic	CDC42BPA	P-K+
1_227935762	0.302	0.229	0.767	0.99	1	1	1	PK	rs2236358	exonic	SNAP47	P-K+
1_228113046	0.249	0.235	0.797	0.986	1	1	1	PK	rs8192629	exonic	WNT9A	P-K+
1_228248361	0.217	0.218	0.752	0.982	1	1	1	PK	rs41270175	UTR3	WNT3A	P-K+
1_228335125	0.207	0.224	0.93	1	1	1	1	PK	rs1803695	exonic	GUK1	P-K+
1_228347352	0.226	0.24	0.934	1	1	1	1	PK	rs6668719	UTR3	GJC2	P+K-
1_228364558	0.243	0.236	0.931	1	1	1	1	PK	rs4653914	UTR3	IBA57	P-K+
1_228494696	0.247	0.256	0.714	0.973	1	1	1	PK	rs4653939	exonic	OBSCN	P-K+
1_229569803	0.422	0.39	0.865	0.996	1	1	1	PK	rs605430	UTR5	ACTA1	P+K-
1_229569804	0.411	0.388	0.861	0.996	1	1	1	PK	rs605428	UTR5	ACTA1	P+K-
1_233091463	0.215	0.213	0.692	0.969	1	1	1	PK	rs12725558	exonic	NTPCR	P+K-
1_23410742	0.319	0.321	0.803	0.972	1	1	1	PK	rs506004	UTR3	LUZP1	P+K-
1_235712268	0.958	0.956	1	1	1	1	1	PK	rs10802804	UTR3	GNG4	P+K-
1_236175327	0.315	0.317	0.807	0.983	1	1	1	PK	rs3738531	exonic	NID1	P-K+
1_236721610	0.39	0.379	0.844	0.994	1	1	1	PK	rs2275688	exonic	HEATR1	P+K-
1_236746443	0.319	0.323	0.799	0.985	1	1	1	PK	rs2794768	exonic	HEATR1	P+K-
1_236748433	0.235	0.218	0.688	0.96	1	1	1	PK	rs3738535	exonic	HEATR1	P+K-
1_236749626	0.203	0.205	0.677	0.971	1	1	1	PK	rs3738541	exonic	HEATR1	P+K-
1_23688933	0.345	0.36	0.834	0.993	1	1	1	PK	rs2849028	exonic	ZNF436	P+K-
1_236926366	0.246	0.279	0.734	0.96	1	1	1	PK	rs1051253	UTR3	ACTN2	P-K+
1_236926667	0.302	0.301	0.744	0.968	1	1	1	PK	rs7522310	UTR3	ACTN2	P-K+
1_238070459	0.362	0.367	0.973	1	1	1	1	PK	rs2275450	ncRNA_exonic	LOC100130331	P-K+
1_23884661	0.288	0.29	0.809	0.989	1	1	1	PK	rs1050096	UTR3	ID3	P+K-
1_240654111	0.231	0.243	0.733	0.971	1	1	1	PK	rs15985	UTR3	GREM2	P-K+
1_240654931	0.25	0.244	0.711	0.968	1	1	1	PK	rs3748536	UTR3	GREM2	P+K-
1_24200524	0.227	0.24	0.69	0.941	1	1	1	PK	rs1130321	UTR3	CNR2	P-K+
1_24200800	0.346	0.341	0.847	0.993	1	1	1	PK	rs1105	UTR3	CNR2	P-K+
1_24200903	0.26	0.269	0.683	0.954	1	1	1	PK	rs2229586	UTR3	CNR2	P-K+
1_24200969	0.247	0.245	0.737	0.952	1	1	1	PK	rs2229584	UTR3	CNR2	P-K+
1_24201448	0.234	0.239	0.696	0.943	1	1	1	PK	rs3003336	exonic	CNR2	P-K+
1_24496085	0.287	0.213	0.694	0.964	1	1	1	PK	rs34654982	exonic	IFNLR1	P-K+
1_245849969	0.165	0.176	0.891	1	1	1	1	PK	rs116468848	exonic	KIF26B	P+K-
1_247200207	0.629	0.635	1	1	1	1	1	PK	rs12734033	ncRNA_UTR3	ZNF670	P+K-
1_247835950	0.292	0.301	0.81	0.985	1	1	1	PK	rs1151640	exonic	OR13G1	P-K+
1_248039294	0.374	0.372	0.89	0.998	1	1	1	PK	rs1339847	exonic	TRIM58	P+K-
1_248039713	0.623	0.606	0.979	1	1	1	1	PK	rs3811445	exonic	TRIM58	P+K-
1_248040018	0.587	0.603	0.988	1	1	1	1	PK	rs4925574	UTR3	TRIM58	P+K-
1_248040104	0.165	0.254	0.783	0.987	1	1	1	PK	rs4925753	UTR3	TRIM58	P+K-
1_248041182	0.639	0.676	0.984	1	1	1	1	PK	rs10888263	UTR3	TRIM58	P+K-
1_248041599	0.611	0.605	0.989	1	1	1	1	PK	rs11204535	UTR3	TRIM58	P+K-
1_248059476	0.343	0.352	0.843	0.994	1	1	1	PK	rs12139390	exonic	OR2W3	P-K+
1_248084434	0.385	0.383	0.864	0.998	1	1	1	PK	rs11204563	exonic	OR2T8	P-K+
1_248085011	0.899	0.881	1	1	1	1	1	PK	rs4595394	exonic	OR2T8	P+K-
1_248085108	0.526	0.473	0.922	1	1	1	1	PK	rs4625315	exonic	OR2T8	P-K+
1_248085124	0.549	0.536	0.967	1	1	1	1	PK	rs4590708	exonic	OR2T8	P+K-
1_248651927	0.112	0.101	0.728	0.992	1	1	1	PK	rs1770043	exonic	OR2T5	P-K+
1_26286840	0.285	0.283	0.801	0.982	1	1	1	PK	rs2782814	UTR3	PAFAH2	P+K-
1_26769333	0.186	0.188	0.907	1	1	1	1	PK	.	exonic	DHDDS	P-K+
1_27679954	0.353	0.371	0.872	0.996	1	1	1	PK	rs1128918	exonic	SYTL1	P+K-
1_27680292	0.434	0.424	0.909	0.996	1	1	1	PK	rs8533	exonic	SYTL1	P+K-
1_28800380	0.392	0.366	0.868	0.99	1	1	1	PK	rs61785974	exonic	PHACTR4	P-K+
1_2978043	0.429	0.418	0.892	0.992	1	1	1	PK	rs2075969	ncRNA_exonic	PRDM16-DT	P-K+
1_31342590	0.325	0.303	0.822	0.993	1	1	1	PK	rs6943	UTR3	SDC3	P-K+
1_31344250	0.258	0.282	0.764	0.975	1	1	1	PK	rs3766286	UTR3	SDC3	P-K+
1_31345747	0.306	0.291	0.795	0.983	1	1	1	PK	rs3820088	UTR3	SDC3	P-K+
1_34038214	0.454	0.452	0.881	0.997	1	1	1	PK	rs2641962	exonic	CSMD2	P-K+
1_36184697	0.175	0.231	0.675	0.95	1	1	1	PK	rs72659661	upstream	C1orf216	P-K+
1_36184698	0.211	0.204	0.697	0.967	1	1	1	PK	rs72659663	upstream	C1orf216	P-K+
1_36225948	0.224	0.23	0.703	0.969	1	1	1	PK	rs7537203	exonic	CLSPN	P-K+
1_36359669	0.19	0.214	0.768	0.987	1	1	1	PK	rs2296470	exonic	AGO1	P-K+
1_3663057	0.175	0.192	0.633	0.949	1	1	1	PK	rs3737590	ncRNA_exonic	TP73-AS1	P+K-
1_3663641	0.388	0.42	0.983	1	1	1	1	PK	rs75438821	ncRNA_exonic	TP73-AS1	P+K-
1_3679775	0.146	0.176	0.875	1	1	1	1	PK	rs10910024	exonic	CCDC27	P+K-
1_3703698	0.233	0.209	0.677	0.96	1	1	1	PK	rs41307854	exonic	LRRC47	P-K+
1_37325477	0.308	0.275	0.797	0.991	1	1	1	PK	rs6691840	exonic	GRIK3	P-K+
1_3753136	0.219	0.231	0.687	0.973	1	1	1	PK	rs2275824	exonic	CEP104	P+K-
1_3761479	0.249	0.248	0.661	0.953	1	1	1	PK	rs2275822	exonic	CEP104	P+K-
1_3786245	0.277	0.275	0.789	0.997	1	1	1	PK	rs12738235	exonic	DFFB	P-K+
1_38463504	0.423	0.445	0.902	0.998	1	1	1	PK	rs7366048	exonic	FHL3	P+K-
1_39351659	0.302	0.303	0.785	0.989	1	1	1	PK	rs9439088	UTR3	RHBDL2	P-K+
1_39457006	0.523	0.534	0.973	1	1	1	1	PK	rs12043492	UTR5	AKIRIN1	P+K-
1_39992808	0.506	0.533	0.971	1	1	1	1	PK	rs1180341	ncRNA_UTR3	BMP8A	P+K-
1_40254231	0.328	0.408	0.929	0.999	1	1	1	PK	rs191559100	UTR5	BMP8B	P+K-
1_41327873	0.751	0.719	0.997	1	1	1	1	PK	rs12081504	UTR5	CITED4	P-K+
1_42050366	0.637	0.643	0.991	1	1	1	1	PK	rs2146315	exonic	HIVEP3	P-K+
1_43638410	0.216	0.198	0.692	0.96	1	1	1	PK	rs1782386	UTR5	CFAP57	P+K-
1_43664218	0.298	0.28	0.773	0.986	1	1	1	PK	rs603123	exonic	CFAP57	P+K-
1_43784956	0.292	0.288	0.776	0.987	1	1	1	PK	rs1199039	exonic	TIE1	P-K+
1_45250007	0.237	0.231	0.761	0.991	1	1	1	PK	rs59895800	exonic	BEST4	P+K-
1_45271912	0.624	0.617	0.999	1	1	1	1	PK	rs17886118	exonic	TCTEX1D4	P-K+
1_46508769	0.367	0.305	0.77	0.981	1	1	1	PK	rs1707337	UTR3	LOC110117498-PIK3R3,PIK3R3	P-K+
1_46521517	0.362	0.346	0.796	0.987	1	1	1	PK	rs785468	exonic	LOC110117498-PIK3R3,PIK3R3	P-K+
1_46521559	0.327	0.293	0.786	0.99	1	1	1	PK	rs785467	exonic	LOC110117498-PIK3R3,PIK3R3	P-K+
1_46746164	0.315	0.284	0.813	0.985	1	1	1	PK	rs11542623	exonic	LRRC41	P+K-
1_47011372	0.517	0.544	0.973	1	1	1	1	PK	rs752704	ncRNA_UTR3	KNCN	P+K-
1_47607785	0.137	0.299	0.773	0.973	1	1	1	PK	rs2056900	exonic	CYP4A22	P-K+
1_53544289	0.176	0.179	0.854	0.999	1	1	1	PK	rs11206087	exonic	PODN	P+K-
1_53972205	0.34	0.381	0.865	0.996	1	1	1	PK	rs2296758	UTR3	GLIS1	P+K-
1_53995515	0.31	0.246	0.706	0.948	1	1	1	PK	rs12021912	exonic	GLIS1	P+K-
1_54065778	0.271	0.297	0.854	0.992	1	1	1	PK	rs12723437	exonic	GLIS1	P-K+
1_54065831	0.219	0.202	0.79	0.992	1	1	1	PK	rs12723875	exonic	GLIS1	P-K+
1_54065924	0.216	0.242	0.745	0.997	1	1	1	PK	rs12723911	exonic	GLIS1	P-K+
1_59012404	0.275	0.276	0.781	0.992	1	1	1	PK	rs1109896	upstream	OMA1	P-K+
1_59012431	0.284	0.307	0.805	0.979	1	1	1	PK	rs1109895	upstream	OMA1	P-K+
1_59041655	0.3	0.223	0.695	0.955	1	1	1	PK	rs41313363	UTR3	TACSTD2	P+K-
1_62902874	0.343	0.336	0.849	0.988	1	1	1	PK	rs646179	UTR5	USP1	P-K+
1_67243024	0.237	0.203	0.669	0.954	1	1	1	PK	rs2133173	exonic	TCTEX1D1	P-K+
1_67244243	0.229	0.314	0.812	0.985	1	1	1	PK	rs7524784	UTR3	TCTEX1D1	P-K+
1_67390416	0.178	0.165	0.868	1	1	1	1	PK	rs3008858	exonic	WDR78	P+K-
1_67390468	0.156	0.165	0.889	0.999	1	1	1	PK	rs1886686	exonic	WDR78	P+K-
1_67452322	0.174	0.187	0.893	1	1	1	1	PK	rs17497828	UTR3	MIER1	P-K+
1_75175886	0.354	0.353	0.829	0.989	1	1	1	PK	rs3819946	exonic	CRYZ	P+K-
1_75199214	0.307	0.283	0.778	0.976	1	1	1	PK	rs745108	intronic	TYW3	P+K-
1_75214441	0.304	0.325	0.764	0.969	1	1	1	PK	rs1133891	exonic	TYW3	P+K-
1_76378502	0.162	0.178	0.89	1	1	1	1	PK	rs5745549	exonic	MSH4	P-K+
1_77748664	0.389	0.372	0.854	0.992	1	1	1	PK	rs1619903	intronic	AK5	P+K-
1_77748786	0.516	0.466	0.94	0.999	1	1	1	PK	rs2689680	UTR5	AK5	P+K-
1_86118587	0.129	0.324	0.897	0.999	1	1	1	PK	rs10791	UTR3	ZNHIT6	P+K-
1_89522646	0.298	0.279	0.795	0.977	1	1	1	PK	rs1048425	exonic	GBP1	P+K-
1_94374742	0.517	0.481	0.994	1	1	1	1	PK	rs743119	UTR5	GCLM	P-K+
1_99164434	0.271	0.256	0.755	0.981	1	1	1	PK	rs6577322	exonic	SNX7	P-K+
10_103315178	0.419	0.381	0.914	1	1	1	1	PK	rs4919552	UTR3	BTRC	P+K-
10_104434209	0.33	0.355	0.867	0.998	1	1	1	PK	rs1043450	UTR3	ARL3	P-K+
10_104434630	0.289	0.243	0.796	0.989	1	1	1	PK	rs12573077	UTR3	ARL3	P+K-
10_104573017	0.287	0.267	0.77	0.974	1	1	1	PK	rs284859	exonic	WBP1L	P-K+
10_104575870	0.476	0.49	0.96	1	1	1	1	PK	rs6892	UTR3	WBP1L	P-K+
10_104848123	0.276	0.246	0.718	0.972	1	1	1	PK	rs8139	UTR3	CNNM2,NT5C2	P+K-
10_106027059	0.389	0.238	0.923	1	1	1	1	PK	rs11509438	exonic	GSTO1	P+K-
10_112629911	0.464	0.437	0.907	0.999	1	1	1	PK	rs1322995	ncRNA_exonic	PDCD4-AS1	P-K+
10_115526177	0.293	0.291	0.802	0.991	1	1	1	PK	rs10885500	exonic	PLEKHS1	P+K-
10_116192120	0.304	0.319	0.795	0.981	1	1	1	PK	rs11551242	UTR3	ABLIM1	P+K-
10_116194780	0.215	0.327	0.758	0.97	1	1	1	PK	rs4751906	UTR3	ABLIM1	P+K-
10_117705146	0.282	0.272	0.703	0.961	1	1	1	PK	rs3740571	UTR3	ATRNL1	P+K-
10_118890573	0.393	0.389	0.917	0.998	1	1	1	PK	rs7086344	UTR3	VAX1	P+K-
10_123687456	0.075	0.061	0.635	0.994	1	1	1	PK	rs79570924	exonic	ATE1	P+K-
10_124516261	0.66	0.673	0.993	1	1	1	1	PK	rs57680701	ncRNA_exonic	DMBT1P1	P+K-
10_12876850	0.296	0.31	0.756	0.975	1	1	1	PK	rs2482073	UTR3	CAMK1D	P+K-
10_129538535	0.281	0.272	0.956	1	1	1	1	PK	rs75488244	UTR3	FOXI2	P+K-
10_129882640	0.371	0.381	0.874	0.998	1	1	1	PK	rs4568912	UTR3	PTPRE	P+K-
10_129904917	0.394	0.419	0.927	0.996	1	1	1	PK	rs1894410	exonic	MKI67	P-K+
10_133996083	0.223	0.234	0.692	0.954	1	1	1	PK	rs3750698	UTR3	JAKMIP3	P+K-
10_134018521	0.225	0.226	0.902	0.999	1	1	1	PK	rs115200472	UTR3	DPYSL4	P+K-
10_134018834	0.668	0.474	0.993	1	1	1	1	PK	rs2279523	UTR3	DPYSL4	P+K-
10_134021171	0.422	0.225	0.906	1	1	1	1	PK	rs3814606	UTR3	STK32C	P+K-
10_134902398	0.478	0.481	0.946	1	1	1	1	PK	rs10776693	UTR5	ADGRA1	P+K-
10_135044009	0.479	0.447	0.967	0.999	1	1	1	PK	rs11599284	exonic	UTF1	P-K+
10_135273463	0.225	0.218	0.786	0.988	1	1	1	PK	rs731947	ncRNA_exonic	SCART1	P+K-
10_17156151	0.304	0.284	0.838	0.996	1	1	1	PK	rs1801222	exonic	CUBN	P+K-
10_17187634	0.281	0.28	0.805	0.994	1	1	1	PK	rs34434809	UTR3	TRDMT1	P+K-
10_17757296	0.107	0.103	0.713	0.996	1	1	1	PK	rs1061162	UTR3	STAM	P+K-
10_24813454	0.175	0.169	0.862	1	1	1	1	PK	rs10828663	exonic	KIAA1217	P-K+
10_24836002	0.19	0.181	0.879	1	1	1	1	PK	rs201666868	UTR3	KIAA1217	P-K+
10_24908686	0.342	0.354	0.822	0.986	1	1	1	PK	rs3748222	exonic	ARHGAP21	P+K-
10_25312895	0.149	0.17	0.884	0.999	1	1	1	PK	rs34929144	exonic	THNSL1	P+K-
10_26879174	0.271	0.291	0.801	0.983	1	1	1	PK	rs1775238	ncRNA_exonic	FAM238A	P-K+
10_30317838	0.397	0.408	0.918	0.999	1	1	1	PK	rs7920686	exonic	JCAD	P+K-
10_32095249	0.309	0.314	0.827	0.986	1	1	1	PK	rs1044795	UTR3	ARHGAP12	P+K-
10_32345138	0.313	0.68	1	1	1	1	1	PK	rs211300	UTR5	KIF5B	P-K+
10_44867769	0.368	0.283	0.778	0.985	1	1	1	PK	rs3740085	UTR3	CXCL12	P+K-
10_49218553	0.208	0.207	0.917	1	1	1	1	PK	rs77581903	ncRNA_exonic	AGAP12P	P+K-
10_49218561	0.233	0.217	0.907	1	1	1	1	PK	rs77177732	ncRNA_exonic	AGAP12P	P+K-
10_52103707	0.358	0.361	0.86	0.997	1	1	1	PK	rs10763354	exonic	SGMS1	P-K+
10_5681032	0.499	0.496	0.97	1	1	1	1	PK	rs76511142	UTR3	ASB13	P+K-
10_5681830	0.551	0.572	0.997	1	1	1	1	PK	rs41290333	UTR3	ASB13	P+K-
10_5781628	0.455	0.352	0.886	0.998	1	1	1	PK	rs2254067	exonic	TASOR2	P-K+
10_5781969	0.219	0.213	0.68	0.957	1	1	1	PK	rs2797486	exonic	TASOR2	P-K+
10_5807608	0.307	0.26	0.759	0.965	1	1	1	PK	rs2497	UTR3	GDI2	P+K-
10_60027615	0.383	0.378	0.896	0.999	1	1	1	PK	rs2993833	UTR5	IPMK	P+K-
10_64565252	0.047	0.071	0.649	0.989	1	1	1	PK	rs540992216	exonic	ADO	P-K+
10_66585513	0.225	0.223	0.663	0.947	1	1	1	PK	rs7898508	ncRNA_exonic	ANXA2P3	P-K+
10_66586305	0.355	0.371	0.886	0.994	1	1	1	PK	rs1227236	ncRNA_exonic	ANXA2P3	P-K+
10_69933969	0.242	0.253	0.701	0.955	1	1	1	PK	rs7916821	exonic	MYPN	P-K+
10_69959242	0.239	0.227	0.694	0.944	1	1	1	PK	rs7079481	exonic	MYPN	P-K+
10_71026510	0.24	0.233	0.702	0.963	1	1	1	PK	rs906219	exonic	HKDC1	P-K+
10_71873581	0.634	0.612	0.988	1	1	1	1	PK	rs7908957	UTR3	AIFM2	P+K-
10_72191952	0.572	0.576	0.975	1	1	1	1	PK	rs2279253	UTR3	NODAL	P+K-
10_73051388	0.273	0.303	0.828	0.985	1	1	1	PK	rs3740460	exonic	UNC5B	P-K+
10_73822343	0.338	0.311	0.874	0.996	1	1	1	PK	rs3088251	UTR3	SPOCK2	P+K-
10_74035297	0.349	0.371	0.821	0.99	1	1	1	PK	rs8316	UTR3	DDIT4	P+K-
10_74268031	0.365	0.359	0.861	0.994	1	1	1	PK	rs3793927	exonic	MICU1	P-K+
10_75561916	0.589	0.591	0.992	1	1	1	1	PK	rs4691	UTR3	NDST2	P+K-
10_75562161	0.425	0.466	0.927	1	1	1	1	PK	rs13013	UTR3	NDST2	P-K+
10_76468851	0.292	0.265	0.749	0.962	1	1	1	PK	rs1189553	UTR3	ADK	P+K-
10_78629795	0.383	0.379	0.856	0.997	1	1	1	PK	rs4980113	UTR3	KCNMA1	P+K-
10_78630497	0.407	0.424	0.884	0.997	1	1	1	PK	rs10762732	UTR3	KCNMA1	P+K-
10_78635278	0.44	0.435	0.907	0.996	1	1	1	PK	rs1897594	UTR3	KCNMA1	P+K-
10_81445802	0.866	0.947	1	1	1	1	1	PK	rs2983793	ncRNA_exonic	BEND3P3	P+K-
10_81682645	0.491	0.5	0.943	1	1	1	1	PK	rs1054053	ncRNA_exonic	MBL1P	P+K-
10_81806878	0.373	0.343	0.817	0.99	1	1	1	PK	rs12242565	ncRNA_exonic	TMEM254-AS1	P+K-
10_81813264	0.288	0.289	0.731	0.971	1	1	1	PK	rs10788430	ncRNA_exonic	TMEM254-AS1	P+K-
10_91162677	0.332	0.332	0.789	0.982	1	1	1	PK	rs303210	exonic	IFIT1	P-K+
10_91178000	0.194	0.27	0.713	0.966	1	1	1	PK	rs304448	exonic	IFIT5	P-K+
10_91178804	0.214	0.303	0.774	0.987	1	1	1	PK	rs304447	UTR3	IFIT5	P-K+
10_91179295	0.323	0.303	0.805	0.988	1	1	1	PK	rs184236	UTR3	IFIT5	P-K+
10_91179829	0.411	0.407	0.864	0.992	1	1	1	PK	rs303172	UTR3	IFIT5	P-K+
10_95259979	0.282	0.218	0.697	0.963	1	1	1	PK	rs3740370	exonic	CEP55	P+K-
11_1011490	0.493	0.485	0.953	1	1	1	1	PK	rs7950955	UTR3	AP2A2	P+K-
11_101454488	0.52	0.526	0.966	1	1	1	1	PK	rs3824934	UTR5	TRPC6	P-K+
11_101869359	0.249	0.27	0.818	0.994	1	1	1	PK	.	UTR3	CEP126	P+K-
11_102562700	0.226	0.195	0.692	0.976	1	1	1	PK	rs2509010	exonic	MMP27	P+K-
11_108009660	0.302	0.28	0.796	0.991	1	1	1	PK	rs35188041	exonic	ACAT1	P+K-
11_110333632	0.196	0.202	0.696	0.948	1	1	1	PK	rs45526936	UTR3	FDX1	P-K+
11_111223405	0.607	0.598	0.988	1	1	1	1	PK	rs11213847	UTR3	POU2AF1	P+K-
11_112014136	0.752	0.766	1	1	1	1	1	PK	rs5744292	UTR3	IL18	P-K+
11_113669644	0.134	0.24	0.94	1	1	1	1	PK	rs2285392	UTR3	USP28	P-K+
11_113698002	0.257	0.232	0.941	1	1	1	1	PK	rs17802314	exonic	USP28	P-K+
11_116660686	0.263	0.291	0.79	0.987	1	1	1	PK	rs2266788	UTR3	APOA5	P+K-
11_117335722	0.173	0.232	0.696	0.958	1	1	1	PK	rs538847	exonic	DSCAML1	P+K-
11_117989554	0.1	0.25	0.697	0.955	1	1	1	PK	rs3741311	UTR3	TMPRSS4	P+K-
11_118393856	0.197	0.204	0.669	0.955	1	1	1	PK	rs9332871	ncRNA_UTR3	KMT2A	P-K+
11_118618837	0.295	0.282	0.785	0.99	1	1	1	PK	rs640120	UTR3	DDX6	P+K-
11_118619423	0.278	0.291	0.786	0.983	1	1	1	PK	rs1961138	UTR3	DDX6	P+K-
11_118622245	0.277	0.288	0.795	0.979	1	1	1	PK	rs485901	UTR3	DDX6	P+K-
11_11863399	0.189	0.176	0.858	1	1	1	1	PK	rs113672631	UTR5	USP47	P-K+
11_120827609	0.896	0.89	1	1	1	1	1	PK	rs644057	exonic	GRIK4	P+K-
11_121038810	0.375	0.344	0.83	0.984	1	1	1	PK	rs2155369	exonic	TECTA	P+K-
11_121179549	0.169	0.163	0.883	0.999	1	1	1	PK	rs7942396	UTR3	SC5D	P+K-
11_122776007	0.217	0.237	0.675	0.967	1	1	1	PK	rs74695569	UTR3	JHY	P+K-
11_123513161	0.224	0.235	0.782	0.987	1	1	1	PK	rs1275085	exonic	SCN3B	P-K+
11_123777497	0.744	0.768	0.999	1	1	1	1	PK	rs10750250	exonic	OR8D4	P+K-
11_123777498	0.565	0.548	0.98	1	1	1	1	PK	rs10893102	exonic	OR8D4	P+K-
11_123777536	0.601	0.596	0.988	1	1	1	1	PK	rs7926767	exonic	OR8D4	P+K-
11_123777736	0.622	0.631	0.988	1	1	1	1	PK	rs10790610	exonic	OR8D4	P+K-
11_123777986	0.629	0.713	0.995	1	1	1	1	PK	rs7942047	exonic	OR8D4	P+K-
11_123778031	0.508	0.55	0.936	1	1	1	1	PK	rs7927385	exonic	OR8D4	P+K-
11_123813823	0.478	0.509	0.964	1	1	1	1	PK	rs7129884	exonic	OR6T1	P+K-
11_123813940	0.651	0.64	0.993	1	1	1	1	PK	rs7130003	exonic	OR6T1	P+K-
11_123814489	0.557	0.553	0.974	1	1	1	1	PK	rs4936859	exonic	OR6T1	P+K-
11_123886320	0.366	0.382	0.87	0.995	1	1	1	PK	rs12224056	exonic	OR10G4	P+K-
11_123886865	0.323	0.298	0.785	0.984	1	1	1	PK	rs4084209	exonic	OR10G4	P+K-
11_123894234	0.265	0.25	0.698	0.962	1	1	1	PK	rs11219413	exonic	OR10G9	P+K-
11_123894402	0.429	0.455	0.939	1	1	1	1	PK	rs12221656	exonic	OR10G9	P+K-
11_123909073	0.328	0.326	0.775	0.983	1	1	1	PK	rs11219419	exonic	OR10G7	P+K-
11_123909695	0.224	0.254	0.722	0.955	1	1	1	PK	rs3894197	exonic	OR10G7	P+K-
11_124294377	0.334	0.314	0.849	0.999	1	1	1	PK	rs4057750	exonic	OR8B4	P-K+
11_124294703	0.558	0.543	0.975	0.999	1	1	1	PK	rs10750270	exonic	OR8B4	P+K-
11_124310622	0.219	0.234	0.756	0.99	1	1	1	PK	rs4296049	exonic	OR8B8	P+K-
11_126081403	0.322	0.426	0.894	0.995	1	1	1	PK	rs2282580	exonic	RPUSD4	P+K-
11_126139100	0.52	0.505	0.966	1	1	1	1	PK	rs1786702	UTR5	FOXRED1	P+K-
11_126147713	0.41	0.367	0.871	0.998	1	1	1	PK	rs594318	UTR3	FOXRED1	P+K-
11_126163691	0.56	0.539	0.978	1	1	1	1	PK	rs611953	UTR3	TIRAP	P+K-
11_126164349	0.322	0.313	0.966	1	1	1	1	PK	rs625413	UTR3	TIRAP	P+K-
11_130080017	0.363	0.416	0.9	0.999	1	1	1	PK	rs704624	UTR3	ST14	P+K-
11_1576005	0.341	0.33	0.782	0.987	1	1	1	PK	rs59483236	UTR3	DUSP8	P+K-
11_1651120	0.407	0.385	0.896	0.997	1	1	1	PK	rs66665994	exonic	KRTAP5-5	P+K-
11_18158993	0.224	0.221	0.688	0.963	1	1	1	PK	rs12291017	exonic	MRGPRX3	P+K-
11_18159938	0.201	0.22	0.67	0.966	1	1	1	PK	rs111567050	UTR3	MRGPRX3	P+K-
11_18956194	0.43	0.432	0.915	1	1	1	1	PK	rs2014931	exonic	MRGPRX1	P+K-
11_19076150	0.3	0.261	0.749	0.975	1	1	1	PK	rs7126062	UTR3	MRGPRX2	P-K+
11_19076431	0.29	0.27	0.761	0.98	1	1	1	PK	rs7126313	UTR3	MRGPRX2	P-K+
11_19077765	0.305	0.318	0.803	0.992	1	1	1	PK	rs10833049	exonic	MRGPRX2	P-K+
11_197337	0.332	0.295	0.767	0.976	1	1	1	PK	rs3802984	exonic	ODF3	P-K+
11_20404613	0.367	0.35	0.981	1	1	1	1	PK	rs3824886	exonic	HTATIP2	P+K-
11_204147	0.636	0.638	0.986	1	1	1	1	PK	rs2280545	UTR3	BET1L	P+K-
11_204968	0.944	0.889	1	1	1	1	1	PK	rs12785943	UTR3	BET1L	P+K-
11_214421	0.473	0.522	0.957	1	1	1	1	PK	rs3216	UTR3	RIC8A	P+K-
11_22214903	0.302	0.279	0.806	0.99	1	1	1	PK	rs12792259	UTR5	ANO5	P+K-
11_22242729	0.226	0.208	0.654	0.964	1	1	1	PK	rs4312063	exonic	ANO5	P+K-
11_22834189	0.291	0.287	0.825	0.986	1	1	1	PK	rs1055320	UTR3	GAS2	P+K-
11_2291715	0.081	0.37	0.929	0.999	1	1	1	PK	rs7126721	UTR5	ASCL2	P-K+
11_2291982	0.368	0.334	0.83	0.994	1	1	1	PK	rs968528	UTR5	ASCL2	P-K+
11_233067	0.529	0.512	0.979	1	1	1	1	PK	rs11246020	exonic	SIRT3	P+K-
11_233212	0.941	0.939	1	1	1	1	1	PK	rs11555236	exonic	SIRT3	P+K-
11_26656563	0.342	0.297	0.727	0.979	1	1	1	PK	rs7946841	exonic	ANO3	P+K-
11_26684617	0.295	0.271	0.747	0.977	1	1	1	PK	rs3550	UTR3	ANO3	P+K-
11_26689788	0.468	0.457	0.945	1	1	1	1	PK	rs11029665	UTR3	SLC5A12	P+K-
11_26692265	0.306	0.288	0.731	0.966	1	1	1	PK	rs10835055	UTR3	SLC5A12	P+K-
11_26692435	0.297	0.289	0.778	0.979	1	1	1	PK	rs11029666	UTR3	SLC5A12	P+K-
11_26705310	0.433	0.418	0.876	0.997	1	1	1	PK	rs3924551	exonic	SLC5A12	P+K-
11_2718977	0.395	0.396	0.898	0.999	1	1	1	PK	rs10832548	ncRNA_exonic	KCNQ1OT1	P-K+
11_2797237	0.35	0.319	0.836	0.994	1	1	1	PK	rs1057128	exonic	KCNQ1	P-K+
11_2870108	0.387	0.375	0.849	0.987	1	1	1	PK	rs8234	ncRNA_UTR3	KCNQ1	P+K-
11_2870165	0.377	0.364	0.819	0.986	1	1	1	PK	rs10798	ncRNA_UTR3	KCNQ1	P+K-
11_2891965	0.244	0.503	0.95	1	1	1	1	PK	rs2239897	ncRNA_exonic	KCNQ1DN	P+K-
11_31327316	0.285	0.315	0.806	0.989	1	1	1	PK	rs2616815	exonic	DCDC1	P+K-
11_320772	0.279	0.328	0.842	0.988	1	1	1	PK	rs12252	exonic	IFITM3	P-K+
11_320805	0.232	0.237	0.738	0.974	1	1	1	PK	rs1136853	exonic	IFITM3	P-K+
11_33724780	0.309	0.316	0.783	0.972	1	1	1	PK	rs704697	UTR3	CD59	P+K-
11_33728614	0.311	0.312	0.745	0.98	1	1	1	PK	rs831618	UTR3	CD59	P+K-
11_33881016	0.468	0.476	0.95	1	1	1	1	PK	rs3740617	exonic	LMO2	P-K+
11_33886294	0.341	0.338	0.86	0.992	1	1	1	PK	rs2038602	exonic	LMO2	P+K-
11_33891357	0.408	0.409	0.927	0.997	1	1	1	PK	rs11032432	UTR5	LMO2	P+K-
11_34168153	0.287	0.31	0.763	0.979	1	1	1	PK	rs8187	UTR3	NAT10	P+K-
11_433867	0.281	0.309	0.771	0.976	1	1	1	PK	rs12575508	exonic	ANO9	P+K-
11_43921054	0.325	0.269	0.73	0.963	1	1	1	PK	rs3824948	ncRNA_exonic	SEC14L1P1	P+K-
11_44117122	0.654	0.478	0.996	1	1	1	1	PK	rs3923808	UTR5	EXT2	P+K-
11_44284705	0.317	0.295	0.803	0.992	1	1	1	PK	rs7942612	UTR3	ALX4	P-K+
11_44640268	0.245	0.221	0.718	0.951	1	1	1	PK	rs1139971	exonic	CD82	P-K+
11_46342834	0.298	0.303	0.78	0.978	1	1	1	PK	rs7476	UTR3	CREB3L1	P+K-
11_46890165	0.267	0.294	0.75	0.979	1	1	1	PK	rs3816614	exonic	LRP4	P+K-
11_46890197	0.29	0.292	0.81	0.977	1	1	1	PK	rs2290883	exonic	LRP4	P-K+
11_46897446	0.314	0.302	0.819	0.989	1	1	1	PK	rs2306033	exonic	LRP4	P-K+
11_47280762	0.552	0.585	0.988	1	1	1	1	PK	rs11039155	UTR5	NR1H3	P-K+
11_47282024	0.505	0.501	0.956	1	1	1	1	PK	rs2279238	exonic	NR1H3	P-K+
11_47306585	0.035	0.382	0.906	0.996	1	1	1	PK	rs1051006	exonic	MADD	P-K+
11_47615729	0.177	0.169	0.865	1	1	1	1	PK	rs149860042	UTR5	C1QTNF4	P-K+
11_47799775	0.294	0.27	0.749	0.976	1	1	1	PK	rs9909	UTR3	NUP160	P+K-
11_49207315	0.262	0.236	0.751	0.968	1	1	1	PK	rs182169	exonic	FOLH1	P+K-
11_50257407	0.801	0.845	1	1	1	1	1	PK	rs2026797	ncRNA_exonic	LOC441601	P+K-
11_55371807	0.211	0.181	0.619	0.94	1	1	1	PK	rs11230346	exonic	OR4C11	P-K+
11_554166	0.518	0.515	0.953	0.999	1	1	1	PK	rs10902170	exonic	LRRC56	P-K+
11_556857	0.094	0.465	0.943	1	1	1	1	PK	rs7938269	exonic	LMNTD2	P-K+
11_59612859	0.329	0.176	0.867	1	1	1	1	PK	rs35211634	exonic	CBLIF	P-K+
11_60238138	0.298	0.273	0.785	0.985	1	1	1	PK	rs3802954	UTR3	MS4A1	P+K-
11_61567753	0.078	0.074	0.635	0.99	1	1	1	PK	rs174544	UTR3	FADS1	P+K-
11_63677573	0.121	0.121	0.791	0.998	1	1	1	PK	rs148805165	UTR3	MARK2	P+K-
11_64124515	0.312	0.321	0.79	0.988	1	1	1	PK	rs612448	exonic	CCDC88B	P-K+
11_64789194	0.432	0.443	0.939	1	1	1	1	PK	rs664226	exonic	ARL2	P+K-
11_65547333	0.107	0.124	0.788	0.997	1	1	1	PK	rs12146493	exonic	AP5B1	P+K-
11_6579106	0.195	0.249	0.703	0.969	1	1	1	PK	rs11040920	exonic	DNHD1	P+K-
11_67564293	0.28	0.254	0.721	0.965	1	1	1	PK	rs117919932	ncRNA_exonic	FAM86C2P	P-K+
11_68030173	0.292	0.319	0.828	0.989	1	1	1	PK	rs3802746	exonic	C11orf24	P+K-
11_6942726	0.355	0.343	0.818	0.989	1	1	1	PK	rs10839659	exonic	OR2D3	P+K-
11_69924476	0.637	0.623	0.987	1	1	1	1	PK	rs11233122	upstream	ANO1	P+K-
11_70316391	0.272	0.282	0.8	0.984	1	1	1	PK	rs55678639	UTR3	SHANK2	P-K+
11_72939052	0.367	0.326	0.878	0.997	1	1	1	PK	rs565154472	UTR5	P2RY2	P-K+
11_72946140	0.557	0.611	0.985	1	1	1	1	PK	rs3741156	exonic	P2RY2	P+K-
11_74042787	0.815	0.826	1	1	1	1	1	PK	rs3168173	UTR3	PGM2L1	P+K-
11_74203004	0.391	0.373	0.874	0.996	1	1	1	PK	rs3741128	UTR3	LIPT2	P+K-
11_74203308	0.462	0.469	0.929	1	1	1	1	PK	rs586088	exonic	LIPT2	P+K-
11_75283253	0.318	0.314	0.883	0.997	1	1	1	PK	rs9175	UTR3	SERPINH1	P+K-
11_8014479	0.264	0.282	0.782	0.964	1	1	1	PK	rs4758267	exonic	EIF3F	P+K-
11_86657520	0.549	0.588	0.976	1	1	1	1	PK	rs713065	UTR3	FZD4	P+K-
11_86661981	0.239	0.225	0.927	1	1	1	1	PK	rs3740661	UTR3	FZD4	P-K+
11_88027393	0.296	0.23	0.751	0.989	1	1	1	PK	rs17594	exonic	CTSC	P-K+
11_89584074	0.387	0.387	0.9	0.996	1	1	1	PK	rs202120948	ncRNA_exonic	TRIM53AP	P+K-
11_89935586	0.568	0.591	0.988	1	1	1	1	PK	rs1045861	exonic	CHORDC1	P-K+
11_94335077	0.284	0.279	0.803	0.986	1	1	1	PK	rs624184	exonic	PIWIL4	P-K+
11_94801406	0.193	0.176	0.874	0.999	1	1	1	PK	rs74450731	UTR3	SRSF8	P+K-
11_94865068	0.681	0.689	0.996	1	1	1	1	PK	rs533669	UTR3	ENDOD1	P+K-
12_101685852	0.421	0.406	0.922	0.999	1	1	1	PK	rs11110737	exonic	UTP20	P-K+
12_101693534	0.436	0.403	0.93	1	1	1	1	PK	rs4764643	exonic	UTP20	P-K+
12_101776996	0.311	0.337	0.885	0.998	1	1	1	PK	rs1061436	exonic	UTP20	P-K+
12_101780048	0.466	0.477	0.995	1	1	1	1	PK	rs4764795	UTR3	UTP20	P-K+
12_104166243	0.322	0.327	0.765	0.974	1	1	1	PK	rs9132	UTR3	NT5DC3	P+K-
12_104167024	0.373	0.354	0.834	0.993	1	1	1	PK	rs15918	UTR3	NT5DC3	P+K-
12_104167185	0.281	0.288	0.75	0.973	1	1	1	PK	rs751448	UTR3	NT5DC3	P+K-
12_104168908	0.414	0.365	0.81	0.99	1	1	1	PK	rs4964830	UTR3	NT5DC3	P+K-
12_104169356	0.313	0.31	0.773	0.982	1	1	1	PK	rs10861096	UTR3	NT5DC3	P+K-
12_104170124	0.714	0.717	0.996	1	1	1	1	PK	rs11111762	UTR3	NT5DC3	P+K-
12_104170148	0.801	0.8	1	1	1	1	1	PK	rs11111763	UTR3	NT5DC3	P+K-
12_106459902	0.704	0.686	0.992	1	1	1	1	PK	rs6539247	UTR3	NUAK1	P-K+
12_106460001	0.325	0.315	0.747	0.975	1	1	1	PK	rs10746054	UTR3	NUAK1	P-K+
12_106460091	0.502	0.538	0.973	0.999	1	1	1	PK	rs6539248	UTR3	NUAK1	P-K+
12_106460158	0.421	0.432	0.923	0.999	1	1	1	PK	rs6539249	UTR3	NUAK1	P-K+
12_106751875	0.231	0.224	0.719	0.956	1	1	1	PK	rs17285274	UTR5	POLR3B	P+K-
12_110338526	0.344	0.288	0.787	0.983	1	1	1	PK	rs61247504	UTR5	TCHP	P+K-
12_110352361	0.267	0.297	0.787	0.987	1	1	1	PK	rs16940680	exonic	TCHP	P+K-
12_110368804	0.048	0.179	0.872	1	1	1	1	PK	rs77766064	UTR3	GIT2	P+K-
12_110369872	0.316	0.232	0.695	0.969	1	1	1	PK	rs3742010	UTR3	GIT2	P+K-
12_110370141	0.224	0.228	0.694	0.95	1	1	1	PK	rs7314498	UTR3	GIT2	P+K-
12_110476595	0.243	0.232	0.681	0.967	1	1	1	PK	rs1044994	UTR3	ANKRD13A	P+K-
12_113348870	0.557	0.54	0.958	1	1	1	1	PK	rs1131454	exonic	OAS1	P-K+
12_113398919	0.346	0.348	0.834	0.992	1	1	1	PK	rs2072136	exonic	OAS3	P-K+
12_113409981	0.287	0.292	0.842	0.998	1	1	1	PK	rs7138267	UTR3	OAS3	P+K-
12_113448288	0.409	0.409	0.931	0.999	1	1	1	PK	rs15895	exonic	OAS2	P-K+
12_113537562	0.069	0.081	0.663	0.991	1	1	1	PK	rs12422636	UTR3	RASAL1	P+K-
12_117652838	0.233	0.227	0.695	0.947	1	1	1	PK	rs2682826	UTR3	NOS1	P+K-
12_117669914	0.416	0.41	0.919	0.999	1	1	1	PK	rs3741475	exonic	NOS1	P+K-
12_118509191	0.905	0.917	1	1	1	1	1	PK	rs7307331	exonic	VSIG10	P+K-
12_123470586	0.32	0.322	0.977	1	1	1	1	PK	rs12828755	exonic	PITPNM2	P+K-
12_123798209	0.182	0.153	0.884	0.998	1	1	1	PK	rs61760910	exonic	SBNO1	P+K-
12_124105226	0.383	0.462	0.949	1	1	1	1	PK	rs3190836	UTR3	DDX55,EIF2B1	P+K-
12_124243707	0.317	0.334	0.8	0.987	1	1	1	PK	rs10744162	UTR3	ATP6V0A2	P-K+
12_124246004	0.217	0.333	0.809	0.986	1	1	1	PK	rs2333834	UTR3	ATP6V0A2	P-K+
12_124856618	0.275	0.265	0.71	0.958	1	1	1	PK	rs7961196	exonic	NCOR2	P-K+
12_129559421	0.201	0.223	0.653	0.958	1	1	1	PK	rs73159540	exonic	TMEM132D	P-K+
12_12967127	0.309	0.313	0.787	0.982	1	1	1	PK	rs1051374	exonic	DDX47	P+K-
12_131625549	0.184	0.189	0.625	0.938	1	1	1	PK	rs73149940	UTR3	ADGRD1	P+K-
12_132325239	0.471	0.48	0.928	0.999	1	1	1	PK	rs6598163	exonic	MMP17	P-K+
12_132682481	0.36	0.335	0.861	0.989	1	1	1	PK	rs12308155	exonic	GALNT9	P-K+
12_132682484	0.345	0.307	0.861	0.991	1	1	1	PK	rs12306514	exonic	GALNT9	P-K+
12_132857326	0.168	0.173	0.872	1	1	1	1	PK	rs28561652	ncRNA_exonic	LOC100130238	P-K+
12_21590557	0.289	0.304	0.758	0.976	1	1	1	PK	rs2058463	upstream	PYROXD1	P+K-
12_21590621	0.311	0.325	0.762	0.975	1	1	1	PK	rs2058464	UTR5	PYROXD1	P+K-
12_27118613	0.179	0.368	0.98	1	1	1	1	PK	rs900743	UTR3	FGFR1OP2	P-K+
12_27952620	0.427	0.495	0.952	1	1	1	1	PK	rs17801400	UTR3	KLHL42	P+K-
12_2944024	0.166	0.179	0.874	1	1	1	1	PK	rs35645225	exonic	NRIP2	P-K+
12_32134638	0.329	0.413	0.919	1	1	1	1	PK	rs2166807	exonic	RESF1	P+K-
12_332362	0.244	0.212	0.774	0.985	1	1	1	PK	rs2289954	exonic	SLC6A13	P-K+
12_39695445	0.247	0.237	0.794	0.993	1	1	1	PK	rs2271477	exonic	KIF21A	P-K+
12_40151685	0.338	0.234	0.723	0.968	1	1	1	PK	rs10877426	UTR3	SLC2A13	P-K+
12_4466403	0.479	0.555	0.974	1	1	1	1	PK	rs11063101	UTR3	TIGAR	P+K-
12_45408606	0.115	0.221	0.752	0.989	1	1	1	PK	rs1224445	UTR3	DBX2	P-K+
12_45408708	0.226	0.256	0.776	0.983	1	1	1	PK	rs1224444	UTR3	DBX2	P-K+
12_45410075	0.246	0.226	0.752	0.983	1	1	1	PK	rs1224442	exonic	DBX2	P-K+
12_45417666	0.246	0.236	0.753	0.984	1	1	1	PK	rs2731038	exonic	DBX2	P-K+
12_4705317	0.267	0.274	0.76	0.976	1	1	1	PK	rs3741925	exonic	DYRK4	P-K+
12_48177170	0.811	0.885	1	1	1	1	1	PK	rs757342	UTR3	HDAC7	P-K+
12_48527186	0.357	0.381	0.989	1	1	1	1	PK	rs1049392	exonic	PFKM	P+K-
12_49221622	0.198	0.348	0.842	0.987	1	1	1	PK	rs1045340	exonic	CACNB3	P+K-
12_49230035	0.389	0.37	0.891	0.997	1	1	1	PK	rs1057908	exonic	DDX23	P+K-
12_49331679	0.063	0.095	0.68	0.989	1	1	1	PK	rs41291977	UTR3	ARF3	P+K-
12_49522578	0.361	0.395	0.86	0.992	1	1	1	PK	rs1057725	exonic	TUBA1B	P-K+
12_49522605	0.317	0.307	0.762	0.979	1	1	1	PK	rs1057548	exonic	TUBA1B	P-K+
12_49937813	0.484	0.487	0.989	1	1	1	1	PK	rs1150057	exonic	KCNH3	P+K-
12_50034668	0.154	0.179	0.878	1	1	1	1	PK	rs8626	UTR3	FMNL3	P+K-
12_5021228	0.279	0.286	0.738	0.964	1	1	1	PK	rs1048500	exonic	KCNA1	P+K-
12_5021348	0.62	0.64	0.982	1	1	1	1	PK	rs2227910	exonic	KCNA1	P+K-
12_5023713	0.3	0.306	0.789	0.979	1	1	1	PK	rs7974459	UTR3	KCNA1	P+K-
12_50745785	0.309	0.326	0.816	0.992	1	1	1	PK	.	exonic	FAM186A	P-K+
12_50745791	0.333	0.352	0.843	0.991	1	1	1	PK	rs144970699	exonic	FAM186A	P-K+
12_51139279	0.296	0.283	0.777	0.984	1	1	1	PK	rs4768914	UTR3	DIP2B	P-K+
12_51636259	0.277	0.246	0.798	0.98	1	1	1	PK	rs1049467	exonic	DAZAP2	P-K+
12_51636904	0.268	0.241	0.661	0.954	1	1	1	PK	rs1130598	UTR3	DAZAP2	P-K+
12_52281920	0.242	0.306	0.755	0.975	1	1	1	PK	rs697633	UTR5	ANKRD33	P+K-
12_52315923	0.276	0.259	0.739	0.973	1	1	1	PK	rs706819	UTR3	ACVRL1	P+K-
12_52984620	0.276	0.292	0.759	0.978	1	1	1	PK	rs12818575	exonic	KRT72	P-K+
12_53186122	0.496	0.517	0.943	1	1	1	1	PK	rs4432093	exonic	KRT3	P+K-
12_53294381	0.35	0.338	0.868	0.996	1	1	1	PK	rs8608	exonic	KRT8	P-K+
12_53400178	0.343	0.37	0.88	0.998	1	1	1	PK	rs10876394	upstream	EIF4B	P-K+
12_53433486	0.448	0.398	0.878	0.994	1	1	1	PK	rs8916	exonic	EIF4B	P-K+
12_53434913	0.39	0.335	0.888	0.996	1	1	1	PK	rs1052028	UTR3	EIF4B	P-K+
12_53434995	0.377	0.385	0.871	0.998	1	1	1	PK	rs1961466	UTR3	EIF4B	P-K+
12_54496219	0.638	0.643	1	1	1	1	1	PK	rs1133773	ncRNA_exonic	LOC100240734	P-K+
12_56814653	0.369	0.384	0.863	0.997	1	1	1	PK	rs2291739	exonic	TIMELESS	P+K-
12_56815922	0.305	0.285	0.787	0.979	1	1	1	PK	rs774047	exonic	TIMELESS	P-K+
12_56822378	0.308	0.318	0.78	0.981	1	1	1	PK	rs774027	exonic	TIMELESS	P-K+
12_56825311	0.292	0.3	0.77	0.981	1	1	1	PK	rs774033	exonic	TIMELESS	P-K+
12_56827694	0.303	0.318	0.775	0.973	1	1	1	PK	rs2279665	exonic	TIMELESS	P+K-
12_56843893	0.311	0.307	0.781	0.977	1	1	1	PK	rs2371455	UTR3	MIP	P+K-
12_56844349	0.524	0.51	0.95	1	1	1	1	PK	rs3809125	UTR3	MIP	P+K-
12_57844049	0.186	0.187	0.874	0.999	1	1	1	PK	rs3741414	UTR3	INHBC	P-K+
12_58345606	0.456	0.47	0.957	1	1	1	1	PK	rs17120203	exonic	ATP23	P+K-
12_63040272	0.447	0.462	0.923	0.997	1	1	1	PK	rs1391692	UTR3	PPM1H	P-K+
12_64519806	0.264	0.291	0.743	0.971	1	1	1	PK	rs789722	exonic	SRGAP1	P+K-
12_64537041	0.242	0.234	0.768	0.982	1	1	1	PK	rs17100102	UTR3	SRGAP1	P+K-
12_64539680	0.214	0.208	0.658	0.966	1	1	1	PK	rs789735	UTR3	SRGAP1	P+K-
12_64539726	0.273	0.201	0.654	0.948	1	1	1	PK	rs789734	UTR3	SRGAP1	P+K-
12_65448986	0.325	0.331	0.877	0.999	1	1	1	PK	rs1026024	exonic	WIF1	P-K+
12_6562285	0.303	0.284	0.807	0.986	1	1	1	PK	rs2041384	exonic	TAPBPL	P-K+
12_6562293	0.321	0.306	0.79	0.981	1	1	1	PK	rs2041385	exonic	TAPBPL	P-K+
12_6562836	0.274	0.241	0.684	0.961	1	1	1	PK	rs2041388	exonic	TAPBPL	P-K+
12_6572587	0.321	0.294	0.821	0.987	1	1	1	PK	rs2534713	UTR3	VAMP1	P-K+
12_6619284	0.255	0.227	0.708	0.961	1	1	1	PK	rs714774	exonic	NCAPD2	P+K-
12_6637845	0.255	0.257	0.719	0.964	1	1	1	PK	rs2072374	exonic	NCAPD2	P+K-
12_6679743	0.281	0.339	0.964	1	1	1	1	PK	rs2267968	UTR3	CHD4	P+K-
12_6715593	0.311	0.221	0.716	0.966	1	1	1	PK	rs1734116	UTR5	CHD4	P+K-
12_6884651	0.219	0.194	0.74	0.983	1	1	1	PK	rs199694393	exonic	LAG3	P+K-
12_69202164	0.287	0.293	0.805	0.991	1	1	1	PK	rs937283	UTR5	MDM2	P-K+
12_70913328	0.097	0.239	0.686	0.967	1	1	1	PK	rs1495340	UTR3	PTPRB	P+K-
12_70913818	0.384	0.378	0.889	0.997	1	1	1	PK	rs630608	UTR3	PTPRB	P+K-
12_85423743	0.272	0.242	0.704	0.971	1	1	1	PK	rs7962577	UTR5	TSPAN19	P+K-
12_85438499	0.243	0.245	0.708	0.959	1	1	1	PK	rs3765044	exonic	LRRIQ1	P+K-
12_85449465	0.22	0.291	0.766	0.969	1	1	1	PK	rs7974418	exonic	LRRIQ1	P+K-
12_85466723	0.254	0.254	0.7	0.971	1	1	1	PK	rs17012533	exonic	LRRIQ1	P+K-
12_91348786	0.383	0.554	0.971	1	1	1	1	PK	rs3803099	UTR5	CCER1	P+K-
12_93963873	0.233	0.36	0.868	0.998	1	1	1	PK	rs2200160	ncRNA_UTR5	SOCS2	P+K-
12_94963456	0.241	0.326	0.842	0.992	1	1	1	PK	rs17022770	UTR3	TMCC3	P-K+
12_94964365	0.483	0.503	0.959	1	1	1	1	PK	rs11107606	UTR3	TMCC3	P+K-
12_96673764	0.241	0.268	0.706	0.959	1	1	1	PK	rs11108452	UTR3	CDK17	P-K+
12_99640557	0.315	0.301	0.835	0.992	1	1	1	PK	rs1552759	exonic	ANKS1B	P+K-
13_100546450	0.588	0.734	0.997	1	1	1	1	PK	rs7333559	ncRNA_intronic	LOC101927437	P+K-
13_100548455	0.569	0.671	0.995	1	1	1	1	PK	rs6491536	ncRNA_intronic	LOC101927437	P+K-
13_100888122	0.202	0.222	0.669	0.962	1	1	1	PK	rs538229	exonic	PCCA	P+K-
13_101287404	0.233	0.243	0.734	0.974	1	1	1	PK	rs2297943	exonic	TMTC4	P-K+
13_103504517	0.303	0.411	0.859	0.99	1	1	1	PK	rs1047768	exonic	BIVM-ERCC5,ERCC5	P-K+
13_107822109	0.3	0.37	0.854	0.989	1	1	1	PK	rs2182958	UTR3	FAM155A	P+K-
13_111980537	0.469	0.486	0.931	0.998	1	1	1	PK	rs1359428	exonic	TEX29	P-K+
13_19428799	0.246	0.221	0.683	0.967	1	1	1	PK	rs147627378	ncRNA_intronic	ANKRD20A9P	P+K-
13_19431946	0.341	0.324	0.971	1	1	1	1	PK	rs2801711	ncRNA_intronic	ANKRD20A9P	P+K-
13_19434585	0.173	0.18	0.884	1	1	1	1	PK	rs2440021	ncRNA_intronic	ANKRD20A9P	P+K-
13_19585867	0.307	0.293	0.722	0.964	1	1	1	PK	rs4769320	ncRNA_exonic	LINC00442	P-K+
13_19586135	0.353	0.373	0.843	0.99	1	1	1	PK	rs9511060	ncRNA_exonic	LINC00442	P-K+
13_19586168	0.493	0.444	0.914	0.999	1	1	1	PK	rs9511061	ncRNA_exonic	LINC00442	P-K+
13_19586194	0.439	0.433	0.9	1	1	1	1	PK	rs9507244	ncRNA_exonic	LINC00442	P-K+
13_19625693	0.349	0.318	0.813	0.979	1	1	1	PK	rs11620266	intergenic	LINC00442(dist=38919),LOC107984132(dist=22481)	P+K-
13_19626818	0.365	0.386	0.854	0.996	1	1	1	PK	rs4608194	intergenic	LINC00442(dist=40044),LOC107984132(dist=21356)	P+K-
13_19626928	0.363	0.394	0.866	0.998	1	1	1	PK	rs6490946	intergenic	LINC00442(dist=40154),LOC107984132(dist=21246)	P+K-
13_19648358	0.326	0.225	0.698	0.951	1	1	1	PK	rs4769379	ncRNA_exonic	LOC107984132	P+K-
13_19687814	0.397	0.365	0.884	0.995	1	1	1	PK	rs12869644	ncRNA_exonic	LOC107984132	P+K-
13_19687818	0.316	0.292	0.811	0.989	1	1	1	PK	rs12875969	ncRNA_exonic	LOC107984132	P+K-
13_19687833	0.429	0.455	0.929	1	1	1	1	PK	rs12875977	ncRNA_exonic	LOC107984132	P+K-
13_19687835	0.416	0.463	0.936	1	1	1	1	PK	rs12857573	ncRNA_exonic	LOC107984132	P+K-
13_19687857	0.386	0.391	0.907	0.996	1	1	1	PK	rs12857601	ncRNA_exonic	LOC107984132	P+K-
13_21722557	0.372	0.387	0.865	0.998	1	1	1	PK	rs3088071	UTR3	SAP18	P+K-
13_21722643	0.419	0.431	0.928	0.999	1	1	1	PK	rs1046537	UTR3	SAP18	P+K-
13_23903598	0.163	0.202	0.87	1	1	1	1	PK	rs200375761	UTR3	SACS	P+K-
13_26620978	0.331	0.335	0.871	0.999	1	1	1	PK	rs74965018	exonic	SHISA2	P+K-
13_28121862	0.681	0.745	0.997	1	1	1	1	PK	rs6491216	UTR3	LNX2	P-K+
13_28197436	0.357	0.399	0.863	0.996	1	1	1	PK	rs7097	UTR3	POLR1D	P+K-
13_28239940	0.22	0.234	0.732	0.952	1	1	1	PK	rs11029	exonic	POLR1D	P+K-
13_28240828	0.357	0.3	0.784	0.988	1	1	1	PK	rs14144	UTR3	POLR1D	P+K-
13_30084535	0.126	0.124	0.782	1	1	1	1	PK	rs2490264	UTR3	SLC7A1	P+K-
13_31891746	0.247	0.454	0.959	0.999	1	1	1	PK	rs1041073	exonic	B3GLCT	P-K+
13_37402440	0.24	0.242	0.771	0.989	1	1	1	PK	rs9547679	UTR3	RFXAP	P-K+
13_37422515	0.064	0.277	0.774	0.987	1	1	1	PK	rs511674	UTR3	SMAD9	P-K+
13_38357471	0.326	0.315	0.777	0.977	1	1	1	PK	rs3904512	UTR5	TRPC4	P-K+
13_41949961	0.274	0.287	0.782	0.987	1	1	1	PK	rs41288287	UTR3	NAA16	P-K+
13_44596526	0.432	0.397	0.913	0.996	1	1	1	PK	rs4418956	ncRNA_exonic	NRAD1	P+K-
13_44596756	0.556	0.563	0.975	1	1	1	1	PK	rs3751440	ncRNA_exonic	NRAD1	P+K-
13_44603253	0.32	0.274	0.775	0.975	1	1	1	PK	rs3168693	ncRNA_exonic	NRAD1	P+K-
13_47327160	0.622	0.576	0.982	1	1	1	1	PK	rs912124	UTR3	LRCH1	P+K-
13_48517289	0.236	0.234	0.799	0.99	1	1	1	PK	rs4941618	UTR3	SUCLA2	P+K-
13_48650492	0.378	0.325	0.973	1	1	1	1	PK	rs41284209	UTR3	MED4	P+K-
13_48987032	0.451	0.403	0.937	1	1	1	1	PK	rs2227311	UTR5	LPAR6	P+K-
13_52024936	0.633	0.632	0.986	1	1	1	1	PK	rs2277445	UTR3	INTS6	P+K-
13_77566090	0.125	0.115	0.79	0.996	1	1	1	PK	rs77416795	upstream	CLN5	P-K+
13_80910851	0.433	0.455	0.942	0.999	1	1	1	PK	rs11911	UTR3	SPRY2	P+K-
13_80911525	0.488	0.382	0.9	0.999	1	1	1	PK	rs504122	exonic	SPRY2	P+K-
13_88324950	0.315	0.306	0.791	0.981	1	1	1	PK	rs4640042	UTR5	SLITRK5	P-K+
13_95281129	0.403	0.382	0.863	0.993	1	1	1	PK	rs2298056	UTR3	GPR180	P+K-
13_98045528	0.271	0.276	0.77	0.992	1	1	1	PK	rs4771995	UTR3	MBNL2	P-K+
14_100795139	0.305	0.26	0.731	0.966	1	1	1	PK	rs35007880	exonic	SLC25A47	P-K+
14_102695693	0.364	0.388	0.876	0.998	1	1	1	PK	rs2236493	exonic	MOK	P-K+
14_104029449	0.587	0.596	0.996	1	1	1	1	PK	rs2274267	exonic	COA8	P-K+
14_104095769	0.303	0.295	0.818	0.986	1	1	1	PK	rs3742463	UTR5	KLC1	P-K+
14_105289827	0.655	0.665	0.997	1	1	1	1	PK	rs12894160	ncRNA_exonic	LINC00638	P+K-
14_105350235	0.252	0.239	0.773	0.989	1	1	1	PK	rs2582555	exonic	CEP170B	P-K+
14_106393921	0.577	0.577	0.998	1	1	1	1	PK	rs34212309	ncRNA_exonic	FAM30A	P+K-
14_20295763	0.29	0.306	0.79	0.991	1	1	1	PK	rs11621854	exonic	OR4N2	P-K+
14_20295778	0.252	0.241	0.713	0.963	1	1	1	PK	rs11621883	exonic	OR4N2	P-K+
14_20295779	0.238	0.245	0.727	0.964	1	1	1	PK	rs11621884	exonic	OR4N2	P-K+
14_21051075	0.303	0.287	0.777	0.989	1	1	1	PK	rs1243600	UTR3	RNASE11	P-K+
14_21051149	0.307	0.287	0.801	0.991	1	1	1	PK	rs1243599	UTR3	RNASE11	P-K+
14_21051304	0.379	0.372	0.873	0.996	1	1	1	PK	rs1652047	UTR3	RNASE11	P-K+
14_21526079	0.422	0.466	0.894	0.999	1	1	1	PK	rs12437266	exonic	RNASE8	P+K-
14_23467664	0.529	0.548	0.997	1	1	1	1	PK	rs3829409	exonic	C14orf93	P-K+
14_23744932	0.281	0.298	0.809	0.988	1	1	1	PK	rs1055061	exonic	HOMEZ	P+K-
14_23778698	0.312	0.323	0.846	0.99	1	1	1	PK	rs1950252	UTR3	BCL2L2	P-K+
14_24909731	0.476	0.464	0.989	1	1	1	1	PK	rs2273628	UTR3	KHNYN	P+K-
14_33015082	0.212	0.216	0.667	0.955	1	1	1	PK	rs17099240	exonic	AKAP6	P+K-
14_33292743	0.476	0.475	0.918	0.999	1	1	1	PK	rs2239647	exonic	AKAP6	P+K-
14_33293122	0.476	0.452	0.924	1	1	1	1	PK	rs1051695	exonic	AKAP6	P+K-
14_35263983	0.358	0.285	0.78	0.981	1	1	1	PK	rs17102745	exonic	BAZ1A	P+K-
14_50575408	0.461	0.423	0.913	0.999	1	1	1	PK	rs76988825	UTR3	VCPKMT	P-K+
14_50583083	0.359	0.383	0.859	0.997	1	1	1	PK	rs11157729	exonic	VCPKMT	P-K+
14_50585248	0.43	0.369	0.87	0.997	1	1	1	PK	rs2227276	exonic	SOS2	P-K+
14_51370852	0.7	0.697	0.991	1	1	1	1	PK	rs34800262	exonic	ABHD12B	P-K+
14_52182081	0.557	0.549	0.943	1	1	1	1	PK	rs731715	exonic	FRMD6	P-K+
14_52186972	0.203	0.285	0.783	0.976	1	1	1	PK	rs2277494	exonic	FRMD6	P-K+
14_52781341	0.268	0.311	0.881	0.996	1	1	1	PK	rs1353410	exonic	PTGER2	P+K-
14_62585489	0.475	0.448	0.953	0.999	1	1	1	PK	rs2275872	ncRNA_exonic	LINC00643	P+K-
14_65214652	0.181	0.176	0.868	1	1	1	1	PK	rs754435	UTR3	PLEKHG3,SPTB	P-K+
14_66136163	0.285	0.218	0.709	0.959	1	1	1	PK	rs35949016	exonic	FUT8	P+K-
14_69062114	0.32	0.301	0.795	0.984	1	1	1	PK	rs963918	UTR3	RAD51B	P-K+
14_70926503	0.16	0.2	0.871	1	1	1	1	PK	rs373771251	UTR3	ADAM21	P-K+
14_74876501	0.32	0.281	0.803	0.983	1	1	1	PK	rs4026651	UTR5	SYNDIG1L	P-K+
14_78139025	0.183	0.253	0.773	0.969	1	1	1	PK	rs2267755	UTR3	ALKBH1	P+K-
14_80329871	0.322	0.227	0.699	0.961	1	1	1	PK	rs76036077	UTR3	NRXN3	P-K+
14_80330132	0.383	0.358	0.871	0.994	1	1	1	PK	rs12879016	UTR3	NRXN3	P+K-
14_88852166	0.308	0.319	0.784	0.991	1	1	1	PK	rs4904448	exonic	SPATA7	P-K+
14_92435587	0.355	0.361	0.806	0.987	1	1	1	PK	rs12587248	UTR3	TRIP11	P-K+
14_92441066	0.314	0.308	0.774	0.974	1	1	1	PK	rs1051340	exonic	TRIP11	P-K+
14_92506583	0.275	0.299	0.784	0.979	1	1	1	PK	rs58339937	upstream	TRIP11	P-K+
14_92527399	0.309	0.297	0.763	0.973	1	1	1	PK	rs1055996	UTR3	ATXN3	P-K+
14_92530282	0.318	0.303	0.788	0.98	1	1	1	PK	rs910369	UTR3	ATXN3	P-K+
14_92530513	0.164	0.298	0.764	0.983	1	1	1	PK	rs709930	UTR3	ATXN3	P-K+
14_92548785	0.347	0.309	0.788	0.965	1	1	1	PK	rs1048755	exonic	ATXN3	P-K+
14_92922900	0.234	0.242	0.764	0.986	1	1	1	PK	rs77671856	exonic	SLC24A4	P+K-
14_93401178	0.4	0.365	0.882	0.998	1	1	1	PK	rs941581	exonic	CHGA	P-K+
14_93401316	0.448	0.439	0.933	0.999	1	1	1	PK	rs7610	UTR3	CHGA	P-K+
14_93404674	0.451	0.404	0.852	0.992	1	1	1	PK	rs6575304	UTR3	ITPK1	P-K+
14_93651054	0.464	0.467	0.997	1	1	1	1	PK	rs8017818	UTR5	MOAP1	P-K+
14_93693604	0.241	0.244	0.693	0.962	1	1	1	PK	rs10144530	UTR3	UBR7	P+K-
14_94423727	0.181	0.191	0.887	0.999	1	1	1	PK	rs3814823	intronic	ASB2	P+K-
14_94512415	0.303	0.333	0.788	0.978	1	1	1	PK	rs8021300	UTR3	OTUB2	P-K+
14_94512785	0.252	0.314	0.802	0.985	1	1	1	PK	rs3827900	UTR3	OTUB2	P-K+
14_94756794	0.256	0.578	0.967	1	1	1	1	PK	rs941590	exonic	SERPINA10	P-K+
14_94844843	0.27	0.255	0.681	0.95	1	1	1	PK	rs1303	exonic	SERPINA1	P+K-
14_94935566	0.355	0.226	0.782	0.99	1	1	1	PK	rs4900231	exonic	SERPINA9	P+K-
14_94983794	0.696	0.704	0.99	1	1	1	1	PK	rs17752900	UTR5	SERPINA12	P-K+
14_96117739	0.243	0.277	0.73	0.97	1	1	1	PK	rs6575536	upstream	TCL6	P-K+
14_96748288	0.289	0.29	0.782	0.974	1	1	1	PK	rs7150025	UTR3	ATG2B	P+K-
14_96748610	0.265	0.275	0.754	0.984	1	1	1	PK	rs7150634	UTR3	ATG2B	P+K-
14_96748991	0.208	0.236	0.672	0.961	1	1	1	PK	rs3809421	UTR3	ATG2B	P+K-
14_96749846	0.263	0.291	0.744	0.976	1	1	1	PK	rs3742475	UTR3	ATG2B	P+K-
14_99642360	0.163	0.267	0.759	0.978	1	1	1	PK	rs1152783	exonic	BCL11B	P-K+
15_100330535	0.684	0.675	1	1	1	1	1	PK	rs79797081	ncRNA_exonic	DNM1P46	P+K-
15_100890439	0.235	0.24	0.674	0.97	1	1	1	PK	rs35809769	ncRNA_exonic	SPATA41	P-K+
15_100940907	0.221	0.203	0.662	0.958	1	1	1	PK	rs78375151	ncRNA_UTR3	CERS3	P-K+
15_100940908	0.219	0.23	0.667	0.955	1	1	1	PK	rs77428817	ncRNA_UTR3	CERS3	P-K+
15_102506389	0.203	0.198	0.669	0.96	1	1	1	PK	rs11858570	ncRNA_exonic	WASH3P	P-K+
15_20771609	0.114	0.121	0.792	0.997	1	1	1	PK	rs554118666	ncRNA_exonic	GOLGA8CP	P+K-
15_22413700	0.375	0.405	0.93	1	1	1	1	PK	rs267612	ncRNA_exonic	OR4N3P	P-K+
15_22925851	0.242	0.227	0.766	0.979	1	1	1	PK	rs4134802	exonic	CYFIP1	P+K-
15_23891503	0.254	0.253	0.918	1	1	1	1	PK	rs2233063	exonic	MAGEL2	P-K+
15_24410204	0.234	0.251	0.718	0.985	1	1	1	PK	rs1054983	ncRNA_exonic	PWRN2	P+K-
15_27112126	0.27	0.235	0.704	0.95	1	1	1	PK	rs8036439	upstream	GABRA5	P+K-
15_27112522	0.263	0.25	0.705	0.962	1	1	1	PK	rs8041106	UTR5	GABRA5	P+K-
15_30506636	0.083	0.074	0.641	0.995	1	1	1	PK	rs368068835	ncRNA_exonic	LINC02249	P+K-
15_31793930	0.232	0.231	0.716	0.958	1	1	1	PK	rs7164569	exonic	OTUD7A	P+K-
15_34016274	0.234	0.23	0.757	0.993	1	1	1	PK	rs6495228	exonic	RYR3	P+K-
15_34433347	0.216	0.229	0.668	0.956	1	1	1	PK	rs17817770	UTR3	KATNBL1	P-K+
15_34522679	0.319	0.282	0.766	0.967	1	1	1	PK	rs4530104	UTR3	SLC12A6	P+K-
15_34524995	0.296	0.293	0.798	0.986	1	1	1	PK	rs4779660	UTR3	SLC12A6	P+K-
15_34525035	0.314	0.3	0.774	0.983	1	1	1	PK	rs4780233	UTR3	SLC12A6	P+K-
15_34525588	0.417	0.411	0.928	0.998	1	1	1	PK	rs16958873	UTR3	SLC12A6	P-K+
15_34528948	0.314	0.314	0.763	0.983	1	1	1	PK	rs4577050	exonic	SLC12A6	P+K-
15_34551082	0.349	0.297	0.777	0.98	1	1	1	PK	rs7164902	exonic	SLC12A6	P-K+
15_34610964	0.497	0.516	0.942	1	1	1	1	PK	rs347867	UTR5	SLC12A6	P-K+
15_34629870	0.355	0.363	0.898	0.999	1	1	1	PK	rs79294885	UTR5	SLC12A6	P-K+
15_34671909	0.161	0.161	0.86	0.999	1	1	1	PK	rs112867980	UTR3	GOLGA8A	P+K-
15_34671913	0.179	0.187	0.871	0.998	1	1	1	PK	rs112422405	UTR3	GOLGA8A	P+K-
15_34818124	0.247	0.218	0.932	1	1	1	1	PK	rs34407417	UTR3	GOLGA8B	P+K-
15_34818128	0.241	0.263	0.937	1	1	1	1	PK	rs36006600	UTR3	GOLGA8B	P+K-
15_34818132	0.188	0.185	0.886	1	1	1	1	PK	rs34404542	UTR3	GOLGA8B	P+K-
15_37101763	0.195	0.208	0.684	0.956	1	1	1	PK	rs16964079	ncRNA_UTR3	C15orf41	P-K+
15_37101788	0.195	0.33	0.828	0.99	1	1	1	PK	rs1015943	ncRNA_UTR3	C15orf41	P+K-
15_37101954	0.309	0.204	0.661	0.95	1	1	1	PK	rs16964081	ncRNA_UTR3	C15orf41	P-K+
15_40380852	0.345	0.32	0.874	0.999	1	1	1	PK	rs2242186	UTR3	BMF	P+K-
15_40542940	0.284	0.25	0.772	0.976	1	1	1	PK	rs8035733	UTR3	C15orf56	P-K+
15_40542954	0.281	0.28	0.776	0.977	1	1	1	PK	rs8037066	UTR3	C15orf56	P-K+
15_41576241	0.245	0.26	0.731	0.964	1	1	1	PK	rs11267024	ncRNA_exonic	OIP5-AS1	P-K+
15_41634587	0.257	0.256	0.715	0.967	1	1	1	PK	rs7178634	exonic	NUSAP1	P-K+
15_41634588	0.246	0.264	0.731	0.973	1	1	1	PK	rs7178777	exonic	NUSAP1	P-K+
15_41813279	0.264	0.272	0.792	0.983	1	1	1	PK	rs3743031	exonic	RPAP1	P+K-
15_42459034	0.234	0.246	0.702	0.946	1	1	1	PK	rs1619030	exonic	VPS39	P-K+
15_42820589	0.384	0.263	0.801	0.984	1	1	1	PK	rs1060291	exonic	SNAP23	P-K+
15_44198049	0.245	0.184	0.875	1	1	1	1	PK	rs2306674	exonic	FRMD5	P+K-
15_44943757	0.278	0.317	0.792	0.989	1	1	1	PK	rs3759871	exonic	SPG11	P+K-
15_48063076	0.314	0.327	0.818	0.984	1	1	1	PK	rs568215	exonic	SEMA6D	P-K+
15_49448012	0.3	0.262	0.802	0.981	1	1	1	PK	rs17435932	UTR5	GALK2	P+K-
15_50151339	0.182	0.184	0.886	1	1	1	1	PK	rs78227459	UTR3	ATP8B4	P-K+
15_50151438	0.324	0.18	0.889	1	1	1	1	PK	rs116948693	UTR3	ATP8B4	P-K+
15_50151921	0.184	0.175	0.871	1	1	1	1	PK	rs117769984	UTR3	ATP8B4	P-K+
15_50642916	0.373	0.383	0.866	0.991	1	1	1	PK	rs6493430	ncRNA_exonic	GABPB1-IT1	P+K-
15_51500494	0.119	0.229	0.784	0.986	1	1	1	PK	rs934633	ncRNA_UTR3	CYP19A1	P-K+
15_51501404	0.249	0.249	0.725	0.955	1	1	1	PK	rs12148604	ncRNA_UTR3	CYP19A1	P+K-
15_52901977	0.369	0.352	0.812	0.992	1	1	1	PK	rs2414166	exonic	FAM214A	P-K+
15_53807088	0.322	0.312	0.778	0.977	1	1	1	PK	rs7175105	UTR3	WDR72	P-K+
15_53807540	0.261	0.239	0.749	0.975	1	1	1	PK	rs3088091	UTR3	WDR72	P+K-
15_53808157	0.522	0.487	0.94	0.999	1	1	1	PK	rs8041208	UTR3	WDR72	P+K-
15_54919047	0.322	0.299	0.811	0.976	1	1	1	PK	rs1520411	exonic	UNC13C	P-K+
15_59323048	0.249	0.254	0.738	0.966	1	1	1	PK	rs2899642	exonic	RNF111	P-K+
15_60713656	0.13	0.181	0.657	0.971	1	1	1	PK	rs28453311	UTR3	ICE2	P-K+
15_60715643	0.455	0.419	0.92	1	1	1	1	PK	rs3068	UTR3	ICE2	P+K-
15_60715800	0.415	0.442	0.911	1	1	1	1	PK	rs1046657	UTR3	ICE2	P+K-
15_62145889	0.119	0.106	0.785	0.999	1	1	1	PK	rs75606182	UTR3	VPS13C	P+K-
15_63433785	0.185	0.196	0.875	0.999	1	1	1	PK	rs4775629	exonic	LACTB	P-K+
15_63449736	0.251	0.229	0.925	1	1	1	1	PK	rs28366055	upstream	RPS27L	P-K+
15_63600876	0.275	0.28	0.761	0.981	1	1	1	PK	rs10519204	UTR3	APH1B	P+K-
15_67358478	0.256	0.286	0.721	0.96	1	1	1	PK	rs1061427	UTR5	SMAD3	P-K+
15_68498052	0.237	0.31	0.804	0.986	1	1	1	PK	rs11071991	UTR5	CALML4	P-K+
15_68499661	0.403	0.367	0.884	0.997	1	1	1	PK	rs8142	UTR3	CLN6	P-K+
15_70341337	0.335	0.318	0.839	0.996	1	1	1	PK	rs61999924	UTR3	TLE3	P+K-
15_72040774	0.145	0.157	0.898	1	1	1	1	PK	rs1872056	exonic	THSD4	P+K-
15_74328141	0.298	0.308	0.795	0.979	1	1	1	PK	rs743581	exonic	PML	P+K-
15_74888196	0.684	0.686	0.987	1	1	1	1	PK	rs74781061	UTR3	ARID3B	P+K-
15_74889163	0.512	0.517	0.952	0.999	1	1	1	PK	rs11072494	UTR3	ARID3B	P+K-
15_74889298	0.292	0.299	0.818	0.984	1	1	1	PK	rs7496380	UTR3	ARID3B	P-K+
15_74908132	0.305	0.337	0.782	0.988	1	1	1	PK	rs8040674	exonic	CLK3	P+K-
15_74923335	0.422	0.422	0.896	0.995	1	1	1	PK	rs1128628	UTR3	EDC3	P+K-
15_78288551	0.339	0.339	0.858	0.992	1	1	1	PK	.	UTR3	TBC1D2B	P+K-
15_79586361	0.666	0.618	0.98	0.999	1	1	1	PK	rs8038778	exonic	ANKRD34C	P-K+
15_79590208	0.325	0.341	0.753	0.979	1	1	1	PK	rs7180169	UTR3	ANKRD34C	P-K+
15_82634933	0.113	0.13	0.784	0.997	1	1	1	PK	rs370896238	UTR3	GOLGA6L10	P+K-
15_82635183	0.24	0.239	0.708	0.973	1	1	1	PK	rs62010119	exonic	GOLGA6L10	P+K-
15_89740469	0.263	0.267	0.726	0.958	1	1	1	PK	rs8042649	UTR3	ABHD2	P-K+
15_89753220	0.311	0.306	0.778	0.983	1	1	1	PK	rs2710	UTR3	RLBP1	P-K+
15_90126121	0.295	0.295	0.72	0.971	1	1	1	PK	rs10775247	exonic	TICRR	P+K-
15_90128966	0.37	0.389	0.872	0.995	1	1	1	PK	rs11629584	exonic	TICRR	P+K-
15_90138670	0.266	0.259	0.75	0.97	1	1	1	PK	rs8042146	exonic	TICRR	P+K-
15_90168108	0.483	0.462	0.921	0.999	1	1	1	PK	rs894157	exonic	TICRR	P+K-
15_90174789	0.357	0.357	0.83	0.989	1	1	1	PK	rs9672286	exonic	KIF7	P+K-
15_90174824	0.289	0.288	0.741	0.966	1	1	1	PK	rs12900805	exonic	KIF7	P+K-
15_90176073	0.287	0.307	0.742	0.965	1	1	1	PK	rs3803530	exonic	KIF7	P+K-
15_90176432	0.269	0.274	0.738	0.966	1	1	1	PK	rs3803531	exonic	KIF7	P+K-
15_90328551	0.421	0.406	0.862	0.991	1	1	1	PK	rs10584	UTR3	ANPEP	P+K-
15_99503800	0.546	0.583	0.966	0.999	1	1	1	PK	rs2016347	UTR3	IGF1R	P+K-
16_10626122	0.243	0.213	0.659	0.964	1	1	1	PK	rs12928389	UTR3	EMP2	P-K+
16_1251803	0.326	0.217	0.677	0.963	1	1	1	PK	rs9922076	exonic	CACNA1H	P+K-
16_1261219	0.338	0.341	0.788	0.978	1	1	1	PK	rs2753326	exonic	CACNA1H	P-K+
16_1261222	0.319	0.282	0.773	0.986	1	1	1	PK	rs2753325	exonic	CACNA1H	P-K+
16_1268494	0.335	0.271	0.744	0.965	1	1	1	PK	rs2745136	exonic	CACNA1H	P-K+
16_1269029	0.285	0.304	0.755	0.972	1	1	1	PK	rs2738893	exonic	CACNA1H	P-K+
16_1270162	0.48	0.446	0.936	1	1	1	1	PK	rs1054645	exonic	CACNA1H	P-K+
16_1271189	0.283	0.295	0.724	0.975	1	1	1	PK	rs2248457	UTR3	CACNA1H	P-K+
16_1278806	0.552	0.532	0.976	0.999	1	1	1	PK	rs199504258	exonic	TPSB2	P-K+
16_13329719	0.232	0.234	0.784	0.987	1	1	1	PK	rs78747450	UTR3	SHISA9	P-K+
16_1398818	0.134	0.317	0.969	1	1	1	1	PK	rs4984817	UTR3	BAIAP3	P+K-
16_1591962	0.439	0.437	0.929	0.999	1	1	1	PK	rs2076443	exonic	TMEM204	P-K+
16_16291971	0.218	0.254	0.71	0.961	1	1	1	PK	rs9940825	exonic	ABCC6	P+K-
16_18816600	0.353	0.337	0.871	0.994	1	1	1	PK	rs8560	UTR3	SMG1	P-K+
16_18817962	0.082	0.261	0.742	0.981	1	1	1	PK	rs3751745	UTR3	SMG1	P+K-
16_18839362	0.566	0.576	0.983	0.999	1	1	1	PK	rs12445870	exonic	SMG1	P-K+
16_18907429	0.223	0.22	0.688	0.944	1	1	1	PK	rs12929100	exonic	SMG1	P-K+
16_18937508	0.361	0.359	0.893	0.997	1	1	1	PK	rs12929094	UTR5	SMG1	P-K+
16_20410488	0.39	0.375	0.895	0.998	1	1	1	PK	rs7185940	exonic	PDILT	P+K-
16_20435261	0.193	0.146	0.852	0.999	1	1	1	PK	rs200180792	exonic	ACSM5	P+K-
16_20870882	0.256	0.46	0.938	1	1	1	1	PK	rs113864168	UTR3	DCUN1D3	P-K+
16_20966273	0.247	0.245	0.761	0.991	1	1	1	PK	rs12924551	exonic	DNAH3	P-K+
16_20975069	0.184	0.175	0.876	1	1	1	1	PK	rs3743696	exonic	DNAH3	P-K+
16_20975303	0.267	0.296	0.785	0.989	1	1	1	PK	rs3743697	exonic	DNAH3	P-K+
16_20981162	0.234	0.217	0.684	0.968	1	1	1	PK	rs12929546	exonic	DNAH3	P-K+
16_21045369	0.161	0.3	0.841	0.996	1	1	1	PK	rs2112494	exonic	DNAH3	P-K+
16_21145648	0.217	0.284	0.807	0.994	1	1	1	PK	rs11074483	exonic	DNAH3	P-K+
16_21742179	0.262	0.222	0.767	0.99	1	1	1	PK	rs139312489	exonic	OTOA	P+K-
16_22448906	0.435	0.427	0.938	1	1	1	1	PK	rs367837157	ncRNA_exonic	RRN3P3	P+K-
16_23360199	0.592	0.571	0.998	1	1	1	1	PK	rs238547	exonic	SCNN1B	P+K-
16_23582278	0.165	0.163	0.887	1	1	1	1	PK	rs541504918	UTR3	UBFD1	P-K+
16_23582840	0.19	0.179	0.867	0.998	1	1	1	PK	rs3803720	UTR3	UBFD1	P-K+
16_2551015	0.554	0.552	0.974	0.999	1	1	1	PK	rs76267944	UTR3	TBC1D24	P+K-
16_29677843	0.478	0.553	0.997	1	1	1	1	PK	rs11574559	UTR3	SPN	P-K+
16_30034986	0.284	0.284	0.955	1	1	1	1	PK	rs79063905	exonic	C16orf92	P-K+
16_30346692	0.269	0.273	0.768	0.98	1	1	1	PK	rs146098127	ncRNA_exonic	SMG1P5	P+K-
16_30380872	0.382	0.359	0.866	0.997	1	1	1	PK	rs71389465	exonic	TBC1D10B	P-K+
16_30393660	0.27	0.256	0.758	0.981	1	1	1	PK	rs4787643	exonic	SEPTIN1	P-K+
16_30408765	0.261	0.262	0.739	0.981	1	1	1	PK	rs12921440	exonic	ZNF48	P-K+
16_30408961	0.626	0.599	0.973	1	1	1	1	PK	rs61978578	exonic	ZNF48	P-K+
16_30536918	0.281	0.284	0.794	0.983	1	1	1	PK	rs10871453	exonic	ZNF768	P+K-
16_30936081	0.638	0.621	0.984	1	1	1	1	PK	rs35675346	exonic	FBXL19	P-K+
16_31142271	0.378	0.3	0.96	1	1	1	1	PK	rs17855606	exonic	KAT8	P+K-
16_31154146	0.262	0.254	0.719	0.967	1	1	1	PK	rs1549299	exonic	PRSS36	P+K-
16_31470540	0.716	0.717	0.995	1	1	1	1	PK	rs3813002	UTR5	ARMC5	P+K-
16_31489033	0.758	0.721	0.999	1	1	1	1	PK	rs13143	UTR3	TGFB1I1	P+K-
16_31718442	0.275	0.281	0.799	0.986	1	1	1	PK	rs17839515	ncRNA_exonic	CLUHP3	P-K+
16_31765220	0.293	0.261	0.771	0.971	1	1	1	PK	rs11861974	exonic	ZNF720	P-K+
16_3304573	0.287	0.273	0.82	0.984	1	1	1	PK	rs224223	exonic	MEFV	P-K+
16_3304654	0.238	0.23	0.732	0.982	1	1	1	PK	rs224224	exonic	MEFV	P-K+
16_3339435	0.227	0.257	0.925	1	1	1	1	PK	rs220379	exonic	ZNF263	P-K+
16_4016943	0.266	0.27	0.932	1	1	1	1	PK	rs2230741	exonic	ADCY9	P-K+
16_4164364	0.456	0.452	0.929	0.998	1	1	1	PK	rs2230738	exonic	ADCY9	P-K+
16_4404857	0.234	0.245	0.732	0.982	1	1	1	PK	rs12756	UTR3	CORO7	P+K-
16_4796399	0.306	0.291	0.801	0.992	1	1	1	PK	rs61746912	exonic	C16orf71	P-K+
16_4853816	0.214	0.223	0.695	0.948	1	1	1	PK	rs2290562	UTR3	GLYR1	P-K+
16_49312673	0.282	0.298	0.78	0.978	1	1	1	PK	rs41210	UTR3	CBLN1	P-K+
16_55364459	0.395	0.429	0.893	0.996	1	1	1	PK	rs2008953	UTR3	IRX6	P-K+
16_55807839	0.287	0.276	0.817	0.988	1	1	1	PK	rs28547176	ncRNA_exonic	CES1P1	P-K+
16_57075406	0.111	0.17	0.859	0.999	1	1	1	PK	rs56171037	exonic	NLRC5	P-K+
16_57392733	0.232	0.222	0.777	0.992	1	1	1	PK	rs4359426	exonic	CCL22	P+K-
16_57399638	0.49	0.484	0.95	1	1	1	1	PK	rs658559	UTR3	CCL22	P+K-
16_65022114	0.277	0.29	0.767	0.986	1	1	1	PK	rs28216	exonic	CDH11	P+K-
16_66646591	0.519	0.464	0.917	0.998	1	1	1	PK	rs3743719	UTR3	CMTM3	P+K-
16_678843	0.552	0.701	0.993	1	1	1	1	PK	rs1984395	UTR3	RAB40C	P-K+
16_68260827	0.619	0.73	0.999	1	1	1	1	PK	rs28361357	UTR3	NFATC3	P+K-
16_68294800	0.22	0.244	0.738	0.959	1	1	1	PK	rs7672	UTR3	PLA2G15	P-K+
16_68732457	0.433	0.448	0.941	0.999	1	1	1	PK	rs1886699	UTR3	CDH3	P-K+
16_71487206	0.259	0.255	0.779	0.974	1	1	1	PK	rs2070832	exonic	ZNF23	P+K-
16_71682796	0.69	0.688	0.993	1	1	1	1	PK	rs61733125	exonic	PHLPP2	P+K-
16_71773190	0.506	0.509	0.948	0.998	1	1	1	PK	rs904763	exonic	AP1G1	P+K-
16_71885423	0.278	0.288	0.8	0.992	1	1	1	PK	rs61747555	exonic	ATXN1L	P-K+
16_72007399	0.422	0.456	0.931	0.999	1	1	1	PK	rs9925415	exonic	PKD1L3	P-K+
16_72020134	0.421	0.434	0.907	0.998	1	1	1	PK	rs12708923	exonic	PKD1L3	P-K+
16_72184629	0.333	0.324	0.879	0.999	1	1	1	PK	rs217180	exonic	PMFBP1	P-K+
16_74490556	0.193	0.185	0.874	0.999	1	1	1	PK	rs9945	exonic	GLG1	P-K+
16_74506447	0.133	0.166	0.887	1	1	1	1	PK	rs8059315	intronic	GLG1	P-K+
16_75144297	0.232	0.261	0.747	0.976	1	1	1	PK	rs1043503	UTR3	ZNRF1	P-K+
16_75269534	0.614	0.557	0.976	1	1	1	1	PK	rs3743613	exonic	BCAR1	P+K-
16_76592739	0.297	0.289	0.758	0.973	1	1	1	PK	rs34036659	UTR3	CNTNAP4	P-K+
16_771181	0.258	0.234	0.689	0.961	1	1	1	PK	rs56225914	UTR5	ANTKMT	P+K-
16_81157385	0.241	0.261	0.73	0.97	1	1	1	PK	rs8050204	exonic	PKD1L2	P+K-
16_81161552	0.405	0.329	0.848	0.991	1	1	1	PK	rs16954717	exonic	PKD1L2	P+K-
16_81161569	0.332	0.335	0.852	0.995	1	1	1	PK	rs75417926	exonic	PKD1L2	P+K-
16_81161571	0.326	0.311	0.839	0.994	1	1	1	PK	rs80097269	exonic	PKD1L2	P+K-
16_81161578	0.711	0.674	0.992	1	1	1	1	PK	rs7206183	exonic	PKD1L2	P+K-
16_81161608	0.208	0.234	0.727	0.965	1	1	1	PK	rs16954722	exonic	PKD1L2	P+K-
16_81819768	0.39	0.438	0.93	1	1	1	1	PK	rs1143685	exonic	PLCG2	P-K+
16_820143	0.292	0.278	0.798	0.977	1	1	1	PK	rs9746539	upstream	MIR662	P-K+
16_839084	0.655	0.659	0.993	1	1	1	1	PK	rs2277901	exonic	CHTF18	P-K+
16_83986885	0.325	0.305	0.779	0.983	1	1	1	PK	rs7203516	UTR5	OSGIN1	P-K+
16_83986888	0.307	0.309	0.76	0.972	1	1	1	PK	rs7203864	UTR5	OSGIN1	P-K+
16_84940479	0.452	0.421	0.927	1	1	1	1	PK	rs1874008	UTR3	CRISPLD2	P-K+
16_86547496	0.246	0.254	0.669	0.952	1	1	1	PK	rs11860845	UTR3	FOXF1	P-K+
16_87364488	0.384	0.413	0.886	0.999	1	1	1	PK	rs79224744	UTR3	FBXO31	P+K-
16_87732109	0.305	0.3	0.792	0.985	1	1	1	PK	rs2303768	downstream	JPH3	P-K+
16_87735527	0.299	0.287	0.8	0.983	1	1	1	PK	rs7199037	intergenic	JPH3(dist=3766),KLHDC4(dist=5891)	P-K+
16_87864375	0.181	0.167	0.88	1	1	1	1	PK	rs566257213	UTR3	SLC7A5	P+K-
16_88017809	0.292	0.295	0.775	0.969	1	1	1	PK	rs3815820	exonic	BANP	P-K+
16_88552370	0.354	0.346	0.825	0.99	1	1	1	PK	rs3751673	exonic	ZFPM1	P-K+
16_88744509	0.129	0.093	0.762	0.999	1	1	1	PK	rs72811438	ncRNA_UTR3	SNAI3	P-K+
16_88781125	0.451	0.436	0.919	1	1	1	1	PK	rs8043637	exonic	CTU2	P+K-
16_88782676	0.285	0.287	0.789	0.98	1	1	1	PK	rs2290902	exonic	PIEZO1	P+K-
16_88783521	0.329	0.293	0.784	0.974	1	1	1	PK	rs6500491	exonic	PIEZO1	P+K-
16_88874778	0.617	0.597	0.989	1	1	1	1	PK	rs15829	UTR3	CDT1	P+K-
16_8889533	0.513	0.52	0.955	1	1	1	1	PK	rs1864	UTR3	TMEM186	P+K-
16_89238190	0.309	0.273	0.807	0.987	1	1	1	PK	rs12927793	UTR5	CDH15	P+K-
16_89238215	0.129	0.315	0.882	0.997	1	1	1	PK	rs139759411	UTR5	CDH15	P-K+
16_89284286	0.565	0.558	0.979	0.999	1	1	1	PK	rs3803722	UTR5	ZNF778	P-K+
16_89289624	0.701	0.706	1	1	1	1	1	PK	rs12920028	exonic	ZNF778	P-K+
16_89293271	0.364	0.323	0.872	0.994	1	1	1	PK	rs28417933	exonic	ZNF778	P+K-
16_89293614	0.301	0.328	0.869	0.994	1	1	1	PK	rs4785626	exonic	ZNF778	P+K-
16_89294184	0.306	0.29	0.804	0.99	1	1	1	PK	rs4785627	exonic	ZNF778	P+K-
16_89294381	0.274	0.273	0.79	0.976	1	1	1	PK	rs28415940	exonic	ZNF778	P+K-
16_89294511	0.35	0.345	0.864	0.992	1	1	1	PK	rs28638280	exonic	ZNF778	P+K-
16_89295046	0.344	0.312	0.833	0.996	1	1	1	PK	rs12927047	UTR3	ZNF778	P-K+
16_89295345	0.678	0.694	1	1	1	1	1	PK	rs12926572	UTR3	ZNF778	P-K+
16_89350038	0.339	0.315	0.783	0.987	1	1	1	PK	rs2279348	exonic	ANKRD11	P+K-
16_90110195	0.316	0.326	0.865	0.997	1	1	1	PK	rs3743823	ncRNA_exonic	URAHP	P+K-
17_1203617	0.29	0.288	0.787	0.967	1	1	1	PK	rs4790290	UTR3	TRARG1	P-K+
17_15930882	0.281	0.185	0.861	1	1	1	1	PK	rs3744328	UTR3	TTC19	P+K-
17_15931436	0.229	0.125	0.777	0.999	1	1	1	PK	rs73981413	UTR3	TTC19	P+K-
17_15931545	0.171	0.198	0.888	1	1	1	1	PK	rs11554356	UTR3	TTC19	P+K-
17_15931807	0.167	0.175	0.881	1	1	1	1	PK	rs73981414	UTR3	TTC19	P+K-
17_1616017	0.206	0.201	0.918	0.999	1	1	1	PK	rs59282480	ncRNA_exonic	MIR22HG	P+K-
17_1637458	0.344	0.334	0.831	0.986	1	1	1	PK	rs8065251	exonic	WDR81	P-K+
17_1641035	0.367	0.35	0.828	0.993	1	1	1	PK	rs2287322	UTR3	WDR81	P-K+
17_1641715	0.463	0.463	0.927	0.998	1	1	1	PK	rs1310	UTR3	WDR81	P-K+
17_1641806	0.256	0.269	0.723	0.975	1	1	1	PK	rs1045806	UTR3	WDR81	P-K+
17_1648502	0.352	0.352	0.822	0.986	1	1	1	PK	rs2070863	exonic	SERPINF2	P-K+
17_1657653	0.458	0.603	0.976	1	1	1	1	PK	rs1057335	exonic	SERPINF2	P-K+
17_16852206	0.348	0.357	0.988	1	1	1	1	PK	rs35062843	exonic	TNFRSF13B	P+K-
17_17206716	0.31	0.176	0.881	1	1	1	1	PK	rs111471616	UTR5	NT5M	P+K-
17_17997209	0.271	0.294	0.798	0.992	1	1	1	PK	rs2230316	exonic	DRG2	P-K+
17_18022039	0.361	0.291	0.799	0.99	1	1	1	PK	rs854818	UTR5	MYO15A	P+K-
17_18023897	0.286	0.265	0.819	0.985	1	1	1	PK	rs2955365	exonic	MYO15A	P+K-
17_18024013	0.248	0.257	0.789	0.977	1	1	1	PK	rs2955366	exonic	MYO15A	P+K-
17_1840079	0.221	0.207	0.915	1	1	1	1	PK	rs143202933	exonic	RTN4RL1	P+K-
17_18647539	0.295	0.314	0.826	0.986	1	1	1	PK	rs62073745	UTR5	FBXW10	P+K-
17_20353194	0.342	0.224	0.897	1	1	1	1	PK	rs547451535	UTR3	LGALS9B	P+K-
17_21909650	0.368	0.324	0.807	0.983	1	1	1	PK	rs2019216	ncRNA_exonic	FLJ36000	P-K+
17_2266799	0.446	0.379	0.88	0.995	1	1	1	PK	rs745400	exonic	SGSM2	P-K+
17_2266812	0.382	0.399	0.9	0.996	1	1	1	PK	rs2003968	exonic	SGSM2	P-K+
17_2268311	0.377	0.388	0.893	0.995	1	1	1	PK	rs2248821	exonic	SGSM2	P-K+
17_2322776	0.367	0.309	0.771	0.984	1	1	1	PK	rs1056321	UTR3	METTL16	P-K+
17_26206414	0.191	0.221	0.697	0.968	1	1	1	PK	rs3751972	UTR3	LYRM9	P+K-
17_26722645	0.585	0.545	0.98	1	1	1	1	PK	rs8079943	UTR3	SLC46A1	P-K+
17_27587796	0.213	0.226	0.686	0.967	1	1	1	PK	rs16964955	UTR3	NUFIP2	P+K-
17_290362	0.24	0.255	0.698	0.955	1	1	1	PK	rs12776	UTR3	RFLNB	P+K-
17_290370	0.253	0.256	0.691	0.96	1	1	1	PK	rs13072	UTR3	RFLNB	P+K-
17_290460	0.284	0.236	0.711	0.955	1	1	1	PK	rs3201393	UTR3	RFLNB	P+K-
17_290552	0.327	0.303	0.961	1	1	1	1	PK	rs7223337	UTR3	RFLNB	P+K-
17_2940671	0.872	0.829	0.999	1	1	1	1	PK	rs11552060	UTR3	RAP1GAP2	P+K-
17_33289937	0.316	0.306	0.78	0.987	1	1	1	PK	rs8249	UTR3	ZNF830	P-K+
17_33331575	0.4	0.535	0.966	1	1	1	1	PK	rs1052536	UTR3	LIG3	P-K+
17_3416555	0.35	0.341	0.87	0.997	1	1	1	PK	rs7208811	UTR3	TRPV3	P+K-
17_3469766	0.445	0.502	0.948	1	1	1	1	PK	rs4790521	UTR3	TRPV1	P+K-
17_34854280	0.23	0.235	0.685	0.962	1	1	1	PK	rs2306590	exonic	MYO19	P-K+
17_3649214	0.516	0.519	0.943	1	1	1	1	PK	rs1183610	exonic	ITGAE	P-K+
17_3657175	0.305	0.294	0.754	0.959	1	1	1	PK	rs220479	exonic	ITGAE	P-K+
17_36830459	0.251	0.257	0.747	0.97	1	1	1	PK	rs111565436	exonic	EPOP	P+K-
17_36830727	0.325	0.331	0.971	1	1	1	1	PK	rs76756126	exonic	EPOP	P+K-
17_38645125	0.381	0.417	0.894	0.996	1	1	1	PK	rs3764424	exonic	TNS4	P-K+
17_39137387	0.403	0.316	0.853	0.993	1	1	1	PK	rs2010027	exonic	KRT40	P+K-
17_39164857	0.364	0.285	0.768	0.99	1	1	1	PK	rs142754182	UTR3	KRTAP3-1	P+K-
17_39164881	0.302	0.329	0.814	0.992	1	1	1	PK	rs10491133	UTR3	KRTAP3-1	P+K-
17_39164919	0.393	0.304	0.782	0.987	1	1	1	PK	rs111531901	UTR3	KRTAP3-1	P+K-
17_39165174	0.216	0.295	0.814	0.989	1	1	1	PK	rs112432710	exonic	KRTAP3-1	P+K-
17_40465910	0.292	0.254	0.761	0.982	1	1	1	PK	rs1053005	UTR3	STAT3	P+K-
17_40466438	0.282	0.299	0.774	0.978	1	1	1	PK	rs3744483	UTR3	STAT3	P+K-
17_41845235	0.236	0.245	0.696	0.973	1	1	1	PK	rs1230398	UTR3	DUSP3	P-K+
17_42153562	0.19	0.177	0.686	0.97	1	1	1	PK	rs1046770	UTR3	G6PC3	P-K+
17_42225547	0.338	0.338	0.845	0.996	1	1	1	PK	rs227584	exonic	C17orf53	P+K-
17_42239561	0.284	0.256	0.756	0.971	1	1	1	PK	rs13726	UTR3	C17orf53	P+K-
17_42255097	0.349	0.317	0.867	0.991	1	1	1	PK	rs3826412	ncRNA_exonic	ASB16-AS1	P+K-
17_42269017	0.286	0.258	0.771	0.984	1	1	1	PK	rs7089	UTR3	TMUB2	P+K-
17_42270291	0.386	0.345	0.859	0.996	1	1	1	PK	rs8079310	UTR3	ATXN7L3	P+K-
17_42453065	0.437	0.435	0.904	0.999	1	1	1	PK	rs5911	exonic	ITGA2B	P-K+
17_43923180	0.515	0.503	0.976	1	1	1	1	PK	rs242944	exonic	SPPL2C	P-K+
17_43923266	0.129	0.142	0.795	0.998	1	1	1	PK	rs62054815	exonic	SPPL2C	P+K-
17_4441309	0.282	0.278	0.744	0.967	1	1	1	PK	rs10521140	UTR3	SPNS2	P-K+
17_44625928	0.675	0.667	0.986	1	1	1	1	PK	rs151267673	exonic	LRRC37A2	P+K-
17_45786621	0.08	0.08	0.681	0.991	1	1	1	PK	rs80267077	exonic	TBKBP1	P-K+
17_45885687	0.667	0.66	0.993	1	1	1	1	PK	rs9907142	exonic	OSBPL7	P+K-
17_45901123	0.198	0.564	0.998	1	1	1	1	PK	rs3209	UTR3	MRPL10	P+K-
17_45994094	0.524	0.646	0.981	1	1	1	1	PK	rs2228251	exonic	SP2	P+K-
17_46024660	0.365	0.363	0.84	0.995	1	1	1	PK	rs7220104	UTR3	PNPO	P+K-
17_47209861	0.344	0.312	0.762	0.983	1	1	1	PK	rs2177308	UTR5	B4GALNT2	P+K-
17_47283815	0.294	0.301	0.854	0.99	1	1	1	PK	rs55634267	UTR3	GNGT2	P-K+
17_47657824	0.268	0.254	0.934	1	1	1	1	PK	rs2537730	UTR3	NXPH3	P+K-
17_4848450	0.566	0.524	0.953	1	1	1	1	PK	rs6559	UTR3	RNF167	P+K-
17_4856376	0.52	0.498	0.954	1	1	1	1	PK	rs238238	exonic	ENO3	P+K-
17_4875566	0.249	0.323	0.81	0.974	1	1	1	PK	rs238230	exonic	CAMTA2	P+K-
17_4883818	0.435	0.383	0.854	0.992	1	1	1	PK	rs238234	exonic	CAMTA2	P+K-
17_48917609	0.271	0.388	0.886	0.992	1	1	1	PK	rs36031777	exonic	WFIKKN2	P+K-
17_4936898	0.385	0.415	0.886	0.998	1	1	1	PK	rs2304445	exonic	SLC52A1	P-K+
17_4997433	0.484	0.448	0.881	0.999	1	1	1	PK	rs12600437	UTR3	ZFP3	P-K+
17_5031946	0.299	0.328	0.785	0.982	1	1	1	PK	rs2071456	UTR5	USP6	P-K+
17_5032545	0.396	0.441	0.892	0.996	1	1	1	PK	rs1122313	UTR5	USP6	P-K+
17_5085857	0.438	0.412	0.887	0.998	1	1	1	PK	rs1730488	exonic	ZNF594	P-K+
17_5403468	0.176	0.191	0.855	0.999	1	1	1	PK	rs28692633	UTR3	LOC728392	P+K-
17_5418107	0.266	0.36	0.844	0.993	1	1	1	PK	rs74929853	exonic	NLRP1	P-K+
17_5418799	0.291	0.256	0.724	0.964	1	1	1	PK	rs2137722	exonic	NLRP1	P-K+
17_5424886	0.355	0.321	0.868	0.991	1	1	1	PK	rs2301583	exonic	NLRP1	P-K+
17_54941516	0.378	0.399	0.849	0.992	1	1	1	PK	rs1992554	UTR3	DGKE	P+K-
17_54961660	0.142	0.37	0.837	0.984	1	1	1	PK	rs2525990	ncRNA_exonic	MTVR2	P+K-
17_54967404	0.366	0.39	0.815	0.984	1	1	1	PK	rs205500	UTR3	TRIM25	P+K-
17_54967528	0.318	0.344	0.782	0.981	1	1	1	PK	rs2525998	UTR3	TRIM25	P+K-
17_56620501	0.554	0.37	0.982	1	1	1	1	PK	rs17222523	exonic	SEPTIN4	P+K-
17_59763465	0.257	0.224	0.678	0.942	1	1	1	PK	rs4986765	exonic	BRIP1	P+K-
17_64804729	0.16	0.167	0.859	1	1	1	1	PK	rs56095570	UTR3	PRKCA	P+K-
17_6556326	0.234	0.23	0.93	1	1	1	1	PK	rs4796532	UTR3	C17orf100	P-K+
17_70122108	0.339	0.304	0.971	1	1	1	1	PK	rs1042678	UTR3	SOX9	P-K+
17_71280052	0.256	0.278	0.774	0.983	1	1	1	PK	rs6905	UTR3	CDC42EP4	P-K+
17_71281352	0.447	0.446	0.921	1	1	1	1	PK	rs3751928	UTR3	CDC42EP4	P-K+
17_72240177	0.355	0.344	0.775	0.973	1	1	1	PK	rs35999669	exonic	TTYH2	P-K+
17_72246101	0.419	0.392	0.843	0.992	1	1	1	PK	rs3897753	exonic	TTYH2	P-K+
17_72246466	0.264	0.313	0.785	0.974	1	1	1	PK	rs7224615	exonic	TTYH2	P-K+
17_72248483	0.161	0.312	0.772	0.986	1	1	1	PK	rs4789640	exonic	TTYH2	P-K+
17_72257713	0.189	0.213	0.675	0.948	1	1	1	PK	rs3186520	UTR3	TTYH2	P-K+
17_72295966	0.273	0.321	0.86	0.997	1	1	1	PK	rs34159194	exonic	DNAI2	P-K+
17_72469966	0.628	0.648	0.996	1	1	1	1	PK	rs2272111	exonic	CD300A	P-K+
17_72691123	0.214	0.209	0.907	1	1	1	1	PK	rs34071577	UTR3	CD300LF	P+K-
17_72766993	0.562	0.55	0.951	1	1	1	1	PK	rs12797	UTR3	NAT9	P+K-
17_72954838	0.151	0.18	0.873	1	1	1	1	PK	rs142908356	exonic	HID1	P-K+
17_7342806	0.126	0.171	0.875	1	1	1	1	PK	rs11869879	upstream	FGF11	P+K-
17_73588542	0.26	0.244	0.706	0.957	1	1	1	PK	rs736521	intronic	MYO15B	P+K-
17_73819525	0.361	0.274	0.761	0.981	1	1	1	PK	rs8078208	exonic	UNK	P-K+
17_73840567	0.253	0.279	0.818	0.996	1	1	1	PK	rs3744012	UTR5	UNC13D	P-K+
17_7402600	0.235	0.239	0.736	0.966	1	1	1	PK	rs2228129	exonic	POLR2A	P+K-
17_7474992	0.355	0.427	0.912	0.997	1	1	1	PK	rs10468481	ncRNA_UTR3	SENP3	P-K+
17_7491177	0.415	0.409	0.939	0.999	1	1	1	PK	rs4227	UTR3	MPDU1	P-K+
17_7530271	0.388	0.401	0.844	0.991	1	1	1	PK	rs858520	exonic	SAT2	P-K+
17_75372339	0.348	0.421	0.892	1	1	1	1	PK	rs312826	UTR5	SEPTIN9	P+K-
17_76354380	0.32	0.178	0.861	1	1	1	1	PK	rs2280148	UTR3	SOCS3	P-K+
17_78078709	0.215	0.224	0.697	0.959	1	1	1	PK	rs1800300	exonic	GAA	P+K-
17_78854223	0.385	0.379	0.901	0.996	1	1	1	PK	rs2289759	exonic	RPTOR	P-K+
17_79089590	0.288	0.284	0.953	1	1	1	1	PK	rs4969391	exonic	BAIAP2	P+K-
17_79091353	0.361	0.365	0.909	0.997	1	1	1	PK	rs1801833	UTR3	AATK	P-K+
17_79279017	0.239	0.257	0.736	0.959	1	1	1	PK	rs2056439	ncRNA_exonic	LINC00482	P+K-
17_80017902	0.228	0.246	0.772	0.984	1	1	1	PK	rs73999366	exonic	DUS1L	P+K-
17_80020812	0.269	0.297	0.789	0.983	1	1	1	PK	rs11542332	exonic	DUS1L	P+K-
17_80280865	0.276	0.255	0.727	0.961	1	1	1	PK	rs11077986	exonic	SECTM1	P+K-
17_80350331	0.429	0.418	0.897	0.997	1	1	1	PK	rs11903	exonic	OGFOD3	P-K+
17_80352234	0.216	0.242	0.76	0.989	1	1	1	PK	rs62079522	UTR3	OGFOD3	P+K-
17_80352303	0.22	0.216	0.764	0.989	1	1	1	PK	rs62079523	exonic	OGFOD3	P+K-
17_8048169	0.277	0.294	0.786	0.987	1	1	1	PK	rs2253820	exonic	PER1	P+K-
17_8048283	0.947	0.948	1	1	1	1	1	PK	rs2735611	exonic	PER1	P+K-
17_80560421	0.225	0.262	0.695	0.956	1	1	1	PK	rs8795	UTR3	FOXK2	P-K+
17_80561324	0.289	0.306	0.814	0.984	1	1	1	PK	rs1051855	UTR3	FOXK2	P-K+
17_80561616	0.281	0.254	0.672	0.94	1	1	1	PK	rs3794713	UTR3	FOXK2	P-K+
17_80615290	0.311	0.319	0.82	0.986	1	1	1	PK	rs11105	UTR3	RAB40B	P-K+
17_8132763	0.265	0.303	0.777	0.988	1	1	1	PK	rs3826543	exonic	CTC1	P+K-
17_8706451	0.307	0.284	0.802	0.982	1	1	1	PK	rs2242375	UTR3	PIK3R6	P-K+
17_9801324	0.419	0.607	0.999	1	1	1	1	PK	rs887259	UTR3	RCVRN	P+K-
18_10752666	0.084	0.285	0.851	0.997	1	1	1	PK	rs7234309	exonic	PIEZO2	P+K-
18_11854083	0.081	0.078	0.668	0.994	1	1	1	PK	rs141509274	UTR3	CHMP1B	P-K+
18_11882676	0.324	0.355	0.835	0.996	1	1	1	PK	rs640519	UTR3	GNAL,MPPE1	P+K-
18_14543039	0.335	0.329	0.868	0.998	1	1	1	PK	rs45570841	exonic	POTEC	P+K-
18_20877437	0.29	0.291	0.822	0.993	1	1	1	PK	rs71360517	UTR3	TMEM241	P+K-
18_212756	0.308	0.328	0.77	0.974	1	1	1	PK	rs1061599	UTR3	USP14	P-K+
18_2803926	0.854	0.853	0.999	1	1	1	1	PK	rs7238459	UTR3	SMCHD1	P+K-
18_2891847	0.242	0.231	0.773	0.99	1	1	1	PK	rs3826638	exonic	EMILIN2	P-K+
18_29056862	0.249	0.271	0.922	1	1	1	1	PK	rs112711163	UTR3	DSG3	P-K+
18_2917152	0.198	0.183	0.867	1	1	1	1	PK	rs1164	UTR3	LPIN2	P+K-
18_30092097	0.241	0.245	0.7	0.947	1	1	1	PK	rs718721	ncRNA_exonic	WBP11P1	P+K-
18_30093722	0.273	0.233	0.693	0.952	1	1	1	PK	rs11081773	ncRNA_exonic	WBP11P1	P+K-
18_30093946	0.255	0.238	0.704	0.959	1	1	1	PK	rs11873902	ncRNA_exonic	WBP11P1	P+K-
18_30349691	0.282	0.299	0.759	0.967	1	1	1	PK	rs17851892	exonic	KLHL14	P-K+
18_33779855	0.168	0.184	0.737	0.982	1	1	1	PK	rs623053	exonic	MOCOS	P-K+
18_47363930	0.177	0.203	0.862	1	1	1	1	PK	rs79271359	exonic	MYO5B	P-K+
18_47363931	0.187	0.185	0.872	1	1	1	1	PK	rs77840018	exonic	MYO5B	P-K+
18_48256888	0.45	0.568	0.965	1	1	1	1	PK	rs3288	UTR3	MAPK4	P+K-
18_48257413	0.586	0.524	0.976	0.999	1	1	1	PK	rs71357248	UTR3	MAPK4	P+K-
18_5144321	0.281	0.278	0.82	0.988	1	1	1	PK	rs430364	UTR3	AKAIN1	P-K+
18_5144730	0.318	0.347	0.865	0.994	1	1	1	PK	rs12963531	UTR3	AKAIN1	P-K+
18_5145161	0.359	0.287	0.797	0.99	1	1	1	PK	rs429311	UTR3	AKAIN1	P-K+
18_56196451	0.267	0.293	0.748	0.962	1	1	1	PK	rs7236563	exonic	ALPK2	P+K-
18_56202768	0.481	0.428	0.905	0.997	1	1	1	PK	rs3809983	exonic	ALPK2	P+K-
18_56203074	0.479	0.419	0.898	0.998	1	1	1	PK	rs3809982	exonic	ALPK2	P+K-
18_56203120	0.433	0.421	0.905	0.999	1	1	1	PK	rs3809981	exonic	ALPK2	P+K-
18_56204410	0.374	0.347	0.849	0.992	1	1	1	PK	rs55910046	exonic	ALPK2	P+K-
18_56204671	0.349	0.348	0.812	0.991	1	1	1	PK	rs4940404	exonic	ALPK2	P+K-
18_56204932	0.268	0.273	0.722	0.965	1	1	1	PK	rs3809973	exonic	ALPK2	P+K-
18_56205262	0.403	0.356	0.829	0.988	1	1	1	PK	rs12103986	exonic	ALPK2	P+K-
18_57103126	0.108	0.478	0.995	1	1	1	1	PK	rs72958116	UTR3	CCBE1	P+K-
18_61655200	0.337	0.251	0.766	0.979	1	1	1	PK	rs9961532	UTR3	SERPINB8	P+K-
18_649759	0.42	0.443	0.921	0.999	1	1	1	PK	rs1058151	UTR3	TYMSOS	P-K+
18_72264639	0.238	0.229	0.939	1	1	1	1	PK	rs28476707	ncRNA_exonic	LINC00909	P-K+
18_76829525	0.398	0.392	0.9	0.999	1	1	1	PK	rs4078115	exonic	ATP9B	P+K-
18_77724726	0.245	0.22	0.927	1	1	1	1	PK	rs8095764	UTR5	HSBP1L1	P+K-
18_77915383	0.176	0.183	0.874	1	1	1	1	PK	rs1132560	ncRNA_UTR3	PARD6G	P+K-
18_77916414	0.185	0.202	0.869	1	1	1	1	PK	rs7238232	ncRNA_UTR3	PARD6G	P+K-
18_77917479	0.186	0.183	0.885	1	1	1	1	PK	rs62101564	ncRNA_UTR3	PARD6G	P+K-
18_9886988	0.297	0.288	0.792	0.982	1	1	1	PK	rs34812912	exonic	TXNDC2	P+K-
18_9887149	0.297	0.298	0.784	0.981	1	1	1	PK	rs11662946	exonic	TXNDC2	P+K-
18_9888027	0.276	0.265	0.809	0.975	1	1	1	PK	rs11664080	exonic	TXNDC2	P+K-
18_9958672	0.258	0.224	0.79	0.981	1	1	1	PK	rs29091	UTR3	VAPA	P-K+
18_9959118	0.354	0.233	0.763	0.987	1	1	1	PK	rs9807392	UTR3	VAPA	P+K-
18_9959370	0.286	0.307	0.79	0.983	1	1	1	PK	rs627262	UTR3	VAPA	P-K+
18_9959493	0.396	0.392	0.866	0.998	1	1	1	PK	rs3069	UTR3	VAPA	P-K+
19_10131999	0.301	0.326	0.83	0.983	1	1	1	PK	rs1644731	exonic	RDH8	P-K+
19_10132793	0.292	0.333	0.806	0.982	1	1	1	PK	rs1673136	UTR3	RDH8	P-K+
19_10132859	0.375	0.326	0.816	0.993	1	1	1	PK	rs1644730	UTR3	RDH8	P-K+
19_10579474	0.272	0.261	0.74	0.966	1	1	1	PK	rs7256672	UTR3	PDE4A	P-K+
19_10676423	0.37	0.387	0.87	0.991	1	1	1	PK	rs3745245	exonic	KRI1	P+K-
19_10676681	0.366	0.38	0.843	0.991	1	1	1	PK	rs3218222	UTR5	KRI1	P+K-
19_1228191	0.488	0.47	0.945	1	1	1	1	PK	rs10415095	UTR3	STK11	P-K+
19_1231142	0.265	0.302	0.83	0.988	1	1	1	PK	rs8110590	exonic	CBARP	P-K+
19_1272040	0.303	0.262	0.798	0.986	1	1	1	PK	rs12488	exonic	CIRBP	P-K+
19_12772090	0.33	0.371	0.897	0.997	1	1	1	PK	rs1133330	exonic	MAN2B1	P-K+
19_13207284	0.186	0.168	0.849	1	1	1	1	PK	rs11555274	UTR3	NFIX	P-K+
19_13249244	0.441	0.402	0.876	0.998	1	1	1	PK	rs8112067	UTR3	NACC1	P-K+
19_14030689	0.305	0.304	0.803	0.966	1	1	1	PK	rs10410239	exonic	CC2D1A	P+K-
19_14038791	0.29	0.252	0.92	1	1	1	1	PK	rs2305777	exonic	CC2D1A	P-K+
19_1481481	0.304	0.329	0.8	0.981	1	1	1	PK	rs1047854	UTR3	PCSK4	P+K-
19_1481559	0.211	0.255	0.729	0.951	1	1	1	PK	rs1047852	UTR3	PCSK4	P+K-
19_14829749	0.548	0.54	0.962	1	1	1	1	PK	rs3764626	exonic	ZNF333	P-K+
19_14830568	0.295	0.306	0.809	0.995	1	1	1	PK	rs11666622	UTR3	ZNF333	P-K+
19_14830749	0.535	0.585	0.977	1	1	1	1	PK	rs11085909	UTR3	ZNF333	P-K+
19_15587345	0.427	0.316	0.845	0.992	1	1	1	PK	rs3813135	exonic	PGLYRP2	P+K-
19_1577208	0.242	0.252	0.701	0.956	1	1	1	PK	rs1053151	UTR3	MBD3	P-K+
19_16025176	0.252	0.268	0.741	0.964	1	1	1	PK	rs1060463	exonic	CYP4F11	P-K+
19_16040292	0.369	0.311	0.811	0.991	1	1	1	PK	rs3765070	exonic	CYP4F11	P-K+
19_16244326	0.142	0.248	0.781	0.989	1	1	1	PK	rs1043452	UTR3	RAB8A	P-K+
19_16831060	0.519	0.492	0.972	1	1	1	1	PK	rs12983375	UTR5	NWD1	P+K-
19_17392483	0.463	0.483	0.946	0.996	1	1	1	PK	rs7246262	upstream	ANKLE1	P+K-
19_17392894	0.329	0.36	0.85	0.983	1	1	1	PK	rs8100241	exonic	ANKLE1	P+K-
19_17393015	0.648	0.62	0.976	1	1	1	1	PK	rs1864116	exonic	ANKLE1	P+K-
19_17393504	0.434	0.439	0.935	0.999	1	1	1	PK	rs1864113	exonic	ANKLE1	P+K-
19_17393530	0.441	0.373	0.862	0.992	1	1	1	PK	rs8108174	exonic	ANKLE1	P+K-
19_17394124	0.162	0.409	0.877	0.992	1	1	1	PK	rs2363956	exonic	ANKLE1	P+K-
19_17394504	0.398	0.427	0.903	0.993	1	1	1	PK	rs891017	exonic	ANKLE1	P+K-
19_17395003	0.517	0.441	0.931	0.996	1	1	1	PK	rs11086065	exonic	ANKLE1	P+K-
19_17395055	0.515	0.528	0.937	1	1	1	1	PK	rs11882562	exonic	ANKLE1	P+K-
19_17396549	0.532	0.527	0.963	0.999	1	1	1	PK	rs751599	exonic	ANKLE1	P+K-
19_17397700	0.904	0.904	1	1	1	1	1	PK	rs10401700	UTR3	ANKLE1	P+K-
19_17414138	0.294	0.338	0.776	0.974	1	1	1	PK	rs12986312	UTR5	ABHD8	P+K-
19_17431495	0.304	0.295	0.776	0.977	1	1	1	PK	rs11666036	UTR3	DDA1	P+K-
19_17432355	0.461	0.444	0.927	0.995	1	1	1	PK	rs2363963	UTR3	DDA1	P+K-
19_17435887	0.309	0.321	0.789	0.979	1	1	1	PK	rs56286266	exonic	ANO8	P+K-
19_17448961	0.243	0.243	0.68	0.961	1	1	1	PK	rs1864112	exonic	GTPBP3	P+K-
19_17450016	0.252	0.227	0.706	0.955	1	1	1	PK	rs3810206	exonic	GTPBP3	P+K-
19_18124755	0.332	0.349	0.835	0.996	1	1	1	PK	rs10426256	UTR3	ARRDC2	P-K+
19_18385214	0.263	0.245	0.94	1	1	1	1	PK	rs1079166	UTR5	IQCN	P-K+
19_19367190	0.184	0.184	0.629	0.938	1	1	1	PK	rs56278919	UTR3	HAPLN4	P+K-
19_19822126	0.133	0.154	0.863	1	1	1	1	PK	rs73006749	UTR3	ZNF14	P+K-
19_21474173	0.311	0.273	0.809	0.982	1	1	1	PK	rs488125	UTR3	ZNF708	P-K+
19_21477431	0.417	0.384	0.874	0.996	1	1	1	PK	rs1781873	exonic	ZNF708	P+K-
19_21541806	0.43	0.456	0.903	0.998	1	1	1	PK	rs2012013	UTR5	ZNF738	P+K-
19_21544571	0.552	0.504	0.948	1	1	1	1	PK	rs1142653	exonic	ZNF738	P+K-
19_21563398	0.842	0.838	1	1	1	1	1	PK	rs7248601	intronic	ZNF738	P+K-
19_21563958	0.229	0.239	0.767	0.987	1	1	1	PK	rs17618715	intronic	ZNF738	P-K+
19_21565393	0.75	0.768	0.999	1	1	1	1	PK	rs7257580	intronic	ZNF738	P+K-
19_21566680	0.307	0.286	0.797	0.993	1	1	1	PK	rs7254436	UTR3	ZNF738	P-K+
19_21567022	0.292	0.311	0.813	0.986	1	1	1	PK	rs7254762	UTR3	ZNF738	P-K+
19_21567360	0.31	0.314	0.823	0.985	1	1	1	PK	rs1827225	UTR3	ZNF738	P-K+
19_21567965	0.94	0.946	1	1	1	1	1	PK	rs11673304	UTR3	ZNF738	P+K-
19_21568287	0.219	0.221	0.666	0.954	1	1	1	PK	rs73027884	UTR3	ZNF738	P-K+
19_21569099	0.41	0.446	0.892	0.996	1	1	1	PK	rs11085447	UTR3	ZNF738	P+K-
19_21570206	0.726	0.752	0.998	1	1	1	1	PK	rs8106936	UTR3	ZNF738	P+K-
19_21591010	0.615	0.617	0.991	1	1	1	1	PK	rs4341872	UTR3	ZNF493	P+K-
19_21591035	0.758	0.765	0.999	1	1	1	1	PK	rs12983787	UTR3	ZNF493	P+K-
19_21606429	0.309	0.326	0.756	0.975	1	1	1	PK	rs4621113	exonic	ZNF493	P+K-
19_21688495	0.913	0.91	1	1	1	1	1	PK	rs73017722	UTR5	ZNF429	P+K-
19_22575777	0.212	0.218	0.726	0.983	1	1	1	PK	rs200167484	exonic	ZNF98	P+K-
19_22847072	0.188	0.196	0.868	1	1	1	1	PK	rs146300593	exonic	ZNF492	P+K-
19_22847487	0.217	0.235	0.767	0.991	1	1	1	PK	rs201930537	exonic	ZNF492	P+K-
19_22848028	0.319	0.329	0.855	0.993	1	1	1	PK	rs3745115	exonic	ZNF492	P+K-
19_22848400	0.238	0.232	0.783	0.982	1	1	1	PK	rs7247785	UTR3	ZNF492	P+K-
19_22849013	0.355	0.371	0.976	1	1	1	1	PK	rs7248841	UTR3	ZNF492	P+K-
19_22849769	0.287	0.292	0.834	0.996	1	1	1	PK	rs62118832	UTR3	ZNF492	P+K-
19_22849806	0.149	0.155	0.667	0.949	1	1	1	PK	rs62118833	UTR3	ZNF492	P+K-
19_22939096	0.216	0.23	0.781	0.986	1	1	1	PK	rs55681804	UTR3	ZNF99	P+K-
19_22939326	0.269	0.237	0.765	0.994	1	1	1	PK	rs56115674	UTR3	ZNF99	P+K-
19_22940046	0.341	0.342	0.86	1	1	1	1	PK	rs35012661	UTR3	ZNF99	P+K-
19_22940659	0.239	0.342	0.888	0.998	1	1	1	PK	rs59621958	exonic	ZNF99	P+K-
19_22940694	0.237	0.227	0.784	0.985	1	1	1	PK	rs62119157	exonic	ZNF99	P+K-
19_22940827	0.174	0.248	0.778	0.991	1	1	1	PK	rs142615427	exonic	ZNF99	P+K-
19_22940899	0.311	0.237	0.725	0.964	1	1	1	PK	rs59017672	exonic	ZNF99	P+K-
19_22941071	0.224	0.227	0.768	0.983	1	1	1	PK	rs144632185	exonic	ZNF99	P+K-
19_22941591	0.225	0.235	0.747	0.991	1	1	1	PK	rs62119159	exonic	ZNF99	P+K-
19_22941617	0.314	0.317	0.87	0.997	1	1	1	PK	rs58653025	exonic	ZNF99	P+K-
19_22942325	0.285	0.315	0.791	0.989	1	1	1	PK	rs7255780	exonic	ZNF99	P+K-
19_22942335	0.233	0.245	0.778	0.985	1	1	1	PK	rs61740110	exonic	ZNF99	P+K-
19_22952111	0.258	0.229	0.773	0.992	1	1	1	PK	rs34726149	exonic	ZNF99	P+K-
19_2714771	0.436	0.446	0.923	0.998	1	1	1	PK	rs2014626	UTR3	DIRAS1	P+K-
19_2836339	0.614	0.6	0.975	1	1	1	1	PK	rs72982740	UTR3	ZNF554	P-K+
19_30314666	0.571	0.57	0.983	1	1	1	1	PK	rs7257694	exonic	CCNE1	P-K+
19_30315112	0.63	0.608	0.982	1	1	1	1	PK	rs1406	UTR3	CCNE1	P+K-
19_33098632	0.31	0.306	0.766	0.974	1	1	1	PK	rs2302970	exonic	ANKRD27	P-K+
19_33617508	0.251	0.245	0.759	0.991	1	1	1	PK	rs73039451	exonic	GPATCH1	P-K+
19_33617583	0.161	0.254	0.677	0.957	1	1	1	PK	rs6510356	exonic	GPATCH1	P-K+
19_33696897	0.5	0.435	0.944	0.998	1	1	1	PK	rs11084712	exonic	LRP3	P-K+
19_35418095	0.44	0.441	0.92	0.998	1	1	1	PK	rs56330896	UTR5	ZNF30	P-K+
19_35420841	0.431	0.469	0.932	0.998	1	1	1	PK	rs2546001	UTR5	ZNF30	P-K+
19_35422808	0.34	0.314	0.741	0.98	1	1	1	PK	rs10422961	exonic	ZNF30	P-K+
19_35450229	0.331	0.36	0.862	0.995	1	1	1	PK	rs2651079	exonic	ZNF792	P-K+
19_3591590	0.278	0.261	0.726	0.971	1	1	1	PK	rs2108389	UTR3	GIPC3	P+K-
19_3592171	0.241	0.246	0.708	0.954	1	1	1	PK	rs8105780	UTR3	GIPC3	P+K-
19_3595794	0.337	0.292	0.827	0.991	1	1	1	PK	rs4523	exonic	TBXA2R	P+K-
19_3595923	0.642	0.616	0.991	1	1	1	1	PK	rs1131882	exonic	TBXA2R	P-K+
19_36050969	0.41	0.318	0.809	0.982	1	1	1	PK	rs2733743	exonic	ATP4A	P+K-
19_36142187	0.211	0.223	0.686	0.968	1	1	1	PK	rs7991	exonic	COX6B1	P-K+
19_36259494	0.25	0.254	0.684	0.959	1	1	1	PK	rs231216	UTR3	PROSER3	P-K+
19_36278470	0.311	0.297	0.758	0.97	1	1	1	PK	rs231235	exonic	ARHGAP33	P-K+
19_36499173	0.262	0.254	0.787	0.988	1	1	1	PK	rs2285424	exonic	SYNE4	P-K+
19_36505683	0.329	0.319	0.857	0.998	1	1	1	PK	rs1043822	UTR3	CLIP3	P-K+
19_38893856	0.175	0.183	0.862	1	1	1	1	PK	rs3745957	exonic	FAM98C	P+K-
19_39215172	0.297	0.281	0.893	1	1	1	1	PK	rs12986337	exonic	ACTN4	P+K-
19_39226927	0.207	0.2	0.709	0.981	1	1	1	PK	rs62120074	exonic	CAPN12	P+K-
19_39229089	0.242	0.24	0.793	0.988	1	1	1	PK	rs12983010	exonic	CAPN12	P+K-
19_39230748	0.203	0.201	0.675	0.956	1	1	1	PK	rs34911882	exonic	CAPN12	P+K-
19_40901011	0.175	0.179	0.879	1	1	1	1	PK	rs3745202	exonic	PRX	P+K-
19_40904602	0.191	0.18	0.886	1	1	1	1	PK	rs744389	exonic	PRX	P+K-
19_4333711	0.608	0.592	0.978	1	1	1	1	PK	rs7247504	exonic	STAP2	P+K-
19_43680147	0.311	0.31	0.778	0.985	1	1	1	PK	rs17856402	exonic	PSG5	P-K+
19_43689004	0.296	0.293	0.762	0.982	1	1	1	PK	rs2302112	exonic	PSG5	P-K+
19_43696975	0.381	0.4	0.868	0.997	1	1	1	PK	rs12426	UTR3	PSG4	P-K+
19_43702342	0.405	0.44	0.894	0.998	1	1	1	PK	rs9789333	exonic	PSG4	P-K+
19_43766044	0.42	0.285	0.958	1	1	1	1	PK	rs115363320	exonic	PSG9	P+K-
19_4442999	0.486	0.456	0.991	1	1	1	1	PK	rs243383	exonic	CHAF1A	P-K+
19_44635822	0.159	0.166	0.87	0.999	1	1	1	PK	rs62623665	exonic	ZNF225	P-K+
19_4525046	0.709	0.717	0.998	1	1	1	1	PK	rs1610090	exonic	PLIN5	P-K+
19_45324516	0.455	0.384	0.914	0.996	1	1	1	PK	rs7026	UTR3	BCAM	P-K+
19_4558431	0.721	0.704	0.995	1	1	1	1	PK	rs2304213	exonic	SEMA6B	P-K+
19_45868309	0.321	0.329	0.793	0.981	1	1	1	PK	rs238406	exonic	ERCC2	P-K+
19_47112648	0.235	0.241	0.66	0.951	1	1	1	PK	rs10113	UTR3	CALM3	P+K-
19_47922459	0.698	0.707	1	1	1	1	1	PK	rs141322934	UTR5	MEIS3	P-K+
19_48345330	0.585	0.474	0.953	0.999	1	1	1	PK	rs12982537	UTR3	CRX	P+K-
19_48442800	0.251	0.27	0.793	0.987	1	1	1	PK	rs62130020	ncRNA_exonic	SNAR-C4	P+K-
19_49425772	0.121	0.156	0.838	0.999	1	1	1	PK	rs1532704	UTR3	NUCB1	P+K-
19_49527305	0.525	0.508	0.944	0.999	1	1	1	PK	rs62126028	UTR5	CGB3	P-K+
19_49527372	0.309	0.317	0.816	0.984	1	1	1	PK	rs76097816	UTR5	CGB3	P-K+
19_49527408	0.353	0.34	0.803	0.984	1	1	1	PK	rs201181723	UTR5	CGB3	P-K+
19_49527413	0.356	0.324	0.791	0.984	1	1	1	PK	rs201985302	UTR5	CGB3	P-K+
19_49527552	0.445	0.408	0.895	0.995	1	1	1	PK	rs200207020	UTR5	CGB3	P-K+
19_49527556	0.35	0.436	0.876	0.997	1	1	1	PK	rs201091434	UTR5	CGB3	P-K+
19_49839015	0.32	0.288	0.798	0.991	1	1	1	PK	rs354021	exonic	CD37	P-K+
19_49867913	0.24	0.309	0.808	0.983	1	1	1	PK	rs919364	exonic	DKKL1	P+K-
19_49920805	0.261	0.292	0.794	0.991	1	1	1	PK	rs17206868	UTR3	CCDC155	P+K-
19_50462298	0.32	0.283	0.815	0.982	1	1	1	PK	rs62113133	exonic	SIGLEC11	P-K+
19_50478784	0.337	0.275	0.944	1	1	1	1	PK	rs12609509	UTR3	SIGLEC16	P-K+
19_50569560	0.431	0.518	0.957	1	1	1	1	PK	rs12462384	ncRNA_exonic	LOC400710	P-K+
19_50760716	0.268	0.237	0.723	0.954	1	1	1	PK	rs378811	exonic	MYH14	P-K+
19_51600921	0.644	0.66	0.991	1	1	1	1	PK	rs10403942	UTR3	CTU1	P+K-
19_51602298	0.068	0.075	0.639	0.992	1	1	1	PK	rs12983578	exonic	CTU1	P+K-
19_51834937	0.353	0.347	0.883	0.997	1	1	1	PK	rs36054492	UTR3	VSIG10L	P-K+
19_51835549	0.432	0.279	0.837	0.999	1	1	1	PK	rs35525343	UTR3	VSIG10L	P-K+
19_52393984	0.518	0.465	0.942	1	1	1	1	PK	rs1433083	exonic	ZNF649	P+K-
19_52839568	0.319	0.305	0.777	0.976	1	1	1	PK	rs1540745	UTR5	ZNF610	P-K+
19_53343534	0.46	0.449	0.928	0.999	1	1	1	PK	rs9749288	UTR3	ZNF468	P+K-
19_53343535	0.447	0.448	0.926	0.999	1	1	1	PK	rs9749334	UTR3	ZNF468	P+K-
19_53343767	0.287	0.314	0.768	0.97	1	1	1	PK	rs9749312	UTR3	ZNF468	P+K-
19_53343939	0.365	0.314	0.794	0.987	1	1	1	PK	rs9749464	UTR3	ZNF468	P+K-
19_53344919	0.298	0.299	0.764	0.978	1	1	1	PK	rs58239286	exonic	ZNF468	P+K-
19_53611187	0.406	0.421	0.892	0.995	1	1	1	PK	rs3814	UTR3	ZNF415	P-K+
19_53611473	0.309	0.315	0.786	0.982	1	1	1	PK	rs1045764	UTR3	ZNF415	P-K+
19_53612055	0.282	0.297	0.804	0.993	1	1	1	PK	rs10410030	exonic	ZNF415	P+K-
19_53612311	0.315	0.343	0.785	0.986	1	1	1	PK	rs4803051	exonic	ZNF415	P-K+
19_53612745	0.373	0.384	0.841	0.991	1	1	1	PK	rs1133327	exonic	ZNF415	P-K+
19_53612757	0.396	0.389	0.866	0.984	1	1	1	PK	rs1054485	exonic	ZNF415	P-K+
19_53739958	0.402	0.499	0.949	1	1	1	1	PK	rs17272966	UTR3	ZNF677	P+K-
19_53740822	0.516	0.504	0.95	0.999	1	1	1	PK	rs8113436	exonic	ZNF677	P+K-
19_53741068	0.523	0.517	0.949	1	1	1	1	PK	rs12984188	exonic	ZNF677	P+K-
19_53741188	0.488	0.585	0.974	1	1	1	1	PK	rs12984473	exonic	ZNF677	P+K-
19_53848779	0.193	0.214	0.667	0.964	1	1	1	PK	rs75887836	exonic	ZNF845	P+K-
19_53848837	0.227	0.212	0.668	0.951	1	1	1	PK	rs56683540	exonic	ZNF845	P+K-
19_53848845	0.23	0.205	0.671	0.965	1	1	1	PK	rs57319493	exonic	ZNF845	P+K-
19_53884412	0.262	0.3	0.797	0.967	1	1	1	PK	rs4438413	exonic	ZNF525	P+K-
19_53889551	0.389	0.341	0.832	0.992	1	1	1	PK	rs4595898	UTR3	ZNF525	P+K-
19_54544092	0.235	0.248	0.724	0.965	1	1	1	PK	rs34886038	UTR3	VSTM1	P+K-
19_54544177	0.458	0.44	0.908	1	1	1	1	PK	rs1035829	UTR3	VSTM1	P+K-
19_54725798	0.696	0.703	1	1	1	1	1	PK	rs75069054	intronic	LILRB3	P+K-
19_54726226	0.643	0.647	0.999	1	1	1	1	PK	rs75672336	intronic	LILRB3	P-K+
19_54742738	0.246	0.257	0.94	1	1	1	1	PK	rs448461	UTR3	LILRA6	P+K-
19_55107336	0.316	0.236	0.764	0.988	1	1	1	PK	rs34058364	exonic	LILRA1	P-K+
19_55107343	0.209	0.239	0.769	0.987	1	1	1	PK	rs10425981	exonic	LILRA1	P-K+
19_55174498	0.317	0.274	0.781	0.988	1	1	1	PK	rs28366008	exonic	LILRB4	P-K+
19_55329854	0.388	0.413	0.986	1	1	1	1	PK	rs144994606	exonic	KIR3DL1	P-K+
19_55396900	0.658	0.671	0.981	1	1	1	1	PK	rs1865096	exonic	FCAR	P-K+
19_55441902	0.547	0.546	0.977	1	1	1	1	PK	rs269950	exonic	NLRP7	P-K+
19_55441995	0.594	0.554	0.977	0.999	1	1	1	PK	rs269951	exonic	NLRP7	P-K+
19_55598724	0.424	0.4	0.88	0.997	1	1	1	PK	rs1054940	exonic	EPS8L1	P+K-
19_55691600	0.467	0.488	0.963	0.999	1	1	1	PK	rs3810353	UTR5	SYT5	P-K+
19_55693081	0.306	0.307	0.821	0.983	1	1	1	PK	rs8112238	UTR3	PTPRH	P+K-
19_55697236	0.177	0.197	0.87	1	1	1	1	PK	rs61735060	exonic	PTPRH	P-K+
19_55870289	0.251	0.22	0.733	0.983	1	1	1	PK	rs12974907	exonic	FAM71E2	P-K+
19_55912969	0.154	0.11	0.781	0.994	1	1	1	PK	rs111954966	exonic	UBE2S	P+K-
19_55993790	0.478	0.451	0.965	1	1	1	1	PK	rs7254184	exonic	ZNF628	P+K-
19_55995272	0.441	0.387	0.862	0.995	1	1	1	PK	rs11550705	exonic	ZNF628	P+K-
19_56030009	0.67	0.708	0.994	1	1	1	1	PK	rs925878	exonic	SSC5D	P-K+
19_56953272	0.183	0.176	0.863	1	1	1	1	PK	rs3760850	exonic	ZNF667	P+K-
19_56953585	0.325	0.291	0.776	0.983	1	1	1	PK	rs3760849	exonic	ZNF667	P+K-
19_56953963	0.36	0.305	0.757	0.978	1	1	1	PK	rs35914474	exonic	ZNF667	P-K+
19_57066908	0.133	0.114	0.801	0.999	1	1	1	PK	rs35189154	UTR3	ZFP28	P-K+
19_57090343	0.376	0.387	0.847	0.992	1	1	1	PK	rs28668141	UTR3	ZNF470	P+K-
19_57176304	0.748	0.738	0.999	1	1	1	1	PK	rs12460400	exonic	ZNF835	P+K-
19_57731443	0.485	0.448	0.948	0.999	1	1	1	PK	rs13345715	UTR3	ZNF264	P-K+
19_58011447	0.118	0.423	0.935	1	1	1	1	PK	rs138317120	UTR5	ZNF773	P-K+
19_58609677	0.731	0.755	0.999	1	1	1	1	PK	rs2554978	UTR5	ZSCAN18	P-K+
19_58618974	0.233	0.299	0.781	0.985	1	1	1	PK	rs12973189	intronic	ZSCAN18	P-K+
19_58619847	0.461	0.742	0.999	1	1	1	1	PK	rs933670	intronic	ZSCAN18	P-K+
19_58620068	0.7	0.727	0.994	1	1	1	1	PK	rs918545	intronic	ZSCAN18	P-K+
19_58620103	0.72	0.742	0.997	1	1	1	1	PK	rs918544	intronic	ZSCAN18	P-K+
19_58620524	0.765	0.729	0.997	1	1	1	1	PK	rs2554982	intronic	ZSCAN18	P-K+
19_58774071	0.529	0.502	0.961	1	1	1	1	PK	rs260462	exonic	ZNF544	P-K+
19_58774762	0.621	0.633	0.982	1	1	1	1	PK	rs260464	UTR3	ZNF544	P-K+
19_59059729	0.289	0.272	0.76	0.977	1	1	1	PK	rs2305120	exonic	TRIM28	P+K-
19_59084181	0.253	0.234	0.774	0.987	1	1	1	PK	rs1867727	ncRNA_exonic	MZF1-AS1	P-K+
19_59085161	0.387	0.38	0.892	0.995	1	1	1	PK	rs61012884	ncRNA_exonic	MZF1-AS1	P+K-
19_6731057	0.254	0.258	0.706	0.971	1	1	1	PK	rs2279624	exonic	GPR108	P-K+
19_6913811	0.211	0.222	0.669	0.939	1	1	1	PK	rs457857	exonic	ADGRE1	P-K+
19_7504982	0.236	0.213	0.594	0.898	1	1	1	PK	rs10422503	UTR5	ARHGEF18	P-K+
19_7747445	0.412	0.398	0.899	0.998	1	1	1	PK	rs1053363	exonic	TRAPPC5	P-K+
19_7853783	0.338	0.326	0.873	0.999	1	1	1	PK	rs62125080	ncRNA_exonic	CLEC4GP1	P+K-
19_7855781	0.478	0.294	0.865	0.996	1	1	1	PK	rs10418839	ncRNA_exonic	CLEC4GP1	P+K-
19_8121369	0.229	0.245	0.682	0.961	1	1	1	PK	rs1129763	exonic	CCL25	P-K+
19_8154990	0.27	0.262	0.766	0.985	1	1	1	PK	rs35002391	exonic	FBN3	P+K-
19_8176569	0.213	0.188	0.7	0.954	1	1	1	PK	rs35306870	exonic	FBN3	P+K-
19_8176640	0.284	0.234	0.68	0.971	1	1	1	PK	rs12975322	exonic	FBN3	P+K-
19_8503345	0.316	0.329	0.864	0.999	1	1	1	PK	rs34099346	exonic	MARCHF2	P+K-
19_9237435	0.213	0.291	0.7	0.963	1	1	1	PK	rs10407484	exonic	OR7G3	P-K+
19_9251220	0.174	0.179	0.873	1	1	1	1	PK	rs17002013	UTR5	ZNF317	P+K-
19_9251258	0.035	0.19	0.892	1	1	1	1	PK	rs62103612	UTR5	ZNF317	P+K-
19_929753	0.318	0.39	0.922	0.998	1	1	1	PK	rs1799595	exonic	ARID3A	P+K-
19_9449888	0.321	0.229	0.688	0.956	1	1	1	PK	rs77267061	exonic	ZNF559	P+K-
2_10050947	0.326	0.324	0.775	0.982	1	1	1	PK	rs1054561	exonic	TAF1B	P+K-
2_10050960	0.365	0.298	0.783	0.975	1	1	1	PK	rs1054565	exonic	TAF1B	P+K-
2_10059770	0.498	0.631	0.982	1	1	1	1	PK	rs1820965	exonic	TAF1B	P+K-
2_101965861	0.291	0.277	0.771	0.992	1	1	1	PK	rs4638816	UTR3	CREG2	P-K+
2_101965864	0.251	0.248	0.713	0.973	1	1	1	PK	rs6543031	UTR3	CREG2	P+K-
2_107450589	0.314	0.348	0.794	0.984	1	1	1	PK	rs3796111	exonic	ST6GAL2	P-K+
2_108925572	0.348	0.321	0.868	0.994	1	1	1	PK	rs11689841	UTR3	SULT1C2	P+K-
2_113258916	0.478	0.483	0.927	1	1	1	1	PK	rs17846193	exonic	TTL	P-K+
2_113308516	0.329	0.287	0.755	0.985	1	1	1	PK	rs2304555	exonic	POLR1B	P+K-
2_113309473	0.57	0.574	0.977	1	1	1	1	PK	rs1545133	exonic	POLR1B	P+K-
2_113346512	0.33	0.265	0.775	0.981	1	1	1	PK	rs1047652	UTR3	CHCHD5	P+K-
2_113404708	0.492	0.479	0.949	0.999	1	1	1	PK	rs4849091	exonic	SLC20A1	P+K-
2_113821082	0.211	0.211	0.892	1	1	1	1	PK	rs114189538	UTR3	IL36RN	P-K+
2_114357289	0.299	0.323	0.974	1	1	1	1	PK	rs11490000	ncRNA_exonic	DDX11L2	P+K-
2_116510817	0.384	0.395	0.87	1	1	1	1	PK	rs2053724	exonic	DPP10	P+K-
2_120005569	0.272	0.254	0.924	1	1	1	1	PK	rs17805141	exonic	STEAP3	P-K+
2_120517250	0.25	0.238	0.732	0.963	1	1	1	PK	rs56258468	upstream	PTPN4	P-K+
2_121010443	0.374	0.391	0.856	1	1	1	1	PK	rs934722	UTR5	RALB	P+K-
2_121050989	0.411	0.381	0.873	0.997	1	1	1	PK	rs1065518	UTR3	RALB	P+K-
2_121976519	0.233	0.228	0.741	0.957	1	1	1	PK	rs6541771	UTR3	TFCP2L1	P+K-
2_121976642	0.428	0.422	0.929	0.999	1	1	1	PK	rs17794420	UTR3	TFCP2L1	P-K+
2_121989489	0.497	0.465	0.949	1	1	1	1	PK	rs2304667	exonic	TFCP2L1	P-K+
2_128400608	0.271	0.257	0.722	0.957	1	1	1	PK	rs4662751	exonic	LIMS2	P+K-
2_129026227	0.3	0.276	0.781	0.989	1	1	1	PK	rs3958533	exonic	HS6ST1	P+K-
2_131131424	0.6	0.621	1	1	1	1	1	PK	rs3739123	UTR3	PTPN18	P-K+
2_1418192	0.334	0.287	0.784	0.98	1	1	1	PK	rs9678281	exonic	TPO	P-K+
2_152515683	0.264	0.281	0.813	0.988	1	1	1	PK	rs75807392	exonic	NEB	P-K+
2_153511976	0.328	0.33	0.879	0.998	1	1	1	PK	rs17400436	UTR3	PRPF40A	P+K-
2_1546361	0.265	0.27	0.768	0.969	1	1	1	PK	rs28915689	UTR3	TPO	P+K-
2_157181925	0.49	0.496	0.967	1	1	1	1	PK	rs12803	UTR3	NR4A2	P-K+
2_15731998	0.833	0.841	0.999	1	1	1	1	PK	rs10221770	UTR5	DDX1	P+K-
2_15747393	0.449	0.356	0.868	0.996	1	1	1	PK	rs10929378	exonic	DDX1	P+K-
2_162280748	0.88	0.897	1	1	1	1	1	PK	rs890076	UTR3	TBR1	P+K-
2_162821644	0.099	0.152	0.867	1	1	1	1	PK	rs61748243	exonic	SLC4A10	P-K+
2_162841133	0.13	0.186	0.876	1	1	1	1	PK	rs12622869	UTR3	SLC4A10	P-K+
2_162849312	0.021	0.168	0.867	1	1	1	1	PK	rs12617336	UTR3	DPP4	P-K+
2_167144974	0.242	0.209	0.696	0.939	1	1	1	PK	rs6747673	exonic	SCN9A	P-K+
2_168103304	0.206	0.211	0.663	0.941	1	1	1	PK	rs16853309	exonic	XIRP2	P-K+
2_168107155	0.241	0.234	0.693	0.958	1	1	1	PK	rs16853331	exonic	XIRP2	P-K+
2_168107491	0.374	0.344	0.881	0.994	1	1	1	PK	rs3749004	exonic	XIRP2	P-K+
2_169952233	0.096	0.215	0.684	0.961	1	1	1	PK	rs1059261	exonic	DHRS9	P+K-
2_174939137	0.21	0.216	0.659	0.966	1	1	1	PK	rs114227716	UTR3	OLA1	P-K+
2_175424429	0.33	0.339	0.852	0.991	1	1	1	PK	rs7739	UTR3	WIPF1	P+K-
2_175424455	0.222	0.235	0.771	0.989	1	1	1	PK	rs11482	UTR3	WIPF1	P-K+
2_175425139	0.249	0.225	0.78	0.988	1	1	1	PK	rs10930680	UTR3	WIPF1	P-K+
2_175425642	0.225	0.253	0.801	0.985	1	1	1	PK	rs15327	UTR3	WIPF1	P-K+
2_175426388	0.369	0.235	0.785	0.986	1	1	1	PK	rs10930681	UTR3	WIPF1	P-K+
2_176792357	0.012	0.066	0.64	0.994	1	1	1	PK	rs62186993	UTR3	LNPK	P-K+
2_176794388	0.388	0.357	0.884	0.995	1	1	1	PK	rs2289966	UTR3	LNPK	P+K-
2_176994739	0.338	0.367	0.979	1	1	1	1	PK	rs847162	UTR5	HOXD8	P+K-
2_17722042	0.126	0.133	0.761	1	1	1	1	PK	rs1802174	UTR5	VSNL1	P-K+
2_179571448	0.101	0.255	0.716	0.965	1	1	1	PK	rs4893852	exonic	TTN	P+K-
2_179578704	0.232	0.264	0.709	0.96	1	1	1	PK	rs13398235	exonic	TTN	P+K-
2_179638238	0.155	0.166	0.882	1	1	1	1	PK	rs2291306	exonic	TTN	P-K+
2_183960522	0.308	0.24	0.726	0.959	1	1	1	PK	rs13399265	UTR3	DUSP19	P-K+
2_183964169	0.365	0.324	0.832	0.995	1	1	1	PK	rs2944346	UTR3	DUSP19	P+K-
2_187692305	0.336	0.282	0.814	0.985	1	1	1	PK	rs12616053	UTR3	ZSWIM2	P+K-
2_187692444	0.442	0.327	0.843	0.994	1	1	1	PK	rs12612668	UTR3	ZSWIM2	P+K-
2_187698751	0.354	0.279	0.794	0.987	1	1	1	PK	rs7559533	exonic	ZSWIM2	P+K-
2_190445194	0.236	0.245	0.94	1	1	1	1	PK	rs11568351	UTR5	SLC40A1	P-K+
2_190445284	0.091	0.255	0.932	1	1	1	1	PK	rs13008848	UTR5	SLC40A1	P-K+
2_191066683	0.161	0.216	0.702	0.966	1	1	1	PK	rs4853685	UTR3	C2orf88	P+K-
2_191069689	0.345	0.337	0.87	0.993	1	1	1	PK	rs11542	UTR3	HIBCH	P+K-
2_191366707	0.356	0.39	0.91	0.998	1	1	1	PK	rs1128723	UTR3	MFSD6	P+K-
2_191373478	0.211	0.221	0.691	0.956	1	1	1	PK	rs7609330	UTR3	NEMP2	P-K+
2_197521750	0.411	0.39	0.919	1	1	1	1	PK	rs34133636	exonic	CCDC150	P-K+
2_197662526	0.4	0.403	0.933	1	1	1	1	PK	rs11559078	exonic	GTF3C3	P-K+
2_197698382	0.44	0.423	0.934	1	1	1	1	PK	rs3820907	UTR3	PGAP1	P-K+
2_197699029	0.41	0.433	0.945	1	1	1	1	PK	rs57341501	UTR3	PGAP1	P-K+
2_197699811	0.365	0.392	0.94	1	1	1	1	PK	rs73062970	UTR3	PGAP1	P-K+
2_197700070	0.416	0.415	0.939	1	1	1	1	PK	rs73062971	UTR3	PGAP1	P-K+
2_197700975	0.404	0.395	0.938	1	1	1	1	PK	rs73062975	UTR3	PGAP1	P-K+
2_197701704	0.419	0.424	0.94	1	1	1	1	PK	rs7602892	UTR3	PGAP1	P-K+
2_197703076	0.414	0.412	0.932	1	1	1	1	PK	rs3795920	UTR3	PGAP1	P-K+
2_197704054	0.596	0.496	0.976	1	1	1	1	PK	rs73062982	UTR3	PGAP1	P-K+
2_197705753	0.438	0.429	0.947	1	1	1	1	PK	rs59749746	UTR3	PGAP1	P-K+
2_20110856	0.215	0.221	0.663	0.961	1	1	1	PK	rs3731661	UTR3	WDR35	P+K-
2_205829991	0.352	0.36	0.846	0.994	1	1	1	PK	rs236843	exonic	PARD3B	P-K+
2_216807726	0.612	0.58	1	1	1	1	1	PK	rs8911	UTR3	MREG	P+K-
2_216808152	0.593	0.589	0.999	1	1	1	1	PK	rs6435927	UTR3	MREG	P+K-
2_218940259	0.289	0.292	0.763	0.965	1	1	1	PK	rs7423696	exonic	RUFY4	P-K+
2_220032934	0.255	0.233	0.939	1	1	1	1	PK	rs372823671	exonic	SLC23A3	P+K-
2_220430203	0.23	0.264	0.777	0.976	1	1	1	PK	rs1039898	exonic	OBSL1	P-K+
2_220435034	0.363	0.236	0.735	0.98	1	1	1	PK	rs10180675	exonic	OBSL1	P-K+
2_223064768	0.129	0.247	0.671	0.958	1	1	1	PK	rs12620338	UTR3	PAX3	P+K-
2_224620902	0.589	0.611	0.997	1	1	1	1	PK	rs7566324	UTR3	AP1S3	P+K-
2_225244923	0.374	0.402	0.913	0.998	1	1	1	PK	rs3738953	exonic	FAM124B	P+K-
2_227867439	0.299	0.347	0.98	1	1	1	1	PK	rs1054415	UTR3	COL4A4	P+K-
2_227871797	0.256	0.256	0.924	1	1	1	1	PK	rs56196639	UTR3	COL4A4	P+K-
2_227872995	0.471	0.448	0.92	1	1	1	1	PK	rs2228555	exonic	COL4A4	P+K-
2_227915832	0.335	0.356	0.837	0.992	1	1	1	PK	rs1800517	exonic	COL4A4	P+K-
2_228176901	0.327	0.231	0.782	0.985	1	1	1	PK	rs2070735	ncRNA_UTR3	COL4A3	P-K+
2_228221725	0.231	0.231	0.762	0.987	1	1	1	PK	rs4844	exonic	MFF	P-K+
2_228475127	0.327	0.295	0.781	0.986	1	1	1	PK	rs2138405	UTR3	C2orf83	P-K+
2_228475472	0.312	0.305	0.873	0.998	1	1	1	PK	rs2176189	UTR3	C2orf83	P-K+
2_231331896	0.334	0.337	0.872	0.993	1	1	1	PK	rs1050224	exonic	SP100	P-K+
2_231406680	0.243	0.315	0.816	0.989	1	1	1	PK	rs836237	exonic	SP100	P-K+
2_231774089	0.136	0.216	0.701	0.964	1	1	1	PK	rs6756784	UTR3	GPR55	P-K+
2_232263127	0.226	0.262	0.704	0.958	1	1	1	PK	rs2290130	exonic	B3GNT7	P-K+
2_232388035	0.904	0.899	1	1	1	1	1	PK	rs11673905	UTR3	NMUR1	P+K-
2_233324032	0.29	0.271	0.793	0.986	1	1	1	PK	rs114650033	UTR3	ALPI	P+K-
2_233324209	0.26	0.259	0.762	0.977	1	1	1	PK	rs2573215	UTR3	ALPI	P+K-
2_233346498	0.263	0.503	0.996	1	1	1	1	PK	rs142492002	exonic	ECEL1	P+K-
2_233470843	0.381	0.371	0.878	0.995	1	1	1	PK	rs7571133	UTR5	EFHD1	P+K-
2_234371351	0.399	0.419	0.909	1	1	1	1	PK	rs2228939	exonic	DGKD	P-K+
2_234378902	0.537	0.541	0.978	1	1	1	1	PK	rs1053895	UTR3	DGKD	P-K+
2_234380666	0.318	0.39	0.871	0.997	1	1	1	PK	rs2026	UTR3	DGKD	P-K+
2_234394487	0.441	0.445	0.94	0.998	1	1	1	PK	rs1048603	exonic	USP40	P-K+
2_234927610	0.291	0.447	0.937	1	1	1	1	PK	rs2052030	UTR3	TRPM8	P+K-
2_234927688	0.429	0.458	0.936	0.999	1	1	1	PK	rs2052029	UTR3	TRPM8	P+K-
2_238483164	0.276	0.262	0.691	0.963	1	1	1	PK	rs6766	UTR3	RAB17	P-K+
2_238499603	0.222	0.211	0.697	0.965	1	1	1	PK	rs76944243	upstream	RAB17	P-K+
2_238499608	0.215	0.236	0.693	0.958	1	1	1	PK	rs80258578	upstream	RAB17	P-K+
2_239016539	0.379	0.37	0.867	0.998	1	1	1	PK	rs935415	exonic	ESPNL	P-K+
2_239832097	0.295	0.326	0.781	0.985	1	1	1	PK	rs60432037	UTR3	TWIST2	P+K-
2_240115372	0.246	0.231	0.731	0.952	1	1	1	PK	rs11692243	ncRNA_exonic	MGC16025	P+K-
2_240115377	0.295	0.316	0.795	0.982	1	1	1	PK	rs11685604	ncRNA_exonic	MGC16025	P+K-
2_240116159	0.33	0.34	0.856	0.997	1	1	1	PK	rs6739116	ncRNA_exonic	MGC16025	P+K-
2_240116662	0.241	0.203	0.702	0.961	1	1	1	PK	rs3791575	ncRNA_exonic	MGC16025	P+K-
2_241570249	0.246	0.259	0.717	0.955	1	1	1	PK	rs3749172	exonic	GPR35	P+K-
2_241631886	0.705	0.684	0.996	1	1	1	1	PK	rs375751722	exonic	AQP12A	P+K-
2_241826050	0.229	0.267	0.707	0.959	1	1	1	PK	rs13397515	UTR3	MAB21L4	P-K+
2_241826139	0.243	0.262	0.68	0.944	1	1	1	PK	rs13422330	UTR3	MAB21L4	P-K+
2_242615472	0.451	0.329	0.867	0.998	1	1	1	PK	rs3209844	UTR3	DTYMK	P-K+
2_242665455	0.235	0.245	0.787	0.983	1	1	1	PK	rs35435997	UTR3	ING5	P-K+
2_242668070	0.131	0.251	0.756	0.991	1	1	1	PK	rs139462657	UTR3	ING5	P-K+
2_242707833	0.332	0.343	0.863	0.996	1	1	1	PK	rs4234096	UTR3	D2HGDH	P+K-
2_26413817	0.298	0.294	0.798	0.982	1	1	1	PK	rs1049987	UTR3	HADHA	P-K+
2_26687761	0.075	0.073	0.618	0.99	1	1	1	PK	rs17005371	exonic	OTOF	P+K-
2_26953540	0.402	0.337	0.821	0.991	1	1	1	PK	rs1627854	UTR3	KCNK3	P-K+
2_27171245	0.298	0.241	0.692	0.963	1	1	1	PK	rs10181727	UTR3	DPYSL5	P+K-
2_27172069	0.259	0.231	0.704	0.958	1	1	1	PK	rs1057115	UTR3	DPYSL5	P+K-
2_27249245	0.226	0.305	0.817	0.987	1	1	1	PK	rs3754733	UTR3	MAPRE3	P-K+
2_33951749	0.18	0.413	0.979	1	1	1	1	PK	rs2290102	ncRNA_exonic	MYADML	P+K-
2_33952995	0.165	0.235	0.932	1	1	1	1	PK	rs77056394	ncRNA_exonic	MYADML	P+K-
2_33953212	0.199	0.184	0.864	1	1	1	1	PK	rs80084020	ncRNA_exonic	MYADML	P+K-
2_36704144	0.455	0.428	0.932	0.999	1	1	1	PK	rs848547	exonic	CRIM1	P+K-
2_37028486	0.405	0.394	0.929	0.999	1	1	1	PK	rs2072527	exonic	VIT	P+K-
2_37035934	0.056	0.216	0.617	0.946	1	1	1	PK	rs2072526	exonic	VIT	P+K-
2_37035945	0.225	0.28	0.858	0.996	1	1	1	PK	rs2072525	exonic	VIT	P+K-
2_37041439	0.303	0.319	0.887	0.998	1	1	1	PK	rs11901202	exonic	VIT	P+K-
2_37208479	0.15	0.194	0.897	1	1	1	1	PK	rs11675109	UTR3	HEATR5B	P+K-
2_37227797	0.223	0.244	0.785	0.983	1	1	1	PK	rs62621396	exonic	HEATR5B	P+K-
2_39963667	0.277	0.329	0.789	0.984	1	1	1	PK	rs8265	UTR3	THUMPD2	P+K-
2_40339986	0.7	0.673	0.998	1	1	1	1	PK	rs5551	ncRNA_UTR3	SLC8A1	P-K+
2_40341605	0.29	0.356	0.816	0.986	1	1	1	PK	rs5543	ncRNA_UTR3	SLC8A1	P-K+
2_40341660	0.638	0.577	0.991	1	1	1	1	PK	rs5542	ncRNA_UTR3	SLC8A1	P-K+
2_44999709	0.268	0.271	0.672	0.959	1	1	1	PK	rs343954	UTR3	CAMKMT	P-K+
2_47085398	0.154	0.252	0.705	0.966	1	1	1	PK	rs2278711	ncRNA_exonic	LINC01119	P+K-
2_47748292	0.365	0.334	0.858	0.99	1	1	1	PK	rs2278139	exonic	KCNK12	P+K-
2_48844968	0.218	0.254	0.745	0.959	1	1	1	PK	rs2293269	UTR5	GTF2A1L	P-K+
2_48915871	0.447	0.444	0.931	1	1	1	1	PK	rs11125179	exonic	LHCGR	P-K+
2_48921375	0.391	0.455	0.938	0.995	1	1	1	PK	rs2293275	exonic	LHCGR	P-K+
2_55862440	0.431	0.619	0.996	1	1	1	1	PK	rs782651	UTR3	PNPT1	P+K-
2_56411817	0.248	0.247	0.727	0.961	1	1	1	PK	rs35587531	exonic	CCDC85A	P+K-
2_56611725	0.403	0.467	0.928	0.999	1	1	1	PK	rs11902680	UTR3	CCDC85A	P-K+
2_56612594	0.397	0.473	0.929	0.998	1	1	1	PK	rs61099055	UTR3	CCDC85A	P-K+
2_65496058	0.159	0.177	0.87	0.999	1	1	1	PK	rs17038564	UTR3	ACTR2	P-K+
2_65496144	0.254	0.231	0.724	0.981	1	1	1	PK	rs190577	UTR3	ACTR2	P+K-
2_65497571	0.268	0.253	0.727	0.97	1	1	1	PK	rs268878	UTR3	ACTR2	P+K-
2_68402652	0.725	0.717	1	1	1	1	1	PK	rs13004407	UTR3	PNO1	P-K+
2_70188676	0.289	0.266	0.753	0.97	1	1	1	PK	rs3796097	exonic	ASPRV1	P+K-
2_70524142	0.298	0.305	0.772	0.981	1	1	1	PK	rs14234	UTR3	FAM136A	P+K-
2_71411329	0.287	0.301	0.723	0.974	1	1	1	PK	rs399251	UTR3	PAIP2B	P-K+
2_71412126	0.366	0.324	0.804	0.982	1	1	1	PK	rs187181	UTR3	PAIP2B	P-K+
2_71417134	0.255	0.295	0.738	0.97	1	1	1	PK	rs357776	exonic	PAIP2B	P-K+
2_7164578	0.373	0.316	0.799	0.991	1	1	1	PK	rs376219	exonic	RNF144A	P+K-
2_73492614	0.32	0.328	0.824	0.991	1	1	1	PK	rs526106	exonic	FBXO41	P+K-
2_73651967	0.256	0.246	0.928	1	1	1	1	PK	rs3813227	exonic	ALMS1	P-K+
2_73677833	0.238	0.255	0.934	1	1	1	1	PK	rs6546836	exonic	ALMS1	P-K+
2_73677898	0.259	0.253	0.93	0.999	1	1	1	PK	rs6546837	exonic	ALMS1	P-K+
2_73679280	0.257	0.235	0.937	1	1	1	1	PK	rs6546838	exonic	ALMS1	P-K+
2_73679990	0.242	0.232	0.927	1	1	1	1	PK	rs6724782	exonic	ALMS1	P-K+
2_73680508	0.26	0.239	0.933	1	1	1	1	PK	rs6546839	exonic	ALMS1	P-K+
2_73717567	0.379	0.235	0.935	1	1	1	1	PK	rs2056486	exonic	ALMS1	P-K+
2_73717656	0.238	0.231	0.94	1	1	1	1	PK	rs10193972	exonic	ALMS1	P-K+
2_73829372	0.242	0.251	0.926	1	1	1	1	PK	rs1052162	exonic	ALMS1	P-K+
2_74300717	0.299	0.3	0.796	0.99	1	1	1	PK	rs7560668	exonic	TET3	P+K-
2_75060099	0.265	0.281	0.76	0.982	1	1	1	PK	rs656489	UTR5	HK2	P+K-
2_88411904	0.265	0.291	0.687	0.945	1	1	1	PK	rs2970889	UTR3	SMYD1	P+K-
20_10287088	0.03	0.171	0.875	1	1	1	1	PK	rs1051312	UTR3	SNAP25	P-K+
20_16033116	0.326	0.312	0.791	0.967	1	1	1	PK	rs1238278	UTR3	MACROD2	P+K-
20_16252917	0.378	0.419	0.871	0.999	1	1	1	PK	rs1052634	UTR3	KIF16B	P+K-
20_17594801	0.133	0.165	0.837	0.997	1	1	1	PK	rs8803	UTR3	RRBP1	P+K-
20_17596155	0.333	0.325	0.831	0.994	1	1	1	PK	rs1132274	exonic	RRBP1	P+K-
20_17600357	0.424	0.457	0.915	0.999	1	1	1	PK	rs11960	exonic	RRBP1	P-K+
20_18168606	0.164	0.184	0.855	1	1	1	1	PK	rs375293622	UTR3	KAT14	P+K-
20_1960313	0.184	0.188	0.882	1	1	1	1	PK	rs10485703	ncRNA_UTR3	PDYN	P-K+
20_23062927	0.305	0.309	0.879	0.996	1	1	1	PK	rs2749812	UTR3	CD93	P+K-
20_23546639	0.392	0.365	0.827	0.982	1	1	1	PK	rs2295564	exonic	CST9L	P+K-
20_23549166	0.405	0.344	0.836	0.984	1	1	1	PK	rs6083172	upstream	CST9L	P+K-
20_23549216	0.355	0.345	0.831	0.987	1	1	1	PK	rs6083173	upstream	CST9L	P+K-
20_2375262	0.141	0.319	0.976	1	1	1	1	PK	rs2076405	exonic	TGM6	P-K+
20_23860178	0.321	0.324	0.776	0.984	1	1	1	PK	rs1799841	exonic	CST5	P-K+
20_25744133	0.56	0.573	0.984	1	1	1	1	PK	rs2996702	ncRNA_exonic	FAM182B	P+K-
20_31396152	0.252	0.237	0.932	1	1	1	1	PK	rs6058896	UTR3	DNMT3B	P-K+
20_31437607	0.181	0.178	0.894	1	1	1	1	PK	rs7270085	UTR3	MAPRE1	P-K+
20_3204084	0.279	0.276	0.72	0.971	1	1	1	PK	rs9101	exonic	ITPA	P+K-
20_32664880	0.073	0.065	0.648	0.994	1	1	1	PK	.	exonic	RALY	P+K-
20_34022387	0.333	0.329	0.793	0.982	1	1	1	PK	rs224331	exonic	GDF5	P+K-
20_3649161	0.253	0.228	0.723	0.95	1	1	1	PK	rs2787094	UTR3	ADAM33	P-K+
20_3650205	0.255	0.254	0.93	1	1	1	1	PK	rs2280090	exonic	ADAM33	P-K+
20_36977970	0.289	0.279	0.792	0.98	1	1	1	PK	rs1739654	exonic	LBP	P-K+
20_37001761	0.41	0.429	0.915	0.998	1	1	1	PK	rs2232618	exonic	LBP	P-K+
20_371972	0.247	0.293	0.783	0.978	1	1	1	PK	rs6051637	exonic	TRIB3	P-K+
20_3848410	0.131	0.165	0.87	0.999	1	1	1	PK	rs56353242	UTR3	MAVS	P-K+
20_40706295	0.639	0.641	0.999	1	1	1	1	PK	rs877431	UTR3	PTPRT	P+K-
20_4229514	0.209	0.182	0.626	0.909	1	1	1	PK	rs184418609	exonic	ADRA1D	P+K-
20_42331457	0.235	0.233	0.913	1	1	1	1	PK	rs2070235	exonic	MYBL2	P+K-
20_43933196	0.276	0.214	0.742	0.982	1	1	1	PK	rs2233093	exonic	MATN4	P+K-
20_43936931	0.298	0.205	0.679	0.973	1	1	1	PK	rs2743317	UTR5	MATN4	P+K-
20_43944958	0.168	0.23	0.657	0.97	1	1	1	PK	rs2741500	exonic	RBPJL	P+K-
20_44578961	0.46	0.483	0.948	1	1	1	1	PK	rs3746503	exonic	ZNF335	P-K+
20_46284588	0.406	0.32	0.832	0.993	1	1	1	PK	rs11547289	UTR3	NCOA3	P+K-
20_48257149	0.196	0.171	0.876	1	1	1	1	PK	rs421801	exonic	B4GALT5	P-K+
20_48521809	0.169	0.185	0.881	1	1	1	1	PK	rs73611743	UTR3	SPATA2	P-K+
20_49639463	0.268	0.425	0.909	0.997	1	1	1	PK	rs6020918	UTR5	KCNG1	P+K-
20_52193698	0.24	0.231	0.78	0.987	1	1	1	PK	rs7270855	exonic	ZNF217	P+K-
20_5527291	0.345	0.307	0.778	0.983	1	1	1	PK	rs1058433	UTR3	GPCPD1	P-K+
20_55918987	0.285	0.292	0.804	0.986	1	1	1	PK	rs6070067	UTR3	SPO11	P-K+
20_56098733	0.457	0.824	0.998	1	1	1	1	PK	rs6025606	exonic	CTCFL	P-K+
20_56099114	0.32	0.307	0.806	0.972	1	1	1	PK	rs6070128	exonic	CTCFL	P-K+
20_56941286	0.205	0.235	0.712	0.964	1	1	1	PK	rs35136891	UTR3	RAB22A	P+K-
20_57042665	0.057	0.09	0.645	0.993	1	1	1	PK	rs7265854	exonic	APCDD1L	P+K-
20_57829301	0.237	0.236	0.778	0.99	1	1	1	PK	rs259956	exonic	ZNF831	P+K-
20_60713311	0.36	0.375	0.867	0.996	1	1	1	PK	rs7076	exonic	PSMA7	P-K+
20_60777171	0.475	0.455	0.929	0.998	1	1	1	PK	rs2184156	ncRNA_UTR3	MTG2	P-K+
20_60791404	0.389	0.385	0.836	0.983	1	1	1	PK	rs3787429	exonic	HRH3	P-K+
20_61287727	0.394	0.399	0.864	0.996	1	1	1	PK	rs3187081	UTR5	SLCO4A1	P+K-
20_61288038	0.209	0.17	0.63	0.95	1	1	1	PK	rs1047099	exonic	SLCO4A1	P-K+
20_61288355	0.48	0.489	0.992	1	1	1	1	PK	rs3195701	exonic	SLCO4A1	P-K+
20_61294415	0.572	0.55	0.986	1	1	1	1	PK	rs2282314	ncRNA_exonic	SLCO4A1-AS1	P-K+
20_61444697	0.313	0.316	0.971	1	1	1	1	PK	rs6122315	exonic	OGFR	P-K+
20_61472073	0.011	0.184	0.864	1	1	1	1	PK	rs1048100	exonic	COL9A3	P-K+
20_61472120	0.191	0.213	0.888	1	1	1	1	PK	rs1048109	UTR3	COL9A3	P-K+
20_61472808	0.228	0.272	0.924	1	1	1	1	PK	rs1046784	UTR3	TCFL5	P-K+
20_61491494	0.197	0.189	0.853	1	1	1	1	PK	rs17854409	exonic	TCFL5	P-K+
20_61907982	0.271	0.297	0.773	0.988	1	1	1	PK	rs11542296	exonic	ARFGAP1	P-K+
20_61919481	0.081	0.357	0.878	0.998	1	1	1	PK	rs13865	UTR3	ARFGAP1	P-K+
20_61977335	0.37	0.354	0.974	0.999	1	1	1	PK	rs45624232	UTR3	CHRNA4	P+K-
20_62197370	0.4	0.407	0.98	1	1	1	1	PK	rs34830600	exonic	HELZ2	P+K-
20_62198713	0.156	0.146	0.82	0.998	1	1	1	PK	rs3810490	exonic	HELZ2	P+K-
20_62200860	0.238	0.225	0.932	1	1	1	1	PK	rs1757752	exonic	HELZ2	P-K+
20_62220585	0.129	0.123	0.786	1	1	1	1	PK	rs6089931	UTR3	GMEB2	P+K-
20_62236148	0.233	0.233	0.724	0.964	1	1	1	PK	rs6090471	exonic	GMEB2	P-K+
20_62293272	0.249	0.201	0.931	1	1	1	1	PK	rs3848668	exonic	RTEL1	P-K+
20_62297400	0.22	0.254	0.918	1	1	1	1	PK	rs73920935	exonic	RTEL1	P-K+
20_62321189	0.175	0.179	0.874	1	1	1	1	PK	rs61753459	exonic	RTEL1	P+K-
20_62688877	0.193	0.268	0.75	0.963	1	1	1	PK	rs816955	UTR5	TCEA2	P+K-
21_14415250	0.238	0.26	0.937	1	1	1	1	PK	rs3114244	ncRNA_exonic	ANKRD30BP2	P+K-
21_14415259	0.23	0.242	0.921	1	1	1	1	PK	rs3114242	ncRNA_exonic	ANKRD30BP2	P+K-
21_15481168	0.373	0.339	0.879	0.999	1	1	1	PK	rs62208635	UTR3	LIPI	P+K-
21_15524921	0.208	0.265	0.761	0.991	1	1	1	PK	rs74369337	exonic	LIPI	P-K+
21_15599848	0.322	0.315	0.776	0.977	1	1	1	PK	rs2822446	UTR3	RBM11	P+K-
21_15599963	0.311	0.296	0.796	0.978	1	1	1	PK	rs2822447	UTR3	RBM11	P+K-
21_15600600	0.369	0.365	0.875	0.997	1	1	1	PK	rs2822451	UTR3	RBM11	P-K+
21_15646405	0.842	0.835	1	1	1	1	1	PK	rs2236001	ncRNA_exonic	ABCC13	P+K-
21_19164911	0.266	0.267	0.767	0.974	1	1	1	PK	rs2220511	UTR3	C21orf91	P+K-
21_19169218	0.223	0.242	0.699	0.964	1	1	1	PK	rs2824495	exonic	C21orf91	P+K-
21_22115947	0.489	0.472	0.992	1	1	1	1	PK	rs229360	ncRNA_exonic	LINC00320	P-K+
21_30547683	0.278	0.303	0.81	0.983	1	1	1	PK	rs2832237	UTR3	MAP3K7CL	P-K+
21_34668976	0.461	0.46	0.928	0.998	1	1	1	PK	rs8178562	UTR3	IL10RB	P+K-
21_34809693	0.325	0.298	0.826	0.985	1	1	1	PK	rs1059293	UTR3	IFNGR2	P+K-
21_34821570	0.343	0.326	0.796	0.986	1	1	1	PK	rs1044218	UTR3	TMEM50B	P+K-
21_34821691	0.302	0.294	0.771	0.982	1	1	1	PK	rs1044213	UTR3	TMEM50B	P+K-
21_34821807	0.286	0.278	0.782	0.989	1	1	1	PK	rs1044195	UTR3	TMEM50B	P-K+
21_34822150	0.321	0.31	0.807	0.982	1	1	1	PK	rs2834217	UTR3	TMEM50B	P+K-
21_37432910	0.479	0.467	0.936	1	1	1	1	PK	rs7280136	upstream	SETD4	P+K-
21_37851975	0.413	0.4	0.877	0.996	1	1	1	PK	rs188733	UTR5	CLDN14	P+K-
21_37852001	0.372	0.407	0.877	0.997	1	1	1	PK	rs219742	UTR5	CLDN14	P+K-
21_38117040	0.461	0.425	0.936	0.999	1	1	1	PK	rs2073416	exonic	SIM2	P-K+
21_38120549	0.407	0.413	0.92	0.999	1	1	1	PK	rs9983571	UTR3	SIM2	P+K-
21_40190404	0.13	0.118	0.778	0.997	1	1	1	PK	rs370030170	exonic	ETS2	P-K+
21_41137507	0.718	0.726	0.997	1	1	1	1	PK	rs2205204	exonic	IGSF5	P-K+
21_42548721	0.394	0.3	0.824	0.988	1	1	1	PK	rs9977003	ncRNA_exonic	PLAC4	P-K+
21_43099585	0.37	0.261	0.821	0.984	1	1	1	PK	rs12106341	ncRNA_exonic	LINC00111	P-K+
21_43131734	0.428	0.44	0.941	0.998	1	1	1	PK	rs2838094	ncRNA_exonic	LINC00479	P+K-
21_43131861	0.511	0.505	0.964	1	1	1	1	PK	rs9982491	ncRNA_exonic	LINC00479	P+K-
21_43220380	0.276	0.249	0.691	0.955	1	1	1	PK	rs2236692	UTR3	PRDM15	P-K+
21_43220724	0.188	0.259	0.731	0.958	1	1	1	PK	rs2838127	UTR3	PRDM15	P-K+
21_43220991	0.264	0.254	0.705	0.969	1	1	1	PK	rs2236693	UTR3	PRDM15	P-K+
21_44834825	0.246	0.258	0.731	0.969	1	1	1	PK	rs3366	UTR3	SIK1,SIK1B	P+K-
21_44837551	0.365	0.317	0.784	0.984	1	1	1	PK	rs430552	exonic	SIK1,SIK1B	P+K-
21_45176304	0.456	0.419	0.932	0.999	1	1	1	PK	rs2070535	UTR3	PDXK	P+K-
21_45177255	0.246	0.207	0.724	0.971	1	1	1	PK	rs3746954	UTR3	PDXK	P+K-
21_45177719	0.444	0.426	0.898	0.995	1	1	1	PK	rs77753871	UTR3	PDXK	P-K+
21_45180064	0.902	0.923	1	1	1	1	1	PK	rs1893206	UTR3	PDXK	P+K-
21_45180380	0.262	0.238	0.94	1	1	1	1	PK	rs3211246	UTR3	PDXK	P+K-
21_45181189	0.481	0.499	0.94	1	1	1	1	PK	rs3194230	UTR3	PDXK	P-K+
21_45993819	0.321	0.328	0.794	0.993	1	1	1	PK	rs233285	exonic	KRTAP10-4	P+K-
21_46011687	0.121	0.23	0.779	0.985	1	1	1	PK	rs58757665	exonic	KRTAP10-6	P+K-
21_47608580	0.316	0.35	0.808	0.982	1	1	1	PK	rs2968	UTR3	LSS	P-K+
21_47811272	0.518	0.478	0.991	1	1	1	1	PK	rs3737438	exonic	PCNT	P-K+
21_47836206	0.365	0.372	0.974	1	1	1	1	PK	rs35978208	exonic	PCNT	P+K-
21_47836216	0.292	0.289	0.951	1	1	1	1	PK	rs60444527	exonic	PCNT	P+K-
21_47836653	0.225	0.236	0.753	0.991	1	1	1	PK	rs2070425	exonic	PCNT	P-K+
21_47836654	0.184	0.19	0.881	1	1	1	1	PK	rs375741970	exonic	PCNT	P-K+
21_47850484	0.238	0.306	0.778	0.982	1	1	1	PK	rs2070426	exonic	PCNT	P-K+
21_47985655	0.182	0.185	0.876	0.999	1	1	1	PK	rs2248636	exonic	DIP2A	P-K+
21_47988046	0.197	0.207	0.892	1	1	1	1	PK	rs9941895	UTR3	DIP2A	P+K-
22_19035846	0.209	0.236	0.786	0.986	1	1	1	PK	rs73384864	ncRNA_exonic	DGCR11	P-K+
22_19431038	0.273	0.261	0.939	1	1	1	1	PK	rs712979	UTR3	C22orf39	P-K+
22_19431396	0.252	0.246	0.932	1	1	1	1	PK	rs756649	UTR3	C22orf39	P-K+
22_19957787	0.293	0.276	0.79	0.983	1	1	1	PK	rs165840	UTR3	ARVCF	P+K-
22_19959473	0.257	0.27	0.785	0.976	1	1	1	PK	rs165815	exonic	ARVCF	P+K-
22_20762423	0.097	0.338	0.964	1	1	1	1	PK	rs12628313	UTR3	ZNF74	P-K+
22_21356824	0.244	0.262	0.708	0.956	1	1	1	PK	rs28372939	ncRNA_exonic	THAP7-AS1	P-K+
22_21356925	0.233	0.265	0.72	0.965	1	1	1	PK	rs9625292	ncRNA_exonic	THAP7-AS1	P-K+
22_21842655	0.526	0.526	0.952	1	1	1	1	PK	rs455312	ncRNA_exonic	PI4KAP2	P-K+
22_22977554	0.471	0.43	0.983	1	1	1	1	PK	rs201670132	ncRNA_exonic	POM121L1P	P+K-
22_23657874	0.387	0.391	0.917	0.999	1	1	1	PK	rs392389	UTR3	BCR	P+K-
22_23657875	0.404	0.399	0.931	0.998	1	1	1	PK	rs440531	UTR3	BCR	P+K-
22_24036657	0.357	0.361	0.976	1	1	1	1	PK	rs2070448	ncRNA_exonic	GUSBP11	P+K-
22_25003934	0.203	0.214	0.774	0.988	1	1	1	PK	rs2076999	UTR5	GGT1	P-K+
22_25119210	0.222	0.232	0.687	0.974	1	1	1	PK	rs56199175	exonic	PIWIL3	P+K-
22_27067643	0.81	0.893	1	1	1	1	1	PK	rs73163299	ncRNA_exonic	MIAT	P-K+
22_28318032	0.158	0.176	0.883	1	1	1	1	PK	rs5752658	ncRNA_exonic	TTC28-AS1	P+K-
22_30638226	0.862	0.821	1	1	1	1	1	PK	rs929271	UTR3	LIF	P+K-
22_30685560	0.249	0.271	0.753	0.981	1	1	1	PK	rs1860217	UTR5	CASTOR1	P+K-
22_30782089	0.429	0.443	0.908	0.997	1	1	1	PK	rs5997629	exonic	RNF215	P+K-
22_30793137	0.385	0.387	0.908	0.999	1	1	1	PK	rs757660	exonic	SEC14L2	P+K-
22_31318341	0.369	0.371	0.877	0.996	1	1	1	PK	rs9609157	ncRNA_exonic	MORC2-AS1	P-K+
22_35481493	0.135	0.163	0.868	1	1	1	1	PK	rs61735502	exonic	ISX	P+K-
22_35482744	0.199	0.191	0.915	1	1	1	1	PK	rs8142871	UTR3	ISX	P+K-
22_36622906	0.437	0.42	0.911	1	1	1	1	PK	rs129607	UTR3	APOL2	P-K+
22_36629466	0.288	0.273	0.8	0.992	1	1	1	PK	rs2010499	UTR5	APOL2	P+K-
22_37334953	0.317	0.281	0.826	0.99	1	1	1	PK	rs6000495	UTR3	CSF2RB	P-K+
22_37466992	0.292	0.267	0.785	0.983	1	1	1	PK	rs78174698	exonic	TMPRSS6	P+K-
22_39261135	0.09	0.263	0.944	1	1	1	1	PK	rs2235140	UTR3	CBX6	P-K+
22_40726183	0.259	0.293	0.808	0.985	1	1	1	PK	rs139919	UTR3	TNRC6B	P+K-
22_42777621	0.383	0.413	0.913	0.998	1	1	1	PK	rs11090090	UTR3	NFAM1	P-K+
22_42777866	0.472	0.469	0.92	0.999	1	1	1	PK	rs10854752	UTR3	NFAM1	P-K+
22_43619200	0.372	0.387	0.9	0.996	1	1	1	PK	rs6003114	exonic	SCUBE1	P-K+
22_44282276	0.411	0.414	0.885	1	1	1	1	PK	rs739231	exonic	PNPLA5	P+K-
22_44282307	0.451	0.432	0.896	0.998	1	1	1	PK	rs739232	exonic	PNPLA5	P+K-
22_44287062	0.414	0.435	0.921	0.997	1	1	1	PK	rs2071884	exonic	PNPLA5	P+K-
22_44324727	0.384	0.426	0.917	0.998	1	1	1	PK	rs738409	exonic	PNPLA3	P-K+
22_44324730	0.408	0.433	0.916	0.999	1	1	1	PK	rs738408	exonic	PNPLA3	P-K+
22_44342969	0.33	0.319	0.852	0.989	1	1	1	PK	rs2008451	UTR3	PNPLA3	P-K+
22_44368122	0.289	0.276	0.796	0.985	1	1	1	PK	rs3761472	exonic	SAMM50	P-K+
22_44602229	0.497	0.507	0.956	1	1	1	1	PK	rs139186	exonic	PARVG	P-K+
22_45608347	0.405	0.404	0.883	0.996	1	1	1	PK	rs12485064	UTR5	KIAA0930	P-K+
22_46454208	0.343	0.319	0.981	1	1	1	1	PK	rs3744749	ncRNA_exonic	PRR34-AS1	P+K-
22_47085924	0.173	0.196	0.871	1	1	1	1	PK	rs35318967	exonic	CERK	P-K+
22_47569605	0.476	0.459	0.94	1	1	1	1	PK	rs15411	UTR3	TBC1D22A	P+K-
22_50171906	0.451	0.364	0.883	0.997	1	1	1	PK	rs7291527	intronic	BRD1	P+K-
22_50172226	0.354	0.388	0.865	0.999	1	1	1	PK	rs4823961	intronic	BRD1	P+K-
22_50173910	0.405	0.346	0.889	0.998	1	1	1	PK	rs4824095	intronic	BRD1	P+K-
22_50187853	0.362	0.35	0.906	0.995	1	1	1	PK	rs35331092	exonic	BRD1	P+K-
22_50217387	0.246	0.236	0.78	0.995	1	1	1	PK	rs11912787	exonic	BRD1	P+K-
22_50218299	0.39	0.371	0.88	0.995	1	1	1	PK	rs77949691	intronic	BRD1	P+K-
22_50278568	0.359	0.349	0.869	0.996	1	1	1	PK	rs910799	exonic	ZBED4	P-K+
22_50278642	0.345	0.321	0.813	0.983	1	1	1	PK	rs910800	exonic	ZBED4	P-K+
22_50280136	0.557	0.513	0.953	0.999	1	1	1	PK	rs5770755	exonic	ZBED4	P-K+
22_50281917	0.28	0.387	0.866	0.994	1	1	1	PK	rs4624	UTR3	ZBED4	P-K+
22_50282204	0.304	0.317	0.76	0.983	1	1	1	PK	rs2092982	UTR3	ZBED4	P-K+
22_50282603	0.405	0.396	0.85	0.992	1	1	1	PK	rs738711	UTR3	ZBED4	P-K+
22_50297435	0.388	0.341	0.874	0.997	1	1	1	PK	rs1321	UTR3	ALG12	P+K-
22_50301476	0.318	0.317	0.761	0.986	1	1	1	PK	rs8135963	exonic	ALG12	P+K-
22_50357416	0.689	0.721	0.996	1	1	1	1	PK	rs13811	UTR3	PIM3	P-K+
22_50499964	0.172	0.36	0.835	0.993	1	1	1	PK	rs137919	UTR3	MLC1	P+K-
22_51021599	0.431	0.431	0.904	0.998	1	1	1	PK	rs131756	ncRNA_exonic	CHKB-DT	P+K-
22_51183255	0.714	0.688	0.995	1	1	1	1	PK	rs5771002	exonic	ACR	P-K+
22_51206413	0.267	0.296	0.8	0.99	1	1	1	PK	rs3888556	ncRNA_UTR3	RABL2B	P-K+
22_51206426	0.329	0.355	0.888	0.998	1	1	1	PK	rs3888555	ncRNA_UTR3	RABL2B	P-K+
3_102198169	0.445	0.473	0.925	0.999	1	1	1	PK	rs7647414	UTR3	ZPLD1	P+K-
3_108096578	0.109	0.195	0.91	1	1	1	1	PK	rs59960264	UTR3	HHLA2	P+K-
3_111260975	0.161	0.264	0.715	0.973	1	1	1	PK	rs2276873	upstream	CD96	P+K-
3_111695315	0.317	0.187	0.893	1	1	1	1	PK	rs3749305	UTR3	PHLDB2	P+K-
3_112991312	0.3	0.296	0.8	0.988	1	1	1	PK	rs3814398	exonic	BOC	P+K-
3_112991959	0.668	0.453	0.994	1	1	1	1	PK	rs11710894	exonic	BOC	P+K-
3_113679589	0.239	0.246	0.724	0.977	1	1	1	PK	rs12629415	UTR3	ZDHHC23	P-K+
3_114028391	0.279	0.247	0.762	0.987	1	1	1	PK	rs13076738	UTR3	TIGIT	P+K-
3_114028867	0.3	0.274	0.766	0.969	1	1	1	PK	rs13082155	UTR3	TIGIT	P+K-
3_118753542	0.282	0.306	0.756	0.974	1	1	1	PK	rs73185835	UTR5	IGSF11	P+K-
3_120067797	0.105	0.106	0.706	0.994	1	1	1	PK	rs4676696	exonic	LRRC58	P+K-
3_121306729	0.314	0.319	0.774	0.973	1	1	1	PK	rs11712050	UTR3	ARGFX	P+K-
3_121340536	0.58	0.579	0.988	1	1	1	1	PK	rs4676684	exonic	FBXO40	P+K-
3_121345874	0.361	0.35	0.851	0.998	1	1	1	PK	rs2840143	UTR3	FBXO40	P+K-
3_121347101	0.852	0.774	1	1	1	1	1	PK	rs4676685	UTR3	FBXO40	P+K-
3_121347927	0.316	0.271	0.739	0.974	1	1	1	PK	rs7375038	UTR3	FBXO40	P+K-
3_121353254	0.326	0.273	0.737	0.972	1	1	1	PK	rs2070179	exonic	HCLS1	P-K+
3_122645277	0.227	0.25	0.94	1	1	1	1	PK	rs2276777	exonic	SEMA5B	P-K+
3_122645304	0.223	0.255	0.942	1	1	1	1	PK	rs2276776	exonic	SEMA5B	P-K+
3_122646734	0.33	0.328	0.886	1	1	1	1	PK	rs2276775	exonic	SEMA5B	P-K+
3_122646828	0.392	0.361	0.983	1	1	1	1	PK	rs2276774	exonic	SEMA5B	P-K+
3_123411589	0.381	0.748	0.997	1	1	1	1	PK	rs40305	exonic	MYLK	P-K+
3_123665902	0.286	0.386	0.842	0.992	1	1	1	PK	rs17310144	exonic	CCDC14	P-K+
3_124439127	0.385	0.381	0.87	0.993	1	1	1	PK	rs332513	UTR3	KALRN	P-K+
3_124456742	0.218	0.256	0.751	0.974	1	1	1	PK	rs1801019	exonic	UMPS	P-K+
3_125314173	0.136	0.201	0.702	0.964	1	1	1	PK	rs2294050	UTR5	OSBPL11	P-K+
3_126170965	0.298	0.302	0.788	0.975	1	1	1	PK	rs1844689	intronic	ZXDC	P-K+
3_126173470	0.325	0.261	0.755	0.968	1	1	1	PK	rs777503	intronic	ZXDC	P-K+
3_126178390	0.321	0.297	0.773	0.968	1	1	1	PK	rs1043803	UTR3	ZXDC	P-K+
3_128292213	0.606	0.494	0.967	1	1	1	1	PK	rs2734046	ncRNA_exonic	LINC01565	P-K+
3_128292862	0.185	0.194	0.888	1	1	1	1	PK	rs73864832	ncRNA_exonic	LINC01565	P-K+
3_128627933	0.314	0.272	0.782	0.988	1	1	1	PK	rs876755	exonic	ACAD9	P-K+
3_129120177	0.107	0.136	0.769	0.994	1	1	1	PK	rs72984739	UTR3	EFCAB12	P+K-
3_129269961	0.381	0.205	0.923	1	1	1	1	PK	rs3736170	exonic	H1FOO	P+K-
3_130064807	0.464	0.438	0.89	0.997	1	1	1	PK	rs6797052	UTR5	COL6A5	P-K+
3_130098349	0.2	0.236	0.69	0.941	1	1	1	PK	rs16845861	exonic	COL6A5	P+K-
3_130103709	0.214	0.253	0.707	0.955	1	1	1	PK	rs1453241	exonic	COL6A5	P+K-
3_130104206	0.494	0.494	0.952	1	1	1	1	PK	rs10212372	exonic	COL6A5	P+K-
3_131104672	0.299	0.178	0.871	1	1	1	1	PK	rs3749390	UTR3	NUDT16	P+K-
3_133167363	0.446	0.382	0.89	0.999	1	1	1	PK	rs2276737	exonic	BFSP2	P-K+
3_13407556	0.379	0.346	0.834	0.992	1	1	1	PK	rs3732671	exonic	NUP210	P-K+
3_136537916	0.355	0.339	0.841	0.995	1	1	1	PK	rs1400263	UTR5	SLC35G2	P+K-
3_136537975	0.339	0.306	0.864	0.996	1	1	1	PK	rs1400262	UTR5	SLC35G2	P+K-
3_136537977	0.32	0.323	0.849	0.992	1	1	1	PK	rs1400261	UTR5	SLC35G2	P+K-
3_136573440	0.272	0.282	0.794	0.979	1	1	1	PK	rs9827648	exonic	SLC35G2	P+K-
3_136574501	0.271	0.28	0.753	0.972	1	1	1	PK	rs1052618	exonic	SLC35G2	P+K-
3_13670536	0.267	0.263	0.739	0.982	1	1	1	PK	rs9843344	exonic	FBLN2	P-K+
3_141162128	0.32	0.323	0.873	0.999	1	1	1	PK	rs62282002	exonic	ZBTB38	P-K+
3_141326602	0.24	0.248	0.782	0.988	1	1	1	PK	rs295322	exonic	RASA2	P-K+
3_141327474	0.275	0.235	0.69	0.947	1	1	1	PK	rs295323	exonic	RASA2	P-K+
3_142778355	0.224	0.259	0.662	0.943	1	1	1	PK	rs17633378	UTR3	U2SURP	P-K+
3_14563237	0.215	0.214	0.665	0.971	1	1	1	PK	rs7645232	exonic	GRIP2	P-K+
3_149488442	0.306	0.314	0.788	0.985	1	1	1	PK	rs7630153	exonic	ANKUB1	P-K+
3_150302822	0.358	0.441	0.932	0.999	1	1	1	PK	rs1133494	UTR3	EIF2A	P-K+
3_151011944	0.115	0.31	0.747	0.972	1	1	1	PK	rs12492699	UTR3	GPR87	P-K+
3_151011969	0.307	0.304	0.78	0.986	1	1	1	PK	rs1048408	exonic	GPR87	P-K+
3_151034602	0.396	0.351	0.877	0.99	1	1	1	PK	rs1472122	UTR5	GPR87	P-K+
3_15311325	0.358	0.314	0.765	0.971	1	1	1	PK	rs1287467	exonic	SH3BP5	P-K+
3_158323665	0.334	0.295	0.72	0.965	1	1	1	PK	rs7628293	UTR3	MLF1	P-K+
3_160154258	0.245	0.255	0.663	0.952	1	1	1	PK	rs1047210	ncRNA_UTR3	TRIM59	P+K-
3_16300252	0.091	0.091	0.696	0.998	1	1	1	PK	rs76811144	UTR3	DPH3	P-K+
3_16640075	0.36	0.381	0.98	1	1	1	1	PK	rs11710967	exonic	DAZL	P-K+
3_168801495	0.335	0.322	0.874	0.997	1	1	1	PK	rs1048604	UTR3	MECOM	P+K-
3_178742044	0.501	0.513	0.971	1	1	1	1	PK	rs6804084	UTR3	ZMAT3	P-K+
3_178785549	0.394	0.396	0.98	1	1	1	1	PK	rs6772028	UTR5	ZMAT3	P-K+
3_182896898	0.371	0.386	0.892	0.994	1	1	1	PK	rs620722	UTR3	MCF2L2	P-K+
3_194061578	0.325	0.283	0.76	0.972	1	1	1	PK	rs11713634	UTR3	CPN2	P+K-
3_195295661	0.24	0.286	0.746	0.966	1	1	1	PK	rs7659	UTR3	APOD	P-K+
3_195311030	0.986	0.983	1	1	1	1	1	PK	rs1568564	upstream	APOD	P-K+
3_195404649	0.23	0.321	0.784	0.98	1	1	1	PK	rs52815337	ncRNA_exonic	SDHAP2	P-K+
3_195451880	0.387	0.369	0.917	0.996	1	1	1	PK	rs142096782	exonic	MUC20	P-K+
3_195451881	0.335	0.305	0.834	0.996	1	1	1	PK	rs146888306	exonic	MUC20	P-K+
3_195452689	0.209	0.253	0.832	0.995	1	1	1	PK	rs141077164	exonic	MUC20	P-K+
3_195453064	0.277	0.262	0.747	0.975	1	1	1	PK	rs2550233	exonic	MUC20	P-K+
3_195460236	0.39	0.358	0.871	0.997	1	1	1	PK	rs712011	UTR3	MUC20	P-K+
3_195460582	0.62	0.659	0.994	1	1	1	1	PK	rs2251332	downstream	MUC20	P-K+
3_195460583	0.631	0.622	0.987	1	1	1	1	PK	rs2251333	downstream	MUC20	P-K+
3_195473641	0.298	0.248	0.78	0.977	1	1	1	PK	rs712005	UTR3	MUC4	P-K+
3_195497143	0.706	0.769	0.999	1	1	1	1	PK	rs2293232	exonic	MUC4	P+K-
3_195497174	0.468	0.389	0.896	0.998	1	1	1	PK	rs2259102	exonic	MUC4	P-K+
3_195505664	0.538	0.536	0.942	1	1	1	1	PK	rs2688513	exonic	MUC4	P-K+
3_195514324	0.667	0.675	0.982	1	1	1	1	PK	rs78009073	exonic	MUC4	P-K+
3_195514379	0.521	0.522	0.954	1	1	1	1	PK	rs79461778	exonic	MUC4	P-K+
3_195514393	0.557	0.545	0.949	1	1	1	1	PK	rs12491056	exonic	MUC4	P-K+
3_195514403	0.544	0.5	0.949	1	1	1	1	PK	rs79754259	exonic	MUC4	P-K+
3_195514407	0.5	0.513	0.955	1	1	1	1	PK	rs80139068	exonic	MUC4	P-K+
3_195515594	0.451	0.439	0.923	0.998	1	1	1	PK	rs13095016	exonic	MUC4	P-K+
3_195516878	0.596	0.598	0.97	1	1	1	1	PK	rs2177336	exonic	MUC4	P-K+
3_195517258	0.33	0.326	0.793	0.99	1	1	1	PK	rs1106502	exonic	MUC4	P-K+
3_195517321	0.316	0.323	0.779	0.986	1	1	1	PK	rs1104760	exonic	MUC4	P-K+
3_195517553	0.318	0.302	0.785	0.982	1	1	1	PK	rs882605	exonic	MUC4	P-K+
3_195938177	0.365	0.309	0.825	0.992	1	1	1	PK	rs1522394	exonic	ZDHHC19	P+K-
3_196312951	0.243	0.408	0.908	1	1	1	1	PK	rs1872353	UTR3	FBXO45	P+K-
3_196386964	0.203	0.213	0.645	0.961	1	1	1	PK	rs1798631	exonic	NRROS	P-K+
3_196461402	0.223	0.25	0.688	0.953	1	1	1	PK	rs3850646	UTR3	PIGX	P-K+
3_197427557	0.18	0.22	0.701	0.959	1	1	1	PK	rs28394098	exonic	RUBCN	P-K+
3_197432029	0.219	0.244	0.721	0.944	1	1	1	PK	rs60457064	exonic	RUBCN	P-K+
3_197804058	0.2	0.206	0.651	0.947	1	1	1	PK	rs58082632	ncRNA_exonic	ANKRD18DP	P+K-
3_197804128	0.235	0.268	0.933	1	1	1	1	PK	rs61754923	ncRNA_exonic	ANKRD18DP	P+K-
3_21447407	0.707	0.689	1	1	1	1	1	PK	rs35986875	ncRNA_exonic	VENTXP7	P+K-
3_21447799	0.343	0.346	0.858	0.996	1	1	1	PK	rs430387	ncRNA_exonic	VENTXP7	P+K-
3_21447834	0.344	0.325	0.838	0.996	1	1	1	PK	rs440905	ncRNA_exonic	VENTXP7	P+K-
3_21447896	0.321	0.352	0.863	0.988	1	1	1	PK	rs800605	ncRNA_exonic	VENTXP7	P+K-
3_28390351	0.477	0.462	0.93	0.997	1	1	1	PK	rs1870259	UTR5	ZCWPW2	P-K+
3_28533658	0.308	0.262	0.734	0.976	1	1	1	PK	rs13100556	exonic	ZCWPW2	P+K-
3_28566476	0.299	0.281	0.757	0.975	1	1	1	PK	rs3816573	UTR3	ZCWPW2	P+K-
3_33194990	0.404	0.425	0.886	0.998	1	1	1	PK	rs6810039	exonic	SUSD5	P-K+
3_38455439	0.289	0.3	0.772	0.975	1	1	1	PK	rs7373805	UTR3	XYLB	P-K+
3_38529818	0.403	0.394	0.863	0.995	1	1	1	PK	rs7433277	UTR3	ACVR2B	P-K+
3_38529825	0.399	0.377	0.852	0.99	1	1	1	PK	rs2370840	UTR3	ACVR2B	P-K+
3_38768300	0.315	0.331	0.955	1	1	1	1	PK	rs57326399	exonic	SCN10A	P-K+
3_38888764	0.212	0.217	0.732	0.987	1	1	1	PK	rs62244134	exonic	SCN11A	P+K-
3_39185077	0.555	0.543	0.972	1	1	1	1	PK	rs1274957	exonic	CSRNP1	P+K-
3_39226114	0.337	0.315	0.853	0.995	1	1	1	PK	rs34810344	exonic	XIRP1	P+K-
3_39567136	0.07	0.076	0.654	0.992	1	1	1	PK	rs1708000	intergenic	MOBP(dist=9642),MYRIP(dist=283269)	P-K+
3_40251392	0.301	0.305	0.81	0.989	1	1	1	PK	rs1799418	exonic	MYRIP	P-K+
3_40301273	0.257	0.23	0.709	0.952	1	1	1	PK	rs13081294	ncRNA_UTR3	MYRIP	P-K+
3_40468896	0.744	0.743	0.998	1	1	1	1	PK	rs1047855	exonic	ENTPD3	P+K-
3_40469254	0.376	0.4	0.871	0.996	1	1	1	PK	rs6773917	ncRNA_UTR3	ENTPD3	P+K-
3_40503809	0.731	0.728	1	1	1	1	1	PK	rs11539046	UTR3	RPL14	P-K+
3_40518821	0.597	0.516	0.972	0.998	1	1	1	PK	rs9882171	UTR5	ZNF619	P+K-
3_42728144	0.347	0.373	0.867	0.995	1	1	1	PK	rs6805421	exonic	KLHL40	P-K+
3_42781276	0.31	0.345	0.854	0.993	1	1	1	PK	rs62246603	exonic	CCDC13	P-K+
3_42787469	0.244	0.262	0.665	0.94	1	1	1	PK	rs2240859	exonic	CCDC13	P-K+
3_42799765	0.472	0.436	0.941	0.998	1	1	1	PK	rs17238798	exonic	CCDC13	P-K+
3_44283525	0.176	0.181	0.65	0.947	1	1	1	PK	rs9850927	UTR5	TOPAZ1	P-K+
3_44483010	0.629	0.507	0.967	1	1	1	1	PK	rs78786581	UTR3	ZNF445	P+K-
3_44612050	0.415	0.328	0.852	0.993	1	1	1	PK	rs9873604	exonic	ZKSCAN7	P-K+
3_44754177	0.375	0.366	0.879	0.996	1	1	1	PK	rs6771160	UTR5	ZNF502	P-K+
3_44762830	0.487	0.468	0.995	1	1	1	1	PK	rs56084453	exonic	ZNF502	P-K+
3_44763037	0.33	0.34	0.861	0.994	1	1	1	PK	rs7640654	exonic	ZNF502	P-K+
3_44775962	0.609	0.626	0.984	1	1	1	1	PK	rs4682752	exonic	ZNF501	P-K+
3_44791200	0.641	0.568	0.979	1	1	1	1	PK	rs6792299	UTR3	KIAA1143	P-K+
3_44884647	0.338	0.298	0.817	0.982	1	1	1	PK	rs3804583	exonic	KIF15	P-K+
3_45187785	0.356	0.342	0.907	0.999	1	1	1	PK	rs2276862	UTR5	CDCP1	P-K+
3_45430151	0.288	0.318	0.803	0.983	1	1	1	PK	rs28413188	UTR5	LARS2	P+K-
3_46306700	0.827	0.875	1	1	1	1	1	PK	rs4987053	exonic	CCR3	P+K-
3_46783637	0.222	0.248	0.738	0.978	1	1	1	PK	rs59721087	ncRNA_exonic	PRSS45P	P+K-
3_46783757	0.276	0.306	0.786	0.984	1	1	1	PK	rs57661142	ncRNA_exonic	PRSS45P	P+K-
3_46783959	0.279	0.292	0.801	0.985	1	1	1	PK	rs58830807	ncRNA_exonic	PRSS45P	P+K-
3_46784467	0.297	0.256	0.775	0.987	1	1	1	PK	rs58943210	ncRNA_exonic	PRSS45P	P+K-
3_48727112	0.31	0.285	0.779	0.995	1	1	1	PK	rs4858798	exonic	IP6K2	P+K-
3_49044767	0.285	0.292	0.766	0.989	1	1	1	PK	rs6781790	upstream;downstream	WDR6;P4HTM	P+K-
3_49053219	0.209	0.252	0.759	0.981	1	1	1	PK	rs7100	UTR3	WDR6	P+K-
3_49054692	0.228	0.244	0.751	0.993	1	1	1	PK	rs3087866	exonic	DALRD3	P+K-
3_49156676	0.424	0.408	0.906	1	1	1	1	PK	rs4279134	UTR5	USP19	P+K-
3_49213637	0.32	0.295	0.802	0.987	1	1	1	PK	rs9586	UTR3	KLHDC8B	P+K-
3_49236439	0.166	0.304	0.8	0.989	1	1	1	PK	rs6808036	UTR5	CCDC36	P+K-
3_49273996	0.334	0.341	0.861	0.992	1	1	1	PK	rs12631989	exonic	CCDC36	P+K-
3_49396751	0.155	0.291	0.795	0.989	1	1	1	PK	rs3448	UTR3	RHOA	P+K-
3_49460350	0.523	0.598	0.988	1	1	1	1	PK	rs1464569	UTR3	NICN1	P+K-
3_49524778	0.262	0.285	0.801	0.989	1	1	1	PK	rs6783003	UTR5	DAG1	P-K+
3_49689210	0.647	0.655	1	1	1	1	1	PK	rs34762726	exonic	BSN	P-K+
3_49690627	0.186	0.179	0.893	1	1	1	1	PK	rs35762866	exonic	BSN	P-K+
3_50340996	0.365	0.221	0.909	1	1	1	1	PK	rs28365992	UTR5	HYAL1	P+K-
3_51812952	0.373	0.291	0.777	0.986	1	1	1	PK	rs11130296	exonic	IQCF6	P+K-
3_53259850	0.292	0.285	0.809	0.993	1	1	1	PK	rs3163	exonic	TKT	P-K+
3_53318700	0.257	0.291	0.812	0.991	1	1	1	PK	rs3209045	UTR3	DCP1A	P-K+
3_56628031	0.23	0.226	0.71	0.959	1	1	1	PK	rs7637449	exonic	CCDC66	P-K+
3_56649282	0.163	0.196	0.9	1	1	1	1	PK	rs6807338	exonic	CCDC66	P-K+
3_56667682	0.252	0.233	0.696	0.957	1	1	1	PK	rs9835332	exonic	TASOR	P+K-
3_56716922	0.403	0.432	0.929	0.999	1	1	1	PK	rs958755	exonic	TASOR	P+K-
3_57431945	0.232	0.238	0.933	1	1	1	1	PK	rs62622492	exonic	DNAH12	P-K+
3_75786832	0.504	0.524	0.958	1	1	1	1	PK	rs11122676	exonic	ZNF717	P-K+
3_75786833	0.388	0.361	0.843	0.992	1	1	1	PK	rs139448820	exonic	ZNF717	P+K-
3_78646942	0.358	0.351	0.82	0.99	1	1	1	PK	rs7626143	UTR3	ROBO1	P-K+
3_9541761	0.867	0.85	1	1	1	1	1	PK	rs2625891	UTR3	LHFPL4	P+K-
3_9798773	0.262	0.285	0.724	0.977	1	1	1	PK	rs1052133	exonic	OGG1	P+K-
3_9908525	0.322	0.316	0.86	0.991	1	1	1	PK	rs2479	UTR3	CIDEC	P-K+
3_9918861	0.525	0.502	0.976	0.999	1	1	1	PK	rs456168	exonic	CIDEC	P+K-
4_102751076	0.216	0.247	0.766	0.99	1	1	1	PK	rs10516487	exonic	BANK1	P+K-
4_10444650	0.259	0.241	0.702	0.971	1	1	1	PK	rs3217	UTR3	ZNF518B	P-K+
4_106552414	0.378	0.353	0.899	0.997	1	1	1	PK	rs2044536	UTR3	ARHGEF38	P+K-
4_106552733	0.305	0.272	0.792	0.992	1	1	1	PK	rs2121558	UTR3	ARHGEF38	P+K-
4_106630007	0.196	0.214	0.687	0.952	1	1	1	PK	rs28450989	UTR5	GSTCD	P+K-
4_109477456	0.405	0.399	0.896	0.998	1	1	1	PK	rs7685807	ncRNA_exonic	RPL34-AS1	P+K-
4_111398208	0.695	0.648	0.988	1	1	1	1	PK	rs10004516	exonic	ENPEP	P+K-
4_1191137	0.15	0.083	0.64	0.993	1	1	1	PK	rs375905052	ncRNA_exonic	LOC100130872	P+K-
4_119980590	0.2	0.221	0.687	0.952	1	1	1	PK	rs1058449	UTR3	SYNPO2	P-K+
4_119981125	0.194	0.216	0.711	0.958	1	1	1	PK	rs62328680	UTR3	SYNPO2	P-K+
4_122618117	0.198	0.205	0.666	0.958	1	1	1	PK	rs113588187	UTR5	ANXA5	P+K-
4_130023759	0.236	0.204	0.899	1	1	1	1	PK	rs1757935	UTR5	C4orf33	P-K+
4_130030652	0.339	0.314	0.963	1	1	1	1	PK	rs337277	exonic	C4orf33	P-K+
4_138440775	0.299	0.276	0.798	0.98	1	1	1	PK	rs9330354	UTR3	PCDH18	P-K+
4_146479247	0.425	0.431	0.931	1	1	1	1	PK	rs34978105	UTR3	SMAD1	P+K-
4_148463840	0.347	0.324	0.811	0.992	1	1	1	PK	rs5335	UTR3	EDNRA	P+K-
4_151177428	0.746	0.756	0.996	1	1	1	1	PK	rs13101461	UTR3	DCLK2	P+K-
4_151505322	0.387	0.383	0.865	0.994	1	1	1	PK	rs13105060	UTR3	MAB21L2	P-K+
4_151829824	0.524	0.478	0.928	0.997	1	1	1	PK	rs1201208	exonic	LRBA	P+K-
4_152147441	0.285	0.315	0.787	0.985	1	1	1	PK	rs10520102	UTR5	SH3D19	P-K+
4_152201053	0.357	0.358	0.847	0.992	1	1	1	PK	rs36097019	exonic	PRSS48	P-K+
4_152212486	0.377	0.389	0.849	0.986	1	1	1	PK	rs13126069	exonic	PRSS48	P-K+
4_154197234	0.411	0.348	0.976	1	1	1	1	PK	rs2289409	exonic	TRIM2	P+K-
4_154631563	0.508	0.524	0.996	1	1	1	1	PK	rs1339	exonic	RNF175	P-K+
4_156617994	0.464	0.449	0.932	0.998	1	1	1	PK	rs2306557	UTR5	GUCY1A1	P-K+
4_159175039	0.278	0.3	0.788	0.985	1	1	1	PK	rs41494044	UTR3	TMEM144	P-K+
4_159175599	0.226	0.233	0.791	0.991	1	1	1	PK	rs370941609	UTR3	TMEM144	P-K+
4_16504184	0.217	0.237	0.761	0.983	1	1	1	PK	rs872478	UTR3	LDB2	P-K+
4_167024905	0.412	0.397	0.892	0.989	1	1	1	PK	rs1497948	UTR3	TLL1	P+K-
4_170037572	0.215	0.296	0.808	0.982	1	1	1	PK	rs3811813	exonic	SH3RF1	P+K-
4_175225452	0.4	0.389	0.879	0.993	1	1	1	PK	rs4695918	exonic	CEP44	P+K-
4_175239953	0.191	0.251	0.702	0.963	1	1	1	PK	rs114313926	UTR3	CEP44	P+K-
4_175239997	0.422	0.421	0.906	0.996	1	1	1	PK	rs113877410	UTR3	CEP44	P+K-
4_175241476	0.268	0.223	0.694	0.955	1	1	1	PK	rs76337635	UTR3	CEP44	P+K-
4_177135620	0.477	0.512	0.955	0.999	1	1	1	PK	rs10003543	UTR3	ASB5	P-K+
4_177136512	0.539	0.426	0.932	0.998	1	1	1	PK	rs922849	UTR3	ASB5	P-K+
4_177249533	0.336	0.338	0.846	0.988	1	1	1	PK	rs2278903	UTR3	SPCS3	P-K+
4_177249681	0.235	0.232	0.697	0.966	1	1	1	PK	rs12643094	UTR3	SPCS3	P-K+
4_177249756	0.376	0.369	0.858	0.995	1	1	1	PK	rs3733371	UTR3	SPCS3	P-K+
4_17884986	0.243	0.245	0.685	0.943	1	1	1	PK	rs16895971	UTR3	LCORL	P+K-
4_184560790	0.333	0.319	0.831	0.99	1	1	1	PK	rs67505753	UTR3	RWDD4	P+K-
4_184562162	0.247	0.242	0.729	0.965	1	1	1	PK	rs1046111	UTR3	RWDD4	P+K-
4_184572218	0.418	0.364	0.84	0.992	1	1	1	PK	rs73002706	exonic	RWDD4	P+K-
4_185677421	0.206	0.225	0.66	0.951	1	1	1	PK	rs8086	UTR3	ACSL1	P+K-
4_185678110	0.456	0.461	0.91	0.999	1	1	1	PK	rs2292899	UTR3	ACSL1	P-K+
4_185686032	0.302	0.21	0.664	0.964	1	1	1	PK	rs2292898	exonic	ACSL1	P-K+
4_185701549	0.502	0.514	0.966	1	1	1	1	PK	rs1803898	exonic	ACSL1	P+K-
4_185747176	0.443	0.464	0.911	0.998	1	1	1	PK	rs116375145	UTR5	ACSL1	P-K+
4_21847686	0.268	0.273	0.684	0.952	1	1	1	PK	rs1398834	ncRNA_exonic	KCNIP4-IT1	P-K+
4_21847708	0.265	0.336	0.798	0.982	1	1	1	PK	rs4434239	ncRNA_exonic	KCNIP4-IT1	P+K-
4_21850305	0.304	0.303	0.789	0.976	1	1	1	PK	rs1513572	ncRNA_exonic	KCNIP4-IT1	P+K-
4_21851276	0.212	0.323	0.801	0.981	1	1	1	PK	rs13122692	ncRNA_exonic	KCNIP4-IT1	P+K-
4_21851695	0.338	0.314	0.797	0.988	1	1	1	PK	rs16871968	ncRNA_exonic	KCNIP4-IT1	P+K-
4_21852767	0.267	0.317	0.793	0.973	1	1	1	PK	rs60799144	ncRNA_exonic	KCNIP4-IT1	P-K+
4_25678396	0.242	0.247	0.784	0.988	1	1	1	PK	rs3733545	UTR3	SLC34A2	P-K+
4_2743999	0.478	0.332	0.885	0.998	1	1	1	PK	rs232712	exonic	TNIP2	P-K+
4_2744087	0.314	0.341	0.797	0.977	1	1	1	PK	rs2269495	exonic	TNIP2	P-K+
4_3258236	0.266	0.258	0.734	0.971	1	1	1	PK	rs108850	UTR3	MSANTD1	P-K+
4_38023302	0.351	0.302	0.884	0.998	1	1	1	PK	rs34119528	exonic	TBC1D1	P+K-
4_39466779	0.187	0.185	0.887	1	1	1	1	PK	rs35086467	exonic	LIAS	P-K+
4_41746477	0.362	0.333	0.877	0.996	1	1	1	PK	rs62412180	UTR3	PHOX2B	P-K+
4_419565	0.346	0.336	0.791	0.98	1	1	1	PK	rs7666919	ncRNA_exonic	ABCA11P	P+K-
4_420688	0.222	0.258	0.704	0.956	1	1	1	PK	rs2280250	ncRNA_exonic	ABCA11P	P+K-
4_4249483	0.578	0.581	0.983	1	1	1	1	PK	rs2916466	UTR5	TMEM128	P+K-
4_4249484	0.34	0.357	0.878	0.995	1	1	1	PK	rs2916465	UTR5	TMEM128	P+K-
4_434079	0.232	0.278	0.716	0.97	1	1	1	PK	rs1045887	ncRNA_UTR3	ZNF721	P+K-
4_46038274	0.283	0.324	0.837	0.99	1	1	1	PK	rs10938423	UTR3	GABRG1	P-K+
4_46038745	0.199	0.298	0.812	0.989	1	1	1	PK	rs12374299	UTR3	GABRG1	P-K+
4_46039478	0.346	0.279	0.797	0.988	1	1	1	PK	rs13115251	UTR3	GABRG1	P-K+
4_46039625	0.303	0.287	0.804	0.986	1	1	1	PK	rs11937872	UTR3	GABRG1	P-K+
4_46039718	0.303	0.302	0.8	0.981	1	1	1	PK	rs7666844	UTR3	GABRG1	P-K+
4_46040367	0.292	0.309	0.802	0.983	1	1	1	PK	rs1497565	UTR3	GABRG1	P-K+
4_46040616	0.269	0.3	0.821	0.981	1	1	1	PK	rs1497566	UTR3	GABRG1	P-K+
4_46040738	0.3	0.307	0.796	0.978	1	1	1	PK	rs1497567	UTR3	GABRG1	P-K+
4_46040758	0.298	0.247	0.736	0.972	1	1	1	PK	rs1497568	UTR3	GABRG1	P-K+
4_46041093	0.281	0.283	0.797	0.987	1	1	1	PK	rs6447492	UTR3	GABRG1	P-K+
4_46042040	0.231	0.251	0.728	0.958	1	1	1	PK	rs7662633	UTR3	GABRG1	P-K+
4_46042046	0.278	0.281	0.731	0.975	1	1	1	PK	rs7683859	UTR3	GABRG1	P-K+
4_46042083	0.272	0.267	0.752	0.967	1	1	1	PK	rs7683876	UTR3	GABRG1	P-K+
4_46042085	0.262	0.272	0.737	0.968	1	1	1	PK	rs7683882	UTR3	GABRG1	P-K+
4_46042945	0.303	0.306	0.804	0.981	1	1	1	PK	rs6447493	UTR3	GABRG1	P-K+
4_46926605	0.444	0.423	0.888	0.996	1	1	1	PK	rs12506608	UTR3	GABRA4	P+K-
4_47408709	0.094	0.061	0.666	0.994	1	1	1	PK	rs6289	exonic	GABRB1	P-K+
4_48496368	0.221	0.437	0.925	0.999	1	1	1	PK	rs17472127	UTR3	ZAR1	P+K-
4_52779708	0.064	0.07	0.613	0.994	1	1	1	PK	rs569280869	exonic	DCUN1D4	P-K+
4_53732586	0.362	0.43	0.925	0.999	1	1	1	PK	rs8287	UTR3	RASL11B	P-K+
4_54966667	0.243	0.32	0.864	0.992	1	1	1	PK	rs3194383	exonic	GSX2	P+K-
4_56236579	0.814	0.82	0.999	1	1	1	1	PK	rs13149568	ncRNA_UTR3	SRD5A3	P+K-
4_5822738	0.349	0.303	0.773	0.989	1	1	1	PK	rs1057052	UTR3	CRMP1	P+K-
4_6302889	0.187	0.19	0.866	0.999	1	1	1	PK	rs1801208	exonic	WFS1	P-K+
4_6303955	0.182	0.369	0.853	0.991	1	1	1	PK	rs1046314	exonic	WFS1	P-K+
4_6304344	0.982	0.981	1	1	1	1	1	PK	rs1046320	UTR3	WFS1	P-K+
4_66189260	0.274	0.291	0.954	1	1	1	1	PK	rs7688795	UTR3	EPHA5	P+K-
4_68483472	0.244	0.21	0.62	0.947	1	1	1	PK	rs1048447	UTR3	UBA6	P+K-
4_68586315	0.259	0.269	0.929	1	1	1	1	PK	rs13124793	ncRNA_exonic	UBA6-AS1	P-K+
4_68586335	0.181	0.363	0.975	1	1	1	1	PK	rs72643632	ncRNA_exonic	UBA6-AS1	P-K+
4_68586336	0.359	0.375	0.974	1	1	1	1	PK	rs17635292	ncRNA_exonic	UBA6-AS1	P-K+
4_69176962	0.236	0.27	0.733	0.958	1	1	1	PK	rs17089252	UTR3	YTHDC1	P+K-
4_69178954	0.247	0.264	0.722	0.967	1	1	1	PK	rs2293594	UTR3	YTHDC1	P+K-
4_699645	0.209	0.244	0.94	1	1	1	1	PK	rs80100206	UTR5	PCGF3	P+K-
4_75972812	0.506	0.507	0.963	1	1	1	1	PK	rs10015446	UTR3	PARM1	P+K-
4_7764821	0.365	0.396	0.913	1	1	1	1	PK	rs2107182	ncRNA_UTR3	AFAP1	P-K+
4_7775696	0.894	0.892	1	1	1	1	1	PK	rs9996019	ncRNA_exonic	AFAP1-AS1	P-K+
4_7775907	0.302	0.307	0.81	0.984	1	1	1	PK	rs4689164	ncRNA_exonic	AFAP1-AS1	P-K+
4_7777234	0.269	0.287	0.776	0.983	1	1	1	PK	rs10032821	ncRNA_exonic	AFAP1-AS1	P+K-
4_7777753	0.277	0.297	0.803	0.99	1	1	1	PK	rs67476190	ncRNA_exonic	AFAP1-AS1	P-K+
4_7778031	0.216	0.267	0.774	0.989	1	1	1	PK	rs55752670	ncRNA_exonic	AFAP1-AS1	P-K+
4_7778524	0.354	0.368	0.839	0.992	1	1	1	PK	rs10516187	ncRNA_exonic	AFAP1-AS1	P-K+
4_7779845	0.442	0.428	0.936	1	1	1	1	PK	rs67725344	ncRNA_exonic	AFAP1-AS1	P-K+
4_77958130	0.304	0.304	0.778	0.974	1	1	1	PK	rs1127587	UTR3	SEPTIN11	P-K+
4_78987157	0.293	0.334	0.792	0.983	1	1	1	PK	rs4859905	exonic	FRAS1	P-K+
4_8009737	0.373	0.437	0.926	0.998	1	1	1	PK	rs16841552	UTR3	ABLIM2	P-K+
4_80994124	0.244	0.253	0.713	0.956	1	1	1	PK	rs72869605	UTR5	ANTXR2	P-K+
4_83274799	0.298	0.259	0.785	0.99	1	1	1	PK	rs3944	UTR3	HNRNPD	P+K-
4_85762385	0.252	0.246	0.686	0.96	1	1	1	PK	rs2046402	exonic	WDFY3	P-K+
4_8602798	0.204	0.386	0.888	0.997	1	1	1	PK	rs2241069	UTR5	CPZ	P-K+
4_8605818	0.233	0.229	0.772	0.993	1	1	1	PK	rs6852001	exonic	CPZ	P+K-
4_87809387	0.193	0.199	0.879	0.999	1	1	1	PK	rs1550931	exonic	C4orf36	P-K+
4_88082452	0.049	0.111	0.787	0.999	1	1	1	PK	rs3209390	UTR3	KLHL8	P+K-
4_88082846	0.225	0.198	0.867	1	1	1	1	PK	rs3204865	UTR3	KLHL8	P-K+
4_88225233	0.564	0.543	0.998	1	1	1	1	PK	rs11727374	UTR3	HSD17B13	P-K+
4_88584148	0.239	0.253	0.769	0.977	1	1	1	PK	rs2615498	exonic	DMP1	P+K-
4_91701720	0.285	0.308	0.764	0.978	1	1	1	PK	rs2271592	UTR3	CCSER1	P+K-
4_91702075	0.415	0.455	0.873	0.999	1	1	1	PK	rs6532242	UTR3	CCSER1	P+K-
4_91702822	0.336	0.304	0.781	0.977	1	1	1	PK	rs11730314	UTR3	CCSER1	P+K-
4_99800174	0.247	0.304	0.716	0.977	1	1	1	PK	rs4699688	UTR3	EIF4E	P+K-
5_100145177	0.149	0.23	0.668	0.973	1	1	1	PK	.	UTR3	ST8SIA4	P+K-
5_101724448	0.356	0.382	0.892	0.998	1	1	1	PK	rs10055840	exonic	SLCO6A1	P-K+
5_1051687	0.318	0.303	0.767	0.98	1	1	1	PK	rs1058508	UTR3	SLC12A7	P-K+
5_1052360	0.22	0.302	0.772	0.979	1	1	1	PK	rs3810854	UTR3	SLC12A7	P+K-
5_1057615	0.126	0.249	0.72	0.962	1	1	1	PK	rs2241606	exonic	SLC12A7	P-K+
5_109203296	0.337	0.301	0.811	0.985	1	1	1	PK	rs55968726	UTR3	MAN2A1	P+K-
5_112180921	0.291	0.302	0.79	0.985	1	1	1	PK	rs41116	UTR3	APC	P-K+
5_112181379	0.452	0.457	0.915	1	1	1	1	PK	rs448475	UTR3	APC	P-K+
5_112212151	0.396	0.304	0.772	0.976	1	1	1	PK	rs3317	UTR3	REEP5	P-K+
5_112214093	0.376	0.486	0.945	0.999	1	1	1	PK	rs2546115	UTR3	REEP5	P-K+
5_112257908	0.418	0.424	0.901	0.997	1	1	1	PK	rs153556	UTR5	REEP5	P+K-
5_114469724	0.406	0.298	0.86	0.994	1	1	1	PK	rs17137481	exonic	TRIM36	P+K-
5_114480364	0.239	0.249	0.701	0.965	1	1	1	PK	rs7716270	exonic	TRIM36	P+K-
5_115363281	0.351	0.388	0.986	1	1	1	1	PK	rs79790545	UTR3	LVRN	P-K+
5_118173981	0.307	0.245	0.7	0.951	1	1	1	PK	rs17144714	UTR3	DTWD2	P+K-
5_118174003	0.254	0.351	0.842	0.992	1	1	1	PK	rs17144715	UTR3	DTWD2	P+K-
[truncated: 5,224 more rows]
