# Supplementary material for: Whole Exome Sequencing in Healthy Individuals of Extreme Constitution Types Reveals Differential Disease Risk: A Novel Approach towards Predictive Medicine
Source: J Pers Med. 2022 Mar 18;12(3):489. doi: 10.3390/jpm12030489 (PMC8952204; doi:10.3390/jpm12030489)
Supplement: Supplementary file 1 [file jpm-12-00489-s001.zip › jpm-1618876-supplementary/Supplementary Material/Supplementary Tables-20211119T164137Z-001/Supplementary Tables/Table-S2-NI-Vadu-Toppfunn.xlsx]

## Sheet: VP-NI
Category	ID	Name	Source	p-value	q-value Bonferroni	q-value FDR B&H	q-value FDR B&Y	Hit Count in Query List	Hit Count in Genome	Hit in Query List
GO: Biological Process	GO:0002323	natural killer cell activation involved in immune response		1.347e-05	0.1093	0.063	0.6034	11	37	PGLYRP3,UNC13D,RAB27A,CD244,VAMP2,IFNA4,IFNA6,IFNA10,IFNA17,IFNA21,PGLYRP4
GO: Biological Process	GO:0051130	positive regulation of cellular component organization		1.553e-05	0.126	0.063	0.6034	122	1304	ABCA3,ABL1,MET,CRACD,KIDINS220,ADRB2,AGT,CUL3,SEMA7A,APC,DGKD,ARSB,CNOT6L,MARK4,MYO1C,NBN,BMP7,MYO3A,CDK5R1,NEUROD2,BRCA1,SPHK1,KALRN,NTRK3,DDR2,WHAMM,SYT2,OPA1,NEURL1,CD151,NTN1,PLEK,PLXNA2,PMAIP1,BAG4,CHD1L,CREB1,TMEM106B,MAPK14,PPP3CC,PLXNA4,CROCC,HDAC4,PIEZO1,DAG1,TIAM2,ASAP1,FBXW8,PTPRD,PAN2,RAD21,L3MBTL2,COLGALT1,EEF1A1,VPS13D,EFNA5,RP1,GREM1,EP300,SEZ6,TLR6,CLIP1,ABCA7,EHD2,BAIAP2,SNX9,CXC…
GO: Biological Process	GO:0007155	cell adhesion		2.713e-05	0.2201	0.06836	0.6548	141	1571	TTYH1,ABL1,DYSF,ADA,ADRB2,AGT,APC,GPAM,MDGA1,MUC4,PKD1L1,UNC13D,BMP7,CDK5R1,DST,BTN1A1,NINJ1,CAPN1,DDR2,WHAMM,OLR1,CD6,PAK2,CD151,PRTG,SOCS6,CD83,RIN2,PKHD1,NTN1,PLEK,PLXNA2,COL4A3,COL6A2,COL6A3,SDK2,BAG4,COL5A3,SNED1,MAPK14,VSTM2L,PLXNA4,PKN2,NEXN,MYADM,PIEZO1,CELA2A,LAMA1,DAG1,MDGA2,PTGER3,PTGER4,PTPN6,PTPRD,SIGLECL1,STRC,DOCK1,RAP1GAP,ITCH,DSC3,ECM2,SIGLEC14,EFNA5,EFNB2,EGFR,AATF,GREM1,ADGRE1,…
GO: Biological Process	GO:0022610	biological adhesion		3.37e-05	0.2735	0.06836	0.6548	141	1578	TTYH1,ABL1,DYSF,ADA,ADRB2,AGT,APC,GPAM,MDGA1,MUC4,PKD1L1,UNC13D,BMP7,CDK5R1,DST,BTN1A1,NINJ1,CAPN1,DDR2,WHAMM,OLR1,CD6,PAK2,CD151,PRTG,SOCS6,CD83,RIN2,PKHD1,NTN1,PLEK,PLXNA2,COL4A3,COL6A2,COL6A3,SDK2,BAG4,COL5A3,SNED1,MAPK14,VSTM2L,PLXNA4,PKN2,NEXN,MYADM,PIEZO1,CELA2A,LAMA1,DAG1,MDGA2,PTGER3,PTGER4,PTPN6,PTPRD,SIGLECL1,STRC,DOCK1,RAP1GAP,ITCH,DSC3,ECM2,SIGLEC14,EFNA5,EFNB2,EGFR,AATF,GREM1,ADGRE1,…
GO: Biological Process	GO:1902115	regulation of organelle assembly		5.198e-05	0.4218	0.08163	0.7819	32	236	MAK,CNOT6L,MARK4,BRCA1,NTRK3,TBC1D22A,CROCC,ASAP1,PTPRD,PAN2,TMEM39B,CEP192,RP1,TBC1D2,RBM14,EML3,RAB3GAP1,DYNC2LI1,CDK5RAP2,TBC1D2B,SAXO1,EHMT2,SYNE2,SYNE1,NPTXR,TPR,HSPA1A,VDAC3,CEP295,PINK1,LCP1,LIMK2
GO: Biological Process	GO:0030198	extracellular matrix organization		7.621e-05	0.6185	0.08163	0.7819	49	431	ABL1,COLQ,AGT,MMP8,CAPN1,DDR2,COL2A1,COL4A3,COL5A2,COL6A2,COL6A3,COL11A2,OLFML2B,COL5A3,ADAMTS14,LAMA1,DAG1,DSPP,ECM2,COLGALT1,EXOC8,GREM1,LAMC3,FBLN2,NID2,FERMT1,PDPN,SCUBE1,SPP1,MMP27,SMOC1,GFAP,ADAMTS5,SH3PXD2B,TLL1,TNFRSF1B,ADAMTS19,COL14A1,COL27A1,ICAM3,ITGA3,ITGA9,ITGAE,ITGB8,LAMB1,LAMB3,LCP1,LMX1B,SMAD3
GO: Biological Process	GO:0043062	extracellular structure organization		8.074e-05	0.6552	0.08163	0.7819	49	432	ABL1,COLQ,AGT,MMP8,CAPN1,DDR2,COL2A1,COL4A3,COL5A2,COL6A2,COL6A3,COL11A2,OLFML2B,COL5A3,ADAMTS14,LAMA1,DAG1,DSPP,ECM2,COLGALT1,EXOC8,GREM1,LAMC3,FBLN2,NID2,FERMT1,PDPN,SCUBE1,SPP1,MMP27,SMOC1,GFAP,ADAMTS5,SH3PXD2B,TLL1,TNFRSF1B,ADAMTS19,COL14A1,COL27A1,ICAM3,ITGA3,ITGA9,ITGAE,ITGB8,LAMB1,LAMB3,LCP1,LMX1B,SMAD3
GO: Biological Process	GO:0051050	positive regulation of transport		9.018e-05	0.7318	0.08163	0.7819	101	1081	ABCA3,ABL1,MDM2,MET,ADRB2,SCAMP5,AGT,SLC35D3,APLNR,SLC25A4,DGKD,AQP2,SNX4,MYLK,MYOM1,MYO1C,AVPR1A,UNC13D,NEDD4,CDK5R1,BRCA1,SPHK1,MTMR2,CACNA1H,NKX3-1,DENND5B,CALCR,SYT2,ALG10B,CD151,AIMP1,SLC30A8,PFKFB2,PMAIP1,AKAP6,RPH3AL,STXBP5L,MYRIP,RFX6,CREB1,MAPK14,PPP3CC,TMEM30B,PTGER4,PTGS2,TOMM70,RAB27A,RAP1GAP,KCNE3,DSPP,ANO1,EDNRA,EGFR,GREM1,EP300,ERBB4,ABCA7,EHD2,SIRPG,SCN4B,MERTK,CXCL11,CXCL12,ITSN1…
GO: Biological Process	GO:0045229	external encapsulating structure organization		9.053e-05	0.7347	0.08163	0.7819	49	434	ABL1,COLQ,AGT,MMP8,CAPN1,DDR2,COL2A1,COL4A3,COL5A2,COL6A2,COL6A3,COL11A2,OLFML2B,COL5A3,ADAMTS14,LAMA1,DAG1,DSPP,ECM2,COLGALT1,EXOC8,GREM1,LAMC3,FBLN2,NID2,FERMT1,PDPN,SCUBE1,SPP1,MMP27,SMOC1,GFAP,ADAMTS5,SH3PXD2B,TLL1,TNFRSF1B,ADAMTS19,COL14A1,COL27A1,ICAM3,ITGA3,ITGA9,ITGAE,ITGB8,LAMB1,LAMB3,LCP1,LMX1B,SMAD3
GO: Biological Process	GO:0002285	lymphocyte activation involved in immune response		0.0001256	1	0.1019	0.976	29	215	ABL1,PGLYRP3,ADA,NBN,UNC13D,EXO1,PTGER4,RAB27A,ATAD5,ZFPM1,CD244,SWAP70,VAMP2,TP53BP1,HLA-DRB1,C17orf99,IFNA4,IFNA6,IFNA10,IFNA17,IFNA21,IL6R,IRF1,IRF4,PGLYRP4,LCP1,LFNG,LGALS8,LY9
GO: Biological Process	GO:0044087	regulation of cellular component biogenesis		0.000162	1	0.1195	1	100	1085	MAK,ABCA3,ABL1,COLQ,MET,CRACD,AGT,APC,CNOT6L,DNAJC15,MARK4,MDGA1,MYO1C,RIOK3,BMP7,MYO3A,CDK5R1,BRCA1,SPHK1,NTRK3,CAPN1,WHAMM,NEURL1,PAK2,TBC1D22A,NTN1,PLD1,PLEK,NOP53,BAG4,CHD1L,CREB1,CROCC,MYADM,HDAC4,PIEZO1,DAG1,MDGA2,ACE,PTGER4,ASAP1,PTPRD,PAN2,RAP1GAP,TMEM39B,CEP192,BBS10,EFNA5,RP1,GREM1,EP300,TBC1D2,TLR6,CLIP1,RBM14,BAIAP2,SNX9,FERMT1,SIX1,EML3,RAB3GAP1,DYNC2LI1,CDK5RAP2,LIMCH1,SORL1,SWAP70,…
GO: Biological Process	GO:1904951	positive regulation of establishment of protein localization		0.0002058	1	0.1391	1	44	390	MDM2,SLC35D3,MYOM1,MYO1C,CDK5R1,BRCA1,SLC30A8,PFKFB2,PMAIP1,RPH3AL,STXBP5L,MYRIP,RFX6,MAPK14,PPP3CC,TMEM30B,PTGER4,PTGS2,TOMM70,ANO1,EGFR,EP300,EDEM2,RIOK2,SORL1,TM7SF3,GIPR,GLI3,VAMP2,GPER1,TCP1,KIF3A,CAPN10,TPR,HLA-DRB1,TRPM2,TTN,WIPF1,CEP295,PINK1,IL13,MFF,CEMIP,SMAD3
GO: Biological Process	GO:1903793	positive regulation of anion transport		0.0002941	1	0.1814	1	60	590	ABCA3,MDM2,MET,AGT,SLC35D3,SNX4,MYOM1,MYO1C,AVPR1A,CDK5R1,BRCA1,NKX3-1,DENND5B,AIMP1,SLC30A8,PFKFB2,PMAIP1,RPH3AL,STXBP5L,MYRIP,RFX6,MAPK14,PPP3CC,TMEM30B,PTGER4,PTGS2,TOMM70,ANO1,EGFR,EP300,ERBB4,ABCA7,CXCL12,ITSN1,RAB3GAP1,EDEM2,RIOK2,SORL1,SPP1,TM7SF3,GIPR,GLI3,VAMP2,GPER1,GRIK1,GRIN2B,KIF3A,CAPN10,TPR,HLA-DRB1,TRPM2,TTN,WIPF1,PINK1,IL13,INSR,MFF,RTN4,CEMIP,SMAD3
GO: Biological Process	GO:0051222	positive regulation of protein transport		0.000313	1	0.1814	1	42	374	MDM2,SLC35D3,MYOM1,MYO1C,CDK5R1,BRCA1,SLC30A8,PFKFB2,PMAIP1,RPH3AL,STXBP5L,MYRIP,RFX6,MAPK14,PPP3CC,TMEM30B,PTGER4,PTGS2,TOMM70,ANO1,EGFR,EP300,EDEM2,RIOK2,SORL1,TM7SF3,GIPR,GLI3,VAMP2,GPER1,KIF3A,CAPN10,TPR,HLA-DRB1,TRPM2,TTN,WIPF1,PINK1,IL13,MFF,CEMIP,SMAD3
GO: Biological Process	GO:0044089	positive regulation of cellular component biogenesis		0.0004438	1	0.2401	1	59	587	ABCA3,ABL1,MET,CRACD,AGT,APC,CNOT6L,MARK4,MYO1C,BMP7,MYO3A,CDK5R1,NTRK3,WHAMM,NEURL1,PLEK,BAG4,CHD1L,CREB1,CROCC,HDAC4,PIEZO1,DAG1,ASAP1,PTPRD,PAN2,EFNA5,RP1,TLR6,CLIP1,BAIAP2,SNX9,FERMT1,RAB3GAP1,CDK5RAP2,LIMCH1,SWAP70,CLSTN2,SAXO1,BAIAP2L1,GMFB,TACR1,ADGRL2,SH3PXD2B,GTF2H3,TPR,CLEC7A,SYNPO,FLRT3,HSPA1A,VASP,FMN2,CEP295,PINK1,MPP7,AMIGO2,WASHC2C,LCP1,SMAD3
GO: Biological Process	GO:0097435	supramolecular fiber organization		0.0005042	1	0.2467	1	75	793	KIF18A,ABL1,MAP1A,MDM2,DYSF,MET,CRACD,CEP126,CUL3,FIGNL2,APC,AQP2,MYH3,MYO1C,CDK5R1,DST,CAPN1,DDR2,WHAMM,PAK2,RFLNA,PLEK,COL2A1,COL5A2,COL11A2,BAG4,COL5A3,ADAMTS14,MYADM,EPPK1,PTGER4,STMN3,DIAPH1,CEP192,COLGALT1,FIGN,GREM1,EP300,CLIP1,BAIAP2,SNX9,CXCL12,SPATC1L,MSRB2,CDK5RAP2,LIMCH1,SWAP70,NEDD1,GFAP,MPRIP,KIF2B,BAIAP2L1,GMFB,TACR1,OBSL1,TF,SH3PXD2B,CGNL1,SYNPO,TTN,COL14A1,HSPA1A,VASP,NLRP5,WIPF1…
GO: Biological Process	GO:0043270	positive regulation of ion transport		0.0005638	1	0.2467	1	76	809	ABCA3,ABL1,MDM2,MET,ADRB2,AGT,SLC35D3,APLNR,AQP2,SNX4,MYLK,MYOM1,MYO1C,AVPR1A,CDK5R1,BRCA1,NKX3-1,DENND5B,CALCR,ALG10B,AIMP1,SLC30A8,PFKFB2,PMAIP1,AKAP6,RPH3AL,STXBP5L,MYRIP,RFX6,MAPK14,PPP3CC,TMEM30B,PTGER4,PTGS2,TOMM70,KCNE3,DSPP,ANO1,EDNRA,EGFR,EP300,ERBB4,ABCA7,SCN4B,CXCL11,CXCL12,ITSN1,LRRC55,RAB3GAP1,EDEM2,RIOK2,SORL1,SPP1,TM7SF3,GIPR,GLI3,VAMP2,GPER1,GRIK1,GRIN2B,KIF3A,CAPN10,TPR,HLA-DRB1,…
GO: Biological Process	GO:0030029	actin filament-based process		0.000672	1	0.2467	1	81	879	ABL1,ACTA2,MET,CRACD,CUL3,AQP2,MYH3,MYO1C,MYO3A,CDK5R1,CACNA1H,NTRK3,CAPN1,BRSK2,WHAMM,PAK2,RFLNA,WIPF3,PLEK,AKAP6,BAG4,MYRIP,NUP155,ALKBH4,MYADM,PHACTR2,ARHGEF11,PTGER3,PTGER4,SIGLEC15,PTPN1,DIAPH1,IQSEC3,KCNE3,EFNA5,EP300,EPB41L2,EHD2,SCN1A,SCN4B,BAIAP2,SNX9,CXCL12,SPATC1L,PDPN,MSRB2,XIRP2,LIMCH1,FGD6,SWAP70,ARHGAP26,EPB41L4A,MPRIP,BAIAP2L1,FGD4,SYNE2,GMFB,TACR1,OBSL1,SRGAP2,TF,CAPN10,SH3PXD2B,…
GO: Biological Process	GO:0007010	cytoskeleton organization		0.0007178	1	0.2467	1	145	1745	KIF18A,MAK,ABL1,MAP1A,DYSF,TBC1D32,MET,CRACD,CEP126,MACIR,CUL3,FIGNL2,APC,AQP2,MARK4,CDC14C,MYH3,MYO1C,NEK1,MYO3A,CDK5R1,DST,BRCA1,BRWD1,NTRK3,CAPN1,BRSK2,WHAMM,NEURL1,PAK2,RFLNA,CCDC63,SNAP29,CFAP54,TBC1D22A,PKHD1,PLEK,BAG4,TOGARAM2,CROCC,NEXN,PRPH,CCDC69,ALKBH4,MYADM,HAUS6,PHACTR2,EPPK1,DAG1,ARHGEF11,PTGER4,SIGLEC15,ASAP1,SPDL1,PTPN1,STMN3,DIAPH1,DNAH5,DOCK1,IQSEC3,CEP192,FIGN,BBS10,EFNA5,RP1,E…
GO: Biological Process	GO:0006468	protein phosphorylation		0.0007761	1	0.2467	1	147	1776	MAK,ABL1,MDFI,ADCY3,MET,HEG1,KIDINS220,ADRB2,AGT,MYLK4,APLNR,MUC20,SEMA7A,APC,HIPK2,DGKD,ZFYVE28,STK33,MARK4,MYLK,NBN,RIOK3,NEK1,BMP7,MYO3A,CDK5R1,SPHK1,BUB1B,NKX3-1,BMPER,BRAT1,CALCR,KALRN,NTRK3,DDR2,BRSK2,CD6,NEURL1,PAK2,DGKI,LPAR2,CDK17,CEBPA,PDK2,DBNDD1,SNX6,AKAP6,NOP53,BAG4,CREB1,TCL1B,MAPK14,PKN2,MYADM,LAMA1,DAG1,DGKB,ACE,PTGER3,PTGER4,PTGS2,PTPN1,PTPN6,PTPN13,IL22RA2,PTPRH,TELO2,BANK1,SH2D…
GO: Biological Process	GO:0010638	positive regulation of organelle organization		0.000777	1	0.2467	1	63	651	ABL1,MET,CRACD,ADRB2,CUL3,APC,CNOT6L,MARK4,MYO1C,NBN,CDK5R1,BRCA1,SPHK1,NTRK3,WHAMM,SYT2,OPA1,PLEK,PMAIP1,BAG4,PPP3CC,CROCC,ASAP1,PAN2,RAD21,L3MBTL2,VPS13D,RP1,EP300,CLIP1,BAIAP2,SNX9,RAB3GAP1,CAMKK2,CDK5RAP2,LIMCH1,DHX36,SWAP70,RTEL1,SAXO1,BAIAP2L1,GMFB,TACR1,DDHD2,GPER1,TCP1,TGFA,SH3PXD2B,TPR,SYNPO,HSPA1A,UVRAG,VASP,FMN2,CEP295,PINK1,CHCHD10,INSR,MFF,SGO2,WASHC2C,LCP1,SMAD3
GO: Biological Process	GO:0007266	Rho protein signal transduction		0.0008237	1	0.2467	1	25	196	ABL1,MET,HEG1,SRGAP1,CUL3,KALRN,LPAR2,NTN1,ARHGEF3,ARHGEF11,TIAM2,RASGRF1,RASGRF2,EDNRA,BAIAP2,ITSN1,PREX2,PDPN,FGD6,SOS1,FGD4,GPR4,TRIO,ITGA3,SPATA13
GO: Biological Process	GO:0070201	regulation of establishment of protein localization		0.0008306	1	0.2467	1	66	691	MDM2,SLC35D3,SLC25A4,MYOM1,MYO1C,MYT1,NEDD4,CDK5R1,BRCA1,BRSK2,SLC30A8,PFKFB2,PMAIP1,RPH3AL,STXBP5L,BAG4,MYRIP,RFX6,MAPK14,PPP3CC,RAB11FIP5,TMEM30B,CELA2A,PTGER3,PTGER4,PTGS2,PTPN1,TOMM70,SH3TC2,RANGAP1,ANO1,CEP192,EFNA5,EFNB2,EGFR,EP300,YOD1,FERMT1,EDEM2,RIOK2,SORL1,TM7SF3,NEDD1,GIPR,GLI3,VAMP2,GPER1,TCP1,SYNE1,TFAP2B,KIF3A,CAPN10,TPR,HLA-DRB1,TRPM2,TTN,DNAJA1,WIPF1,CEP295,PINK1,IL13,MFF,ITPR2,L…
GO: Biological Process	GO:0046883	regulation of hormone secretion		0.0008435	1	0.2467	1	37	333	AGT,SLC25A4,SNX4,MYT1,NKX3-1,KALRN,BRSK2,AIMP1,SLC30A8,PFKFB2,SNX6,RPH3AL,STXBP5L,MYRIP,RFX6,CREB1,RAB11FIP5,CELA2A,PTGER3,PTGER4,ANO1,EFNA5,EGFR,ITSN1,SPP1,TM7SF3,NPVF,GIPR,VAMP2,TACR1,GPER1,FFAR3,TFAP2B,CAPN10,HLA-DRB1,TRPM2,ITPR2
GO: Biological Process	GO:2001054	negative regulation of mesenchymal cell apoptotic process		0.0009087	1	0.2467	1	5	13	BMP7,PAX2,DSPP,HNF1B,SYNE1
GO: Biological Process	GO:0033043	regulation of organelle organization		0.00094	1	0.2467	1	113	1317	KIF18A,MAK,ABL1,MAP1A,DYSF,MET,CRACD,ADRB2,CUL3,APC,CNOT6L,MARK4,MYO1C,NBN,BMP7,MYO3A,CDK5R1,DST,BRCA1,SPHK1,BUB1B,NTRK3,CAPN1,WHAMM,SYT2,OPA1,PAK2,CENPF,TBC1D22A,PLEK,PMAIP1,BAG4,TMEM106B,PPP3CC,CROCC,NEXN,MYADM,PTGER4,SIGLEC15,ASAP1,SPDL1,PTPRD,STMN3,RAD1,DIAPH1,PAN2,RAD21,L3MBTL2,TMEM39B,CEP192,VPS13D,EFNA5,RP1,EP300,TBC1D2,CLIP1,RBM14,BAIAP2,SNX9,CXCL12,VAT1,EML3,RAB3GAP1,CAMKK2,DYNC2LI1,CDK5…
GO: Biological Process	GO:1901145	mesenchymal cell apoptotic process involved in nephron morphogenesis		0.001012	1	0.2467	1	3	4	BMP7,PAX2,HNF1B
GO: Biological Process	GO:0072040	negative regulation of mesenchymal cell apoptotic process involved in nephron morphogenesis		0.001012	1	0.2467	1	3	4	BMP7,PAX2,HNF1B
GO: Biological Process	GO:0072039	regulation of mesenchymal cell apoptotic process involved in nephron morphogenesis		0.001012	1	0.2467	1	3	4	BMP7,PAX2,HNF1B
GO: Biological Process	GO:0060337	type I interferon signaling pathway		0.001048	1	0.2467	1	15	95	MX1,OAS2,OAS3,PTPN1,PTPN6,UBE2K,HLA-B,HLA-E,IFNA4,IFNA6,IFNA10,IFNA17,IFNA21,IRF1,IRF4
GO: Biological Process	GO:0001932	regulation of protein phosphorylation		0.00105	1	0.2467	1	116	1362	ABL1,MDFI,ADCY3,MET,HEG1,KIDINS220,ADRB2,AGT,APLNR,MUC20,SEMA7A,APC,HIPK2,DGKD,ZFYVE28,NBN,BMP7,CDK5R1,SPHK1,NKX3-1,BMPER,BRAT1,CALCR,NTRK3,DDR2,CD6,NEURL1,PAK2,DGKI,LPAR2,CEBPA,DBNDD1,SNX6,AKAP6,NOP53,BAG4,TCL1B,MAPK14,MYADM,DAG1,DGKB,ACE,PTGER3,PTGER4,PTGS2,PTPN1,PTPN6,PTPN13,IL22RA2,PTPRH,TELO2,BANK1,SH2D3A,EDNRA,EFNA5,EGFR,SPRED1,GREM1,EP300,CCNI2,ERBB4,TLR6,PRKAG2,SNX9,SPATC1L,VPS25,INPP5F,S…
GO: Biological Process	GO:0031589	cell-substrate adhesion		0.001055	1	0.2467	1	42	397	TTYH1,ABL1,AGT,MUC4,UNC13D,NINJ1,WHAMM,RIN2,PKHD1,COL5A3,SNED1,MYADM,DAG1,STRC,DOCK1,ECM2,EFNA5,GREM1,LAMC3,FAT2,FBLN2,MERTK,NID2,AGR2,FERMT1,ST6GAL1,PDPN,LIMCH1,SIGLEC1,FUT1,SPP1,SMOC1,FREM1,SRGAP2,USH2A,FNDC3B,ITGA3,ITGB8,WASHC2C,LAMB1,LAMB3,SMAD3
GO: Biological Process	GO:0031401	positive regulation of protein modification process		0.001133	1	0.2467	1	104	1202	ABL1,MDFI,ADCY3,MET,AHRR,KIDINS220,ADRB2,AGT,APLNR,MUC20,CUL3,SEMA7A,HIPK2,DGKD,NBN,BMP7,CDK5R1,BRCA1,SPHK1,NKX3-1,BRAT1,PTTG1IP,CALCR,NTRK3,DDR2,ALG10B,CD6,NEURL1,PAK2,DGKI,LPAR2,DCUN1D3,TOLLIP,ASPSCR1,AKAP6,NOP53,BAG4,RWDD3,TCL1B,MAPK14,HDAC4,DAG1,DGKB,ACE,PTGER3,PTGER4,PTGS2,RASSF5,PTPN1,TELO2,BANK1,L3MBTL2,SH2D3A,EDNRA,EFNA5,EGFR,GREM1,EP300,ERBB4,VRK3,TNIP1,TLR6,PRKAG2,SNX9,SPATC1L,PIAS4,RAB…
GO: Biological Process	GO:1902905	positive regulation of supramolecular fiber organization		0.001161	1	0.2467	1	27	223	ABL1,MET,CRACD,APC,MYO1C,CDK5R1,WHAMM,PLEK,BAG4,COLGALT1,EP300,CLIP1,BAIAP2,SNX9,CDK5RAP2,LIMCH1,SWAP70,BAIAP2L1,GMFB,TACR1,SH3PXD2B,SYNPO,HSPA1A,VASP,FMN2,WASHC2C,SMAD3
GO: Biological Process	GO:0071357	cellular response to type I interferon		0.001169	1	0.2467	1	15	96	MX1,OAS2,OAS3,PTPN1,PTPN6,UBE2K,HLA-B,HLA-E,IFNA4,IFNA6,IFNA10,IFNA17,IFNA21,IRF1,IRF4
GO: Biological Process	GO:0010737	protein kinase A signaling		0.001183	1	0.2467	1	9	42	ADRB2,MYOM1,CALCR,AKAP6,AKAP12,SPATC1L,GRIN2B,TTN,LCP1
GO: Biological Process	GO:0001654	eye development		0.001226	1	0.2467	1	46	449	TBC1D32,MITF,ABCB5,APC,HIPK2,MYOM1,BMP7,NINJ1,CACNA1S,NTRK3,OPA1,PAX2,PBX3,COL5A2,SDK2,SLC4A7,RAX,CRYBB3,CTNS,LAMA1,RCN1,EGFR,SPRED1,RORB,RP1,LAMC3,RDH13,MERTK,FOXE3,RAB3GAP1,SOS1,SIPA1L3,SMOC1,GLI3,ZEB1,OBSL1,KERA,TFAP2B,TGIF1,SH3PXD2B,BCL11B,SLC17A7,LIMK2,LMX1B,RP1L1,SMAD3
GO: Biological Process	GO:0097503	sialylation		0.001239	1	0.2467	1	6	20	ST3GAL5,ST6GAL1,ST8SIA1,ST6GALNAC3,ST6GAL2,ST8SIA4
GO: Biological Process	GO:0098543	detection of other organism		0.001239	1	0.2467	1	6	20	PGLYRP3,TLR6,HLA-B,HLA-DRB1,CLEC7A,PGLYRP4
GO: Biological Process	GO:0031399	regulation of protein modification process		0.001258	1	0.2467	1	149	1825	ABL1,MDFI,DYSF,ADCY3,MET,AHRR,HEG1,KIDINS220,ADRB2,AGT,APLNR,MUC20,CUL3,SEMA7A,APC,HIPK2,DGKD,ZFYVE28,MTHFR,NBN,BMP7,CDK5R1,BRCA1,SPHK1,NKX3-1,BMPER,BRAT1,PTTG1IP,CALCR,NTRK3,DDR2,ALG10B,CD6,NEURL1,PAK2,DGKI,LPAR2,DCUN1D3,CEBPA,DBNDD1,SNX6,TOLLIP,ASPSCR1,AKAP6,NOP53,BAG4,RWDD3,TCL1B,MAPK14,MYADM,PHACTR2,HDAC4,DAG1,DGKB,ACE,PTGER3,PTGER4,PTGS2,RASSF5,PTPN1,PTPN6,PTPN13,IL22RA2,PTPRH,TELO2,BANK1,IT…
GO: Biological Process	GO:0050877	nervous system process		0.00128	1	0.2467	1	136	1645	ABL1,MAP1A,ASIC1,ADCY3,MET,ADRB2,AGT,OR51A2,OR8U8,NPAS4,DNAH11,AVPR1A,OR9G4,NBN,MYO3A,NEUROD2,MTMR2,CACNA1H,KALRN,NTRK3,OPA1,OR52A5,DGKI,PAX2,PBX3,OR5D13,OR5W2,OR5D16,OR8K1,OR5T1,OR5M10,OR5M1,CHRNA5,OR6C1,RETREG1,COL2A1,COL4A3,COL11A2,SLC4A7,CREB1,RAX,OR6N1,CRYBB3,OR52E1,CTNS,DAG1,ACE,PTGS2,OR2M4,DCANP1,DIAPH1,GRIN3A,STRC,OR2Z1,IMPG2,RASGRF1,ANO1,TYMP,EDNRA,BBS10,EYS,EGFR,UBA6,OR6Y1,RORB,RP1,EP30…
GO: Biological Process	GO:0007612	learning		0.001373	1	0.2467	1	24	192	MAP1A,ASIC1,ADCY3,ADRB2,AGT,NPAS4,NEUROD2,KALRN,DGKI,CREB1,CTNS,PTGS2,UBA6,ABCA7,FOS,SLC8A3,GMFB,TACR1,DDHD2,GRIN2B,SYNPO,VDAC3,INSR,PAK5
GO: Biological Process	GO:0150063	visual system development		0.001404	1	0.2467	1	46	452	TBC1D32,MITF,ABCB5,APC,HIPK2,MYOM1,BMP7,NINJ1,CACNA1S,NTRK3,OPA1,PAX2,PBX3,COL5A2,SDK2,SLC4A7,RAX,CRYBB3,CTNS,LAMA1,RCN1,EGFR,SPRED1,RORB,RP1,LAMC3,RDH13,MERTK,FOXE3,RAB3GAP1,SOS1,SIPA1L3,SMOC1,GLI3,ZEB1,OBSL1,KERA,TFAP2B,TGIF1,SH3PXD2B,BCL11B,SLC17A7,LIMK2,LMX1B,RP1L1,SMAD3
GO: Biological Process	GO:1901186	positive regulation of ERBB signaling pathway		0.001411	1	0.2467	1	9	43	AGT,DGKD,NEURL1,AGR2,SOS1,AFAP1L2,GPER1,TGFA,RTN4
GO: Biological Process	GO:0090087	regulation of peptide transport		0.001434	1	0.2467	1	66	706	MDM2,SLC35D3,SLC25A4,MYOM1,MYO1C,MYT1,NEDD4,CDK5R1,BRCA1,KALRN,BRSK2,AIMP1,SLC30A8,PFKFB2,PMAIP1,RPH3AL,STXBP5L,BAG4,MYRIP,RFX6,MAPK14,PPP3CC,RAB11FIP5,TMEM30B,CELA2A,PTGER3,PTGER4,PTGS2,PTPN1,TOMM70,SH3TC2,RANGAP1,ANO1,EFNA5,EFNB2,EGFR,EP300,YOD1,ITSN1,FERMT1,EDEM2,RIOK2,SORL1,TM7SF3,GIPR,GLI3,VAMP2,GPER1,SYNE1,FFAR3,TFAP2B,KIF3A,CAPN10,TPR,HLA-DRB1,TRPM2,TTN,DNAJA1,WIPF1,PINK1,IL13,MFF,ITPR2,LC…
GO: Biological Process	GO:0006654	phosphatidic acid biosynthetic process		0.001548	1	0.2467	1	10	52	GPAM,DGKD,DGKI,PLA2G4D,PLD1,DGKB,ABHD5,LIPI,DDHD2,SLC27A1
GO: Biological Process	GO:0016266	O-glycan processing		0.001591	1	0.2467	1	11	61	MUC20,MUC4,MUC6,GXYLT1,GALNT8,MUC12,ST6GAL1,GALNT7,MUC5B,B3GNT7,MUC16
GO: Biological Process	GO:0001934	positive regulation of protein phosphorylation		0.00161	1	0.2467	1	84	946	ABL1,MDFI,ADCY3,MET,KIDINS220,ADRB2,AGT,APLNR,MUC20,SEMA7A,HIPK2,DGKD,NBN,BMP7,CDK5R1,SPHK1,NKX3-1,BRAT1,CALCR,NTRK3,DDR2,CD6,NEURL1,PAK2,DGKI,LPAR2,AKAP6,BAG4,TCL1B,MAPK14,DAG1,DGKB,ACE,PTGER3,PTGER4,PTGS2,PTPN1,TELO2,BANK1,SH2D3A,EDNRA,EFNA5,EGFR,GREM1,EP300,ERBB4,TLR6,PRKAG2,SNX9,SPATC1L,CAMKK2,INAVA,LIMCH1,PBK,GDF2,GFRA1,MPRIP,AFAP1L2,FGD4,PDGFC,GPER1,RAPGEF1,TMEM119,TF,TGFA,TPD52L1,UBE2K,HLA…
GO: Biological Process	GO:0042325	regulation of phosphorylation		0.001613	1	0.2467	1	129	1558	SEH1L,ABL1,MCM7,MDFI,ADCY3,MET,HEG1,KIDINS220,ADRB2,AGT,APLNR,MUC20,SEMA7A,APC,HIPK2,DGKD,ZFYVE28,DNAJC15,SLC4A4,NBN,BMP7,CDK5R1,SPHK1,NKX3-1,BMPER,BRAT1,CALCR,NTRK3,DDR2,CD6,NEURL1,PAK2,DGKI,LPAR2,CEBPA,PFKFB2,SOCS6,DBNDD1,SNX6,AKAP6,NOP53,BAG4,TCL1B,MAPK14,NUP155,MYADM,HDAC4,DAG1,DGKB,ACE,PTGER3,PTGER4,PTGS2,PTPN1,PTPN6,PTPN13,IL22RA2,PTPRH,TELO2,BANK1,SH2D3A,EDNRA,EEF1A1,EFNA5,EGFR,SPRED1,GREM…
GO: Biological Process	GO:0006952	defense response		0.00163	1	0.2467	1	156	1935	SEH1L,ASIC1,PGLYRP3,ADA,ADRB2,DEFB128,DEFB123,AGT,MMP8,MACIR,MUC20,SEMA7A,GPAM,MUC4,MUC6,MX1,SNX4,MYO1C,RIOK3,UNC13D,CFB,NEUROD2,SPHK1,DAGLB,KALRN,OAS2,OAS3,OLR1,CD6,CD8A,P2RY11,PAK2,CEBPA,AIMP1,SLC30A8,SOCS6,CD83,SERPINA1,SNX6,TOLLIP,CMKLR1,PLD1,PMAIP1,PSMF1,NOP53,CD207,MAPK14,RAB11FIP5,PUM1,HDAC9,HDAC4,PSMD5,ACE,PTGER3,PTGER4,SIGLEC15,PTGS2,PTPN1,TOMM70,PTPN6,IL22RA2,HERC6,RAB27A,ITCH,SIGLEC14,…
GO: Biological Process	GO:0033157	regulation of intracellular protein transport		0.001631	1	0.2467	1	32	286	MDM2,SLC35D3,MYO1C,CDK5R1,BRCA1,BRSK2,PMAIP1,BAG4,MAPK14,PPP3CC,TMEM30B,PTGS2,PTPN1,SH3TC2,RANGAP1,EP300,YOD1,FERMT1,EDEM2,RIOK2,SORL1,GLI3,VAMP2,GPER1,KIF3A,TPR,WIPF1,PINK1,MFF,LCP1,CEMIP,SMAD3
GO: Biological Process	GO:0060700	regulation of ribonuclease activity		0.001652	1	0.2467	1	4	9	OAS2,OAS3,TCEA1,HSPA1A
GO: Biological Process	GO:0035740	CD8-positive, alpha-beta T cell proliferation		0.001652	1	0.2467	1	4	9	CD244,VSIR,HLA-E,IRF1
GO: Biological Process	GO:2000564	regulation of CD8-positive, alpha-beta T cell proliferation		0.001652	1	0.2467	1	4	9	CD244,VSIR,HLA-E,IRF1
GO: Biological Process	GO:0051495	positive regulation of cytoskeleton organization		0.001672	1	0.2467	1	28	240	ABL1,MET,CRACD,APC,MYO1C,CDK5R1,NTRK3,WHAMM,PLEK,BAG4,EP300,CLIP1,BAIAP2,SNX9,CDK5RAP2,LIMCH1,SWAP70,BAIAP2L1,GMFB,TACR1,SH3PXD2B,SYNPO,HSPA1A,VASP,FMN2,CEP295,WASHC2C,SMAD3
GO: Biological Process	GO:0006099	tricarboxylic acid cycle		0.001717	1	0.2468	1	8	36	ACO2,SUCLG1,PDHA2,DLD,ME3,IDH3A,MDH1B,FAHD1
GO: Biological Process	GO:0033138	positive regulation of peptidyl-serine phosphorylation		0.001733	1	0.2468	1	17	120	MET,AGT,CALCR,NTRK3,BAG4,TCL1B,PTGS2,SH2D3A,EGFR,PPP1R15A,IFNA4,IFNA6,IFNA10,IFNA17,IFNA21,DOCK7,PINK1
GO: Biological Process	GO:0048880	sensory system development		0.001829	1	0.2478	1	46	458	TBC1D32,MITF,ABCB5,APC,HIPK2,MYOM1,BMP7,NINJ1,CACNA1S,NTRK3,OPA1,PAX2,PBX3,COL5A2,SDK2,SLC4A7,RAX,CRYBB3,CTNS,LAMA1,RCN1,EGFR,SPRED1,RORB,RP1,LAMC3,RDH13,MERTK,FOXE3,RAB3GAP1,SOS1,SIPA1L3,SMOC1,GLI3,ZEB1,OBSL1,KERA,TFAP2B,TGIF1,SH3PXD2B,BCL11B,SLC17A7,LIMK2,LMX1B,RP1L1,SMAD3
GO: Biological Process	GO:0051223	regulation of protein transport		0.001885	1	0.2478	1	62	662	MDM2,SLC35D3,SLC25A4,MYOM1,MYO1C,MYT1,NEDD4,CDK5R1,BRCA1,BRSK2,SLC30A8,PFKFB2,PMAIP1,RPH3AL,STXBP5L,BAG4,MYRIP,RFX6,MAPK14,PPP3CC,RAB11FIP5,TMEM30B,CELA2A,PTGER3,PTGER4,PTGS2,PTPN1,TOMM70,SH3TC2,RANGAP1,ANO1,EFNA5,EFNB2,EGFR,EP300,YOD1,FERMT1,EDEM2,RIOK2,SORL1,TM7SF3,GIPR,GLI3,VAMP2,GPER1,SYNE1,TFAP2B,KIF3A,CAPN10,TPR,HLA-DRB1,TRPM2,TTN,DNAJA1,WIPF1,PINK1,IL13,MFF,ITPR2,LCP1,CEMIP,SMAD3
GO: Biological Process	GO:0035023	regulation of Rho protein signal transduction		0.0019	1	0.2478	1	19	142	ABL1,MET,HEG1,CUL3,KALRN,LPAR2,ARHGEF3,TIAM2,RASGRF1,RASGRF2,ITSN1,PREX2,FGD6,SOS1,FGD4,GPR4,TRIO,ITGA3,SPATA13
GO: Biological Process	GO:0033235	positive regulation of protein sumoylation		0.001903	1	0.2478	1	5	15	AHRR,TOLLIP,RWDD3,HDAC4,PIAS4
GO: Biological Process	GO:0034330	cell junction organization		0.001967	1	0.2478	1	74	820	ABL1,COLQ,HEG1,AGT,PPFIA4,APC,MDGA1,NPAS4,MYO1C,NEDD4,CDK5R1,NEUROD2,DST,MTMR2,CACNA1S,KALRN,NTRK3,WHAMM,OPA1,NEURL1,PAK2,CD151,PKHD1,NTN1,SDK2,MAPK14,PKN2,MYADM,DAG1,DGKB,MDGA2,ACE,PTPRD,IQSEC3,EFNA5,EFNB2,GREM1,SEZ6,ERBB4,SVEP1,BAIAP2,ITSN1,SIX1,SLC8A3,XIRP2,INAVA,LIMCH1,PDZRN3,TJP3,DHX36,PERP,CLSTN2,ADGRL2,PCLO,OBSL1,RAPGEF1,GRIN2B,PTPRT,NPTXR,RASSF8,SYNPO,FLRT3,VASP,FBF1,ELFN1,CHCHD10,INSR,IT…
GO: Biological Process	GO:0034340	response to type I interferon		0.00197	1	0.2478	1	15	101	MX1,OAS2,OAS3,PTPN1,PTPN6,UBE2K,HLA-B,HLA-E,IFNA4,IFNA6,IFNA10,IFNA17,IFNA21,IRF1,IRF4
GO: Biological Process	GO:0009914	hormone transport		0.001982	1	0.2478	1	41	398	AGT,SLC25A4,SNX4,MYT1,NKX3-1,KALRN,BRSK2,AIMP1,SLC30A8,PFKFB2,SNX6,RPH3AL,STXBP5L,MYRIP,RFX6,CREB1,RAB11FIP5,CELA2A,PTGER3,PTGER4,ANO1,EFNA5,EGFR,ITSN1,SPP1,TM7SF3,CPLX1,NPVF,GIPR,VAMP2,TACR1,HNF1B,GPER1,FFAR3,PCLO,TFAP2B,CAPN10,HLA-DRB1,TRPM2,ITPR2,SLC7A5
GO: Biological Process	GO:0019220	regulation of phosphate metabolic process		0.001985	1	0.2478	1	145	1790	SEH1L,ABCA3,ABL1,MCM7,MDFI,ADCY3,MET,HEG1,KIDINS220,ADRB2,AGT,APLNR,MUC20,SEMA7A,APC,HIPK2,DGKD,ZFYVE28,DNAJC15,SLC4A4,NBN,BMP7,CDK5R1,SPHK1,MTMR2,NKX3-1,BMPER,BRAT1,CALCR,NTRK3,DDR2,CD6,NEURL1,PAK2,DGKI,LPAR2,CEBPA,PDK2,PFKFB2,SOCS6,DBNDD1,SNX6,PLEK,AKAP6,NOP53,BAG4,TCL1B,MAPK14,NUP155,MYADM,PHACTR2,HDAC4,DAG1,DGKB,ACE,PTGER3,PTGER4,PTGS2,PTPN1,PTPN6,PTPN13,IL22RA2,PTPRH,TELO2,BANK1,PPP1R3B,SH2D…
GO: Biological Process	GO:0051174	regulation of phosphorus metabolic process		0.002028	1	0.2494	1	145	1791	SEH1L,ABCA3,ABL1,MCM7,MDFI,ADCY3,MET,HEG1,KIDINS220,ADRB2,AGT,APLNR,MUC20,SEMA7A,APC,HIPK2,DGKD,ZFYVE28,DNAJC15,SLC4A4,NBN,BMP7,CDK5R1,SPHK1,MTMR2,NKX3-1,BMPER,BRAT1,CALCR,NTRK3,DDR2,CD6,NEURL1,PAK2,DGKI,LPAR2,CEBPA,PDK2,PFKFB2,SOCS6,DBNDD1,SNX6,PLEK,AKAP6,NOP53,BAG4,TCL1B,MAPK14,NUP155,MYADM,PHACTR2,HDAC4,DAG1,DGKB,ACE,PTGER3,PTGER4,PTGS2,PTPN1,PTPN6,PTPN13,IL22RA2,PTPRH,TELO2,BANK1,PPP1R3B,SH2D…
GO: Biological Process	GO:0002209	behavioral defense response		0.002084	1	0.2524	1	10	54	ASIC1,NEUROD2,KALRN,EIF4E,EP300,ASIC4,GNG7,GRIN2B,FBXL20,VDAC3
GO: Biological Process	GO:1903532	positive regulation of secretion by cell		0.002144	1	0.2559	1	38	363	SCAMP5,AGT,SNX4,MYOM1,AVPR1A,UNC13D,SPHK1,CACNA1H,NKX3-1,AIMP1,SLC30A8,PFKFB2,RPH3AL,STXBP5L,MYRIP,RFX6,CREB1,PTGER4,RAB27A,ANO1,EGFR,EP300,CXCL12,ITSN1,RAB3GAP1,SPP1,TM7SF3,GIPR,TACR1,GPER1,GRIN2B,CAPN10,HLA-DRB1,TRPM2,TTN,PINK1,IL13,RTN4
GO: Biological Process	GO:0046879	hormone secretion		0.002307	1	0.2638	1	40	389	AGT,SLC25A4,SNX4,MYT1,NKX3-1,KALRN,BRSK2,AIMP1,SLC30A8,PFKFB2,SNX6,RPH3AL,STXBP5L,MYRIP,RFX6,CREB1,RAB11FIP5,CELA2A,PTGER3,PTGER4,ANO1,EFNA5,EGFR,ITSN1,SPP1,TM7SF3,CPLX1,NPVF,GIPR,VAMP2,TACR1,HNF1B,GPER1,FFAR3,PCLO,TFAP2B,CAPN10,HLA-DRB1,TRPM2,ITPR2
GO: Biological Process	GO:0032388	positive regulation of intracellular transport		0.002405	1	0.2638	1	28	246	MDM2,SLC35D3,MYO1C,NEDD4,CDK5R1,BRCA1,MTMR2,PMAIP1,MAPK14,PPP3CC,TMEM30B,PTGS2,EP300,EHD2,EDEM2,RIOK2,SORL1,GLI3,VAMP2,GPER1,KIF3A,CAPN10,TPR,WIPF1,PINK1,MFF,CEMIP,SMAD3
GO: Biological Process	GO:1900158	negative regulation of bone mineralization involved in bone maturation		0.002406	1	0.2638	1	3	5	RFLNA,GREM1,RFLNB
GO: Biological Process	GO:1904673	negative regulation of somatic stem cell population maintenance		0.002406	1	0.2638	1	3	5	BMP7,PAX2,HNF1B
GO: Biological Process	GO:1903116	positive regulation of actin filament-based movement		0.002406	1	0.2638	1	3	5	ACTA2,CACNA1H,PTGER3
GO: Biological Process	GO:0044336	canonical Wnt signaling pathway involved in negative regulation of apoptotic process		0.002406	1	0.2638	1	3	5	MITF,APC,TCF7
GO: Biological Process	GO:0044070	regulation of anion transport		0.002445	1	0.2646	1	90	1041	ABCA3,MDM2,ADA,MET,AGT,SLC35D3,OSBPL6,SLC25A4,SNX4,MYOM1,MYO1C,AVPR1A,MYT1,NEDD4,CDK5R1,BRCA1,NKX3-1,DENND5B,KALRN,BRSK2,SYT2,AIMP1,SLC30A8,PFKFB2,SNX6,ASPSCR1,PMAIP1,RPH3AL,STXBP5L,BAG4,MYRIP,RFX6,MAPK14,PPP3CC,RAB11FIP5,TMEM30B,CELA2A,ACE,PTGER3,PTGER4,PTGS2,PTPN1,TOMM70,SH3TC2,RANGAP1,ANO1,EDNRA,EFNA5,EFNB2,EGFR,EP300,ERBB4,ABCA7,YOD1,PRKAG2,CXCL12,ITSN1,FERMT1,RAB3GAP1,EDEM2,RIOK2,SORL1,SPP1,…
GO: Biological Process	GO:0001819	positive regulation of cytokine production		0.002546	1	0.2718	1	51	529	ABL1,HEG1,SCAMP5,AGT,MMP8,SEMA7A,RIOK3,BRCA1,SPHK1,CD6,CD83,NOP53,POU2F2,CREB1,AKAP12,MAPK14,PUM1,PTGER4,PTGS2,TOMM70,EP300,ZFPM1,TLR6,SEC14L1,FERMT1,CD226,INAVA,SORL1,DHX36,CD244,GDF2,IFIH1,AFAP1L2,FFAR3,NFAM1,CEACAM20,HLA-E,CLEC7A,KPNA6,HSPA1A,IFNGR1,IL6R,IL13,POLR3H,IRF1,IRF4,KIR2DL4,RTN4,SLC7A5,LY9,SMAD3
GO: Biological Process	GO:2001053	regulation of mesenchymal cell apoptotic process		0.002623	1	0.2733	1	5	16	BMP7,PAX2,DSPP,HNF1B,SYNE1
GO: Biological Process	GO:0016925	protein sumoylation		0.002647	1	0.2733	1	13	84	SEH1L,MDM2,AHRR,TOLLIP,RWDD3,NUP155,HDAC4,RANGAP1,PIAS4,NUP50,IFIH1,TPR,UBE2I
GO: Biological Process	GO:0007091	metaphase/anaphase transition of mitotic cell cycle		0.002694	1	0.2733	1	11	65	CUL3,APC,BUB1B,CENPF,SPDL1,RAD21,CEP192,CDK5RAP2,RIOK2,TPR,ANAPC1
GO: Biological Process	GO:0046850	regulation of bone remodeling		0.002694	1	0.2733	1	11	65	CALCR,PTGER4,SIGLEC15,EGFR,GREM1,SUCO,FSHB,SPP1,TMEM119,TF,INPP5D
GO: Biological Process	GO:0046473	phosphatidic acid metabolic process		0.00276	1	0.2765	1	10	56	GPAM,DGKD,DGKI,PLA2G4D,PLD1,DGKB,ABHD5,LIPI,DDHD2,SLC27A1
GO: Biological Process	GO:0042327	positive regulation of phosphorylation		0.002842	1	0.2803	1	89	1033	ABL1,MDFI,ADCY3,MET,KIDINS220,ADRB2,AGT,APLNR,MUC20,SEMA7A,HIPK2,DGKD,SLC4A4,NBN,BMP7,CDK5R1,SPHK1,NKX3-1,BRAT1,CALCR,NTRK3,DDR2,CD6,NEURL1,PAK2,DGKI,LPAR2,PFKFB2,AKAP6,BAG4,TCL1B,MAPK14,DAG1,DGKB,ACE,PTGER3,PTGER4,PTGS2,PTPN1,TELO2,BANK1,SH2D3A,EDNRA,EFNA5,EGFR,GREM1,EP300,EPHA10,ERBB4,TLR6,MERTK,PRKAG2,SNX9,SPATC1L,CAMKK2,MOB1B,INAVA,LIMCH1,PBK,GDF2,GFRA1,MPRIP,AFAP1L2,FGD4,PDGFC,GPER1,RAPGEF1,…
GO: Biological Process	GO:0043010	camera-type eye development		0.002896	1	0.2803	1	40	394	TBC1D32,MITF,APC,HIPK2,MYOM1,BMP7,NINJ1,CACNA1S,NTRK3,OPA1,PAX2,SDK2,SLC4A7,RAX,CRYBB3,CTNS,LAMA1,RCN1,EGFR,SPRED1,RORB,RP1,LAMC3,RDH13,MERTK,FOXE3,RAB3GAP1,SOS1,GLI3,ZEB1,OBSL1,KERA,TFAP2B,TGIF1,BCL11B,SLC17A7,LIMK2,LMX1B,RP1L1,SMAD3
GO: Biological Process	GO:0030101	natural killer cell activation		0.002901	1	0.2803	1	15	105	PGLYRP3,UNC13D,RAB27A,MERTK,ULBP2,CD244,VAMP2,HLA-E,IFNA4,IFNA6,IFNA10,IFNA17,IFNA21,IRF1,PGLYRP4
GO: Biological Process	GO:0046887	positive regulation of hormone secretion		0.003057	1	0.2918	1	21	170	SNX4,NKX3-1,AIMP1,SLC30A8,PFKFB2,RPH3AL,MYRIP,RFX6,CREB1,PTGER4,ANO1,EGFR,ITSN1,SPP1,TM7SF3,GIPR,TACR1,GPER1,CAPN10,HLA-DRB1,TRPM2
GO: Biological Process	GO:0090316	positive regulation of intracellular protein transport		0.003093	1	0.2918	1	24	204	MDM2,SLC35D3,MYO1C,CDK5R1,BRCA1,PMAIP1,MAPK14,PPP3CC,TMEM30B,PTGS2,EP300,EDEM2,RIOK2,SORL1,GLI3,VAMP2,GPER1,KIF3A,TPR,WIPF1,PINK1,MFF,CEMIP,SMAD3
GO: Biological Process	GO:0000904	cell morphogenesis involved in differentiation		0.003178	1	0.2965	1	78	889	ABL1,MAP1A,MET,HEG1,KIDINS220,CUL3,SEMA7A,APC,UNC13D,NEDD4,BMP7,MYO3A,CDK5R1,DST,KALRN,NTRK3,BRSK2,CASP9,OPA1,PAK2,PAX2,PRTG,PKHD1,NTN1,PLXNA2,CREB1,TMEM106B,VSTM2L,PLXNA4,NEXN,MYADM,LAMA1,DAG1,TIAM2,PTPN6,NKX2-8,FBXW8,PTPRD,STRC,DOCK1,RAP1GAP,EFNA5,EFNB2,RNF6,EP300,EPHA10,LAMC3,ZFPM1,SEMA6D,BAIAP2,MERTK,CXCL12,ST6GAL1,PREX2,PDPN,SOS1,DHX36,SPP1,SIPA1L3,GFRA1,GLI3,SYNE1,OBSL1,SRGAP2,DOK6,TRIO,FLR…
GO: Biological Process	GO:0051046	regulation of secretion		0.003331	1	0.3072	1	70	784	ASIC1,ADA,ADRB2,SCAMP5,AGT,SLC25A4,SNX4,MYOM1,AVPR1A,MYT1,UNC13D,SPHK1,CACNA1H,NKX3-1,KALRN,BRSK2,OAS2,SYT2,DGKI,AIMP1,SLC30A8,PFKFB2,CHRNA5,SNX6,RPH3AL,STXBP5L,MYRIP,RFX6,CREB1,RAB11FIP5,CELA2A,ACE,PTGER3,PTGER4,DCANP1,GRIN3A,RAB27A,ANO1,EFNA5,EGFR,EP300,ADGRE2,CXCL12,ITSN1,RAB3GAP1,MCTP2,SPP1,TM7SF3,CPLX1,NPVF,GIPR,VAMP2,TACR1,GPER1,FFAR3,PCLO,GRIK1,GRIN2B,TFAP2B,CAPN10,TNFRSF1B,FBXL20,HLA-DRB1…
GO: Biological Process	GO:0032880	regulation of protein localization		0.003429	1	0.3105	1	89	1040	MAP1A,MDM2,SLC35D3,SLC25A4,APC,MARK4,MYOM1,MYO1C,MYT1,NEDD4,CDK5R1,BRCA1,NKX3-1,KALRN,BRSK2,SLC30A8,PFKFB2,PMAIP1,POLR1A,RPH3AL,STXBP5L,BAG4,MYRIP,RFX6,MAPK14,PPP3CC,RAB11FIP5,CROCC,TMEM30B,CELA2A,DAG1,PTGER3,PTGER4,PTGS2,RASSF5,PTPN1,TOMM70,SH3TC2,RANGAP1,ANO1,CEP192,CENPQ,EFNA5,EFNB2,EGFR,EP300,STX6,EPB41L2,ERBB4,ZDHHC3,ABCA7,YOD1,AGR2,FERMT1,SIX1,TRIM67,EDEM2,RIOK2,SORL1,SWAP70,TM7SF3,NEDD1,GI…
GO: Biological Process	GO:1903530	regulation of secretion by cell		0.003444	1	0.3105	1	65	719	ASIC1,ADRB2,SCAMP5,AGT,SLC25A4,SNX4,MYOM1,AVPR1A,MYT1,UNC13D,SPHK1,CACNA1H,NKX3-1,KALRN,BRSK2,SYT2,DGKI,AIMP1,SLC30A8,PFKFB2,CHRNA5,SNX6,RPH3AL,STXBP5L,MYRIP,RFX6,CREB1,RAB11FIP5,CELA2A,PTGER3,PTGER4,GRIN3A,RAB27A,ANO1,EFNA5,EGFR,EP300,ADGRE2,CXCL12,ITSN1,RAB3GAP1,MCTP2,SPP1,TM7SF3,CPLX1,NPVF,GIPR,VAMP2,TACR1,GPER1,FFAR3,PCLO,GRIN2B,TFAP2B,CAPN10,TNFRSF1B,FBXL20,HLA-DRB1,TRPM2,TTN,PINK1,IL13,ITPR…
GO: Biological Process	GO:0097152	mesenchymal cell apoptotic process		0.00352	1	0.3139	1	5	17	BMP7,PAX2,DSPP,HNF1B,SYNE1
GO: Biological Process	GO:0035272	exocrine system development		0.003601	1	0.3176	1	10	58	MET,BMP7,NKX3-1,LAMA1,DAG1,EGFR,SRP54,EDAR,TGM2,INSR
GO: Biological Process	GO:0120036	plasma membrane bounded cell projection organization		0.003742	1	0.3196	1	148	1863	TTYH1,MAK,ABL1,MAP1A,MDM2,CSMD3,TBC1D32,MET,KIDINS220,AGT,CEP126,MACIR,KLC3,SEMA7A,APC,ARSB,MARK4,XKR5,CDC14C,MYLK,NEDD4,NEK1,BMP7,MYO3A,CDK5R1,DST,SPHK1,MTMR2,KALRN,NTRK3,BRSK2,WHAMM,CASP9,SYT2,OPA1,NEURL1,PAK2,PAX2,CCDC63,PRTG,SNAP29,CFAP54,TBC1D22A,PKHD1,NTN1,PLD1,PLEK,PLXNA2,BAG4,CREB1,TMEM106B,VSTM2L,PLXNA4,CROCC,NEXN,CTSZ,HAUS6,HDAC4,LAMA1,DAG1,TIAM2,ASAP1,NKX2-8,FBXW8,PTPRD,STMN3,DIAPH1,GR…
GO: Biological Process	GO:0031279	regulation of cyclase activity		0.003836	1	0.3196	1	30	278	ADCY3,ADRB2,AGT,S1PR5,P2RY13,ADGRD1,NPR3,CALCR,LPAR2,AKAP6,AKAP12,MAPK14,PTGER3,PTGER4,EDNRA,ADGRE1,ADM2,ADGRE2,PSAPL1,CXCL11,GIPR,ADGRL2,GNG7,GPR4,GPR26,GPER1,FFAR3,ADGRG7,HTR1F,INSL3
GO: Biological Process	GO:0044784	metaphase/anaphase transition of cell cycle		0.003871	1	0.3196	1	11	68	CUL3,APC,BUB1B,CENPF,SPDL1,RAD21,CEP192,CDK5RAP2,RIOK2,TPR,ANAPC1
GO: Biological Process	GO:0050982	detection of mechanical stimulus		0.003871	1	0.3196	1	11	68	PKD1L2,PKD1L1,PIEZO1,STRC,ANO1,SCN1A,CXCL12,PKD1L3,GRIN2B,TTN,PCDH15
GO: Biological Process	GO:0010965	regulation of mitotic sister chromatid separation		0.003871	1	0.3196	1	11	68	CUL3,APC,BUB1B,CENPF,SPDL1,RAD21,CEP192,CDK5RAP2,RIOK2,TPR,ANAPC1
GO: Biological Process	GO:1903897	regulation of PERK-mediated unfolded protein response		0.003898	1	0.3196	1	4	11	PTPN1,ABCA7,AGR2,PPP1R15A
GO: Biological Process	GO:0072172	mesonephric tubule formation		0.003898	1	0.3196	1	4	11	PAX2,GREM1,SIX1,HNF1B
GO: Biological Process	GO:0046503	glycerolipid catabolic process		0.003994	1	0.3201	1	12	78	AADAC,APOB,DAGLB,PLA2G4D,PLA2G4F,ABHD5,SMPD4,INPP5F,LIPI,SORL1,DDHD2,GPCPD1
GO: Biological Process	GO:0045742	positive regulation of epidermal growth factor receptor signaling pathway		0.004076	1	0.3201	1	8	41	AGT,DGKD,NEURL1,AGR2,SOS1,AFAP1L2,GPER1,TGFA
GO: Biological Process	GO:0007435	salivary gland morphogenesis		0.004076	1	0.3201	1	8	41	MET,BMP7,NKX3-1,LAMA1,DAG1,EGFR,EDAR,TGM2
GO: Biological Process	GO:0031334	positive regulation of protein-containing complex assembly		0.004256	1	0.3201	1	30	280	ABCA3,MET,CRACD,APC,MYO1C,CDK5R1,WHAMM,PLEK,BAG4,CHD1L,CREB1,PIEZO1,ASAP1,TLR6,CLIP1,BAIAP2,SNX9,FERMT1,CDK5RAP2,BAIAP2L1,GMFB,GTF2H3,CLEC7A,HSPA1A,VASP,FMN2,PINK1,MPP7,WASHC2C,LCP1
GO: Biological Process	GO:1990784	response to dsDNA		0.004438	1	0.3201	1	2	2	EPG5,RIOK3
GO: Biological Process	GO:1990786	cellular response to dsDNA		0.004438	1	0.3201	1	2	2	EPG5,RIOK3
GO: Biological Process	GO:0061870	positive regulation of hepatic stellate cell migration		0.004438	1	0.3201	1	2	2	ACTA2,AKAP12
GO: Biological Process	GO:0003017	lymph circulation		0.004438	1	0.3201	1	2	2	HEG1,SVEP1
GO: Biological Process	GO:1904323	regulation of inhibitory G protein-coupled receptor phosphorylation		0.004438	1	0.3201	1	2	2	APLNR,PTGER3
GO: Biological Process	GO:1904328	regulation of myofibroblast contraction		0.004438	1	0.3201	1	2	2	PTGER3,PDPN
GO: Biological Process	GO:1904325	positive regulation of inhibitory G protein-coupled receptor phosphorylation		0.004438	1	0.3201	1	2	2	APLNR,PTGER3
GO: Biological Process	GO:0070588	calcium ion transmembrane transport		0.004499	1	0.3201	1	35	342	ABL1,ASIC1,PKD1L2,DYSF,ADRB2,APLNR,PKD1L1,CACNA1H,CACNA1S,CALCR,OPA1,TMCO1,AKAP6,TRPC4AP,PTGER3,PTPN6,DIAPH1,GRIN3A,KCNE3,EDNRA,RYR3,CXCL11,PKD1L3,ORAI2,SLC8A3,THADA,YME1L1,GPER1,GRIN2B,TRPM2,NALF1,CACNA2D4,IL13,ITPR2,CEMIP
GO: Biological Process	GO:1903898	negative regulation of PERK-mediated unfolded protein response		0.004581	1	0.3201	1	3	6	PTPN1,ABCA7,PPP1R15A
GO: Biological Process	GO:0099179	regulation of synaptic membrane adhesion		0.004581	1	0.3201	1	3	6	MDGA1,MAPK14,MDGA2
GO: Biological Process	GO:0016045	detection of bacterium		0.004619	1	0.3201	1	5	18	PGLYRP3,TLR6,HLA-B,HLA-DRB1,PGLYRP4
GO: Biological Process	GO:0001821	histamine secretion		0.004619	1	0.3201	1	5	18	ADA,SNX4,SNX6,EDNRA,VAMP2
GO: Biological Process	GO:0090336	positive regulation of brown fat cell differentiation		0.004619	1	0.3201	1	5	18	BMP7,MAPK14,PTGS2,SIX1,FNDC5
GO: Biological Process	GO:0070254	mucus secretion		0.004619	1	0.3201	1	5	18	ADA,PTGER4,EGFR,AGR2,VAMP2
GO: Biological Process	GO:0043269	regulation of ion transport		0.004654	1	0.3201	1	125	1550	ABCA3,ABL1,MDM2,DYSF,ADA,MET,ADRB2,AGT,SLC35D3,APLNR,OSBPL6,SLC25A4,AQP2,SNX4,MYLK,MYOM1,MYO1C,AVPR1A,MYT1,NEDD4,CDK5R1,BRCA1,CACNA1H,NKX3-1,DENND5B,CACNA1S,CALCR,KALRN,CAPN1,BRSK2,SYT2,ALG10B,AIMP1,SLC30A8,PFKFB2,SNX6,ASPSCR1,PMAIP1,AKAP6,RPH3AL,STXBP5L,BAG4,MYRIP,RFX6,MAPK14,PPP3CC,RAB11FIP5,TMEM30B,CELA2A,ACE,PTGER3,PTGER4,PTGS2,PTPN1,TOMM70,PTPN6,DIAPH1,SH3TC2,RANGAP1,KCNE3,RASGRF1,RASGRF2,DS…
GO: Biological Process	GO:0030030	cell projection organization		0.004782	1	0.3235	1	150	1904	TTYH1,MAK,ABL1,MAP1A,MDM2,CSMD3,TBC1D32,MET,KIDINS220,AGT,CEP126,MACIR,KLC3,CUL3,SEMA7A,APC,ARSB,MARK4,XKR5,CDC14C,MYLK,NEDD4,NEK1,BMP7,MYO3A,CDK5R1,DST,SPHK1,MTMR2,KALRN,NTRK3,BRSK2,WHAMM,CASP9,SYT2,OPA1,NEURL1,PAK2,PAX2,CCDC63,PRTG,SNAP29,CFAP54,TBC1D22A,PKHD1,NTN1,PLD1,PLEK,PLXNA2,BAG4,CREB1,TMEM106B,VSTM2L,PLXNA4,PKN2,CROCC,NEXN,CTSZ,HAUS6,HDAC4,LAMA1,DAG1,TIAM2,ASAP1,NKX2-8,FBXW8,PTPRD,STMN3…
GO: Biological Process	GO:0032273	positive regulation of protein polymerization		0.004783	1	0.3235	1	18	143	MET,CRACD,APC,MYO1C,CDK5R1,WHAMM,BAG4,CLIP1,BAIAP2,SNX9,CDK5RAP2,BAIAP2L1,GMFB,HSPA1A,VASP,FMN2,PINK1,WASHC2C
GO: Biological Process	GO:0046824	positive regulation of nucleocytoplasmic transport		0.004926	1	0.3302	1	12	80	MDM2,NEDD4,BRCA1,MAPK14,PTGS2,EP300,RIOK2,GLI3,GPER1,TPR,WIPF1,SMAD3
GO: Biological Process	GO:0060341	regulation of cellular localization		0.004964	1	0.3302	1	82	959	ABL1,MAP1A,MDM2,ADRB2,SLC35D3,APLNR,APC,MARK4,SNX4,MYO1C,MYT1,UNC13D,NEDD4,CDK5R1,BRCA1,MTMR2,CALCR,KALRN,BRSK2,PMAIP1,AKAP6,POLR1A,BAG4,RFX6,MAPK14,PPP3CC,RAB11FIP5,CROCC,TMEM30B,DAG1,PTGS2,RASSF5,PTPN1,PTPN6,DIAPH1,SH3TC2,RANGAP1,ANO1,EDNRA,CENPQ,EFNA5,EFNB2,EGFR,EP300,STX6,EPB41L2,ERBB4,ADGRE2,ABCA7,EHD2,YOD1,CXCL11,AGR2,FERMT1,INPP5F,TRIM67,EDEM2,RIOK2,SORL1,DHX36,GLI3,VAMP2,GPER1,TCP1,SYNE1,…
GO: Biological Process	GO:0007611	learning or memory		0.005005	1	0.3302	1	34	332	MAP1A,ASIC1,ADCY3,ADRB2,AGT,NPAS4,DNAH11,NEUROD2,KALRN,DGKI,CREB1,CTNS,PTGS2,DCANP1,RASGRF1,EGFR,UBA6,EP300,ABCA7,FOS,SLC8A3,EHMT2,GMFB,TACR1,DDHD2,GRIN2B,SYNPO,VDAC3,INSR,ITGA3,SLC17A7,PAK5,LAMB1,LMX1B
GO: Biological Process	GO:0045761	regulation of adenylate cyclase activity		0.00524	1	0.3337	1	28	260	ADCY3,ADRB2,S1PR5,P2RY13,ADGRD1,NPR3,CALCR,LPAR2,AKAP6,AKAP12,PTGER3,PTGER4,EDNRA,ADGRE1,ADM2,ADGRE2,PSAPL1,CXCL11,GIPR,ADGRL2,GNG7,GPR4,GPR26,GPER1,FFAR3,ADGRG7,HTR1F,INSL3
GO: Biological Process	GO:0098581	detection of external biotic stimulus		0.005284	1	0.3337	1	6	26	PGLYRP3,TLR6,HLA-B,HLA-DRB1,CLEC7A,PGLYRP4
GO: Biological Process	GO:1903055	positive regulation of extracellular matrix organization		0.005284	1	0.3337	1	6	26	AGT,DDR2,DAG1,COLGALT1,PDPN,SMAD3
GO: Biological Process	GO:1902017	regulation of cilium assembly		0.005359	1	0.3337	1	13	91	MAK,MARK4,TBC1D22A,CROCC,RP1,TBC1D2,DYNC2LI1,TBC1D2B,SAXO1,SYNE2,SYNE1,VDAC3,LIMK2
GO: Biological Process	GO:0007190	activation of adenylate cyclase activity		0.005373	1	0.3337	1	20	167	ADCY3,ADRB2,S1PR5,ADGRD1,CALCR,P2RY11,LPAR2,PTGER3,PTGER4,EDNRA,ADGRE1,ADM2,ADGRE2,CXCL11,GIPR,ADGRL2,GPR4,GPR26,GPER1,ADGRG7
GO: Biological Process	GO:0051047	positive regulation of secretion		0.005408	1	0.3337	1	39	396	SCAMP5,AGT,SNX4,MYOM1,AVPR1A,UNC13D,SPHK1,CACNA1H,NKX3-1,AIMP1,SLC30A8,PFKFB2,RPH3AL,STXBP5L,MYRIP,RFX6,CREB1,PTGER4,RAB27A,ANO1,EGFR,EP300,CXCL12,ITSN1,RAB3GAP1,SPP1,TM7SF3,GIPR,TACR1,GPER1,GRIK1,GRIN2B,CAPN10,HLA-DRB1,TRPM2,TTN,PINK1,IL13,RTN4
GO: Biological Process	GO:0051306	mitotic sister chromatid separation		0.005426	1	0.3337	1	11	71	CUL3,APC,BUB1B,CENPF,SPDL1,RAD21,CEP192,CDK5RAP2,RIOK2,TPR,ANAPC1
GO: Biological Process	GO:0010769	regulation of cell morphogenesis involved in differentiation		0.005504	1	0.3337	1	16	123	ABL1,MET,UNC13D,KALRN,OPA1,MYADM,FBXW8,PTPRD,DOCK1,EFNA5,BAIAP2,ST6GAL1,PDPN,DHX36,OBSL1,WASHC2C
GO: Biological Process	GO:0045841	negative regulation of mitotic metaphase/anaphase transition		0.005521	1	0.3337	1	8	43	APC,BUB1B,CENPF,SPDL1,RAD21,CEP192,CDK5RAP2,TPR
GO: Biological Process	GO:0098693	regulation of synaptic vesicle cycle		0.005552	1	0.3337	1	4	12	CDK5R1,SLC10A4,SNAP29,PLD1
GO: Biological Process	GO:0010739	positive regulation of protein kinase A signaling		0.005552	1	0.3337	1	4	12	ADRB2,CALCR,AKAP12,SPATC1L
GO: Biological Process	GO:0023061	signal release		0.005626	1	0.3337	1	57	629	ASIC1,ADRB2,AGT,SLC25A4,PPFIA4,SNX4,MYT1,SPHK1,NKX3-1,KALRN,BRSK2,SYT2,DGKI,AIMP1,SLC30A8,PFKFB2,CHRNA5,SNAP29,SNX6,RPH3AL,STXBP5L,MYRIP,RFX6,CREB1,RAB11FIP5,CELA2A,PTGER3,PTGER4,GRIN3A,ANO1,EFNA5,EGFR,CXCL12,ITSN1,RAB3GAP1,MCTP2,SPP1,TM7SF3,CPLX1,NPVF,GIPR,VAMP1,VAMP2,TACR1,HNF1B,GPER1,FFAR3,PCLO,TFAP2B,CAPN10,FBXL20,HLA-DRB1,TRPM2,PINK1,ITPR2,RTN4,GLRA3
GO: Biological Process	GO:0001822	kidney development		0.005639	1	0.3337	1	35	347	ACTA2,TBC1D32,AGT,APC,AQP2,NEK1,BMP7,NKX3-1,BMPER,PAX2,CENPF,CER1,PKHD1,COL4A3,ACE,DSPP,EDNRA,EFNB2,GREM1,ENPEP,ERBB4,SIX1,PKD1L3,SLC12A1,SPP1,GLI3,GPR4,HNF1B,TFAP2B,KIF3A,GZF1,ZBTB14,IL6R,ITGA3,SMAD3
GO: Biological Process	GO:1901184	regulation of ERBB signaling pathway		0.005662	1	0.3337	1	14	102	AGT,DGKD,ZFYVE28,NEURL1,SNX6,SH3TC2,EGFR,AGR2,VPS25,SOS1,AFAP1L2,GPER1,TGFA,RTN4
GO: Biological Process	GO:0007423	sensory organ development		0.005708	1	0.3337	1	60	669	TBC1D32,MITF,ABCB5,APC,HIPK2,MYOM1,BMP7,MYO3A,NINJ1,BMPER,CACNA1S,NTRK3,OPA1,PAX2,PBX3,CEBPA,NTN1,COL2A1,COL5A2,SDK2,SLC4A7,RAX,CRYBB3,CTNS,LAMA1,DCANP1,STRC,RCN1,EGFR,SPRED1,RORB,RP1,EYA4,LAMC3,RDH13,MERTK,FOXE3,SIX1,LRIG3,RAB3GAP1,SOS1,SIPA1L3,SMOC1,GLI3,ZEB1,OBSL1,KERA,GRIN2B,TFAP2B,KIF3A,TGIF1,SH3PXD2B,USH2A,BCL11B,PCDH15,SLC17A7,LIMK2,LMX1B,RP1L1,SMAD3
GO: Biological Process	GO:0140546	defense response to symbiont		0.005757	1	0.3337	1	30	286	GPAM,MX1,RIOK3,UNC13D,OAS2,OAS3,CD8A,AIMP1,PMAIP1,NOP53,CD207,PUM1,TOMM70,ITCH,RNASE6,NT5C3A,SEC14L1,DHX36,IFIH1,IFI44L,TRAF3,IFNA4,IFNA6,IFNA10,IFNA17,IFNA21,IFNGR1,POLR3H,IRF1,APOBEC3F
GO: Biological Process	GO:0051607	defense response to virus		0.005757	1	0.3337	1	30	286	GPAM,MX1,RIOK3,UNC13D,OAS2,OAS3,CD8A,AIMP1,PMAIP1,NOP53,CD207,PUM1,TOMM70,ITCH,RNASE6,NT5C3A,SEC14L1,DHX36,IFIH1,IFI44L,TRAF3,IFNA4,IFNA6,IFNA10,IFNA17,IFNA21,IFNGR1,POLR3H,IRF1,APOBEC3F
GO: Biological Process	GO:0030071	regulation of mitotic metaphase/anaphase transition		0.005884	1	0.3362	1	10	62	CUL3,APC,BUB1B,CENPF,SPDL1,RAD21,CEP192,CDK5RAP2,RIOK2,TPR
GO: Biological Process	GO:0051784	negative regulation of nuclear division		0.005884	1	0.3362	1	10	62	APC,BMP7,BUB1B,CENPF,SPDL1,RAD1,RAD21,CEP192,CDK5RAP2,TPR
GO: Biological Process	GO:0042391	regulation of membrane potential		0.006112	1	0.3446	1	49	527	ABL1,ASIC1,MET,ADRB2,AGT,ABCB5,SLC4A4,NPAS4,AVPR1A,NEDD4,MTMR2,CACNA1H,NTRK3,DGKI,CHRNA5,PMAIP1,AKAP6,NUP155,CTNS,PIEZO1,DLD,GRIN3A,KCNE3,ANO1,KCNK16,TYMP,SEZ6,SCN1A,SCN4B,SCN8A,BAIAP2,RAB3GAP1,SLC8A3,KCNH5,GABRA6,GABRG1,GABRP,TACR1,GPER1,SYNE1,FFAR3,GRIK1,GRIN2B,HTR3A,PINK1,CHCHD10,KCNJ5,SLC17A7,GLRA3
GO: Biological Process	GO:0007264	small GTPase mediated signal transduction		0.006116	1	0.3446	1	51	553	ABL1,MET,HEG1,SRGAP1,DOCK6,CUL3,KALRN,DGKI,LPAR2,CHN2,RIN2,NTN1,PLD1,MAPK14,RAB39A,ARHGEF3,ARHGEF11,TIAM2,STMN3,DOCK1,RALGDS,IQSEC3,RAP1GAP,RASGRF1,RASGRF2,SH2D3A,EDNRA,RGS19,FAM13B,BAIAP2,ITSN1,PREX2,PDPN,TRIM67,FGD6,SOS1,ARHGAP26,SIPA1L3,FGD4,GPR4,DOCK9,RAPGEF1,SRGAP2,CGNL1,ARHGAP19,TRIO,DOCK7,ITGA3,RTN4,RND2,SPATA13
GO: Biological Process	GO:0001662	behavioral fear response		0.006235	1	0.3456	1	9	53	ASIC1,NEUROD2,KALRN,EIF4E,ASIC4,GNG7,GRIN2B,FBXL20,VDAC3
GO: Biological Process	GO:1902116	negative regulation of organelle assembly		0.006376	1	0.3456	1	8	44	MAK,BRCA1,TMEM39B,RBM14,CDK5RAP2,EHMT2,PINK1,LIMK2
GO: Biological Process	GO:0007431	salivary gland development		0.006376	1	0.3456	1	8	44	MET,BMP7,NKX3-1,LAMA1,DAG1,EGFR,EDAR,TGM2
GO: Biological Process	GO:0022030	telencephalon glial cell migration		0.006431	1	0.3456	1	6	27	CDK5R1,GLI3,SYNE2,SRGAP2,RTN4,LAMB1
GO: Biological Process	GO:0010738	regulation of protein kinase A signaling		0.006431	1	0.3456	1	6	27	ADRB2,CALCR,AKAP6,AKAP12,SPATC1L,GRIN2B
GO: Biological Process	GO:0038083	peptidyl-tyrosine autophosphorylation		0.006431	1	0.3456	1	6	27	ABL1,ACE,EGFR,GREM1,ERBB4,INSR
GO: Biological Process	GO:0021801	cerebral cortex radial glia guided migration		0.006431	1	0.3456	1	6	27	CDK5R1,GLI3,SYNE2,SRGAP2,RTN4,LAMB1
GO: Biological Process	GO:0030199	collagen fibril organization		0.006601	1	0.3474	1	10	63	DDR2,COL2A1,COL5A2,COL11A2,COL5A3,ADAMTS14,COLGALT1,GREM1,COL14A1,LMX1B
GO: Biological Process	GO:0010562	positive regulation of phosphorus metabolic process		0.006628	1	0.3474	1	93	1121	ABL1,MDFI,ADCY3,MET,KIDINS220,ADRB2,AGT,APLNR,MUC20,SEMA7A,HIPK2,DGKD,SLC4A4,NBN,BMP7,CDK5R1,SPHK1,NKX3-1,BRAT1,CALCR,NTRK3,DDR2,CD6,NEURL1,PAK2,DGKI,LPAR2,PFKFB2,PLEK,AKAP6,BAG4,TCL1B,MAPK14,DAG1,DGKB,ACE,PTGER3,PTGER4,PTGS2,PTPN1,TELO2,BANK1,SH2D3A,EDNRA,EFNA5,EGFR,GREM1,EP300,EPHA10,ERBB4,VRK3,TLR6,MERTK,PRKAG2,SNX9,SPATC1L,CAMKK2,MOB1B,INAVA,LIMCH1,CD244,PBK,GDF2,GFRA1,MPRIP,AFAP1L2,FGD4,PDGF…
GO: Biological Process	GO:0045937	positive regulation of phosphate metabolic process		0.006628	1	0.3474	1	93	1121	ABL1,MDFI,ADCY3,MET,KIDINS220,ADRB2,AGT,APLNR,MUC20,SEMA7A,HIPK2,DGKD,SLC4A4,NBN,BMP7,CDK5R1,SPHK1,NKX3-1,BRAT1,CALCR,NTRK3,DDR2,CD6,NEURL1,PAK2,DGKI,LPAR2,PFKFB2,PLEK,AKAP6,BAG4,TCL1B,MAPK14,DAG1,DGKB,ACE,PTGER3,PTGER4,PTGS2,PTPN1,TELO2,BANK1,SH2D3A,EDNRA,EFNA5,EGFR,GREM1,EP300,EPHA10,ERBB4,VRK3,TLR6,MERTK,PRKAG2,SNX9,SPATC1L,CAMKK2,MOB1B,INAVA,LIMCH1,CD244,PBK,GDF2,GFRA1,MPRIP,AFAP1L2,FGD4,PDGF…
GO: Biological Process	GO:0032386	regulation of intracellular transport		0.006635	1	0.3474	1	39	401	MDM2,SLC35D3,MYO1C,NEDD4,CDK5R1,BRCA1,MTMR2,BRSK2,PMAIP1,BAG4,MAPK14,PPP3CC,TMEM30B,PTGS2,PTPN1,SH3TC2,RANGAP1,EP300,EHD2,YOD1,FERMT1,INPP5F,EDEM2,RIOK2,SORL1,GLI3,VAMP2,GPER1,KIF3A,CAPN10,TPR,WIPF1,PINK1,MFF,REEP5,LCP1,CEMIP,LMX1B,SMAD3
GO: Biological Process	GO:0051493	regulation of cytoskeleton organization		0.006757	1	0.3507	1	52	569	KIF18A,ABL1,MAP1A,DYSF,MET,CRACD,APC,MYO1C,MYO3A,CDK5R1,DST,BRCA1,NTRK3,CAPN1,WHAMM,PAK2,PLEK,BAG4,NEXN,MYADM,PTGER4,SIGLEC15,STMN3,DIAPH1,EFNA5,EP300,CLIP1,RBM14,BAIAP2,SNX9,CXCL12,EML3,CDK5RAP2,LIMCH1,SWAP70,BAIAP2L1,GMFB,TACR1,SH3PXD2B,AFAP1,CGNL1,TPR,TRPM2,SYNPO,HSPA1A,VASP,FMN2,CEP295,WASHC2C,RND2,SKA3,SMAD3
GO: Biological Process	GO:0030036	actin cytoskeleton organization		0.006785	1	0.3507	1	67	768	ABL1,MET,CRACD,CUL3,AQP2,MYH3,MYO1C,MYO3A,CDK5R1,NTRK3,CAPN1,BRSK2,WHAMM,PAK2,RFLNA,PLEK,BAG4,ALKBH4,MYADM,PHACTR2,ARHGEF11,PTGER4,SIGLEC15,PTPN1,DIAPH1,IQSEC3,EFNA5,EP300,EPB41L2,EHD2,BAIAP2,SNX9,CXCL12,SPATC1L,MSRB2,XIRP2,LIMCH1,FGD6,SWAP70,ARHGAP26,EPB41L4A,MPRIP,BAIAP2L1,FGD4,GMFB,TACR1,OBSL1,TF,CAPN10,SH3PXD2B,CGNL1,FRMD3,TRPM2,SYNPO,TTN,VASP,NLRP5,WIPF1,RFLNB,FMN2,GRID2IP,PCDH15,WASHC2C,LCP…
GO: Biological Process	GO:0120035	regulation of plasma membrane bounded cell projection organization		0.006897	1	0.3542	1	68	782	MAK,MDM2,CSMD3,MET,KIDINS220,AGT,SEMA7A,APC,ARSB,MARK4,NEDD4,BMP7,MYO3A,CDK5R1,SPHK1,KALRN,NTRK3,BRSK2,OPA1,NEURL1,PAK2,TBC1D22A,NTN1,PLD1,PLXNA2,TMEM106B,PLXNA4,CROCC,CTSZ,HDAC4,TIAM2,FBXW8,PTPRD,RAP1GAP,EEF1A1,EFNA5,EFNB2,RNF6,RP1,EP300,SEZ6,TBC1D2,SEMA6D,BAIAP2,CXCL12,INPP5F,PDPN,TRIM67,DYNC2LI1,DHX36,SPP1,TBC1D2B,SAXO1,GFAP,SYNE2,DENND5A,SYNE1,OBSL1,RAPGEF1,GRIN2B,TRPM2,VDAC3,ITGA3,CAMK1D,RTN…
GO: Biological Process	GO:0051983	regulation of chromosome segregation		0.007054	1	0.3572	1	13	94	CUL3,APC,BUB1B,CENPF,PUM1,SPDL1,RAD21,CEP192,CDK5RAP2,RIOK2,KIF2B,TPR,ANAPC1
GO: Biological Process	GO:0045839	negative regulation of mitotic nuclear division		0.007065	1	0.3572	1	9	54	APC,BMP7,BUB1B,CENPF,SPDL1,RAD21,CEP192,CDK5RAP2,TPR
GO: Biological Process	GO:0061572	actin filament bundle organization		0.007179	1	0.3572	1	21	183	ABL1,MET,CUL3,PAK2,RFLNA,PLEK,BAG4,PTGER4,BAIAP2,LIMCH1,SWAP70,BAIAP2L1,TACR1,SH3PXD2B,CGNL1,SYNPO,RFLNB,FMN2,PCDH15,LCP1,SMAD3
GO: Biological Process	GO:0018149	peptide cross-linking		0.007208	1	0.3572	1	7	36	SPOCK3,ABCA7,SPRR2E,SPRR3,TGM4,TGM2,KRT1
GO: Biological Process	GO:1902100	negative regulation of metaphase/anaphase transition of cell cycle		0.007327	1	0.3572	1	8	45	APC,BUB1B,CENPF,SPDL1,RAD21,CEP192,CDK5RAP2,TPR
GO: Biological Process	GO:0050803	regulation of synapse structure or activity		0.00741	1	0.3572	1	29	279	ABL1,COLQ,MDGA1,MX1,NEDD4,CDK5R1,NEUROD2,KALRN,NTRK3,OPA1,NEURL1,NTN1,MAPK14,DAG1,DGKB,MDGA2,PTPRD,EFNA5,BAIAP2,ITSN1,SIX1,DHX36,CLSTN2,ADGRL2,GRIN2B,PTPRT,FLRT3,SLC17A7,AMIGO2
GO: Biological Process	GO:0000070	mitotic sister chromatid segregation		0.007426	1	0.3572	1	20	172	SEH1L,KIF18A,CUL3,APC,BUB1B,CENPF,NSL1,SPDL1,NCAPD2,RAD21,SMC4,CEP192,EML3,CDK5RAP2,RIOK2,MAU2,TPR,TTN,ANAPC1,SGO2
GO: Biological Process	GO:0090277	positive regulation of peptide hormone secretion		0.007478	1	0.3572	1	16	127	AIMP1,SLC30A8,PFKFB2,RPH3AL,MYRIP,RFX6,PTGER4,ANO1,EGFR,ITSN1,TM7SF3,GIPR,GPER1,CAPN10,HLA-DRB1,TRPM2
GO: Biological Process	GO:0007167	enzyme linked receptor protein signaling pathway		0.007541	1	0.3572	1	96	1168	ABL1,MET,ATP6V1G3,ADRB2,AP2A2,AGT,ATP6V1C2,MUC20,APC,HIPK2,DGKD,ZFYVE28,MYO1C,NEDD4,BMP7,CDK5R1,NKX3-1,BMPER,KALRN,NTRK3,DDR2,MPZL1,OPA1,CD8A,NEURL1,PAK2,PDK2,CER1,SNX6,COL4A3,POLR2J,CREB1,MAPK14,PHF14,PTPN1,PTPRD,DOCK1,SH3TC2,EFNA5,EFNB2,EGFR,SPRED1,GREM1,EP300,EPHA10,ERBB4,NANOG,STYK1,SVEP1,RBM14,BAIAP2,MERTK,FOS,ITSN1,AGR2,FERMT1,VPS25,FRK,FSHB,SNX1,SORL1,SOS1,PEG10,POLR1G,GDF2,GFRA1,VSIR,AFAP…
GO: Biological Process	GO:0009612	response to mechanical stimulus		0.00755	1	0.3572	1	26	243	PKD1L2,PKD1L1,SCEL,KALRN,PAX2,MAPK14,HDAC4,PIEZO1,DAG1,PTGER4,DCANP1,STRC,ANO1,EDNRA,EGFR,SCN1A,CXCL12,FOS,PKD1L3,TACR1,GRIN2B,LRP11,TTN,IL13,IRF1,PCDH15
GO: Biological Process	GO:0007171	activation of transmembrane receptor protein tyrosine kinase activity		0.007616	1	0.3572	1	4	13	ADRB2,EFNA5,GREM1,PDGFC
GO: Biological Process	GO:1902338	negative regulation of apoptotic process involved in morphogenesis		0.007635	1	0.3572	1	3	7	BMP7,PAX2,HNF1B
GO: Biological Process	GO:0072038	mesenchymal stem cell maintenance involved in nephron morphogenesis		0.007635	1	0.3572	1	3	7	BMP7,PAX2,HNF1B
GO: Biological Process	GO:0046600	negative regulation of centriole replication		0.007635	1	0.3572	1	3	7	BRCA1,RBM14,CDK5RAP2
GO: Biological Process	GO:2000481	positive regulation of cAMP-dependent protein kinase activity		0.007635	1	0.3572	1	3	7	ADRB2,AKAP6,SPATC1L
GO: Biological Process	GO:0060039	pericardium development		0.007748	1	0.3572	1	6	28	HEG1,BMP7,PDPN,SOS1,FLRT3,SMAD3
GO: Biological Process	GO:0033233	regulation of protein sumoylation		0.007748	1	0.3572	1	6	28	AHRR,TOLLIP,RWDD3,HDAC4,PIAS4,UBE2I
GO: Biological Process	GO:0070861	regulation of protein exit from endoplasmic reticulum		0.007748	1	0.3572	1	6	28	SLC35D3,BRSK2,TMEM30B,YOD1,EDEM2,SORL1
GO: Biological Process	GO:0002366	leukocyte activation involved in immune response		0.007915	1	0.3591	1	66	760	ABL1,PGLYRP3,DYSF,ADA,AP2A2,AGL,MMP8,ARSB,SNX4,NBN,UNC13D,CAPN1,OLR1,EXO1,SNAP29,SERPINA1,SNX6,TOLLIP,PLD1,MAPK14,CTSZ,PRSS3,PTGER4,PTPN6,DIAPH1,RAB27A,SIGLEC14,EEF1A1,ATAD5,ZFPM1,ADGRE2,VAT1,FRK,SH2D1B,CD244,SWAP70,STK10,VAMP2,ATP11A,GNS,LILRB3,NFAM1,TNFRSF1B,TP53BP1,HLA-B,ABCA13,HLA-DRB1,C17orf99,TRPM2,CLEC7A,HSPA1A,IFNA4,IFNA6,IFNA10,IFNA17,IFNA21,IL6R,IL13,IRF1,IRF4,KRT1,PGLYRP4,LCP1,LFNG,LGA…
GO: Biological Process	GO:0045124	regulation of bone resorption		0.007978	1	0.3591	1	9	55	CALCR,PTGER4,SIGLEC15,EGFR,FSHB,SPP1,TMEM119,TF,INPP5D
GO: Biological Process	GO:0034446	substrate adhesion-dependent cell spreading		0.008048	1	0.3591	1	15	117	ABL1,UNC13D,MYADM,DOCK1,EFNA5,LAMC3,MERTK,ST6GAL1,PDPN,SRGAP2,USH2A,FNDC3B,WASHC2C,LAMB1,LAMB3
GO: Biological Process	GO:0050808	synapse organization		0.008066	1	0.3591	1	48	522	ABL1,COLQ,PPFIA4,MDGA1,NPAS4,NEDD4,CDK5R1,NEUROD2,MTMR2,CACNA1S,KALRN,NTRK3,OPA1,NEURL1,NTN1,SDK2,MAPK14,DAG1,DGKB,MDGA2,PTPRD,IQSEC3,EFNA5,EFNB2,SEZ6,ERBB4,BAIAP2,ITSN1,SIX1,SLC8A3,PDZRN3,DHX36,CLSTN2,ADGRL2,PCLO,OBSL1,GRIN2B,PTPRT,NPTXR,SYNPO,FLRT3,ELFN1,CHCHD10,INSR,ITGA3,AMIGO2,GLRA3,LMX1B
GO: Biological Process	GO:0033045	regulation of sister chromatid segregation		0.008221	1	0.3591	1	11	75	CUL3,APC,BUB1B,CENPF,SPDL1,RAD21,CEP192,CDK5RAP2,RIOK2,TPR,ANAPC1
GO: Biological Process	GO:1905818	regulation of chromosome separation		0.008221	1	0.3591	1	11	75	CUL3,APC,BUB1B,CENPF,SPDL1,RAD21,CEP192,CDK5RAP2,RIOK2,TPR,ANAPC1
GO: Biological Process	GO:0051272	positive regulation of cellular component movement		0.008231	1	0.3591	1	60	681	ABL1,ACTA2,MDM2,DYSF,MET,AGT,SEMA7A,APC,MYLK,MYO1C,BMP7,SPHK1,CACNA1H,NTRK3,DDR2,MPZL1,CD151,RIN2,NTN1,CMKLR1,PLD1,BAG4,AKAP12,MAPK14,HDAC9,MYADM,HDAC4,PTGER3,PTGER4,PTGS2,DIAPH1,DOCK1,EDNRA,EGFR,ERBB4,SEMA6D,CXCL12,FERMT1,PDPN,FSHB,FUT1,SWAP70,VSIR,SYNE2,TACR1,PDGFC,GPER1,TF,KIF3A,CLEC7A,DOCK7,IL6R,INSL3,INSR,ITGA3,CAMK1D,RTN4,LAMB1,CEMIP,SMAD3
GO: Biological Process	GO:1902099	regulation of metaphase/anaphase transition of cell cycle		0.008236	1	0.3591	1	10	65	CUL3,APC,BUB1B,CENPF,SPDL1,RAD21,CEP192,CDK5RAP2,RIOK2,TPR
GO: Biological Process	GO:0007517	muscle organ development		0.008321	1	0.3591	1	38	394	DYSF,MET,HEG1,ADRB2,MYH3,MYLK,MYOM1,MYT1,MYMK,CACNA1H,CACNA1S,NEURL1,CENPF,CHD2,COL6A3,CREB1,MAPK14,HDAC9,HDAC4,DAG1,DCANP1,EP300,SPEG,EVC,ZFPM1,SCN8A,FOS,SIX1,XIRP2,FRG1,SIN3B,GPCPD1,SMYD1,NR4A1,TTN,ALX4,EID2,SMAD3
GO: Biological Process	GO:0033048	negative regulation of mitotic sister chromatid segregation		0.008382	1	0.3591	1	8	46	APC,BUB1B,CENPF,SPDL1,RAD21,CEP192,CDK5RAP2,TPR
GO: Biological Process	GO:0033046	negative regulation of sister chromatid segregation		0.008382	1	0.3591	1	8	46	APC,BUB1B,CENPF,SPDL1,RAD21,CEP192,CDK5RAP2,TPR
GO: Biological Process	GO:0051281	positive regulation of release of sequestered calcium ion into cytosol		0.008382	1	0.3591	1	8	46	ABL1,APLNR,AKAP6,EDNRA,CXCL11,GPER1,IL13,CEMIP
GO: Biological Process	GO:2000816	negative regulation of mitotic sister chromatid separation		0.008382	1	0.3591	1	8	46	APC,BUB1B,CENPF,SPDL1,RAD21,CEP192,CDK5RAP2,TPR
GO: Biological Process	GO:0032801	receptor catabolic process		0.008408	1	0.3591	1	7	37	AP2A2,NEDD4,MTMR2,CAPN1,PTPN1,ITCH,UVRAG
GO: Biological Process	GO:0051339	regulation of lyase activity		0.008547	1	0.3631	1	29	282	ADCY3,ADRB2,AGT,S1PR5,P2RY13,ADGRD1,NPR3,CALCR,LPAR2,AKAP6,AKAP12,PTGER3,PTGER4,EDNRA,ADGRE1,ADM2,ADGRE2,PSAPL1,CXCL11,GIPR,ADGRL2,GNG7,GPR4,GPR26,GPER1,FFAR3,ADGRG7,HTR1F,INSL3
GO: Biological Process	GO:0050804	modulation of chemical synaptic transmission		0.00861	1	0.3639	1	49	537	ABL1,MAP1A,ASIC1,MET,ADRB2,AGT,NPAS4,NEDD4,NEUROD2,SPHK1,MTMR2,KALRN,NEURL1,DGKI,CHRNA5,STXBP5L,CREB1,AKAP12,DGKB,PTGER4,PTGS2,PTPRD,GRIN3A,RASGRF1,RASGRF2,EGFR,EIF4E,ERBB4,ZDHHC3,BAIAP2,RAB3GAP1,SLC8A3,MCTP2,CPLX1,CLSTN2,GFAP,STAR,VAMP2,TACR1,GPER1,SYNE1,GRIK1,GRIN2B,NPTXR,FBXL20,SYNPO,PINK1,GRID2IP,GLRA3
GO: Biological Process	GO:0002263	cell activation involved in immune response		0.00885	1	0.3721	1	66	764	ABL1,PGLYRP3,DYSF,ADA,AP2A2,AGL,MMP8,ARSB,SNX4,NBN,UNC13D,CAPN1,OLR1,EXO1,SNAP29,SERPINA1,SNX6,TOLLIP,PLD1,MAPK14,CTSZ,PRSS3,PTGER4,PTPN6,DIAPH1,RAB27A,SIGLEC14,EEF1A1,ATAD5,ZFPM1,ADGRE2,VAT1,FRK,SH2D1B,CD244,SWAP70,STK10,VAMP2,ATP11A,GNS,LILRB3,NFAM1,TNFRSF1B,TP53BP1,HLA-B,ABCA13,HLA-DRB1,C17orf99,TRPM2,CLEC7A,HSPA1A,IFNA4,IFNA6,IFNA10,IFNA17,IFNA21,IL6R,IL13,IRF1,IRF4,KRT1,PGLYRP4,LCP1,LFNG,LGA…
GO: Biological Process	GO:0099177	regulation of trans-synaptic signaling		0.008901	1	0.3723	1	49	538	ABL1,MAP1A,ASIC1,MET,ADRB2,AGT,NPAS4,NEDD4,NEUROD2,SPHK1,MTMR2,KALRN,NEURL1,DGKI,CHRNA5,STXBP5L,CREB1,AKAP12,DGKB,PTGER4,PTGS2,PTPRD,GRIN3A,RASGRF1,RASGRF2,EGFR,EIF4E,ERBB4,ZDHHC3,BAIAP2,RAB3GAP1,SLC8A3,MCTP2,CPLX1,CLSTN2,GFAP,STAR,VAMP2,TACR1,GPER1,SYNE1,GRIK1,GRIN2B,NPTXR,FBXL20,SYNPO,PINK1,GRID2IP,GLRA3
GO: Biological Process	GO:0042501	serine phosphorylation of STAT protein		0.009248	1	0.3766	1	6	29	CDK5R1,IFNA4,IFNA6,IFNA10,IFNA17,IFNA21
GO: Biological Process	GO:0050714	positive regulation of protein secretion		0.009259	1	0.3766	1	19	164	MYOM1,SLC30A8,PFKFB2,RPH3AL,STXBP5L,MYRIP,RFX6,PTGER4,ANO1,EGFR,EP300,TM7SF3,GIPR,GPER1,CAPN10,HLA-DRB1,TRPM2,TTN,IL13
GO: Biological Process	GO:1903827	regulation of cellular protein localization		0.009269	1	0.3766	1	57	645	MAP1A,MDM2,SLC35D3,APC,MARK4,MYO1C,NEDD4,CDK5R1,BRCA1,KALRN,BRSK2,PMAIP1,POLR1A,BAG4,MAPK14,PPP3CC,RAB11FIP5,CROCC,TMEM30B,DAG1,PTGS2,RASSF5,PTPN1,SH3TC2,RANGAP1,CENPQ,EFNB2,EGFR,EP300,STX6,EPB41L2,ERBB4,ABCA7,YOD1,AGR2,FERMT1,TRIM67,EDEM2,RIOK2,SORL1,GLI3,VAMP2,GPER1,TCP1,SYNE1,KIF3A,TPR,DNAJA1,WIPF1,PINK1,ITGA3,MFF,RTN4,LCP1,CEMIP,LIMK2,SMAD3
GO: Biological Process	GO:0043648	dicarboxylic acid metabolic process		0.009326	1	0.3766	1	14	108	APC,MTHFR,UROC1,SUCLG1,MTHFD1L,PRODH,DLD,DGLUCY,HOGA1,STAR,ME3,SLC25A32,IDH3A,MDH1B
GO: Biological Process	GO:0097320	plasma membrane tubulation		0.009343	1	0.3766	1	5	21	WHAMM,ASAP1,EHD2,SNX9,PLEKHM2
GO: Biological Process	GO:0051608	histamine transport		0.009343	1	0.3766	1	5	21	ADA,SNX4,SNX6,EDNRA,VAMP2
GO: Biological Process	GO:0051412	response to corticosterone		0.009343	1	0.3766	1	5	21	NPAS4,AVPR1A,FOS,STAR,HSD3B1
GO: Biological Process	GO:0009615	response to virus		0.009632	1	0.3766	1	37	385	ACTA2,GPAM,APOB,MX1,RIOK3,UNC13D,OAS2,OAS3,CD8A,AIMP1,PMAIP1,NOP53,CD207,POU2F2,MAPK14,PUM1,TOMM70,ITCH,RNASE6,NT5C3A,CXCL12,SEC14L1,DHX36,IFIH1,IFI44L,TRAF3,IFNA4,IFNA6,IFNA10,IFNA17,IFNA21,IFNGR1,POLR3H,IRF1,ITGB8,APOBEC3F,LGALS8
GO: Biological Process	GO:0000226	microtubule cytoskeleton organization		0.009638	1	0.3766	1	76	903	KIF18A,MAK,ABL1,MAP1A,DYSF,TBC1D32,MET,CEP126,MACIR,FIGNL2,APC,MARK4,CDC14C,NEK1,CDK5R1,DST,BRCA1,BRSK2,NEURL1,CCDC63,SNAP29,CFAP54,TBC1D22A,PKHD1,TOGARAM2,CROCC,CCDC69,HAUS6,DAG1,ASAP1,SPDL1,STMN3,DNAH5,CEP192,FIGN,BBS10,EFNA5,RP1,TTLL13P,TBC1D2,CLIP1,EHD2,RBM14,KIF27,TMEM107,EML3,EXOC5,DYNC2LI1,CCDC68,CDK5RAP2,TBC1D2B,SAXO1,NEDD1,KIF2B,SYNE2,SYNE1,OBSL1,SRGAP2,KIF3A,CEP89,TPR,DNAAF11,TUBB1,HSPA…
GO: Biological Process	GO:0030335	positive regulation of cell migration		0.009643	1	0.3766	1	56	633	ABL1,ACTA2,MDM2,DYSF,MET,AGT,SEMA7A,APC,MYLK,MYO1C,BMP7,SPHK1,NTRK3,DDR2,MPZL1,CD151,RIN2,CMKLR1,PLD1,BAG4,AKAP12,MAPK14,HDAC9,MYADM,HDAC4,PTGER3,PTGER4,PTGS2,DIAPH1,DOCK1,EDNRA,EGFR,ERBB4,SEMA6D,CXCL12,FERMT1,PDPN,FSHB,FUT1,SWAP70,VSIR,SYNE2,TACR1,PDGFC,GPER1,CLEC7A,DOCK7,IL6R,INSL3,INSR,ITGA3,CAMK1D,RTN4,LAMB1,CEMIP,SMAD3
GO: Biological Process	GO:0072001	renal system development		0.009786	1	0.3766	1	35	360	ACTA2,TBC1D32,AGT,APC,AQP2,NEK1,BMP7,NKX3-1,BMPER,PAX2,CENPF,CER1,PKHD1,COL4A3,ACE,DSPP,EDNRA,EFNB2,GREM1,ENPEP,ERBB4,SIX1,PKD1L3,SLC12A1,SPP1,GLI3,GPR4,HNF1B,TFAP2B,KIF3A,GZF1,ZBTB14,IL6R,ITGA3,SMAD3
GO: Biological Process	GO:0061512	protein localization to cilium		0.009926	1	0.3766	1	42	450	MAK,TBC1D32,CEP126,MACIR,MARK4,CDC14C,NEK1,NEURL1,CCDC63,SNAP29,CFAP54,TBC1D22A,PKHD1,CROCC,HAUS6,ASAP1,DNAH5,CEP192,BBS10,RP1,TBC1D2,ZDHHC3,EHD2,KIF27,TMEM107,EXOC5,DYNC2LI1,CDK5RAP2,TBC1D2B,SAXO1,NEDD1,SYNE2,SYNE1,KIF3A,CEP89,DNAAF11,VDAC3,FBF1,PCDH15,PCARE,LIMK2,RP1L1
GO: Biological Process	GO:0031109	microtubule polymerization or depolymerization		0.009984	1	0.3766	1	16	131	KIF18A,ABL1,MAP1A,DYSF,MET,APC,CDK5R1,DST,STMN3,CEP192,CLIP1,CDK5RAP2,NEDD1,KIF2B,HSPA1A,SKA3

## Sheet: VK-NI
Category	ID	Name	Source	p-value	q-value Bonferroni	q-value FDR B&H	q-value FDR B&Y	Hit Count in Query List	Hit Count in Genome	Hit in Query List
GO: Biological Process	GO:0007155	cell adhesion		1.556e-06	0.0125	0.006096	0.05833	156	1571	ABL1,MBP,CCR2,ADRB2,AGT,ZC3H12D,AFDN,C1QTNF1,ALOX5,APC,APOA4,PCDHB16,CD200R1,SKAP1,FLCN,MUC4,ADAM15,TNFRSF14,UNC13D,BCR,NEDD9,NF2,ARHGEF7,SEMA5A,DNAJA3,CD47,CD53,PCDH7,CDH11,MAGI1,MUC21,CDSN,SOCS6,VIT,ITGBL1,PIK3R1,CCR1,PLXNA2,COL6A1,COL6A3,COL17A1,RHOD,PNN,BAG4,BCAR1,CELSR1,VCAN,PLXNA4,PKN2,NEXN,CX3CR1,DCHS2,RIPOR2,PCDHA9,LGALS9B,CDHR2,FREM2,PTPN6,PTPRD,PTPRM,KIF14,CDON,FERMT3,FAT4,DSC3,PRPH2,WD…
GO: Biological Process	GO:0022610	biological adhesion		2.015e-06	0.01619	0.006096	0.05833	156	1578	ABL1,MBP,CCR2,ADRB2,AGT,ZC3H12D,AFDN,C1QTNF1,ALOX5,APC,APOA4,PCDHB16,CD200R1,SKAP1,FLCN,MUC4,ADAM15,TNFRSF14,UNC13D,BCR,NEDD9,NF2,ARHGEF7,SEMA5A,DNAJA3,CD47,CD53,PCDH7,CDH11,MAGI1,MUC21,CDSN,SOCS6,VIT,ITGBL1,PIK3R1,CCR1,PLXNA2,COL6A1,COL6A3,COL17A1,RHOD,PNN,BAG4,BCAR1,CELSR1,VCAN,PLXNA4,PKN2,NEXN,CX3CR1,DCHS2,RIPOR2,PCDHA9,LGALS9B,CDHR2,FREM2,PTPN6,PTPRD,PTPRM,KIF14,CDON,FERMT3,FAT4,DSC3,PRPH2,WD…
GO: Biological Process	GO:0000904	cell morphogenesis involved in differentiation		2.276e-06	0.01829	0.006096	0.05833	98	889	ABL1,MATN2,ADCY1,MEF2A,CLIC5,AFDN,ULK1,SEMA7A,APBB2,APC,ALS2,CAPRIN2,RERE,ATP2B2,MYO5B,MYO7A,UNC13D,NEDD9,ARHGEF7,NFIB,KALRN,NTRK2,NTRK3,BRSK2,SEMA5A,OPA1,DCLK1,CDH11,CHRNB2,PIK3R1,PLXNA2,BCAR1,TMEM106B,AATK,PLXNA4,LHFPL5,MAPK1,NEXN,NEUROG3,RIPOR2,DCC,COL24A1,PTPN6,FBXW8,PTPRD,PTPRM,KIF14,FERMT3,DPYSL2,WDPCP,LATS2,RNF6,ROCK1,EPHB4,LRRK2,ETV1,LGR4,ETV4,LAMC3,ZFPM1,DOCK5,SPTBN5,FAT1,BAIAP2,MERTK,SL…
GO: Biological Process	GO:0098916	anterograde trans-synaptic signaling		1.838e-05	0.1476	0.02181	0.2087	95	899	ABL1,SYN3,ASIC2,MBP,COLQ,ADCY1,SLC12A5,CCR2,ADRB2,AGT,AFDN,AMPH,DGKE,ALS2,PCDHB16,OR10J5,MTNR1B,ATP2B2,MYO5B,MYO6,AVPR1A,BCR,CACNA1B,CALB2,KALRN,NTRK2,NTRK3,SYT2,USP14,P2RY2,DGKI,CDH11,TMOD2,CHRNA2,CHRNB2,SNAP29,PLCB4,CNR2,STXBP5L,EGLN1,GABBR2,PNKD,PREPL,AKAP12,PRKCB,MAPK1,CX3CR1,DGKB,DCC,PTPRD,RASGRF1,RASGRF2,TYMP,EDN1,RIT2,UNC13C,LRRK2,PTK2B,SCN1A,SCN8A,BAIAP2,CHRNA9,SPG11,CLSTN1,SHANK2,SORCS3,…
GO: Biological Process	GO:0007268	chemical synaptic transmission		1.838e-05	0.1476	0.02181	0.2087	95	899	ABL1,SYN3,ASIC2,MBP,COLQ,ADCY1,SLC12A5,CCR2,ADRB2,AGT,AFDN,AMPH,DGKE,ALS2,PCDHB16,OR10J5,MTNR1B,ATP2B2,MYO5B,MYO6,AVPR1A,BCR,CACNA1B,CALB2,KALRN,NTRK2,NTRK3,SYT2,USP14,P2RY2,DGKI,CDH11,TMOD2,CHRNA2,CHRNB2,SNAP29,PLCB4,CNR2,STXBP5L,EGLN1,GABBR2,PNKD,PREPL,AKAP12,PRKCB,MAPK1,CX3CR1,DGKB,DCC,PTPRD,RASGRF1,RASGRF2,TYMP,EDN1,RIT2,UNC13C,LRRK2,PTK2B,SCN1A,SCN8A,BAIAP2,CHRNA9,SPG11,CLSTN1,SHANK2,SORCS3,…
GO: Biological Process	GO:0048666	neuron development		1.914e-05	0.1538	0.02181	0.2087	133	1358	ABL1,MATN2,ADCY1,MEF2A,SLC12A5,CLIC5,AGT,AFDN,TRPM1,ULK1,MOV10,SEMA7A,APBB2,APC,ALS2,CPNE5,ARSB,CAPRIN2,RERE,ATP2B2,MYO5B,MYO6,MYO7A,NBL1,NEUROD1,NFIB,KALRN,NTRK2,NTRK3,BRSK2,SEMA5A,SYT2,OPA1,P2RY2,MTURN,PBX1,DCLK1,CDH11,VAPA,CHRNB2,PIK3R1,FBXO7,QKI,CNGB1,PLXNA2,SLC4A7,ADAMTS1,TMEM106B,AATK,PPT1,PLXNA4,LHFPL5,PRKCSH,MAPK1,NEXN,NEUROG3,IFT140,RIPOR2,DCC,PHGDH,FBXW8,PTPRD,PTPRM,STMN3,FAT4,DPYSL2,RA…
GO: Biological Process	GO:0050804	modulation of chemical synaptic transmission		2.343e-05	0.1883	0.02181	0.2087	63	537	ABL1,SYN3,ADCY1,CCR2,ADRB2,AGT,AFDN,DGKE,ATP2B2,MYO5B,MYO6,BCR,CACNA1B,CALB2,KALRN,NTRK2,P2RY2,DGKI,CDH11,CHRNB2,PLCB4,CNR2,STXBP5L,EGLN1,PNKD,PREPL,AKAP12,PRKCB,MAPK1,CX3CR1,DGKB,DCC,PTPRD,RASGRF1,RASGRF2,EDN1,UNC13C,LRRK2,PTK2B,BAIAP2,SPG11,CLSTN1,SHANK2,SORCS3,SNAP25,NRG3,GIPC1,CPLX1,GFAP,CYFIP1,VAMP2,CUX2,SYNE1,GRIK1,NCS1,NPTXR,HTT,HTR6,SYDE1,GRID2IP,KCNH1,GLRA3,NETO1
GO: Biological Process	GO:0099177	regulation of trans-synaptic signaling		2.48e-05	0.1993	0.02181	0.2087	63	538	ABL1,SYN3,ADCY1,CCR2,ADRB2,AGT,AFDN,DGKE,ATP2B2,MYO5B,MYO6,BCR,CACNA1B,CALB2,KALRN,NTRK2,P2RY2,DGKI,CDH11,CHRNB2,PLCB4,CNR2,STXBP5L,EGLN1,PNKD,PREPL,AKAP12,PRKCB,MAPK1,CX3CR1,DGKB,DCC,PTPRD,RASGRF1,RASGRF2,EDN1,UNC13C,LRRK2,PTK2B,BAIAP2,SPG11,CLSTN1,SHANK2,SORCS3,SNAP25,NRG3,GIPC1,CPLX1,GFAP,CYFIP1,VAMP2,CUX2,SYNE1,GRIK1,NCS1,NPTXR,HTT,HTR6,SYDE1,GRID2IP,KCNH1,GLRA3,NETO1
GO: Biological Process	GO:0070268	cornification		2.635e-05	0.2118	0.02181	0.2087	21	113	KRT24,LIPN,KRT37,KRT36,CDSN,TGM5,DSC3,SPRR1A,SPRR1B,SPRR2D,SPRR2E,SPRR3,PERP,LCE3D,IVL,KRT3,KRT4,KRT32,KRT35,KRT81,LORICRIN
GO: Biological Process	GO:0099537	trans-synaptic signaling		2.714e-05	0.2181	0.02181	0.2087	95	908	ABL1,SYN3,ASIC2,MBP,COLQ,ADCY1,SLC12A5,CCR2,ADRB2,AGT,AFDN,AMPH,DGKE,ALS2,PCDHB16,OR10J5,MTNR1B,ATP2B2,MYO5B,MYO6,AVPR1A,BCR,CACNA1B,CALB2,KALRN,NTRK2,NTRK3,SYT2,USP14,P2RY2,DGKI,CDH11,TMOD2,CHRNA2,CHRNB2,SNAP29,PLCB4,CNR2,STXBP5L,EGLN1,GABBR2,PNKD,PREPL,AKAP12,PRKCB,MAPK1,CX3CR1,DGKB,DCC,PTPRD,RASGRF1,RASGRF2,TYMP,EDN1,RIT2,UNC13C,LRRK2,PTK2B,SCN1A,SCN8A,BAIAP2,CHRNA9,SPG11,CLSTN1,SHANK2,SORCS3,…
GO: Biological Process	GO:0048667	cell morphogenesis involved in neuron differentiation		3.542e-05	0.2846	0.02588	0.2476	78	715	ABL1,MATN2,ADCY1,MEF2A,CLIC5,AFDN,ULK1,SEMA7A,APBB2,APC,ALS2,CAPRIN2,RERE,ATP2B2,MYO5B,MYO7A,NFIB,KALRN,NTRK2,NTRK3,BRSK2,SEMA5A,OPA1,DCLK1,CDH11,CHRNB2,PIK3R1,PLXNA2,TMEM106B,AATK,PLXNA4,LHFPL5,MAPK1,NEXN,NEUROG3,RIPOR2,DCC,FBXW8,PTPRD,PTPRM,DPYSL2,WDPCP,RNF6,EPHB4,LRRK2,ETV1,LGR4,ETV4,SPTBN5,BAIAP2,SLITRK3,SPG11,TRAK1,SHANK2,TET1,FOXP1,GAP43,SPP1,SPTAN1,GBX1,CYFIP1,MYPN,COBL,TBCD,KIF13B,VAX1,CU…
GO: Biological Process	GO:1903575	cornified envelope assembly		5.142e-05	0.4132	0.0296	0.2832	21	118	KRT24,LIPN,KRT37,KRT36,CDSN,TGM5,DSC3,SPRR1A,SPRR1B,SPRR2D,SPRR2E,SPRR3,PERP,LCE3D,IVL,KRT3,KRT4,KRT32,KRT35,KRT81,LORICRIN
GO: Biological Process	GO:0031589	cell-substrate adhesion		5.209e-05	0.4185	0.0296	0.2832	49	397	ABL1,AGT,SKAP1,MUC4,ADAM15,UNC13D,BCR,NEDD9,NF2,ARHGEF7,MUC21,VIT,ITGBL1,PIK3R1,COL17A1,RHOD,BCAR1,KIF14,FERMT3,WDPCP,TIMM10B,ROCK1,EMP2,LAMC3,RSU1,DOCK5,PTK2B,FAT2,MERTK,FERMT1,PDPN,LIMCH1,FUT1,SPP1,TMEM8B,GAS6,SMOC1,FREM1,TBCD,TEK,TRIP6,HOXA7,UTRN,ILK,ITGA1,WASHC2C,LIMS1,SPRY4,SMAD3
GO: Biological Process	GO:0007040	lysosome organization		5.831e-05	0.4686	0.0296	0.2832	16	77	ACP3,ARSB,MBTPS1,MYO7A,TPP1,TMEM106B,PPT1,RAB39A,LRRK2,SPG11,RAB14,ZKSCAN3,ATP10B,TPCN2,CLVS2,PIKFYVE
GO: Biological Process	GO:0080171	lytic vacuole organization		5.831e-05	0.4686	0.0296	0.2832	16	77	ACP3,ARSB,MBTPS1,MYO7A,TPP1,TMEM106B,PPT1,RAB39A,LRRK2,SPG11,RAB14,ZKSCAN3,ATP10B,TPCN2,CLVS2,PIKFYVE
GO: Biological Process	GO:0099536	synaptic signaling		6.222e-05	0.5	0.0296	0.2832	95	928	ABL1,SYN3,ASIC2,MBP,COLQ,ADCY1,SLC12A5,CCR2,ADRB2,AGT,AFDN,AMPH,DGKE,ALS2,PCDHB16,OR10J5,MTNR1B,ATP2B2,MYO5B,MYO6,AVPR1A,BCR,CACNA1B,CALB2,KALRN,NTRK2,NTRK3,SYT2,USP14,P2RY2,DGKI,CDH11,TMOD2,CHRNA2,CHRNB2,SNAP29,PLCB4,CNR2,STXBP5L,EGLN1,GABBR2,PNKD,PREPL,AKAP12,PRKCB,MAPK1,CX3CR1,DGKB,DCC,PTPRD,RASGRF1,RASGRF2,TYMP,EDN1,RIT2,UNC13C,LRRK2,PTK2B,SCN1A,SCN8A,BAIAP2,CHRNA9,SPG11,CLSTN1,SHANK2,SORCS3,…
GO: Biological Process	GO:0007010	cytoskeleton organization		6.262e-05	0.5032	0.0296	0.2832	161	1745	KIF18A,ABL1,NCKAP5,MEF2A,TBC1D32,WDR35,SHROOM3,CDC42BPA,FIGNL2,APC,CDC14A,DNAH17,MYH3,MYO5B,MYO6,MYO7A,NUBP1,NEB,BCR,NEDD9,NEK1,BRCA2,NF2,ARHGEF7,GOLGA8CP,FMNL1,BRWD1,NTRK3,BRSK2,CASQ2,SEMA5A,PRC1,CD47,PAM,CCDC63,EVI5L,CENPA,TMOD2,SNAP29,CFAP54,PIK3R1,CBY1,SUN2,LMOD1,RHOD,BAG4,TOGARAM2,NEK7,BCAR1,TBC1D10B,CELSR1,C2CD3,MAPK1,NEXN,CCDC69,IFT140,RIPOR2,DLGAP5,ARHGEF11,DES,STMN3,KIF14,IQSEC3,DPYSL2,M…
GO: Biological Process	GO:0000902	cell morphogenesis		6.723e-05	0.5402	0.03001	0.2872	117	1197	ABL1,MATN2,ADCY1,MEF2A,CLIC5,AFDN,ULK1,MOV10,SHROOM3,SEMA7A,APBB2,APC,ALS2,CPNE5,CAPRIN2,RERE,ATP2B2,MYO5B,MYO7A,NBL1,UNC13D,NEDD9,ARHGEF7,NFIB,FMNL1,BRWD1,KALRN,NTRK2,NTRK3,BRSK2,SEMA5A,SYT2,OPA1,DCLK1,CDH11,CHRNB2,TFCP2L1,PIK3R1,PLXNA2,RHOD,BCAR1,TMEM106B,AATK,PLXNA4,LHFPL5,MAPK1,NEXN,NEUROG3,RIPOR2,DCC,COL24A1,PTPN6,FBXW8,PTPRD,PTPRM,KIF14,FERMT3,DPYSL2,WDPCP,LATS2,RNF6,ROCK1,EPHB4,LRRK2,ETV1,…
GO: Biological Process	GO:0019433	triglyceride catabolic process		7.318e-05	0.588	0.03087	0.2954	11	41	APOA4,APOH,PNLIPRP2,CPS1,FABP4,FABP2,PNPLA3,DDHD2,PLB1,PNPLA2,LPL
GO: Biological Process	GO:0048880	sensory system development		7.687e-05	0.6177	0.03087	0.2954	54	458	TBC1D32,TRPM1,APC,MTNR1B,CRYBG3,MYOM1,MYO7A,NEUROD1,NF2,NTRK2,NTRK3,OPA1,MYOM2,PBX1,COL4A1,SLC4A7,CRYBB3,IFT140,FREM2,PTPRM,DLX2,CDON,SCO2,PRPH2,WDPCP,RP1,LAMC3,FAT1,FGF2,FGF9,MERTK,FOXE3,PTF1A,SP3,TTLL5,SMOC1,JMJD6,ADAMTS18,GPD2,VAX1,TWIST2,SLC44A4,TFAP2B,TDRD7,SH3PXD2B,VSX2,CFH,USP45,TUB,WNT2,WNT2B,WT1,UNC45B,SMAD3
GO: Biological Process	GO:0010810	regulation of cell-substrate adhesion		8.068e-05	0.6483	0.03087	0.2954	34	246	ABL1,SKAP1,MUC4,ADAM15,UNC13D,NEDD9,NF2,ARHGEF7,MUC21,VIT,PIK3R1,RHOD,BCAR1,WDPCP,ROCK1,EMP2,RSU1,DOCK5,PTK2B,FERMT1,PDPN,LIMCH1,FUT1,SPP1,SMOC1,TBCD,TEK,HOXA7,UTRN,ILK,WASHC2C,LIMS1,SPRY4,SMAD3
GO: Biological Process	GO:0001654	eye development		8.658e-05	0.6957	0.03162	0.3026	53	449	TBC1D32,TRPM1,APC,MTNR1B,CRYBG3,MYOM1,MYO7A,NEUROD1,NF2,NTRK2,NTRK3,OPA1,MYOM2,PBX1,COL4A1,SLC4A7,CRYBB3,IFT140,FREM2,PTPRM,DLX2,CDON,SCO2,PRPH2,WDPCP,RP1,LAMC3,FAT1,FGF2,FGF9,MERTK,FOXE3,PTF1A,SP3,TTLL5,SMOC1,JMJD6,ADAMTS18,GPD2,VAX1,TWIST2,TFAP2B,TDRD7,SH3PXD2B,VSX2,CFH,USP45,TUB,WNT2,WNT2B,WT1,UNC45B,SMAD3
GO: Biological Process	GO:0150063	visual system development		0.0001029	0.8268	0.03595	0.344	53	452	TBC1D32,TRPM1,APC,MTNR1B,CRYBG3,MYOM1,MYO7A,NEUROD1,NF2,NTRK2,NTRK3,OPA1,MYOM2,PBX1,COL4A1,SLC4A7,CRYBB3,IFT140,FREM2,PTPRM,DLX2,CDON,SCO2,PRPH2,WDPCP,RP1,LAMC3,FAT1,FGF2,FGF9,MERTK,FOXE3,PTF1A,SP3,TTLL5,SMOC1,JMJD6,ADAMTS18,GPD2,VAX1,TWIST2,TFAP2B,TDRD7,SH3PXD2B,VSX2,CFH,USP45,TUB,WNT2,WNT2B,WT1,UNC45B,SMAD3
GO: Biological Process	GO:0030198	extracellular matrix organization		0.0001098	0.8822	0.03597	0.3442	51	431	ABL1,COLQ,AGT,MMP8,APBB2,ADAM15,SEMA5A,CD47,VIT,COL4A1,COL4A4,COL6A1,COL6A3,COL17A1,ADAMTS1,OLFML2B,VCAN,COL24A1,TMEM38B,ELF3,ERCC2,ETS1,LAMC3,FGF2,LOXL4,SCARA3,FERMT1,P3H4,PDPN,SCUBE1,CSGALNACT1,SPP1,GAS6,MMP27,SMOC1,GFAP,SLC39A8,ADAMTS17,ADAMTS18,ADAMTS8,SH3PXD2B,SERAC1,HAS1,COL14A1,FLRT2,WT1,ITGA1,ITGA9,PXDN,LGALS3,SMAD3
GO: Biological Process	GO:0018149	peptide cross-linking		0.0001128	0.9064	0.03597	0.3442	10	36	TGM5,SPOCK3,ABCA7,SPRR1A,SPRR1B,SPRR2E,SPRR3,MAMDC2,IVL,LORICRIN
GO: Biological Process	GO:0043062	extracellular structure organization		0.0001164	0.9351	0.03597	0.3442	51	432	ABL1,COLQ,AGT,MMP8,APBB2,ADAM15,SEMA5A,CD47,VIT,COL4A1,COL4A4,COL6A1,COL6A3,COL17A1,ADAMTS1,OLFML2B,VCAN,COL24A1,TMEM38B,ELF3,ERCC2,ETS1,LAMC3,FGF2,LOXL4,SCARA3,FERMT1,P3H4,PDPN,SCUBE1,CSGALNACT1,SPP1,GAS6,MMP27,SMOC1,GFAP,SLC39A8,ADAMTS17,ADAMTS18,ADAMTS8,SH3PXD2B,SERAC1,HAS1,COL14A1,FLRT2,WT1,ITGA1,ITGA9,PXDN,LGALS3,SMAD3
GO: Biological Process	GO:0045229	external encapsulating structure organization		0.0001306	1	0.03888	0.372	51	434	ABL1,COLQ,AGT,MMP8,APBB2,ADAM15,SEMA5A,CD47,VIT,COL4A1,COL4A4,COL6A1,COL6A3,COL17A1,ADAMTS1,OLFML2B,VCAN,COL24A1,TMEM38B,ELF3,ERCC2,ETS1,LAMC3,FGF2,LOXL4,SCARA3,FERMT1,P3H4,PDPN,SCUBE1,CSGALNACT1,SPP1,GAS6,MMP27,SMOC1,GFAP,SLC39A8,ADAMTS17,ADAMTS18,ADAMTS8,SH3PXD2B,SERAC1,HAS1,COL14A1,FLRT2,WT1,ITGA1,ITGA9,PXDN,LGALS3,SMAD3
GO: Biological Process	GO:0060429	epithelium development		0.0001417	1	0.04066	0.3891	142	1532	ABL1,APCDD1,TBC1D32,KRT24,CLIC5,AGT,AGTR1,AFDN,SHROOM3,APC,LIPN,ATP2B2,KRT37,KRT36,MYO6,MYO7A,CCND1,BCR,NEUROD1,BRCA2,NF2,NFIB,BTRC,NTRK3,BRSK2,SEMA5A,OPA1,PBX1,CDSN,KRTAP10-10,CFTR,TGM5,PGR,TFCP2L1,TPP1,CBY1,PLXNA2,COL4A1,PSMF1,SLC4A7,CPS1,CELSR1,C2CD3,VCAN,PRKACB,LHFPL5,MAPK1,NEUROG3,IFT140,RIPOR2,ARHGAP24,CDHR2,PSMA2,PSMD2,PTGS1,KRTAP10-9,PHGDH,COL24A1,FREM2,FAT4,DSC3,REN,TMEM38B,WDPCP,EDN1,HE…
GO: Biological Process	GO:0032989	cellular component morphogenesis		0.000148	1	0.041	0.3924	92	914	ABL1,MATN2,ADCY1,MEF2A,AFDN,ULK1,MOV10,SEMA7A,APBB2,APC,ALS2,CPNE5,CAPRIN2,RERE,MYH3,MYO5B,NBL1,NEB,ARHGEF7,NFIB,KALRN,NTRK2,NTRK3,BRSK2,CASQ2,SEMA5A,SYT2,OPA1,DCLK1,CDH11,TMOD2,CHRNB2,PIK3R1,LMOD1,PLXNA2,TMEM106B,AATK,PLXNA4,MAPK1,NEXN,NEUROG3,DCC,FBXW8,PTPRD,PTPRM,DPYSL2,EDN1,RNF6,ROCK1,COQ7,EPHB4,ERCC2,LRRK2,ETV1,LGR4,ETV4,SPTBN5,BAIAP2,DPYSL4,SLITRK3,SPG11,TRAK1,PDPN,SHANK2,TET1,FOXP1,GAP43,S…
GO: Biological Process	GO:0007267	cell-cell signaling		0.0001591	1	0.04262	0.4079	176	1971	GDF5,ABL1,SYN3,APCDD1,ASIC2,MBP,COLQ,ADCY1,SLC12A5,CCR2,ADRB2,AGT,AGTR1,AFDN,C1QTNF1,ALOX5,MOV10,AMPH,APC,DGKE,ALS2,PCDHB16,OR10J5,PDE8B,CAPRIN2,MTNR1B,ATP2B2,MYO5B,MYO6,AVPR1A,MYT1,CCND1,BCL9,BCR,NEUROD1,ARHGEF7,NOS2,BTRC,CACNA1B,CALB2,KALRN,NTRK2,NTRK3,BRSK2,CASQ2,SEMA5A,SYT2,USP14,P2RY2,DGKI,CDH11,CFTR,TMOD2,CHRNA2,CHRNB2,PGR,SNAP29,CBY1,CCR1,PLCB4,CNR2,MDFIC,PSMF1,STXBP5L,EGLN1,GABBR2,PNKD,PR…
GO: Biological Process	GO:0008544	epidermis development		0.0001715	1	0.04446	0.4255	59	529	APCDD1,KRT24,CLIC5,APC,LIPN,ATP2B2,KRT37,KRT36,MYO6,MYO7A,BCR,CDSN,KRTAP10-10,TGM5,SLC4A7,COL17A1,CELSR1,LHFPL5,RIPOR2,PTGS1,KRTAP10-9,DSC3,WDPCP,LATS2,KRTAP9-8,ROCK1,ERCC2,LGR4,ETV4,SVEP1,FGFR1,SRSF6,FERMT1,LCE6A,MREG,SPRR1A,SPRR1B,SPRR2D,SPRR2E,SPRR3,PERP,LCE3D,SLC44A4,KIF3A,ACER1,HLA-DRB1,TRPS1,HOXA7,KRTAP3-3,MFSD12,IGF1R,INSR,IVL,KRT3,KRT4,KRT32,KRT35,KRT81,LORICRIN
GO: Biological Process	GO:0007423	sensory organ development		0.0001817	1	0.04563	0.4366	71	669	TBC1D32,CLIC5,TRPM1,APC,MTNR1B,CRYBG3,ATP2B2,MYOM1,MYO6,MYO7A,BCR,NEUROD1,NF2,NTRK2,NTRK3,OPA1,MYOM2,PBX1,CEBPA,COL4A1,SLC4A7,NOX3,CRYBB3,CELSR1,LHFPL5,MAPK1,IFT140,RIPOR2,FREM2,DCANP1,PTPRM,DLX2,CDON,SCO2,FAT4,PRPH2,WDPCP,EDN1,RP1,LAMC3,FAT1,FGF2,FGF9,FGFR1,MERTK,FOXE3,CHRNA9,PTF1A,SP3,TTC39C,TTLL5,SMOC1,JMJD6,ADAMTS18,GPD2,VAX1,TWIST2,SLC44A4,TFAP2B,KIF3A,TDRD7,SH3PXD2B,VSX2,CFH,USP45,TUB,WNT2,…
GO: Biological Process	GO:0001558	regulation of cell growth		0.0001911	1	0.04649	0.4449	56	497	ABL1,AGT,AGTR1,ZC3H12D,AFDN,ULK1,SEMA7A,APBB2,CPNE5,CAPRIN2,FLCN,MYO5B,AVPR1A,ADAM15,NUBP1,NF2,OSGIN2,NTRK3,SEMA5A,WFDC1,SYT2,AKAP6,BCAR1,AATK,PPT1,PLXNA4,CDHR2,DCC,ST7L,ARHGEF11,KIF14,DPYSL2,EDN1,SGK2,RNF6,RPS6KA1,PTK2B,FBP1,CLSTN1,CGREF1,SMARCA2,FOXP1,NRG3,BBC3,SPP1,CYFIP1,SLC44A4,PRDM4,KLHL22,COL14A1,WT1,ILK,CDK11A,LIMK1,RND2,SMAD3
GO: Biological Process	GO:0120036	plasma membrane bounded cell projection organization		0.0001967	1	0.04649	0.4449	167	1863	ABL1,MATN2,ADCY1,MEF2A,SLC12A5,TBC1D32,CLIC5,AGT,WDR35,AFDN,ULK1,KLC3,MOV10,SEMA7A,APBB2,APC,ALS2,CPNE5,CDC14A,ARSB,DNAH17,CAPRIN2,RERE,ATP2B2,MYO5B,MYO6,MYO7A,NBL1,NEK1,ARHGEF7,NFIB,KALRN,NTRK2,NTRK3,BRSK2,SEMA5A,SYT2,OPA1,P2RY2,DCLK1,CDH11,CCDC63,EVI5L,VAPA,CHRNB2,SNAP29,CFAP54,PIK3R1,CBY1,FBXO7,QKI,PLXNA2,RHOD,ADAMTS1,BAG4,TMEM106B,TBC1D10B,C2CD3,AATK,PLXNA4,LHFPL5,PRKCSH,MAPK1,NEXN,NEUROG3,IF…
GO: Biological Process	GO:0030030	cell projection organization		0.0002089	1	0.04797	0.459	170	1904	ABL1,MATN2,ADCY1,MEF2A,SLC12A5,TBC1D32,CLIC5,AGT,WDR35,AFDN,ULK1,KLC3,MOV10,SEMA7A,APBB2,APC,ALS2,CPNE5,CDC14A,ARSB,DNAH17,CAPRIN2,RERE,ATP2B2,MYO5B,MYO6,MYO7A,NBL1,NUBP1,NEK1,ARHGEF7,NFIB,KALRN,NTRK2,NTRK3,BRSK2,SEMA5A,SYT2,OPA1,P2RY2,DCLK1,CDH11,CCDC63,EVI5L,VAPA,CHRNB2,SNAP29,CFAP54,PIK3R1,CBY1,FBXO7,QKI,PLXNA2,RHOD,ADAMTS1,BAG4,TMEM106B,TBC1D10B,C2CD3,AATK,PLXNA4,LHFPL5,PKN2,PRKCSH,MAPK1,NEXN…
GO: Biological Process	GO:0031175	neuron projection development		0.0002348	1	0.05127	0.4906	114	1197	ABL1,MATN2,ADCY1,MEF2A,SLC12A5,CLIC5,AGT,AFDN,ULK1,MOV10,SEMA7A,APBB2,APC,ALS2,CPNE5,ARSB,CAPRIN2,RERE,ATP2B2,MYO5B,MYO6,MYO7A,NBL1,NFIB,KALRN,NTRK2,NTRK3,BRSK2,SEMA5A,SYT2,OPA1,P2RY2,DCLK1,CDH11,VAPA,CHRNB2,PIK3R1,FBXO7,QKI,PLXNA2,ADAMTS1,TMEM106B,AATK,PLXNA4,LHFPL5,PRKCSH,MAPK1,NEXN,NEUROG3,RIPOR2,DCC,PHGDH,FBXW8,PTPRD,PTPRM,STMN3,FAT4,DPYSL2,RASGRF1,TSPAN2,RIT2,RNF6,VASH2,ROCK1,EPHB4,LRRK2,ETV…
GO: Biological Process	GO:0030182	neuron differentiation		0.0002372	1	0.05127	0.4906	149	1639	GDF5,ABL1,MATN2,ADCY1,MEF2A,SLC12A5,CLIC5,AGT,AFDN,TRPM1,ULK1,MOV10,SEMA7A,APBB2,APC,ALS2,CPNE5,ARSB,CAPRIN2,RERE,ATP2B2,MYO5B,MYO6,MYO7A,NBL1,NEUROD1,NFIB,KALRN,NTRK2,NTRK3,BRSK2,SEMA5A,SYT2,OPA1,P2RY2,MTURN,PBX1,DCLK1,CDH11,VAPA,CHRNB2,PIK3R1,FBXO7,QKI,CNGB1,PLXNA2,DDIT4,SLC4A7,ADAMTS1,TMEM106B,AATK,PPT1,PLXNA4,LHFPL5,PRKCSH,MAPK1,NEXN,NEUROG3,IFT140,RIPOR2,DCC,PHGDH,FBXW8,PTPRD,PTPRM,STMN3,DLX…
GO: Biological Process	GO:0099003	vesicle-mediated transport in synapse		0.000247	1	0.05127	0.4906	35	271	SYN3,ADCY1,ADRB2,SCAMP5,AMPH,MX1,MYO5B,MYO6,BRSK2,SYT2,P2RY2,DGKI,CHRNB2,SNAP29,STXBP5L,PREPL,PRKCB,ROCK1,UNC13C,EPS15,LRRK2,ITSN1,CLSTN1,DNAJC5,SNAP25,GIPC1,CPLX1,CYFIP1,VAMP2,SYNE1,NCS1,SYDE1,KCNH1,GLRA3,SYT8
GO: Biological Process	GO:0016079	synaptic vesicle exocytosis		0.0002686	1	0.05127	0.4906	23	151	ADCY1,ADRB2,MYO6,SYT2,P2RY2,DGKI,CHRNB2,SNAP29,STXBP5L,PREPL,PRKCB,UNC13C,LRRK2,DNAJC5,SNAP25,GIPC1,CPLX1,VAMP2,NCS1,SYDE1,KCNH1,GLRA3,SYT8
GO: Biological Process	GO:0071709	membrane assembly		0.0002686	1	0.05127	0.4906	23	151	KRT24,LIPN,KRT37,KRT36,CDSN,TGM5,PTPRD,DSC3,EMP2,SPRR1A,SPRR1B,SPRR2D,SPRR2E,SPRR3,PERP,LCE3D,IVL,KRT3,KRT4,KRT32,KRT35,KRT81,LORICRIN
GO: Biological Process	GO:0120039	plasma membrane bounded cell projection morphogenesis		0.000269	1	0.05127	0.4906	80	785	ABL1,MATN2,ADCY1,MEF2A,AFDN,ULK1,MOV10,SEMA7A,APBB2,APC,ALS2,CPNE5,CAPRIN2,RERE,MYO5B,NBL1,ARHGEF7,NFIB,KALRN,NTRK2,NTRK3,BRSK2,SEMA5A,SYT2,OPA1,DCLK1,CDH11,CHRNB2,PIK3R1,PLXNA2,TMEM106B,AATK,PLXNA4,MAPK1,NEXN,NEUROG3,DCC,FBXW8,PTPRD,PTPRM,DPYSL2,RNF6,ROCK1,EPHB4,LRRK2,ETV1,LGR4,ETV4,SPTBN5,BAIAP2,DPYSL4,SLITRK3,SPG11,TRAK1,PDPN,SHANK2,TET1,FOXP1,GAP43,SPP1,SPTAN1,GBX1,CYFIP1,MYPN,COBL,KIF13B,VAX…
GO: Biological Process	GO:0030855	epithelial cell differentiation		0.0002723	1	0.05127	0.4906	90	906	ABL1,KRT24,CLIC5,AGT,AFDN,SHROOM3,APC,LIPN,ATP2B2,KRT37,KRT36,MYO6,MYO7A,CCND1,BCR,NEUROD1,NF2,NFIB,NTRK3,CDSN,KRTAP10-10,CFTR,TGM5,PGR,TFCP2L1,TPP1,COL4A1,SLC4A7,CPS1,LHFPL5,NEUROG3,RIPOR2,CDHR2,PTGS1,KRTAP10-9,COL24A1,FAT4,DSC3,REN,TMEM38B,WDPCP,LATS2,KRTAP9-8,ROCK1,ELF3,ERCC2,ETV4,FAT1,SALL1,FGF2,FGFR1,FOXE3,SRSF6,LCE6A,ZDHHC7,PDPN,SCUBE1,FOXP1,TJP3,SPRR1A,SPRR1B,SPRR2D,SPRR2E,SPRR3,PERP,MESP1…
GO: Biological Process	GO:0010769	regulation of cell morphogenesis involved in differentiation		0.0002744	1	0.05127	0.4906	20	123	ABL1,AFDN,CAPRIN2,MYO5B,UNC13D,NEDD9,ARHGEF7,KALRN,OPA1,BCAR1,FBXW8,PTPRD,DOCK5,BAIAP2,PDPN,CUX2,ILK,WASHC2C,LIMS1,SPRY4
GO: Biological Process	GO:0007229	integrin-mediated signaling pathway		0.0003133	1	0.0565	0.5407	19	115	ABL1,ADAM11,SEMA7A,ADAM15,NEDD9,CD47,ITGBL1,ADAMTS1,BCAR1,FERMT3,EMP2,PTK2B,PRAM1,FERMT1,ILK,ITGA1,ITGA9,CD177,LIMS1
GO: Biological Process	GO:0007264	small GTPase mediated signal transduction		0.0003164	1	0.0565	0.5407	60	553	ABL1,AGTR1,HACE1,ULK1,SIPA1L2,DOCK6,CDC42BPA,ALS2,USO1,FLCN,BCR,ARHGEF7,KALRN,DNAJA3,DGKI,RHOD,CELSR1,AATK,PLEKHG3,RASGEF1C,RAB39A,ARHGEF3,RIPOR2,ARHGAP24,ARHGEF38,ARHGEF11,STMN3,KIF14,RGL2,CDON,DOCK3,IQSEC3,RASGRF1,RASGRF2,RIT2,ROCK1,RSU1,DOCK5,FBP1,FGF2,BAIAP2,ITSN1,PDPN,ARHGAP15,TAGAP,ARHGAP26,CYFIP1,DNMBP,PSD3,RAPGEF1,AKAP13,ARHGAP45,SYDE1,DOCK7,ARHGAP40,FGD3,RHOT2,LIMK1,SPRY4,RND2
GO: Biological Process	GO:0048858	cell projection morphogenesis		0.0003275	1	0.05721	0.5474	80	790	ABL1,MATN2,ADCY1,MEF2A,AFDN,ULK1,MOV10,SEMA7A,APBB2,APC,ALS2,CPNE5,CAPRIN2,RERE,MYO5B,NBL1,ARHGEF7,NFIB,KALRN,NTRK2,NTRK3,BRSK2,SEMA5A,SYT2,OPA1,DCLK1,CDH11,CHRNB2,PIK3R1,PLXNA2,TMEM106B,AATK,PLXNA4,MAPK1,NEXN,NEUROG3,DCC,FBXW8,PTPRD,PTPRM,DPYSL2,RNF6,ROCK1,EPHB4,LRRK2,ETV1,LGR4,ETV4,SPTBN5,BAIAP2,DPYSL4,SLITRK3,SPG11,TRAK1,PDPN,SHANK2,TET1,FOXP1,GAP43,SPP1,SPTAN1,GBX1,CYFIP1,MYPN,COBL,KIF13B,VAX…
GO: Biological Process	GO:0022008	neurogenesis		0.0003742	1	0.06323	0.605	171	1940	GDF5,ABL1,APCDD1,MATN2,ADCY1,MEF2A,SLC12A5,CCR2,CLIC5,AGT,AFDN,TRPM1,ULK1,MOV10,SEMA7A,APBB2,APC,ALS2,CPNE5,ARSB,CAPRIN2,RERE,ATP2B2,MYO5B,MYO6,MYO7A,NAP1L1,NBL1,NEUROD1,NF2,ARHGEF7,NFIB,KALRN,NTRK2,NTRK3,BRSK2,SEMA5A,SYT2,OPA1,P2RY2,MTURN,PBX1,DCLK1,CDH11,VAPA,CHRNB2,PIK3R1,SUN2,FBXO7,QKI,CNGB1,PLXNA2,DDIT4,SLC4A7,ADAMTS1,TMEM106B,CELSR1,AATK,PPT1,VCAN,PLXNA4,LHFPL5,PRKCSH,MAPK1,NEXN,NEUROG3,CX3…
GO: Biological Process	GO:0048812	neuron projection morphogenesis		0.0003834	1	0.06323	0.605	78	770	ABL1,MATN2,ADCY1,MEF2A,AFDN,ULK1,MOV10,SEMA7A,APBB2,APC,ALS2,CPNE5,CAPRIN2,RERE,MYO5B,NBL1,NFIB,KALRN,NTRK2,NTRK3,BRSK2,SEMA5A,SYT2,OPA1,DCLK1,CDH11,CHRNB2,PIK3R1,PLXNA2,TMEM106B,AATK,PLXNA4,MAPK1,NEXN,NEUROG3,DCC,FBXW8,PTPRD,PTPRM,DPYSL2,RNF6,ROCK1,EPHB4,LRRK2,ETV1,LGR4,ETV4,SPTBN5,BAIAP2,DPYSL4,SLITRK3,SPG11,TRAK1,SHANK2,TET1,FOXP1,GAP43,SPP1,SPTAN1,GBX1,CYFIP1,MYPN,COBL,KIF13B,VAX1,CUX2,SYNE1,…
GO: Biological Process	GO:0030029	actin filament-based process		0.0003856	1	0.06323	0.605	87	879	ABL1,MEF2A,SHROOM3,CDC42BPA,APBB2,MYH3,MYO5B,MYO6,MYO7A,NEB,BCR,NEDD9,NF2,ARHGEF7,FMNL1,NTRK3,BRSK2,CASQ2,SEMA5A,CD47,PAM,WIPF3,TMOD2,PIK3R1,SUN2,LMOD1,AKAP6,RHOD,BAG4,BCAR1,CELSR1,TRPM4,ARHGEF11,DES,IQSEC3,EDN1,ROCK1,EMP2,CCL26,SPTBN5,PTK2B,FAT1,SCN1A,BAIAP2,SPATC1L,MYO19,RHOBTB3,PDPN,FOXP1,LIMCH1,ARHGAP26,SPTAN1,EPB41L4A,MPRIP,CYFIP1,BAIAP2L1,SVIL,MYPN,SYNE2,COBL,TEK,SH3PXD2B,AKAP13,AKAP11,TNNI…
GO: Biological Process	GO:0007009	plasma membrane organization		0.0004051	1	0.06509	0.6229	31	236	KRT24,LIPN,KRT37,KRT36,CDSN,TGM5,SH3TC2,FAT4,DSC3,EMP2,ABCA7,BAIAP2,AHNAK2,SPRR1A,SPRR1B,SPRR2D,SPRR2E,SPRR3,PERP,BAIAP2L1,LCE3D,IVL,XKR7,PLSCR2,PLSCR4,KRT3,KRT4,KRT32,KRT35,KRT81,LORICRIN
GO: Biological Process	GO:0032990	cell part morphogenesis		0.0004276	1	0.06737	0.6447	81	809	ABL1,MATN2,ADCY1,MEF2A,AFDN,ULK1,MOV10,SEMA7A,APBB2,APC,ALS2,CPNE5,CAPRIN2,RERE,MYO5B,NBL1,ARHGEF7,NFIB,KALRN,NTRK2,NTRK3,BRSK2,SEMA5A,SYT2,OPA1,DCLK1,CDH11,CHRNB2,PIK3R1,PLXNA2,TMEM106B,AATK,PLXNA4,MAPK1,NEXN,NEUROG3,DCC,FBXW8,PTPRD,PTPRM,DPYSL2,RNF6,ROCK1,COQ7,EPHB4,LRRK2,ETV1,LGR4,ETV4,SPTBN5,BAIAP2,DPYSL4,SLITRK3,SPG11,TRAK1,PDPN,SHANK2,TET1,FOXP1,GAP43,SPP1,SPTAN1,GBX1,CYFIP1,MYPN,COBL,KIF13…
GO: Biological Process	GO:0006206	pyrimidine nucleobase metabolic process		0.0004919	1	0.07432	0.7111	7	22	CPS1,MAPK1,CTPS1,DPYSL2,TYMP,DPYSL4,TYMS
GO: Biological Process	GO:0140353	lipid export from cell		0.0005023	1	0.07432	0.7111	18	110	AGT,AGTR1,C1QTNF1,MYO6,AVPR1A,NOS2,NTRK2,P2RY2,DPYSL2,REN,EDN1,ABCC4,SNAP25,GIPC1,SPP1,CPLX1,VAMP2,HTR6
GO: Biological Process	GO:0044091	membrane biogenesis		0.0005211	1	0.07432	0.7111	23	158	KRT24,LIPN,KRT37,KRT36,CDSN,TGM5,PTPRD,DSC3,EMP2,SPRR1A,SPRR1B,SPRR2D,SPRR2E,SPRR3,PERP,LCE3D,IVL,KRT3,KRT4,KRT32,KRT35,KRT81,LORICRIN
GO: Biological Process	GO:0022603	regulation of anatomical structure morphogenesis		0.0005244	1	0.07432	0.7111	109	1160	ABL1,APCDD1,CCR2,ADRB2,AGT,AGTR1,AFDN,ULK1,ALOX5,MOV10,SHROOM3,SEMA7A,APC,APOH,CPNE5,CAPRIN2,FLCN,MYO5B,UNC13D,BCR,NEDD9,ARHGEF7,C5,FMNL1,BRWD1,KALRN,NTRK2,NTRK3,BRSK2,SEMA5A,SYT2,OPA1,CHRNB2,PLXNA2,PSMF1,RHOD,ADAMTS1,EGLN1,BCAR1,CELSR1,AATK,PLXNA4,PRKCB,NEUROG3,CX3CR1,PSMA2,PSMD2,DCC,FBXW8,PTPRD,PTPRM,EMC10,E2F2,WDPCP,EDN1,RNF6,VASH2,ROCK1,EMP2,EPHB4,ADM2,LRRK2,ETS1,LGR4,DOCK5,PTK2B,SALL1,ZNRF3,…
GO: Biological Process	GO:0070925	organelle assembly		0.0005266	1	0.07432	0.7111	95	986	MEF2A,CNOT6,TBC1D32,WDR35,PIP4K2B,ULK1,DHX37,CDC14A,CNOT6L,DNAH17,MYH3,MYO7A,NEB,NEK1,GOLGA8CP,MTMR3,NTRK3,CASQ2,PRC1,CCDC63,EVI5L,CENPA,TMOD2,SNAP29,CFAP54,CBY1,LMOD1,NOP53,TOGARAM2,NEK7,TBC1D10B,C2CD3,RAB39A,CCDC69,IFT140,RIPOR2,RRP7BP,DLGAP5,PTPRD,PAN2,TMEM41B,MZT1,HAUS2,WDPCP,EDN1,GOLGA8B,RP1,ABCC4,LRRK2,IFT43,TBC1D16,NSUN4,ATG14,SPG11,VPS25,TMEM107,TRAPPC8,RAB14,SHANK2,NINL,FOXP1,CLUAP1,GAP4…
GO: Biological Process	GO:0099643	signal release from synapse		0.0005365	1	0.07432	0.7111	29	219	SYN3,ADCY1,ADRB2,MYO6,CACNA1B,NTRK2,SYT2,P2RY2,DGKI,CHRNB2,SNAP29,STXBP5L,PNKD,PREPL,PRKCB,UNC13C,LRRK2,DNAJC5,SNAP25,GIPC1,CPLX1,VAMP2,NCS1,SLC5A7,HTR6,SYDE1,KCNH1,GLRA3,SYT8
GO: Biological Process	GO:0007269	neurotransmitter secretion		0.0005365	1	0.07432	0.7111	29	219	SYN3,ADCY1,ADRB2,MYO6,CACNA1B,NTRK2,SYT2,P2RY2,DGKI,CHRNB2,SNAP29,STXBP5L,PNKD,PREPL,PRKCB,UNC13C,LRRK2,DNAJC5,SNAP25,GIPC1,CPLX1,VAMP2,NCS1,SLC5A7,HTR6,SYDE1,KCNH1,GLRA3,SYT8
GO: Biological Process	GO:0048015	phosphatidylinositol-mediated signaling		0.00055	1	0.0749	0.7167	28	209	AGT,PIP4K2B,NTRK2,NTRK3,PIK3R1,PLCB4,NOP53,PLCH2,MAPK1,PTPN6,RGL2,EDN1,PLEKHA1,PRR5L,FGF2,FGFR1,PEAR1,PI4KAP2,INPP5F,MYDGF,PDGFC,TEK,NCS1,PIK3IP1,EZR,IGF1R,INSR,KCNH1
GO: Biological Process	GO:0046461	neutral lipid catabolic process		0.0005843	1	0.07602	0.7274	11	51	APOA4,APOH,PNLIPRP2,CPS1,FABP4,FABP2,PNPLA3,DDHD2,PLB1,PNPLA2,LPL
GO: Biological Process	GO:0046464	acylglycerol catabolic process		0.0005843	1	0.07602	0.7274	11	51	APOA4,APOH,PNLIPRP2,CPS1,FABP4,FABP2,PNPLA3,DDHD2,PLB1,PNPLA2,LPL
GO: Biological Process	GO:0043010	camera-type eye development		0.0005866	1	0.07602	0.7274	45	394	TBC1D32,TRPM1,APC,MTNR1B,CRYBG3,MYOM1,NEUROD1,NF2,NTRK2,NTRK3,OPA1,MYOM2,COL4A1,SLC4A7,CRYBB3,IFT140,PTPRM,DLX2,CDON,PRPH2,WDPCP,RP1,LAMC3,FAT1,FGF2,MERTK,FOXE3,PTF1A,SP3,TTLL5,JMJD6,GPD2,VAX1,TWIST2,TFAP2B,TDRD7,VSX2,CFH,USP45,TUB,WNT2,WNT2B,WT1,UNC45B,SMAD3
GO: Biological Process	GO:0099504	synaptic vesicle cycle		0.0006241	1	0.07823	0.7486	31	242	SYN3,ADCY1,ADRB2,SCAMP5,AMPH,MX1,MYO6,BRSK2,SYT2,P2RY2,DGKI,CHRNB2,SNAP29,STXBP5L,PREPL,PRKCB,ROCK1,UNC13C,LRRK2,ITSN1,DNAJC5,SNAP25,GIPC1,CPLX1,CYFIP1,VAMP2,NCS1,SYDE1,KCNH1,GLRA3,SYT8
GO: Biological Process	GO:0051046	regulation of secretion		0.0006536	1	0.07823	0.7486	78	784	ADCY1,CCR2,ADRB2,SCAMP5,AGT,AGTR1,C1QTNF1,ALOX5,ANPEP,PDE8B,MTNR1B,ABCB11,MYOM1,MYO5B,MYO6,AVPR1A,MYT1,UNC13D,BCR,NEUROD1,ARHGEF7,NOS2,CACNA1B,KALRN,NTRK2,BRSK2,SYT2,P2RY2,PAM,DGKI,CFTR,CHRNB2,ABCC2,STXBP5L,PNKD,PPID,PREPL,RAB11FIP5,PRKCB,TRPM4,PTGS1,DCANP1,RAB27A,DPYSL2,ANO1,REN,EDN1,ENSA,LRRK2,PRAM1,FGFR1,RHBDD1,ITSN1,CORIN,SNAP25,GIPC1,SPP1,CPLX1,LILRB1,PASK,VAMP2,FFAR3,GRIK1,TFAP2B,NCS1,HLA-D…
GO: Biological Process	GO:0035932	aldosterone secretion		0.0006621	1	0.07823	0.7486	4	7	AGT,AGTR1,C1QTNF1,REN
GO: Biological Process	GO:0035931	mineralocorticoid secretion		0.0006621	1	0.07823	0.7486	4	7	AGT,AGTR1,C1QTNF1,REN
GO: Biological Process	GO:2000855	regulation of mineralocorticoid secretion		0.0006621	1	0.07823	0.7486	4	7	AGT,AGTR1,C1QTNF1,REN
GO: Biological Process	GO:2000858	regulation of aldosterone secretion		0.0006621	1	0.07823	0.7486	4	7	AGT,AGTR1,C1QTNF1,REN
GO: Biological Process	GO:0009913	epidermal cell differentiation		0.0006887	1	0.07931	0.7589	45	397	KRT24,CLIC5,LIPN,ATP2B2,KRT37,KRT36,MYO6,MYO7A,BCR,CDSN,KRTAP10-10,TGM5,SLC4A7,LHFPL5,RIPOR2,PTGS1,KRTAP10-9,DSC3,WDPCP,LATS2,KRTAP9-8,ROCK1,ERCC2,ETV4,FGFR1,SRSF6,LCE6A,SPRR1A,SPRR1B,SPRR2D,SPRR2E,SPRR3,PERP,LCE3D,SLC44A4,ACER1,HOXA7,KRTAP3-3,IVL,KRT3,KRT4,KRT32,KRT35,KRT81,LORICRIN
GO: Biological Process	GO:0048017	inositol lipid-mediated signaling		0.0006909	1	0.07931	0.7589	28	212	AGT,PIP4K2B,NTRK2,NTRK3,PIK3R1,PLCB4,NOP53,PLCH2,MAPK1,PTPN6,RGL2,EDN1,PLEKHA1,PRR5L,FGF2,FGFR1,PEAR1,PI4KAP2,INPP5F,MYDGF,PDGFC,TEK,NCS1,PIK3IP1,EZR,IGF1R,INSR,KCNH1
GO: Biological Process	GO:0060117	auditory receptor cell development		0.0007387	1	0.08243	0.7888	8	30	CLIC5,ATP2B2,MYO7A,SLC4A7,LHFPL5,RIPOR2,WDPCP,FGFR1
GO: Biological Process	GO:0008340	determination of adult lifespan		0.0007387	1	0.08243	0.7888	8	30	TFCP2L1,COQ7,LRRK2,BBC3,HTT,CFH,ANKLE1,PRDM2
GO: Biological Process	GO:0098609	cell-cell adhesion		0.0007872	1	0.08664	0.8291	92	961	ABL1,MBP,CCR2,ADRB2,ZC3H12D,AFDN,C1QTNF1,ALOX5,APOA4,PCDHB16,CD200R1,SKAP1,MUC4,TNFRSF14,NF2,DNAJA3,CD47,CD53,PCDH7,CDH11,MAGI1,MUC21,CDSN,SOCS6,PIK3R1,PNN,CELSR1,NEXN,CX3CR1,DCHS2,RIPOR2,PCDHA9,LGALS9B,CDHR2,PTPN6,PTPRD,PTPRM,CDON,FERMT3,FAT4,DSC3,ROCK1,EPHB4,ERF,ETS1,SIRPB1,PCDH12,SVEP1,FAT1,FAT2,BAIAP2,PEAR1,SELL,VEZT,SHB,SLITRK3,CLSTN1,PDPN,TJP3,CD244,IL36B,PERP,IGSF5,GCNT1,LILRB1,VSIR,SLC39A…
GO: Biological Process	GO:0030036	actin cytoskeleton organization		0.0008868	1	0.09629	0.9214	76	768	ABL1,MEF2A,SHROOM3,CDC42BPA,MYH3,MYO5B,MYO6,MYO7A,NEB,BCR,NEDD9,NF2,ARHGEF7,FMNL1,NTRK3,BRSK2,CASQ2,SEMA5A,CD47,PAM,TMOD2,PIK3R1,LMOD1,RHOD,BAG4,BCAR1,CELSR1,ARHGEF11,IQSEC3,EDN1,ROCK1,EMP2,CCL26,SPTBN5,PTK2B,FAT1,BAIAP2,SPATC1L,MYO19,RHOBTB3,FOXP1,LIMCH1,ARHGAP26,SPTAN1,EPB41L4A,MPRIP,CYFIP1,BAIAP2L1,SVIL,MYPN,COBL,TEK,SH3PXD2B,AKAP13,AKAP11,FRMD3,TPM3,SYNPO2,TTN,AMOTL1,PLEKHH2,NLRP5,EZR,SYDE1,F…
GO: Biological Process	GO:1905244	regulation of modification of synaptic structure		0.0009527	1	0.1021	0.9766	6	18	ABL1,MYO5B,KALRN,BAIAP2,ITSN1,CYFIP1
GO: Biological Process	GO:0016049	cell growth		0.00105	1	0.1093	1	60	580	ABL1,AGT,AGTR1,ZC3H12D,AFDN,ULK1,SEMA7A,APBB2,CPNE5,CAPRIN2,FLCN,MYO5B,AVPR1A,ADAM15,NUBP1,NF2,OSGIN2,NTRK3,SEMA5A,WFDC1,SYT2,DCLK1,AKAP6,BCAR1,AATK,PPT1,PLXNA4,CDHR2,DCC,ST7L,ARHGEF11,KIF14,DPYSL2,EDN1,SGK2,RNF6,RPS6KA1,PTK2B,FBP1,SPG11,CLSTN1,CGREF1,SMARCA2,FOXP1,NRG3,BBC3,SPP1,CYFIP1,COBL,SLC44A4,PRDM4,KLHL22,AKAP13,COL14A1,WT1,ILK,CDK11A,LIMK1,RND2,SMAD3
GO: Biological Process	GO:0072001	renal system development		0.001061	1	0.1093	1	41	360	TBC1D32,AGT,AGTR1,APC,FLCN,SERPINB7,NEK1,NFIA,C5,PBX1,COL4A1,COL4A4,ADAMTS1,VCAN,DCHS2,FREM2,FAT4,REN,WDPCP,HEYL,LRRK2,LGR4,SALL1,FGF2,FGFR1,PKD1L3,SLC5A1,SLC12A1,SPP1,GCNT1,JMJD6,CNTRL,TEK,TFAP2B,KIF3A,CFH,WNT2B,WT1,IL6R,ILK,SMAD3
GO: Biological Process	GO:0040008	regulation of growth		0.001084	1	0.1093	1	78	798	GDF5,ABL1,COLQ,ADRB2,AGT,AGTR1,ZC3H12D,AFDN,ULK1,SEMA7A,APBB2,APC,CPNE5,CAPRIN2,FLCN,MYO5B,AVPR1A,ADAM15,NUBP1,NEDD9,NF2,OSGIN2,NTRK3,SEMA5A,WFDC1,SYT2,SOCS6,TFCP2L1,AKAP6,BCAR1,AATK,PPT1,PLXNA4,PRKCB,MAPK1,CDHR2,DCC,ST7L,ARHGEF11,KIF14,DPYSL2,EDN1,SGK2,LATS2,RNF6,RPS6KA1,PTK2B,FBP1,FGF2,FGF9,FGFR1,CLSTN1,CGREF1,SMARCA2,FOXP1,NRG3,BBC3,GAP43,SPP1,TMEM8B,GAS6,CYFIP1,TBX5,SLC44A4,PRDM4,KLHL22,SH3PX…
GO: Biological Process	GO:0048699	generation of neurons		0.001085	1	0.1093	1	157	1802	GDF5,ABL1,MATN2,ADCY1,MEF2A,SLC12A5,CLIC5,AGT,AFDN,TRPM1,ULK1,MOV10,SEMA7A,APBB2,APC,ALS2,CPNE5,ARSB,CAPRIN2,RERE,ATP2B2,MYO5B,MYO6,MYO7A,NAP1L1,NBL1,NEUROD1,NF2,NFIB,KALRN,NTRK2,NTRK3,BRSK2,SEMA5A,SYT2,OPA1,P2RY2,MTURN,PBX1,DCLK1,CDH11,VAPA,CHRNB2,PIK3R1,FBXO7,QKI,CNGB1,PLXNA2,DDIT4,SLC4A7,ADAMTS1,TMEM106B,CELSR1,AATK,PPT1,PLXNA4,LHFPL5,PRKCSH,MAPK1,NEXN,NEUROG3,CX3CR1,IFT140,RIPOR2,DCC,PHGDH,FB…
GO: Biological Process	GO:0055067	monovalent inorganic cation homeostasis		0.001093	1	0.1093	1	25	187	SLC12A5,ATP6V1G3,AGT,AGTR1,ANPEP,ATP6V1E2,CYP4F12,AVPR1A,PDK4,CFTR,SLC4A7,TMEM106B,PPT1,RAB39A,MAPK1,EDN1,LRRK2,SCNN1G,SLC12A1,CORIN,SPP1,TFAP2B,CA14,SLC12A9,KCNJ2
GO: Biological Process	GO:0023061	signal release		0.001108	1	0.1093	1	64	629	SYN3,ADCY1,ADRB2,AGT,AGTR1,C1QTNF1,ALOX5,PDE8B,MTNR1B,MYO6,MYT1,NEUROD1,ARHGEF7,NOS2,CACNA1B,KALRN,NTRK2,BRSK2,SYT2,P2RY2,DGKI,CFTR,CHRNB2,SNAP29,STXBP5L,PNKD,PREPL,RAB11FIP5,PRKCB,TRPM4,PTGS1,ANO1,REN,EDN1,UNC13C,ENSA,ABCC4,LRRK2,FGFR1,ITSN1,DNAJC5,SNAP25,GIPC1,SPP1,CPLX1,LILRB1,PASK,VAMP2,TBX3,FFAR3,SLC44A4,TFAP2B,NCS1,HTT,HLA-DRB1,SLC5A7,UCP2,HTR6,SYDE1,KCNH1,KCNS3,GLRA3,LGALS3,SYT8
GO: Biological Process	GO:0001952	regulation of cell-matrix adhesion		0.001128	1	0.1093	1	20	137	ABL1,SKAP1,MUC4,ADAM15,NF2,PIK3R1,RHOD,WDPCP,ROCK1,EMP2,PTK2B,FERMT1,LIMCH1,FUT1,TEK,HOXA7,UTRN,ILK,LIMS1,SMAD3
GO: Biological Process	GO:0022604	regulation of cell morphogenesis		0.001136	1	0.1093	1	40	350	ABL1,AFDN,MOV10,SHROOM3,CPNE5,CAPRIN2,MYO5B,UNC13D,NEDD9,ARHGEF7,FMNL1,BRWD1,KALRN,SYT2,OPA1,PLXNA2,RHOD,BCAR1,PLXNA4,FBXW8,PTPRD,WDPCP,DOCK5,PTK2B,BAIAP2,RHOBTB3,PDPN,ARHGAP15,SPRR1B,CYFIP1,DNMBP,CUX2,KIF3A,EZR,ILK,FGD3,WASHC2C,LIMS1,SPRY4,RND2
GO: Biological Process	GO:1903305	regulation of regulated secretory pathway		0.00118	1	0.1093	1	25	188	ADCY1,CCR2,ADRB2,SCAMP5,MYO6,UNC13D,BCR,SYT2,P2RY2,DGKI,CHRNB2,STXBP5L,PREPL,PRKCB,RAB27A,LRRK2,PRAM1,GIPC1,VAMP2,NCS1,KCNH1,KLRC2,CD177,GLRA3,SYT8
GO: Biological Process	GO:0007160	cell-matrix adhesion		0.001224	1	0.1093	1	31	252	ABL1,AGT,SKAP1,MUC4,ADAM15,BCR,NF2,ARHGEF7,ITGBL1,PIK3R1,COL17A1,RHOD,FERMT3,WDPCP,TIMM10B,ROCK1,EMP2,PTK2B,FERMT1,LIMCH1,FUT1,TMEM8B,FREM1,TEK,TRIP6,HOXA7,UTRN,ILK,ITGA1,LIMS1,SMAD3
GO: Biological Process	GO:0097273	creatinine homeostasis		0.001238	1	0.1093	1	3	4	C5,TFAP2B,CFH
GO: Biological Process	GO:0002018	renin-angiotensin regulation of aldosterone production		0.001238	1	0.1093	1	3	4	AGT,AGTR1,REN
GO: Biological Process	GO:1905289	regulation of CAMKK-AMPK signaling cascade		0.001238	1	0.1093	1	3	4	EGLN1,LRRK2,HTT
GO: Biological Process	GO:0099159	regulation of modification of postsynaptic structure		0.00124	1	0.1093	1	5	13	MYO5B,KALRN,BAIAP2,ITSN1,CYFIP1
GO: Biological Process	GO:0001505	regulation of neurotransmitter levels		0.00125	1	0.1093	1	34	285	SYN3,COLQ,ADCY1,ADRB2,MYO6,CACNA1B,NTRK2,SYT2,P2RY2,DGKI,PDE1B,CHRNB2,SNAP29,STXBP5L,PNKD,PREPL,PRKCB,NAALAD2,UNC13C,LRRK2,DNAJC5,SNAP25,GIPC1,CPLX1,GFAP,VAMP2,SLC44A4,NCS1,SLC5A7,HTR6,SYDE1,KCNH1,GLRA3,SYT8
GO: Biological Process	GO:0061762	CAMKK-AMPK signaling cascade		0.001252	1	0.1093	1	4	8	EGLN1,LRRK2,CAMKK2,HTT
GO: Biological Process	GO:1905274	regulation of modification of postsynaptic actin cytoskeleton		0.001252	1	0.1093	1	4	8	KALRN,BAIAP2,ITSN1,CYFIP1
GO: Biological Process	GO:0006491	N-glycan processing		0.001312	1	0.1133	1	6	19	PRKCSH,ST8SIA3,ST8SIA1,GANC,MAN1A2,ST8SIA4
GO: Biological Process	GO:0030048	actin filament-based movement		0.001332	1	0.1139	1	23	169	APBB2,MYH3,MYO5B,MYO6,MYO7A,NEB,CASQ2,WIPF3,SUN2,AKAP6,TRPM4,DES,ROCK1,EMP2,SCN1A,MYO19,PDPN,LIMCH1,SYNE2,TNNI1,TPM3,TTN,KCNJ2
GO: Biological Process	GO:0090630	activation of GTPase activity		0.001427	1	0.1196	1	18	120	SIPA1L2,BCR,NEDD9,NTRK3,EVI5L,TBC1D10B,ARHGAP24,RABGAP1L,IQSEC3,RASGRF1,SGSM1,TBC1D16,PTK2B,RAPGEF1,ARHGAP45,RABGAP1,SYDE1,DOCK7
GO: Biological Process	GO:0007409	axonogenesis		0.001442	1	0.1196	1	57	552	ABL1,MATN2,ADCY1,ULK1,SEMA7A,APBB2,APC,ALS2,MYO5B,NFIB,KALRN,NTRK2,NTRK3,BRSK2,SEMA5A,DCLK1,CDH11,CHRNB2,PIK3R1,PLXNA2,AATK,PLXNA4,MAPK1,NEXN,DCC,PTPRM,DPYSL2,RNF6,EPHB4,ETV1,LGR4,ETV4,SPTBN5,BAIAP2,SLITRK3,SPG11,TRAK1,FOXP1,GAP43,SPP1,SPTAN1,GBX1,CYFIP1,MYPN,COBL,KIF13B,VAX1,UCHL1,FLRT2,EZR,IGF1R,DOCK7,ILK,ABLIM1,LIMK1,GDF7,RND2
GO: Biological Process	GO:0001954	positive regulation of cell-matrix adhesion		0.001444	1	0.1196	1	12	65	ABL1,SKAP1,ROCK1,EMP2,PTK2B,FERMT1,FUT1,TEK,UTRN,ILK,LIMS1,SMAD3
GO: Biological Process	GO:0009112	nucleobase metabolic process		0.001593	1	0.1306	1	9	41	ACP3,CPS1,MAPK1,CTPS1,DPYSL2,TYMP,DPYSL4,GMPR,TYMS
GO: Biological Process	GO:0010256	endomembrane system organization		0.001635	1	0.1324	1	64	639	RAB22A,ESYT2,KRT24,HACE1,ALS2,LIPN,USO1,KRT37,KRT36,ARHGEF7,GOLGA8CP,VAPA,CDSN,TGM5,SUN2,PLEKHF1,TMEM43,PRKCB,MAPK1,EMC2,FBXW8,EMC10,RAB27A,SH3TC2,FAT4,DSC3,TMEM38B,LPCAT3,GOLGA8B,EMP2,STX6,LRRK2,ABCA7,SPTBN5,BAIAP2,VPS25,TRAPPC8,AHNAK2,SPRR1A,SPRR1B,SPRR2D,SPRR2E,SPRR3,PERP,BAIAP2L1,LCE3D,SYNE2,NEMP1,SYNE1,HTT,FHDC1,IVL,XKR7,PLSCR2,REEP5,KNL1,PLSCR4,KRT3,KRT4,KRT32,KRT35,KRT81,ATP8B2,LORICRIN
GO: Biological Process	GO:0009887	animal organ morphogenesis		0.001648	1	0.1324	1	114	1263	ABL1,APCDD1,CLIC5,AGT,AGTR1,AFDN,TRPM1,APC,ATP2B2,DNAH11,MYO6,MYO7A,ADAM15,NBL1,BCR,NEUROD1,NF2,NFIB,BTRC,NTRK2,PAM,PBX1,CDSN,PGR,PSMF1,SLC4A7,ADAMTS1,EGLN1,CELSR1,C2CD3,LHFPL5,MAPK1,IFT140,RIPOR2,PSMA2,PSMD2,DCANP1,PTPRM,DLX2,CDON,FAT4,TYMP,WDPCP,EDN1,HEYL,PLEKHA1,ELF3,RP1,EPHB4,RPS6KA1,LRRK2,LGR4,ETV4,LAMC3,ZFPM1,FANCD2,FAT1,SALL1,ZNRF3,FGF2,FGF9,FGFR1,FOXE3,SRSF6,CHRNA9,PTF1A,TMEM107,ANKRD6,SH…
GO: Biological Process	GO:0050773	regulation of dendrite development		0.001753	1	0.1373	1	19	132	AFDN,CAPRIN2,MYO5B,KALRN,NTRK2,OPA1,CHRNB2,TMEM106B,NEUROG3,DCC,FBXW8,PTPRD,BAIAP2,CYFIP1,COBL,CUX2,RAB17,SYNE1,ILK
GO: Biological Process	GO:0001822	kidney development		0.001766	1	0.1373	1	39	347	TBC1D32,AGT,AGTR1,APC,FLCN,SERPINB7,NEK1,C5,PBX1,COL4A4,ADAMTS1,VCAN,DCHS2,FREM2,FAT4,REN,WDPCP,HEYL,LRRK2,LGR4,SALL1,FGF2,FGFR1,PKD1L3,SLC5A1,SLC12A1,SPP1,GCNT1,JMJD6,CNTRL,TEK,TFAP2B,KIF3A,CFH,WNT2B,WT1,IL6R,ILK,SMAD3
GO: Biological Process	GO:0010770	positive regulation of cell morphogenesis involved in differentiation		0.001771	1	0.1373	1	16	103	ABL1,AFDN,CAPRIN2,MYO5B,UNC13D,NEDD9,ARHGEF7,KALRN,OPA1,FBXW8,PTPRD,DOCK5,BAIAP2,CUX2,ILK,LIMS1
GO: Biological Process	GO:0034389	lipid droplet organization		0.001792	1	0.1373	1	8	34	ADRB2,HSD17B13,PPID,PTGFRN,PNPLA3,DDHD2,HTT,PNPLA2
GO: Biological Process	GO:0010761	fibroblast migration		0.001795	1	0.1373	1	11	58	ARHGEF7,BAG4,AKAP12,WDPCP,PRR5L,FGF2,FGFR1,SYNE2,HAS1,TNS1,ILK
GO: Biological Process	GO:0010737	protein kinase A signaling		0.001905	1	0.1444	1	9	42	ADRB2,MYOM1,AKAP6,AKAP12,PRKACB,LRRK2,SPATC1L,TTN,EZR
GO: Biological Process	GO:0061351	neural precursor cell proliferation		0.001975	1	0.1483	1	25	195	AFDN,PSMG1,RERE,NAP1L1,NF2,PTBP2,CX3CR1,KIF14,CDON,LRRK2,RSU1,SALL1,FGF2,FGFR1,TACC2,VAX1,RAPGEF1,PRDM4,KIF3A,OTP,WNT2,ID4,DOCK7,ILK,LIMS1
GO: Biological Process	GO:1903530	regulation of secretion by cell		0.002109	1	0.1562	1	70	719	ADCY1,CCR2,ADRB2,SCAMP5,AGT,AGTR1,C1QTNF1,ALOX5,PDE8B,MTNR1B,MYOM1,MYO5B,MYO6,AVPR1A,MYT1,UNC13D,BCR,NEUROD1,ARHGEF7,NOS2,CACNA1B,KALRN,NTRK2,BRSK2,SYT2,P2RY2,PAM,DGKI,CFTR,CHRNB2,STXBP5L,PNKD,PPID,PREPL,RAB11FIP5,PRKCB,TRPM4,PTGS1,RAB27A,DPYSL2,ANO1,REN,EDN1,ENSA,LRRK2,PRAM1,FGFR1,ITSN1,SNAP25,GIPC1,SPP1,CPLX1,LILRB1,PASK,VAMP2,FFAR3,TFAP2B,NCS1,HLA-DRB1,TTN,UCP2,EZR,HTR6,KCNH1,KCNS3,KLRC2,CD177…
GO: Biological Process	GO:0007266	Rho protein signal transduction		0.00212	1	0.1562	1	25	196	ABL1,AGTR1,ALS2,FLCN,BCR,ARHGEF7,KALRN,RHOD,CELSR1,PLEKHG3,ARHGEF3,RIPOR2,ARHGEF38,ARHGEF11,RASGRF1,RASGRF2,RIT2,ROCK1,BAIAP2,ITSN1,PDPN,DNMBP,AKAP13,FGD3,LIMK1
GO: Biological Process	GO:0010811	positive regulation of cell-substrate adhesion		0.002265	1	0.1652	1	20	145	ABL1,SKAP1,UNC13D,NEDD9,ARHGEF7,VIT,ROCK1,EMP2,RSU1,DOCK5,PTK2B,FERMT1,FUT1,SPP1,SMOC1,TEK,UTRN,ILK,LIMS1,SMAD3
GO: Biological Process	GO:0046928	regulation of neurotransmitter secretion		0.002282	1	0.1652	1	19	135	ADCY1,ADRB2,MYO6,CACNA1B,NTRK2,P2RY2,DGKI,CHRNB2,STXBP5L,PNKD,PREPL,PRKCB,LRRK2,GIPC1,CPLX1,NCS1,HTR6,KCNH1,GLRA3
GO: Biological Process	GO:0061025	membrane fusion		0.002303	1	0.1652	1	103	1135	ACP3,ADCY1,CCR2,ADRB2,SCAMP5,AGL,HACE1,SPACA6,PIP4K2B,ALAD,MMP8,ALOX5,ANPEP,APOH,ARSB,USO1,LAMTOR3,MX1,MYO5B,MYO6,UNC13D,BCR,NFATC2,MGAM,BRSK2,SYT2,OPA1,P2RY2,RABEP1,CD47,CD53,DGKI,PCDH7,SPESP1,VAPA,CFTR,CHRNB2,SNAP29,BRI3,CCR1,STXBP5L,PREPL,GTPBP2,RAB11FIP5,PRKCB,RAB39A,MAPK1,RIPOR2,MLEC,NOX5,PSMA2,PSMD2,SCRN1,PTGFRN,PTPN6,CYB5R3,RAB27A,TMEM167A,CDON,FERMT3,VASH2,ROCK1,UNC13C,PGM2,STX6,ABCC4,LRR…
GO: Biological Process	GO:0031032	actomyosin structure organization		0.002366	1	0.1682	1	27	219	ABL1,MEF2A,CDC42BPA,MYH3,NEB,NF2,CASQ2,CD47,TMOD2,PIK3R1,LMOD1,BAG4,EDN1,ROCK1,PTK2B,FOXP1,LIMCH1,EPB41L4A,MYPN,SH3PXD2B,AKAP13,FRMD3,TTN,FHDC1,LIMK1,KANK4,SMAD3
GO: Biological Process	GO:0046503	glycerolipid catabolic process		0.002447	1	0.1716	1	13	78	APOA4,APOH,PLA2G4D,PNLIPRP2,CPS1,FABP4,FABP2,INPP5F,PNPLA3,DDHD2,PLB1,PNPLA2,LPL
GO: Biological Process	GO:0007015	actin filament organization		0.00247	1	0.1716	1	49	470	ABL1,SHROOM3,MYO5B,MYO6,MYO7A,NEB,NEDD9,NF2,SEMA5A,CD47,TMOD2,PIK3R1,LMOD1,RHOD,BAG4,BCAR1,ROCK1,EMP2,CCL26,SPTBN5,PTK2B,FAT1,BAIAP2,SPATC1L,MYO19,RHOBTB3,LIMCH1,SPTAN1,MPRIP,CYFIP1,BAIAP2L1,SVIL,COBL,SH3PXD2B,TPM3,SYNPO2,TTN,PLEKHH2,NLRP5,EZR,FHDC1,ARHGAP40,DIAPH3,WASHC2C,ESPNL,LIMK1,KANK4,RND2,SMAD3
GO: Biological Process	GO:0060322	head development		0.002477	1	0.1716	1	85	910	ABL1,MBP,ADCY1,AFDN,ULK1,SEMA7A,DHX37,ARSB,PSMG1,ASPH,RERE,ATP2B2,MYH3,AVPR1A,BCR,NEUROD1,BRCA2,NF2,NFIB,PTBP2,NTRK2,SEMA5A,PBX1,DCLK1,CHRNB2,SUN2,JAKMIP1,PLXNA2,COL4A1,DDIT4,SLC4A7,C2CD3,AATK,PPT1,PLXNA4,MAPK1,NEUROG3,CX3CR1,PHGDH,KIF14,DLX2,CDON,FAT4,DPYSL2,SEZ6L2,TSPAN2,PLEKHA1,EN2,LRRK2,ETS1,FANCD2,SALL1,FGF2,FGF9,FGFR1,PTF1A,ITSN1,CCDC85C,TACC2,SCYL2,SHANK2,FUT1,NRG3,GNG12,SYNE2,GNAQ,TBX3,VA…
GO: Biological Process	GO:0061564	axon development		0.002607	1	0.179	1	60	603	ABL1,MATN2,ADCY1,ULK1,SEMA7A,APBB2,APC,ALS2,MYO5B,NFIB,KALRN,NTRK2,NTRK3,BRSK2,SEMA5A,DCLK1,CDH11,CHRNB2,PIK3R1,PLXNA2,AATK,PLXNA4,MAPK1,NEXN,DCC,PTPRM,DPYSL2,TSPAN2,RNF6,VASH2,EPHB4,ETV1,LGR4,ETV4,SPTBN5,BAIAP2,SLITRK3,SPG11,INPP5F,TRAK1,FOXP1,GAP43,SPP1,SPTAN1,GBX1,CYFIP1,MYPN,COBL,KIF13B,VAX1,UCHL1,FLRT2,EZR,IGF1R,DOCK7,ILK,ABLIM1,LIMK1,GDF7,RND2
GO: Biological Process	GO:0030308	negative regulation of cell growth		0.002692	1	0.1821	1	27	221	AGT,ZC3H12D,ULK1,SEMA7A,APBB2,CAPRIN2,FLCN,ADAM15,NF2,OSGIN2,SEMA5A,WFDC1,AATK,PPT1,CDHR2,DCC,ST7L,RNF6,FBP1,CGREF1,SMARCA2,FOXP1,BBC3,SPP1,PRDM4,WT1,SMAD3
GO: Biological Process	GO:0034446	substrate adhesion-dependent cell spreading		0.002698	1	0.1821	1	17	117	ABL1,UNC13D,NEDD9,ARHGEF7,PIK3R1,BCAR1,KIF14,FERMT3,LAMC3,DOCK5,MERTK,PDPN,TEK,ILK,WASHC2C,LIMS1,SPRY4
GO: Biological Process	GO:0098816	mini excitatory postsynaptic potential		0.002933	1	0.1916	1	3	5	ADRB2,AFDN,SYNE1
GO: Biological Process	GO:0061884	regulation of mini excitatory postsynaptic potential		0.002933	1	0.1916	1	3	5	ADRB2,AFDN,SYNE1
GO: Biological Process	GO:0030473	nuclear migration along microtubule		0.002933	1	0.1916	1	3	5	SUN2,TRIM58,SYNE2
GO: Biological Process	GO:0051597	response to methylmercury		0.002933	1	0.1916	1	3	5	ALAD,ARSB,FECH
GO: Biological Process	GO:0099515	actin filament-based transport		0.003019	1	0.1956	1	6	22	MYO5B,MYO6,MYO7A,SUN2,MYO19,SYNE2
GO: Biological Process	GO:0035315	hair cell differentiation		0.003114	1	0.1995	1	11	62	CLIC5,ATP2B2,MYO6,MYO7A,SLC4A7,LHFPL5,RIPOR2,WDPCP,ERCC2,FGFR1,SLC44A4
GO: Biological Process	GO:0007417	central nervous system development		0.003128	1	0.1995	1	105	1172	ABL1,ASIC2,MBP,ADCY1,AGT,AFDN,ULK1,SEMA7A,DHX37,ARSB,PSMG1,RERE,ATP2B2,AVPR1A,BCR,NEUROD1,BRCA2,NF2,NFIB,KALRN,PTBP2,NTRK2,NTRK3,SEMA5A,PAM,PBX1,DCLK1,CDH11,VIT,CHRNB2,TPP1,SUN2,JAKMIP1,QKI,PLXNA2,COL4A1,DDIT4,SLC4A7,CELSR1,C2CD3,AATK,PPT1,VCAN,PLXNA4,MAPK1,NEUROG3,CX3CR1,DCC,PHGDH,KIF14,DLX2,CDON,FAT4,DPYSL2,SEZ6L2,TSPAN2,NHEJ1,EN2,ERCC2,LRRK2,ETS1,LAMC3,FANCD2,SALL1,FGF2,FGF9,FGFR1,PTF1A,ITSN1,…
GO: Biological Process	GO:0001655	urogenital system development		0.003296	1	0.2085	1	43	406	TBC1D32,AGT,AGTR1,APC,FLCN,SERPINB7,NEK1,NFIA,C5,PBX1,COL4A1,COL4A4,ADAMTS1,VCAN,DCHS2,FREM2,FAT4,REN,WDPCP,HEYL,LRRK2,LGR4,SALL1,FGF2,FGFR1,PKD1L3,SLC5A1,SLC12A1,SPP1,GCNT1,JMJD6,CNTRL,TEK,TFAP2B,KIF3A,CFH,WNT2B,WT1,ID4,IGF1R,IL6R,ILK,SMAD3
GO: Biological Process	GO:0048840	otolith development		0.003359	1	0.2092	1	4	10	ATP2B2,NOX3,TTC39C,SLC44A4
GO: Biological Process	GO:0099004	calmodulin dependent kinase signaling pathway		0.003359	1	0.2092	1	4	10	EGLN1,LRRK2,CAMKK2,HTT
GO: Biological Process	GO:0043547	positive regulation of GTPase activity		0.003486	1	0.2143	1	44	419	AFDN,SIPA1L2,ALS2,CCL3L3,FLCN,BCR,NEDD9,ARHGEF7,KALRN,NTRK3,RABEP1,EVI5L,STXBP5L,TBC1D10B,ARHGAP24,ARHGEF11,RABGAP1L,IQSEC3,RASGRF1,RGS3,SNX18,AGAP7P,SGSM1,LRRK2,CCL26,RSU1,TBC1D16,DOCK5,PTK2B,CCL4,AGAP1,RGPD4,ARHGAP15,TAGAP,ARHGAP26,GNAQ,TBCD,RAPGEF1,ARHGAP45,RABGAP1,SYDE1,DOCK7,ARHGAP40,LIMS1
GO: Biological Process	GO:0001845	phagolysosome assembly		0.003537	1	0.2143	1	5	16	MYO7A,RAB39A,SPG11,RAB14,PIKFYVE
GO: Biological Process	GO:0006086	acetyl-CoA biosynthetic process from pyruvate		0.003537	1	0.2143	1	5	16	PDK4,PDP1,DLAT,GSTZ1,PDHX
GO: Biological Process	GO:0051056	regulation of small GTPase mediated signal transduction		0.003548	1	0.2143	1	39	361	ABL1,SIPA1L2,CDC42BPA,ALS2,FLCN,BCR,ARHGEF7,KALRN,DGKI,RHOD,PLEKHG3,ARHGEF3,RIPOR2,ARHGAP24,ARHGEF38,ARHGEF11,STMN3,KIF14,RGL2,CDON,IQSEC3,RASGRF1,RASGRF2,RIT2,FBP1,ITSN1,ARHGAP15,TAGAP,ARHGAP26,DNMBP,PSD3,RAPGEF1,AKAP13,ARHGAP45,SYDE1,ARHGAP40,FGD3,RHOT2,SPRY4
GO: Biological Process	GO:0042490	mechanoreceptor differentiation		0.003651	1	0.2189	1	14	91	CLIC5,ATP2B2,MYO6,MYO7A,NTRK2,NTRK3,SLC4A7,LHFPL5,RIPOR2,FAT4,WDPCP,FGFR1,SLC44A4,KIF3A
GO: Biological Process	GO:0048167	regulation of synaptic plasticity		0.003678	1	0.2189	1	28	237	ABL1,ADCY1,AGT,ATP2B2,MYO6,CALB2,KALRN,NTRK2,DGKI,MAPK1,CX3CR1,RASGRF1,RASGRF2,UNC13C,PTK2B,BAIAP2,SPG11,SHANK2,SORCS3,SNAP25,GIPC1,GFAP,VAMP2,GRIK1,HTT,HTR6,GRID2IP,NETO1
GO: Biological Process	GO:0043087	regulation of GTPase activity		0.003757	1	0.222	1	51	504	AFDN,SIPA1L2,ALS2,CCL3L3,FLCN,BCR,NEDD9,ARHGEF7,KALRN,NTRK2,NTRK3,RABEP1,DGKI,EVI5L,PLXNA2,STXBP5L,TBC1D10B,PLXNA4,RIPOR2,ARHGAP24,ARHGEF11,STMN3,RABGAP1L,IQSEC3,RASGRF1,RGS3,SNX18,AGAP7P,SGSM1,LRRK2,CCL26,RSU1,TBC1D16,DOCK5,PTK2B,CCL4,AGAP1,RGPD4,ARHGAP15,TAGAP,ARHGAP26,GNAQ,TBCD,RAPGEF1,ARHGAP45,RABGAP1,SYDE1,DOCK7,ARHGAP40,FGD3,LIMS1
GO: Biological Process	GO:0050775	positive regulation of dendrite morphogenesis		0.003937	1	0.2309	1	10	55	AFDN,CAPRIN2,MYO5B,KALRN,OPA1,FBXW8,PTPRD,BAIAP2,CUX2,ILK
GO: Biological Process	GO:0007528	neuromuscular junction development		0.004018	1	0.2336	1	11	64	COLQ,ALS2,KALRN,NTRK2,DNAJA3,COL4A1,UNC13C,LRRK2,SHANK2,PDZRN3,UTRN
GO: Biological Process	GO:2000300	regulation of synaptic vesicle exocytosis		0.00404	1	0.2336	1	14	92	ADCY1,ADRB2,MYO6,P2RY2,DGKI,CHRNB2,STXBP5L,PREPL,PRKCB,LRRK2,GIPC1,NCS1,KCNH1,GLRA3
GO: Biological Process	GO:0030155	regulation of cell adhesion		0.004187	1	0.2403	1	77	827	ABL1,MBP,CCR2,ADRB2,ZC3H12D,AFDN,C1QTNF1,ALOX5,APC,SKAP1,FLCN,MUC4,ADAM15,TNFRSF14,UNC13D,NEDD9,NF2,ARHGEF7,SEMA5A,DNAJA3,CD47,MAGI1,MUC21,CDSN,SOCS6,VIT,PIK3R1,PLXNA2,RHOD,BAG4,BCAR1,PLXNA4,RIPOR2,LGALS9B,PTPN6,KIF14,FERMT3,WDPCP,ROCK1,EMP2,EPHB4,ETS1,SIRPB1,RSU1,DOCK5,PTK2B,FERMT1,SHB,PDPN,LIMCH1,FUT1,CD244,SPP1,IL36B,SMOC1,LILRB1,VSIR,ADAMDEC1,ADAMTS18,TBCD,NFKBIZ,TEK,CRTAM,HLA-DPB1,HLA-DQA1,H…
GO: Biological Process	GO:0051588	regulation of neurotransmitter transport		0.004245	1	0.2414	1	20	153	ADCY1,ADRB2,MYO6,CACNA1B,NTRK2,P2RY2,DGKI,CHRNB2,STXBP5L,PNKD,PREPL,PRKCB,LRRK2,GIPC1,CPLX1,GFAP,NCS1,HTR6,KCNH1,GLRA3
GO: Biological Process	GO:0045332	phospholipid translocation		0.004273	1	0.2414	1	9	47	ABCC1,ATP9B,ABCA7,ATP10B,XKR7,PLSCR2,PLSCR4,ATP8B2,ATP10D
GO: Biological Process	GO:0007420	brain development		0.004297	1	0.2414	1	79	853	ABL1,MBP,ADCY1,AFDN,ULK1,SEMA7A,DHX37,PSMG1,RERE,ATP2B2,AVPR1A,BCR,NEUROD1,BRCA2,NF2,NFIB,PTBP2,NTRK2,SEMA5A,PBX1,DCLK1,CHRNB2,SUN2,JAKMIP1,PLXNA2,COL4A1,DDIT4,SLC4A7,C2CD3,AATK,PPT1,PLXNA4,NEUROG3,CX3CR1,PHGDH,KIF14,DLX2,CDON,FAT4,DPYSL2,SEZ6L2,TSPAN2,EN2,LRRK2,ETS1,FANCD2,SALL1,FGF2,FGF9,FGFR1,PTF1A,ITSN1,CCDC85C,TACC2,SCYL2,SHANK2,FUT1,NRG3,GNG12,SYNE2,GNAQ,TBX3,VAX1,KIF3A,OTP,CDH22,HTT,TTN,HS…
GO: Biological Process	GO:0007097	nuclear migration		0.004398	1	0.2454	1	7	31	CDC42BPA,SUN2,TRIM58,TACC2,SYNE2,SYNE1,DOCK7
GO: Biological Process	GO:1900024	regulation of substrate adhesion-dependent cell spreading		0.004542	1	0.2492	1	11	65	ABL1,UNC13D,NEDD9,ARHGEF7,BCAR1,DOCK5,PDPN,ILK,WASHC2C,LIMS1,SPRY4
GO: Biological Process	GO:0060041	retina development in camera-type eye		0.004599	1	0.2492	1	23	186	TBC1D32,TRPM1,APC,NEUROD1,NTRK2,OPA1,COL4A1,SLC4A7,PTPRM,DLX2,CDON,PRPH2,RP1,LAMC3,MERTK,PTF1A,TTLL5,JMJD6,TFAP2B,VSX2,CFH,USP45,TUB
GO: Biological Process	GO:0097435	supramolecular fiber organization		0.004673	1	0.2492	1	74	793	KIF18A,ABL1,NCKAP5,MEF2A,SHROOM3,FIGNL2,APC,MYH3,MYO5B,MYO6,MYO7A,NEB,NEDD9,NF2,CASQ2,SEMA5A,CD47,TMOD2,PIK3R1,LMOD1,RHOD,BAG4,BCAR1,DES,STMN3,KIF14,MZT1,EDN1,ROCK1,EMP2,CCL26,CLIP1,SPTBN5,PTK2B,FAT1,LOXL4,BAIAP2,SPATC1L,MYO19,RHOBTB3,TACC2,P3H4,FOXP1,LIMCH1,SPTAN1,GFAP,MPRIP,CYFIP1,KIF2B,BAIAP2L1,SVIL,MYPN,COBL,TBCD,SH3PXD2B,AKAP13,TPM3,SYNPO2,TTN,COL14A1,PLEKHH2,NLRP5,EZR,FHDC1,ILK,ARHGAP40,PXD…
GO: Biological Process	GO:0006836	neurotransmitter transport		0.004721	1	0.2492	1	31	275	SYN3,ADCY1,ADRB2,MYO6,CACNA1B,NTRK2,SYT2,P2RY2,SLC28A2,DGKI,CHRNB2,SNAP29,STXBP5L,PNKD,PREPL,PRKCB,UNC13C,LRRK2,DNAJC5,SNAP25,GIPC1,CPLX1,GFAP,VAMP2,NCS1,SLC5A7,HTR6,SYDE1,KCNH1,GLRA3,SYT8
GO: Biological Process	GO:0060290	transdifferentiation		0.004992	1	0.2492	1	4	11	NEUROG3,TBX5,TERT,SMAD3
GO: Biological Process	GO:0005984	disaccharide metabolic process		0.004992	1	0.2492	1	4	11	FBP2,MGAM,FBP1,GANC
GO: Biological Process	GO:0034454	microtubule anchoring at centrosome		0.004992	1	0.2492	1	4	11	CCDC68,NINL,KIF3A,CEP19
GO: Biological Process	GO:2000177	regulation of neural precursor cell proliferation		0.005008	1	0.2492	1	16	114	AFDN,NAP1L1,NF2,PTBP2,CX3CR1,CDON,LRRK2,RSU1,SALL1,FGF2,VAX1,RAPGEF1,PRDM4,OTP,ILK,LIMS1
GO: Biological Process	GO:1902298	cell cycle DNA replication maintenance of fidelity		0.005117	1	0.2492	1	2	2	BRCA2,RAD51
GO: Biological Process	GO:0090386	phagosome maturation involved in apoptotic cell clearance		0.005117	1	0.2492	1	2	2	SPG11,RAB14
GO: Biological Process	GO:0090387	phagolysosome assembly involved in apoptotic cell clearance		0.005117	1	0.2492	1	2	2	SPG11,RAB14
GO: Biological Process	GO:1901508	positive regulation of acylglycerol transport		0.005117	1	0.2492	1	2	2	DENND5B,LPCAT3
GO: Biological Process	GO:0005986	sucrose biosynthetic process		0.005117	1	0.2492	1	2	2	FBP2,FBP1
GO: Biological Process	GO:1990505	mitotic DNA replication maintenance of fidelity		0.005117	1	0.2492	1	2	2	BRCA2,RAD51
GO: Biological Process	GO:1904562	phosphatidylinositol 5-phosphate metabolic process		0.005117	1	0.2492	1	2	2	MTMR3,PIKFYVE
GO: Biological Process	GO:1905885	positive regulation of triglyceride transport		0.005117	1	0.2492	1	2	2	DENND5B,LPCAT3
GO: Biological Process	GO:1990426	mitotic recombination-dependent replication fork processing		0.005117	1	0.2492	1	2	2	BRCA2,RAD51
GO: Biological Process	GO:0070541	response to platinum ion		0.005117	1	0.2492	1	2	2	ALAD,FECH
GO: Biological Process	GO:0031022	nuclear migration along microfilament		0.005117	1	0.2492	1	2	2	SUN2,SYNE2
GO: Biological Process	GO:2000790	regulation of mesenchymal cell proliferation involved in lung development		0.005117	1	0.2492	1	2	2	NFIB,PHF14
GO: Biological Process	GO:2000791	negative regulation of mesenchymal cell proliferation involved in lung development		0.005117	1	0.2492	1	2	2	NFIB,PHF14
GO: Biological Process	GO:0090066	regulation of anatomical structure size		0.00543	1	0.2628	1	58	599	ABL1,ASIC2,RAB22A,SLC12A5,ADRB2,AGT,AGTR1,ULK1,ALOX5,SEMA7A,ALS2,ATP2B2,MYO5B,AVPR1A,NEB,NTRK3,SEMA5A,P2RY2,CFTR,TMOD2,LMOD1,BAG4,CPS1,AATK,PLXNA4,TRPM4,CDHR2,DCC,PTGS1,PTPRM,DPYSL2,EDN1,RNF6,ROCK1,LRRK2,CCL26,DOCK5,SPTBN5,PTK2B,BAIAP2,SLC12A1,SPP1,SPTAN1,CYFIP1,BAIAP2L1,SVIL,TBXA2R,PLEKHH2,EZR,DEPTOR,ILK,ARHGAP40,ITGA1,SLC12A9,WASHC2C,LIMK1,KANK4,RND2
GO: Biological Process	GO:0003014	renal system process		0.005493	1	0.2643	1	19	146	ADCY1,ADCY7,ADRB2,AGT,AGTR1,ANPEP,CYP4F12,MYO5B,AVPR1A,BCR,CHRNB2,PRKACB,REN,EDN1,EMP2,CORIN,GAS6,TFAP2B,AKAP11
GO: Biological Process	GO:0010606	positive regulation of cytoplasmic mRNA processing body assembly		0.005565	1	0.2643	1	3	6	CNOT6,CNOT6L,PAN2
GO: Biological Process	GO:0015705	iodide transport		0.005565	1	0.2643	1	3	6	CFTR,ANO1,TG
GO: Biological Process	GO:0007033	vacuole organization		0.005591	1	0.2643	1	23	189	ACP3,PIP4K2B,ULK1,ARSB,MBTPS1,MYO7A,MTMR3,TPP1,TMEM106B,PPT1,RAB39A,TMEM41B,LRRK2,ATG14,SPG11,TRAPPC8,RAB14,ZKSCAN3,ATP10B,TPCN2,SYNPO2,CLVS2,PIKFYVE
GO: Biological Process	GO:0007265	Ras protein signal transduction		0.005776	1	0.2714	1	43	419	ABL1,AGTR1,HACE1,ULK1,ALS2,FLCN,BCR,ARHGEF7,KALRN,DGKI,RHOD,CELSR1,AATK,PLEKHG3,RAB39A,ARHGEF3,RIPOR2,ARHGAP24,ARHGEF38,ARHGEF11,STMN3,KIF14,RGL2,IQSEC3,RASGRF1,RASGRF2,RIT2,ROCK1,RSU1,FBP1,FGF2,BAIAP2,ITSN1,PDPN,CYFIP1,DNMBP,PSD3,RAPGEF1,AKAP13,SYDE1,FGD3,LIMK1,SPRY4
GO: Biological Process	GO:0046488	phosphatidylinositol metabolic process		0.005958	1	0.2783	1	23	190	PIP4K2B,DGKE,INPP4B,MTMR3,PIPSL,SOCS6,PLA2G4D,PIGH,PIK3R1,MTMR12,PLCH2,PITPNM3,MTMR10,PIGX,PLEKHA1,FGF2,PI4KAP2,INPP5F,RAB14,EFR3A,FAM126A,LCLAT1,PIKFYVE
GO: Biological Process	GO:0002093	auditory receptor cell morphogenesis		0.006	1	0.2787	1	6	25	CLIC5,ATP2B2,MYO7A,LHFPL5,RIPOR2,WDPCP
GO: Biological Process	GO:2000026	regulation of multicellular organismal development		0.00624	1	0.2881	1	138	1632	GDF5,ABL1,ASIC2,PGLYRP3,CCR2,ADRB2,AGT,AFDN,ULK1,ALOX5,MOV10,SEMA7A,APC,APOH,SLC25A12,CAPRIN2,FLCN,KRT36,MYO5B,NAP1L1,CCND1,INPP4B,NF2,NFATC2,C1QC,C5,KALRN,NTRK2,NTRK3,SEMA5A,OPA1,MTURN,PIK3R1,FBXO7,CCR1,QKI,PLXNA2,AKAP6,ADAMTS1,EGLN1,AATK,PLXNA4,PRKCB,MAPK1,CX3CR1,TRPM4,DCC,PTPN6,FBXW8,PTPRD,PTPRM,KIF14,EMC10,DLX2,FAT4,E2F2,TYMP,WDPCP,EDN1,HEYL,RNF6,VASH2,ROCK1,EMP2,TRIB1,ADM2,ETS1,ETV4,ZFPM1,FA…
GO: Biological Process	GO:0015698	inorganic anion transport		0.006302	1	0.2893	1	22	180	SLC12A5,CLIC5,CFTR,CLCNKB,SLC4A7,SLC26A11,SLC26A2,ANO1,ANO10,FGFR1,SLC37A3,SLC34A2,SLC5A1,SLC12A1,GABRG1,SLC39A8,ADAMTS8,ANKH,TG,LRRC8B,SLC12A9,GLRA3
GO: Biological Process	GO:0045595	regulation of cell differentiation		0.006412	1	0.2926	1	155	1859	GDF5,ABL1,PGLYRP3,MEF2A,CCR2,NLN,AGT,AGTR1,AFDN,ULK1,ALOX5,MOV10,SEMA7A,APC,CAPRIN2,FLCN,KRT36,MYO5B,NAP1L1,NBL1,UNC13D,CCND1,INPP4B,NEDD9,NEUROD1,NF2,NFATC2,ARHGEF7,C1QC,KALRN,NTRK2,NTRK3,SEMA5A,OPA1,CD53,MTURN,PBX1,PDCD2,CEBPA,CFTR,PIK3R1,FBXO7,CCR1,QKI,PLXNA2,AKAP6,PSMF1,TRIM58,BCAR1,AATK,PLXNA4,PRKCB,MAPK1,NEUROG3,CX3CR1,TRPM4,RIPOR2,PSMA2,PSMD2,DCC,PTPN6,FBXW8,PTPRD,KIF14,DLX2,CDON,FAT4,DPYS…
GO: Biological Process	GO:0055078	sodium ion homeostasis		0.006447	1	0.2926	1	11	68	AGT,AGTR1,ANPEP,CYP4F12,AVPR1A,EDN1,SCNN1G,SLC12A1,CORIN,SPP1,TFAP2B
GO: Biological Process	GO:0002088	lens development in camera-type eye		0.006521	1	0.2931	1	14	97	TBC1D32,CRYBG3,NF2,NTRK3,CRYBB3,CDON,FAT1,FGF2,FOXE3,TDRD7,WNT2,WNT2B,UNC45B,SMAD3
GO: Biological Process	GO:0034204	lipid translocation		0.00653	1	0.2931	1	9	50	ABCC1,ATP9B,ABCA7,ATP10B,XKR7,PLSCR2,PLSCR4,ATP8B2,ATP10D
GO: Biological Process	GO:0014065	phosphatidylinositol 3-kinase signaling		0.006648	1	0.2968	1	21	170	AGT,PIP4K2B,NTRK2,NTRK3,PIK3R1,NOP53,MAPK1,PTPN6,RGL2,EDN1,PLEKHA1,PRR5L,FGF2,FGFR1,PEAR1,MYDGF,PDGFC,TEK,PIK3IP1,IGF1R,INSR
GO: Biological Process	GO:0030258	lipid modification		0.006779	1	0.3009	1	31	282	AGT,AGTR1,PIP4K2B,C1QTNF2,ALOX5,DGKE,APOA4,ABCB11,INPP4B,MTMR3,PIPSL,DGKI,PDK4,SOCS6,PIK3R1,MTMR12,CPT2,DGKB,MTMR10,LPCAT3,HAO2,SLC35C1,SCP2,PI4KAP2,INPP5F,SOAT1,PLPP5,EFR3A,FAM126A,ILVBL,PIKFYVE
GO: Biological Process	GO:0016554	cytidine to uridine editing		0.007084	1	0.3127	1	4	12	APOBEC1,RBM47,APOBEC2,APOBEC3F
GO: Biological Process	GO:0060716	labyrinthine layer blood vessel development		0.007354	1	0.3211	1	6	26	MAPK1,FBXW8,VASH2,GGNBP2,WNT2,SYDE1
GO: Biological Process	GO:0061003	positive regulation of dendritic spine morphogenesis		0.007354	1	0.3211	1	6	26	AFDN,CAPRIN2,KALRN,OPA1,BAIAP2,CUX2
GO: Biological Process	GO:0010259	multicellular organism aging		0.007457	1	0.3222	1	9	51	TFCP2L1,EDN1,COQ7,LRRK2,BBC3,HTT,CFH,ANKLE1,PRDM2
GO: Biological Process	GO:0031424	keratinization		0.007458	1	0.3222	1	26	227	KRT24,LIPN,KRT37,KRT36,CDSN,KRTAP10-10,TGM5,KRTAP10-9,DSC3,KRTAP9-8,LCE6A,SPRR1A,SPRR1B,SPRR2D,SPRR2E,SPRR3,PERP,LCE3D,KRTAP3-3,IVL,KRT3,KRT4,KRT32,KRT35,KRT81,LORICRIN
GO: Biological Process	GO:0048284	organelle fusion		0.007524	1	0.3231	1	94	1065	ACP3,ADCY1,CCR2,ADRB2,SCAMP5,AGL,PIP4K2B,ALAD,MMP8,ALOX5,ANPEP,APOH,ARSB,USO1,LAMTOR3,MYO5B,MYO6,UNC13D,BCR,MGAM,BRSK2,SYT2,OPA1,P2RY2,CD47,CD53,DGKI,PCDH7,VAPA,CFTR,CHRNB2,SNAP29,BRI3,CCR1,STXBP5L,PREPL,GTPBP2,RAB11FIP5,PRKCB,RAB39A,MAPK1,MLEC,PSMA2,PSMD2,SCRN1,PTPN6,THG1L,CYB5R3,RAB27A,TMEM167A,FERMT3,ROCK1,UNC13C,PGM2,STX6,ABCC4,LRRK2,SIRPB1,PRAM1,MIGA1,SELL,ANKFY1,ITSN1,SPG11,RAB14,FRK,HABP4,…
GO: Biological Process	GO:0030216	keratinocyte differentiation		0.007561	1	0.3231	1	34	319	KRT24,LIPN,KRT37,KRT36,BCR,CDSN,KRTAP10-10,TGM5,PTGS1,KRTAP10-9,DSC3,LATS2,KRTAP9-8,ROCK1,ETV4,SRSF6,LCE6A,SPRR1A,SPRR1B,SPRR2D,SPRR2E,SPRR3,PERP,LCE3D,ACER1,HOXA7,KRTAP3-3,IVL,KRT3,KRT4,KRT32,KRT35,KRT81,LORICRIN
GO: Biological Process	GO:0014066	regulation of phosphatidylinositol 3-kinase signaling		0.007653	1	0.3253	1	18	140	AGT,PIP4K2B,NTRK2,NTRK3,PIK3R1,NOP53,MAPK1,PTPN6,RGL2,PRR5L,FGF2,FGFR1,MYDGF,PDGFC,TEK,PIK3IP1,IGF1R,INSR
GO: Biological Process	GO:0014068	positive regulation of phosphatidylinositol 3-kinase signaling		0.007802	1	0.3299	1	14	99	AGT,NTRK2,NTRK3,PIK3R1,PTPN6,RGL2,PRR5L,FGF2,FGFR1,MYDGF,PDGFC,TEK,IGF1R,INSR
GO: Biological Process	GO:0099509	regulation of presynaptic cytosolic calcium ion concentration		0.007921	1	0.3332	1	5	19	ATP2B2,CALB2,P2RY2,NCS1,KCNH1
GO: Biological Process	GO:0030705	cytoskeleton-dependent intracellular transport		0.008063	1	0.3374	1	56	586	TBC1D32,WDR35,KLC3,CDC14A,DNAH17,MYO5B,MYO6,MYO7A,NEK1,OPA1,CCDC63,EVI5L,SNAP29,CFAP54,CBY1,SUN2,TRIM58,TBC1D10B,C2CD3,IFT140,HAUS2,WDPCP,RP1,ABCC4,IFT43,TBC1D16,MYO19,SPG11,TMEM107,TRAK1,MREG,NINL,KIF13A,CLUAP1,TTC39C,TTLL5,BBS9,SYNE2,RAB17,SYNE1,CNTRL,TEKT5,KIF3A,CEP89,HTT,CEP19,RABGAP1,TUB,UCHL1,FBF1,CFAP74,FHDC1,SPAG17,LCA5,RHOT2,ABLIM1
GO: Biological Process	GO:0051260	protein homooligomerization		0.008117	1	0.3379	1	22	184	KCTD16,ALAD,ALOX5AP,ALS2,CBY1,TRPM4,RIPOR2,THG1L,PRPH2,APIP,ITLN1,TIFA,BBC3,JMJD6,NACC2,TK1,SCARA5,KCTD18,KCNJ2,KCNJ12,KCNS3,GLRA3
GO: Biological Process	GO:0090503	RNA phosphodiester bond hydrolysis, exonucleolytic		0.00826	1	0.3386	1	8	43	CNOT6,CNOT6L,ANGEL2,PAN2,EXD2,PNLDC1,DCP2,EXOSC5
GO: Biological Process	GO:0021988	olfactory lobe development		0.00826	1	0.3386	1	8	43	SEMA7A,KIF14,DLX2,LRRK2,SALL1,FGFR1,FUT1,HTT
GO: Biological Process	GO:0055081	anion homeostasis		0.00826	1	0.3386	1	8	43	SLC12A5,ABCC2,CPS1,SLC34A2,SLC12A1,SPP1,TFAP2B,SLC12A9
GO: Biological Process	GO:0042491	inner ear auditory receptor cell differentiation		0.00848	1	0.3441	1	9	52	CLIC5,ATP2B2,MYO6,MYO7A,SLC4A7,LHFPL5,RIPOR2,WDPCP,FGFR1
GO: Biological Process	GO:0043277	apoptotic cell clearance		0.00848	1	0.3441	1	9	52	CCR2,ABCA7,MERTK,PEAR1,SPG11,RAB14,GAS6,JMJD6,XKR7
GO: Biological Process	GO:0051642	centrosome localization		0.008846	1	0.3572	1	7	35	NUBP1,SUN2,PLXNA2,DLGAP5,SYNE2,SYNE1,EZR
GO: Biological Process	GO:0090596	sensory organ morphogenesis		0.009073	1	0.3623	1	34	323	CLIC5,TRPM1,ATP2B2,MYO6,MYO7A,BCR,NTRK2,SLC4A7,CELSR1,LHFPL5,MAPK1,RIPOR2,DCANP1,PTPRM,CDON,WDPCP,EDN1,RP1,FAT1,FGF2,FGF9,FGFR1,FOXE3,CHRNA9,PTF1A,SP3,TTC39C,SLC44A4,TFAP2B,TDRD7,VSX2,CFH,WNT2,WNT2B
GO: Biological Process	GO:0032103	positive regulation of response to external stimulus		0.009241	1	0.3623	1	53	553	CCR2,MAVS,AGT,AGTR1,MMP8,ALOX5AP,ABCC1,APOH,MUC4,MUC7,BTRC,NTRK3,SEMA5A,CD47,MUC21,CEBPA,CCR1,PSMF1,IKBKE,PRKACB,MAPK1,RIPOR2,PSMA2,PSMD2,USP15,RELB,EDN1,LRRK2,ETS1,CCL26,FABP4,PTK2B,FGF2,CCL4,FGFR1,SELL,HEXIM1,GAS6,FFAR3,NFKBIZ,CRTAM,HSPD1,IFI16,ZCCHC3,IGF1R,IL6R,ZC3HAV1,IL16,KLRC2,MUC16,TLR10,LPL,SMAD3
GO: Biological Process	GO:0033353	S-adenosylmethionine cycle		0.009243	1	0.3623	1	3	7	MTRR,APIP,AHCYL2
GO: Biological Process	GO:0071716	leukotriene transport		0.009243	1	0.3623	1	3	7	ABCC1,ABCC2,ABCC4
GO: Biological Process	GO:2000481	positive regulation of cAMP-dependent protein kinase activity		0.009243	1	0.3623	1	3	7	ADRB2,AKAP6,SPATC1L
GO: Biological Process	GO:0086100	endothelin receptor signaling pathway		0.009243	1	0.3623	1	3	7	BCAR1,EDN1,PTK2B
GO: Biological Process	GO:0048814	regulation of dendrite morphogenesis		0.009327	1	0.3636	1	13	91	AFDN,CAPRIN2,MYO5B,KALRN,OPA1,CHRNB2,NEUROG3,FBXW8,PTPRD,BAIAP2,CUX2,SYNE1,ILK
GO: Biological Process	GO:0060119	inner ear receptor cell development		0.009368	1	0.3636	1	10	62	CLIC5,ATP2B2,MYO7A,SLC4A7,LHFPL5,RIPOR2,FAT4,WDPCP,FGFR1,KIF3A
GO: Biological Process	GO:0098801	regulation of renal system process		0.009501	1	0.3653	1	8	44	AGT,AGTR1,ANPEP,AVPR1A,EDN1,EMP2,CORIN,GAS6
GO: Biological Process	GO:0010762	regulation of fibroblast migration		0.009501	1	0.3653	1	8	44	ARHGEF7,BAG4,AKAP12,WDPCP,PRR5L,FGF2,FGFR1,HAS1
GO: Biological Process	GO:0043320	natural killer cell degranulation		0.009681	1	0.3669	1	4	13	UNC13D,RAB27A,VAMP2,KLRC2
GO: Biological Process	GO:0001542	ovulation from ovarian follicle		0.009681	1	0.3669	1	4	13	AGT,NOS2,PGR,ADAMTS1
GO: Biological Process	GO:0072393	microtubule anchoring at microtubule organizing center		0.009681	1	0.3669	1	4	13	CCDC68,NINL,KIF3A,CEP19
GO: Biological Process	GO:0048639	positive regulation of developmental growth		0.009789	1	0.3693	1	26	232	ADRB2,AGT,AFDN,SEMA7A,CPNE5,MYO5B,NTRK3,SEMA5A,SYT2,AKAP6,MAPK1,EDN1,FGF2,FGF9,FGFR1,CYFIP1,TBX5,SH3PXD2B,EZR,WNT2,WT1,IGF1R,ILK,INSR,LIMK1,RND2
GO: Biological Process	GO:0046834	lipid phosphorylation		0.009898	1	0.3703	1	11	72	PIP4K2B,DGKE,PIPSL,DGKI,SOCS6,PIK3R1,DGKB,PI4KAP2,EFR3A,FAM126A,PIKFYVE
GO: Biological Process	GO:0007018	microtubule-based movement		0.009909	1	0.3703	1	65	705	KIF18A,SMCP,TBC1D32,WDR35,KLC3,CDC14A,DNAH17,DNAH11,NEK1,DNHD1,OPA1,CCDC63,EVI5L,SNAP29,CFAP54,CBY1,SUN2,TRIM58,TBC1D10B,C2CD3,IFT140,DLGAP5,KIF14,HAUS2,WDPCP,ZBBX,RP1,ABCC4,IFT43,TBC1D16,KIF21A,SPG11,TMEM107,TRAK1,MREG,NINL,KIF13A,CLUAP1,TTC39C,TTLL5,BBS9,KIF2B,SYNE2,VPS13A,KIF13B,RAB17,SYNE1,CNTRL,TEKT5,KIF3A,CEP89,HTT,CEP19,RABGAP1,TUB,UCHL1,FBF1,WT1,CFAP74,FHDC1,SPAG17,KIF11,LCA5,RHOT2,ABLIM1
GO: Biological Process	GO:0090594	inflammatory response to wounding		0.009973	1	0.371	1	5	20	CCR2,ALOX5,C5,CFH,SIGLEC10

## Sheet: PK-NI
Category	ID	Name	Source	p-value	q-value Bonferroni	q-value FDR B&H	q-value FDR B&Y	Hit Count in Query List	Hit Count in Genome	Hit in Query List
GO: Biological Process	GO:0007155	cell adhesion		2.576e-07	0.001999	0.001308	0.01247	151	1571	MDK,FZD7,ADK,ACAN,JAG1,AFDN,ALCAM,GPAM,PCDHB16,CHRD,FLCN,ASTN1,MUC4,BCR,BMP6,NT5E,WHAMM,IGSF11,OLR1,CLDN1,CD6,TIGIT,CD80,PCDH7,CDKN2A,PRTG,ITGB1BP1,ADGRG1,SERPINE2,NRXN2,PIK3R1,RIN2,TJP2,CCR1,PLEK,PLXNA2,PLXNB1,COL4A3,COL6A2,SDK2,COL13A1,COL16A1,COL17A1,PNN,HAPLN1,SNED1,CNTNAP2,PLXNA4,PRKAR1A,PRKCA,FBLIM1,CELA2A,LAMA1,DAG1,SPOCK2,MDGA2,LAX1,PTPRA,NECTIN2,FAT4,DSC3,ECM2,SIGLEC14,RET,WDPCP,ADAM5,EP…
GO: Biological Process	GO:0022610	biological adhesion		3.371e-07	0.002616	0.001308	0.01247	151	1578	MDK,FZD7,ADK,ACAN,JAG1,AFDN,ALCAM,GPAM,PCDHB16,CHRD,FLCN,ASTN1,MUC4,BCR,BMP6,NT5E,WHAMM,IGSF11,OLR1,CLDN1,CD6,TIGIT,CD80,PCDH7,CDKN2A,PRTG,ITGB1BP1,ADGRG1,SERPINE2,NRXN2,PIK3R1,RIN2,TJP2,CCR1,PLEK,PLXNA2,PLXNB1,COL4A3,COL6A2,SDK2,COL13A1,COL16A1,COL17A1,PNN,HAPLN1,SNED1,CNTNAP2,PLXNA4,PRKAR1A,PRKCA,FBLIM1,CELA2A,LAMA1,DAG1,SPOCK2,MDGA2,LAX1,PTPRA,NECTIN2,FAT4,DSC3,ECM2,SIGLEC14,RET,WDPCP,ADAM5,EP…
GO: Biological Process	GO:0007160	cell-matrix adhesion		1.362e-05	0.1057	0.03523	0.3359	35	252	JAG1,MUC4,BCR,WHAMM,CDKN2A,ITGB1BP1,PIK3R1,RIN2,COL13A1,COL16A1,COL17A1,SNED1,DAG1,PTPRA,ECM2,WDPCP,PTK2B,CORO2B,FERMT1,SORBS1,SIGLEC1,PARVG,FREM1,AJAP1,FERMT2,GP5,STON1,ADAMTS13,UTRN,ILK,ITGA1,ITGB1,ITGB5,LIMS1,SMAD3
GO: Biological Process	GO:0000902	cell morphogenesis		3.28e-05	0.2545	0.06346	0.6051	112	1197	MDK,FMNL2,MEF2A,FZD7,CLIC5,AFDN,ALCAM,MOV10,CPNE5,TMEFF1,UNC5C,CAPRIN2,IRS2,MYO5B,BBS1,BMPR1B,BRWD1,SLC11A2,CAMK2A,CASP9,SYT2,MAP7,PAX2,PRTG,ITGB1BP1,COL22A1,TFCP2L1,PLAA,PIK3R1,MYO3B,BAMBI,PLXNA2,PLXNB1,CLIC4,CRYGB,AATK,SS18L1,CNTNAP2,PLXNA4,DNM3,LHFPL5,PRKCA,FBLIM1,MYL12B,LZTS3,LAMA1,DAG1,DCC,PTPRA,ARHGAP44,RET,WDPCP,LATS2,RNF6,EPHA10,EPB41L2,EPHA7,EPHA8,EPHB4,LGR4,ETV4,LAMC3,F2,PTK2B,FAT1,CFDP…
GO: Biological Process	GO:0033622	integrin activation		4.089e-05	0.3173	0.06346	0.6051	9	28	ITGB1BP1,PLEK,COL16A1,FBLIM1,CXCL12,SELP,FERMT1,FERMT2,P2RY12
GO: Biological Process	GO:0000904	cell morphogenesis involved in differentiation		5.376e-05	0.4173	0.06954	0.663	87	889	MDK,MEF2A,FZD7,CLIC5,AFDN,ALCAM,TMEFF1,UNC5C,CAPRIN2,IRS2,MYO5B,BBS1,BMPR1B,SLC11A2,CAMK2A,CASP9,PAX2,PRTG,ITGB1BP1,COL22A1,PIK3R1,MYO3B,PLXNA2,PLXNB1,CLIC4,CRYGB,AATK,SS18L1,PLXNA4,DNM3,LHFPL5,PRKCA,LZTS3,LAMA1,DAG1,DCC,PTPRA,ARHGAP44,RET,WDPCP,LATS2,RNF6,EPHA10,EPHA7,EPHA8,EPHB4,LGR4,ETV4,LAMC3,FAT1,BAIAP2,CXCL12,PREX2,PDLIM5,PDPN,IGF2BP1,STAU2,ENAH,C9orf72,PALLD,DOK5,HECW1,GAP43,SPTA1,SPART,PA…
GO: Biological Process	GO:0032989	cellular component morphogenesis		8.698e-05	0.675	0.09468	0.9027	88	914	MDK,MEF2A,AFDN,ALCAM,MOV10,CPNE5,TMEFF1,UNC5C,CAPRIN2,IRS2,MYO5B,NEB,BMPR1B,SLC11A2,CAMK2A,SYT2,PAX2,PRTG,TMOD2,PLAA,PIK3R1,PLXNA2,PLXNB1,AATK,SS18L1,CNTNAP2,PLXNA4,DNM3,PRKAR1A,PRKCA,LZTS3,LAMA1,DAG1,DCC,PTPRA,ARHGAP44,NECTIN2,RET,RNF6,EPHA10,EPHA7,EPHA8,EPHB4,OBSCN,LGR4,ETV4,BAIAP2,CXCL12,NEBL,DPYSL4,PREX2,PDLIM5,PDPN,IGF2BP1,STAU2,ENAH,C9orf72,PALLD,DOK5,HECW1,GAP43,SPTA1,SPART,MAPK8IP3,DIP2A,…
GO: Biological Process	GO:0048667	cell morphogenesis involved in neuron differentiation		9.843e-05	0.7639	0.09468	0.9027	72	715	MEF2A,CLIC5,AFDN,ALCAM,TMEFF1,UNC5C,CAPRIN2,IRS2,MYO5B,BBS1,BMPR1B,SLC11A2,CAMK2A,PAX2,PRTG,PIK3R1,MYO3B,PLXNA2,PLXNB1,AATK,SS18L1,PLXNA4,DNM3,LHFPL5,PRKCA,LZTS3,LAMA1,DAG1,DCC,PTPRA,ARHGAP44,RET,WDPCP,RNF6,EPHA10,EPHA7,EPHA8,EPHB4,LGR4,ETV4,BAIAP2,CXCL12,PREX2,PDLIM5,IGF2BP1,STAU2,ENAH,C9orf72,PALLD,DOK5,HECW1,GAP43,SPTA1,SPART,MAPK8IP3,DIP2A,KIF13B,SYNE1,LZTS1,PLXNB2,UCHL1,FLRT2,VASP,EZR,ILK,IT…
GO: Biological Process	GO:0033139	regulation of peptidyl-serine phosphorylation of STAT protein		0.0001142	0.8864	0.09468	0.9027	8	25	RET,GGNBP2,IFNA4,IFNA5,IFNA6,IFNA10,IFNA17,IFNA21
GO: Biological Process	GO:0050878	regulation of body fluid levels		0.0001433	1	0.09468	0.9027	59	563	ADCY8,DGKE,DGKD,CYP4F2,AQP3,MYO5B,CLDN1,OPRK1,SERPINE2,PIK3R1,PLAT,PLCG2,PLEK,NCOR2,PRKAR1A,PRKCA,ABCA12,SYTL2,CELA2A,SERPINA10,TMPRSS13,F2,PHF21A,CORO2B,SCTR,VAV3,SELP,FLG,PROCR,RAB14,PDPN,SCUBE1,GAS6,GATA4,TACR1,GP5,TBXA2R,ADAMTS13,TFAP2B,CBX5,UBASH3B,HBB,TP73,CFH,USF2,P2RY12,IFNA4,IFNA5,IFNA6,IFNA10,IFNA17,IFNA21,NLRP6,ILK,IRF1,ITPK1,ITPR2,ITPR3,KLKB1
GO: Biological Process	GO:0097485	neuron projection guidance		0.0001561	1	0.09468	0.9027	38	317	ALCAM,TMEFF1,UNC5C,IRS2,BMPR1B,PRTG,PIK3R1,PLXNA2,PLXNB1,PLXNA4,PRKCA,LAMA1,DAG1,DCC,PTPRA,RET,EPHA10,EPHA7,EPHA8,EPHB4,LGR4,ETV4,CXCL12,DPYSL4,ENAH,PALLD,DOK5,GAP43,SPTA1,MAPK8IP3,PLXNB2,FLRT2,VASP,EZR,LAMA3,LHX3,GDF7,LMX1A
GO: Biological Process	GO:0048858	cell projection morphogenesis		0.0001626	1	0.09468	0.9027	77	790	MDK,MEF2A,AFDN,ALCAM,MOV10,CPNE5,TMEFF1,UNC5C,CAPRIN2,IRS2,MYO5B,BMPR1B,SLC11A2,CAMK2A,SYT2,PAX2,PRTG,PLAA,PIK3R1,PLXNA2,PLXNB1,AATK,SS18L1,CNTNAP2,PLXNA4,DNM3,PRKCA,LZTS3,LAMA1,DAG1,DCC,PTPRA,ARHGAP44,RET,RNF6,EPHA10,EPHA7,EPHA8,EPHB4,LGR4,ETV4,BAIAP2,CXCL12,DPYSL4,PREX2,PDLIM5,PDPN,IGF2BP1,STAU2,ENAH,C9orf72,PALLD,DOK5,HECW1,GAP43,SPTA1,SPART,MAPK8IP3,DIP2A,GPM6A,KIF13B,SYNE1,LZTS1,PLXNB2,UCHL1…
GO: Biological Process	GO:0042060	wound healing		0.0001941	1	0.09468	0.9027	61	594	ACTA2,FZD7,DGKE,DGKD,CYP4F2,MYLK,CLDN1,SERPINE2,PIK3R1,PLAT,PLCG2,PLEC,PLEK,POU2F3,CNN2,PRKAR1A,PRKCA,CELA2A,DAG1,SERPINA10,F2,PHF21A,FGF1,VAV3,SELP,PROCR,FERMT1,PDPN,SCUBE1,MTOR,AHNAK2,SPARC,GAS6,GATA4,AJAP1,FERMT2,GP5,TBXA2R,ADAMTS13,CBX5,UBASH3B,HBB,CFH,P2RY12,TNC,IFNA4,IFNA5,IFNA6,IFNA10,IFNA17,IFNA21,NLRP6,ILK,IRF1,ITGB1,ITPK1,ITPR2,ITPR3,KLKB1,MUC16,SMAD3
GO: Biological Process	GO:0048812	neuron projection morphogenesis		0.0002012	1	0.09468	0.9027	75	770	MEF2A,AFDN,ALCAM,MOV10,CPNE5,TMEFF1,UNC5C,CAPRIN2,IRS2,MYO5B,BMPR1B,SLC11A2,CAMK2A,SYT2,PAX2,PRTG,PLAA,PIK3R1,PLXNA2,PLXNB1,AATK,SS18L1,CNTNAP2,PLXNA4,DNM3,PRKCA,LZTS3,LAMA1,DAG1,DCC,PTPRA,ARHGAP44,RET,RNF6,EPHA10,EPHA7,EPHA8,EPHB4,LGR4,ETV4,BAIAP2,CXCL12,DPYSL4,PREX2,PDLIM5,IGF2BP1,STAU2,ENAH,C9orf72,PALLD,DOK5,HECW1,GAP43,SPTA1,SPART,MAPK8IP3,DIP2A,GPM6A,KIF13B,SYNE1,LZTS1,PLXNB2,UCHL1,FLRT2,VA…
GO: Biological Process	GO:0032990	cell part morphogenesis		0.0002078	1	0.09468	0.9027	78	809	MDK,MEF2A,AFDN,ALCAM,MOV10,CPNE5,TMEFF1,UNC5C,CAPRIN2,IRS2,MYO5B,BMPR1B,SLC11A2,CAMK2A,SYT2,PAX2,PRTG,PLAA,PIK3R1,PLXNA2,PLXNB1,AATK,SS18L1,CNTNAP2,PLXNA4,DNM3,PRKCA,LZTS3,LAMA1,DAG1,DCC,PTPRA,ARHGAP44,NECTIN2,RET,RNF6,EPHA10,EPHA7,EPHA8,EPHB4,LGR4,ETV4,BAIAP2,CXCL12,DPYSL4,PREX2,PDLIM5,PDPN,IGF2BP1,STAU2,ENAH,C9orf72,PALLD,DOK5,HECW1,GAP43,SPTA1,SPART,MAPK8IP3,DIP2A,GPM6A,KIF13B,SYNE1,LZTS1,PLXN…
GO: Biological Process	GO:0050817	coagulation		0.0002146	1	0.09468	0.9027	42	368	DGKE,DGKD,CYP4F2,SERPINE2,PIK3R1,PLAT,PLCG2,PLEK,PRKAR1A,PRKCA,PSEN2,CELA2A,SERPINA10,F2,PHF21A,VAV3,SELP,PROCR,PDPN,SCUBE1,GAS6,GATA4,GP5,TBXA2R,ADAMTS13,CBX5,UBASH3B,HBB,CFH,P2RY12,IFNA4,IFNA5,IFNA6,IFNA10,IFNA17,IFNA21,ILK,IRF1,ITPK1,ITPR2,ITPR3,KLKB1
GO: Biological Process	GO:0120039	plasma membrane bounded cell projection morphogenesis		0.0002201	1	0.09468	0.9027	76	785	MEF2A,AFDN,ALCAM,MOV10,CPNE5,TMEFF1,UNC5C,CAPRIN2,IRS2,MYO5B,BMPR1B,SLC11A2,CAMK2A,SYT2,PAX2,PRTG,PLAA,PIK3R1,PLXNA2,PLXNB1,AATK,SS18L1,CNTNAP2,PLXNA4,DNM3,PRKCA,LZTS3,LAMA1,DAG1,DCC,PTPRA,ARHGAP44,RET,RNF6,EPHA10,EPHA7,EPHA8,EPHB4,LGR4,ETV4,BAIAP2,CXCL12,DPYSL4,PREX2,PDLIM5,PDPN,IGF2BP1,STAU2,ENAH,C9orf72,PALLD,DOK5,HECW1,GAP43,SPTA1,SPART,MAPK8IP3,DIP2A,GPM6A,KIF13B,SYNE1,LZTS1,PLXNB2,UCHL1,FLR…
GO: Biological Process	GO:0007525	somatic muscle development		0.0002287	1	0.09468	0.9027	4	6	NEB,LINC-PINT,UTRN,NKD1
GO: Biological Process	GO:0060333	interferon-gamma-mediated signaling pathway		0.0002328	1	0.09468	0.9027	16	92	CAMK2A,SOCS3,NLRC5,TRIM21,HLA-B,HLA-C,HLA-DPA1,HLA-DQA1,HLA-DQA2,HLA-DQB1,HLA-DQB2,HLA-DRB1,HLA-DRB5,HLA-E,IRF1,JAK1
GO: Biological Process	GO:0001822	kidney development		0.000244	1	0.09468	0.9027	40	347	ACTA2,CYS1,JAG1,AGTR1,FLCN,PRDM1,PROM1,BMP6,PAX2,PCNT,CENPF,CER1,COL4A3,COL4A4,IRX3,TIPARP,FAT4,DSPP,RET,LIN28A,WDPCP,EPHA7,LGR4,CITED2,FGF1,ADAMTS16,HNF1B,CNTRL,TFAP2B,TP73,CFH,WNT2B,ZBTB14,IL6R,CXCR2,ILK,NPHS2,LRP4,SMAD3,SMAD5
GO: Biological Process	GO:0098739	import across plasma membrane		0.0002627	1	0.09707	0.9255	25	182	SLC12A5,IRS2,ATP4A,SLC11A2,NTSR1,SLC36A2,CLN8,RAMP3,ACSL1,SCN5A,ARL6IP5,SLC1A5,SLC6A1,SLC9A3,SLC15A4,SLC12A7,SLC9A9,SLC9C1,TRPV1,STEAP2,ITGB1,KCNJ5,KCNJ12,KCNJ15,SLC7A5
GO: Biological Process	GO:0007596	blood coagulation		0.0002979	1	0.09771	0.9316	41	362	DGKE,DGKD,CYP4F2,SERPINE2,PIK3R1,PLAT,PLCG2,PLEK,PRKAR1A,PRKCA,CELA2A,SERPINA10,F2,PHF21A,VAV3,SELP,PROCR,PDPN,SCUBE1,GAS6,GATA4,GP5,TBXA2R,ADAMTS13,CBX5,UBASH3B,HBB,CFH,P2RY12,IFNA4,IFNA5,IFNA6,IFNA10,IFNA17,IFNA21,ILK,IRF1,ITPK1,ITPR2,ITPR3,KLKB1
GO: Biological Process	GO:0098609	cell-cell adhesion		0.0002994	1	0.09771	0.9316	89	961	MDK,ADK,JAG1,AFDN,ALCAM,GPAM,PCDHB16,ASTN1,MUC4,BMP6,NT5E,IGSF11,OLR1,CLDN1,CD6,TIGIT,CD80,PCDH7,PRTG,SERPINE2,NRXN2,PIK3R1,TJP2,PLEK,SDK2,COL13A1,PNN,PRKAR1A,PRKCA,FBLIM1,CELA2A,MDGA2,LAX1,NECTIN2,FAT4,DSC3,RET,EPHA7,EPHB4,SYNJ2BP,OBSCN,SIRPB1,PCDH12,SVEP1,CITED2,FAT1,BAIAP2,CXCL12,SELP,ADGRL1,PDLIM5,KLRK1,PDPN,IGSF9B,SIGLEC1,PALLD,PAG1,SPTA1,IGSF5,CLSTN2,KLRC4-KLRK1,EFR3A,MMP24,TMEM131L,PCDHB9,…
GO: Biological Process	GO:0007411	axon guidance		0.0003022	1	0.09771	0.9316	37	316	ALCAM,TMEFF1,UNC5C,IRS2,BMPR1B,PRTG,PIK3R1,PLXNA2,PLXNB1,PLXNA4,PRKCA,LAMA1,DAG1,DCC,PTPRA,RET,EPHA10,EPHA7,EPHA8,EPHB4,LGR4,ETV4,CXCL12,ENAH,PALLD,DOK5,GAP43,SPTA1,MAPK8IP3,PLXNB2,FLRT2,VASP,EZR,LAMA3,LHX3,GDF7,LMX1A
GO: Biological Process	GO:0033141	positive regulation of peptidyl-serine phosphorylation of STAT protein		0.000321	1	0.09966	0.9501	7	22	RET,IFNA4,IFNA5,IFNA6,IFNA10,IFNA17,IFNA21
GO: Biological Process	GO:0042501	serine phosphorylation of STAT protein		0.00036	1	0.1056	1	8	29	RET,GGNBP2,IFNA4,IFNA5,IFNA6,IFNA10,IFNA17,IFNA21
GO: Biological Process	GO:0008360	regulation of cell shape		0.0003672	1	0.1056	1	23	165	FMNL2,BRWD1,BAMBI,PLXNA2,PLXNB1,PLXNA4,FBLIM1,MYL12B,DAG1,WDPCP,EPB41L2,F2,PTK2B,CFDP1,BAIAP2,RHOBTB3,PDPN,ARHGAP15,SPTA1,FERMT2,PLXNB2,EZR,LST1
GO: Biological Process	GO:0007599	hemostasis		0.0003958	1	0.1097	1	41	367	DGKE,DGKD,CYP4F2,SERPINE2,PIK3R1,PLAT,PLCG2,PLEK,PRKAR1A,PRKCA,CELA2A,SERPINA10,F2,PHF21A,VAV3,SELP,PROCR,PDPN,SCUBE1,GAS6,GATA4,GP5,TBXA2R,ADAMTS13,CBX5,UBASH3B,HBB,CFH,P2RY12,IFNA4,IFNA5,IFNA6,IFNA10,IFNA17,IFNA21,ILK,IRF1,ITPK1,ITPR2,ITPR3,KLKB1
GO: Biological Process	GO:0072001	renal system development		0.0005161	1	0.1381	1	40	360	ACTA2,CYS1,JAG1,AGTR1,FLCN,PRDM1,PROM1,BMP6,PAX2,PCNT,CENPF,CER1,COL4A3,COL4A4,IRX3,TIPARP,FAT4,DSPP,RET,LIN28A,WDPCP,EPHA7,LGR4,CITED2,FGF1,ADAMTS16,HNF1B,CNTRL,TFAP2B,TP73,CFH,WNT2B,ZBTB14,IL6R,CXCR2,ILK,NPHS2,LRP4,SMAD3,SMAD5
GO: Biological Process	GO:0072073	kidney epithelium development		0.0005406	1	0.1399	1	22	159	JAG1,AGTR1,PROM1,PAX2,CER1,IRX3,FAT4,DSPP,RET,EPHA7,LGR4,CITED2,FGF1,ADAMTS16,HNF1B,TFAP2B,WNT2B,CXCR2,ILK,NPHS2,SMAD3,SMAD5
GO: Biological Process	GO:0098656	anion transmembrane transport		0.0006132	1	0.1535	1	58	583	MEF2A,SLC12A5,CLIC5,AQP3,SLC7A14,DNAJC15,IRS2,SLC4A4,BCR,SLC6A18,NTSR1,SLC28A2,CLCA1,CLCNKB,PIK3R1,ASPSCR1,TIMM22,SLC4A7,CLIC4,PRKAB2,PRKCA,SLC26A11,ABCA12,SLC36A2,TOMM70,SLC25A48,SEC61A2,SLC4A11,CLN8,ACSL1,SLC5A10,ARL6IP5,ZDHHC7,SORBS1,SLC1A5,SLC3A1,SLC6A1,PDPN,SLC9A3,MTOR,SLC15A4,SLC20A1,SLC12A7,LMBRD1,SLC9A9,SLC9C1,TERT,SLC2A6,SLC36A3,SLC25A32,BEST1,ITGB1,SLC38A1,TOMM22,SLC17A7,SLC25A21,SLC7A5…
GO: Biological Process	GO:0030155	regulation of cell adhesion		0.0006446	1	0.1563	1	77	827	MDK,FZD7,ADK,JAG1,AFDN,GPAM,CHRD,FLCN,MUC4,BMP6,CD6,TIGIT,CD80,CDKN2A,ITGB1BP1,ADGRG1,SERPINE2,PIK3R1,RIN2,PLXNA2,PLXNB1,COL16A1,PLXNA4,PRKAR1A,PRKCA,CELA2A,LAMA1,DAG1,SPOCK2,MDGA2,LAX1,PTPRA,ECM2,RET,WDPCP,EPHA7,EPHA8,EPHB4,SIRPB1,CITED2,PTK2B,CORO2B,VAV3,CXCL12,SELP,FERMT1,KLRK1,PDPN,PAG1,SPTA1,KLRC4-KLRK1,AJAP1,ADAMDEC1,TMEM131L,FERMT2,HHLA2,UBASH3B,HLA-DMB,HLA-DPA1,HLA-DQA1,HLA-DRB1,HLA-E,PLX…
GO: Biological Process	GO:0022008	neurogenesis		0.0006796	1	0.1598	1	159	1940	GDF5,APCDD1,MDK,CSMD3,MEF2A,SLC12A5,FZD1,FZD7,CLIC5,JAG1,AFDN,ALCAM,MOV10,ALPI,CPNE5,ARF4,TMEFF1,NRBP2,UNC5C,CAPRIN2,MTR,ASTN1,IRS2,MYO5B,BBS1,PRDM1,PROM1,BMP6,BMPR1B,HERC1,SLC11A2,CAMK2A,SYT2,UHMK1,PAX2,PAX3,PCNT,PRTG,ADGRG1,COPS2,SERPINE2,PLAA,PIK3R1,SUN2,MYO3B,PITX3,BACE2,PLXNA2,PLXNB1,DDIT4,SDK2,SLC4A7,IRX3,HES2,AATK,CHD5,SS18L1,CNTNAP2,PLXNA4,DNM3,LHFPL5,PRKCA,IFT140,LZTS3,LAMA1,DAG1,MDGA2,D…
GO: Biological Process	GO:0031032	actomyosin structure organization		0.0008629	1	0.1779	1	27	219	MKKS,MEF2A,CDC42BPA,NEB,ITGB1BP1,TMOD2,PIK3R1,CNN2,PRKAR1A,EPB41L2,OBSCN,PTK2B,CORO2B,RAPGEF3,NEBL,ASAP3,SORBS1,MTOR,TACR1,FERMT2,LMOD3,AKAP13,CAVIN4,ITGB1,ITGB5,KANK4,SMAD3
GO: Biological Process	GO:2001054	negative regulation of mesenchymal cell apoptotic process		0.0009024	1	0.1779	1	5	13	GDF5,PAX2,DSPP,HNF1B,SYNE1
GO: Biological Process	GO:0009611	response to wounding		0.0009084	1	0.1779	1	70	746	ACTA2,MDK,FZD7,ADORA3,DGKE,DGKD,CYP4F2,ARF4,MTR,MYLK,NDUFS4,CLDN1,SERPINE2,PIK3R1,CCR1,PLAT,PLCG2,PLEC,PLEK,POU2F3,CNN2,PRKAR1A,PRKCA,CELA2A,DAG1,SERPINA10,F2,PHF21A,FGF1,VAV3,SELP,PROCR,FERMT1,PDPN,SCUBE1,MTOR,SOD2,AHNAK2,SPARC,GAP43,GAS6,GATA4,MAPK8IP3,AJAP1,FERMT2,GP5,TBXA2R,ADAMTS13,CBX5,UBASH3B,HBB,CFH,P2RY12,TNC,IFNA4,IFNA5,IFNA6,IFNA10,IFNA17,IFNA21,NLRP6,ILK,IRF1,ITGB1,ITPK1,ITPR2,ITPR3,K…
GO: Biological Process	GO:0002483	antigen processing and presentation of endogenous peptide antigen		0.0009095	1	0.1779	1	6	19	ERAP1,ERAP2,HLA-B,HLA-C,HLA-DRB1,HLA-E
GO: Biological Process	GO:0150115	cell-substrate junction organization		0.0009586	1	0.1779	1	17	114	BCR,WHAMM,ITGB1BP1,PIK3R1,PLEC,COL16A1,COL17A1,PTPRA,WDPCP,PTK2B,CORO2B,SORBS1,FERMT2,STON1,LAMA3,LIMS1,SMAD3
GO: Biological Process	GO:0072006	nephron development		0.0009726	1	0.1779	1	22	166	ACTA2,JAG1,AGTR1,PROM1,PAX2,COL4A3,COL4A4,IRX3,FAT4,DSPP,RET,LGR4,CITED2,FGF1,ADAMTS16,HNF1B,TFAP2B,CFH,WNT2B,IL6R,ILK,NPHS2
GO: Biological Process	GO:0010543	regulation of platelet activation		0.0009738	1	0.1779	1	9	41	SERPINE2,PLEK,PRKCA,CELA2A,F2,SELP,PDPN,GP5,UBASH3B
GO: Biological Process	GO:0034329	cell junction assembly		0.0009903	1	0.1779	1	49	482	FZD1,AFDN,LRRN1,PCDHB16,FLCN,BCR,WHAMM,CLDN1,ITGB1BP1,NRXN2,PIK3R1,PLEC,PLXNB1,SDK2,COL16A1,COL17A1,DNM3,PRKCA,FBLIM1,SPOCK2,MDGA2,PTPRA,WDPCP,EPHA7,PTK2B,CORO2B,ADGRL1,SORBS1,PDLIM5,STAU2,GAP43,CLSTN2,ADGRL2,FERMT2,GPM6A,STON1,PCDHB9,PLXNB2,FLRT2,VASP,ILK,ITGB1,FZD5,AMIGO2,LAMA3,LIMS1,CBLN2,LRP4,SMAD3
GO: Biological Process	GO:0043578	nuclear matrix organization		0.001007	1	0.1779	1	3	4	SUN2,SYNE1,TPR
GO: Biological Process	GO:0061110	dense core granule biogenesis		0.001007	1	0.1779	1	3	4	CHGA,SERPINE2,PRKCA
GO: Biological Process	GO:0031589	cell-substrate adhesion		0.001024	1	0.1779	1	42	397	MDK,FZD7,JAG1,MUC4,BCR,WHAMM,CDKN2A,ITGB1BP1,PIK3R1,RIN2,COL13A1,COL16A1,COL17A1,SNED1,DAG1,SPOCK2,PTPRA,ECM2,WDPCP,LAMC3,PTK2B,CORO2B,FERMT1,SORBS1,PDPN,SIGLEC1,GAS6,PARVG,FREM1,AJAP1,FERMT2,GP5,STON1,ADAMTS13,UTRN,FNDC3B,ILK,ITGA1,ITGB1,ITGB5,LIMS1,SMAD3
GO: Biological Process	GO:0060337	type I interferon signaling pathway		0.001031	1	0.1779	1	15	95	DCST1,PTPN1,NLRC5,IFITM2,HLA-B,HLA-C,HLA-E,IFNA4,IFNA5,IFNA6,IFNA10,IFNA17,IFNA21,IRF1,JAK1
GO: Biological Process	GO:0022604	regulation of cell morphogenesis		0.001083	1	0.1827	1	38	350	MDK,FMNL2,AFDN,MOV10,CPNE5,CAPRIN2,MYO5B,BRWD1,SYT2,ITGB1BP1,PLAA,BAMBI,PLXNA2,PLXNB1,SS18L1,PLXNA4,FBLIM1,MYL12B,DAG1,WDPCP,EPB41L2,F2,PTK2B,CFDP1,BAIAP2,RHOBTB3,PDPN,STAU2,SPARC,ARHGAP15,SPTA1,FERMT2,PLXNB2,EZR,ZNF135,ILK,LST1,LIMS1
GO: Biological Process	GO:0002286	T cell activation involved in immune response		0.001148	1	0.1861	1	18	126	MDK,CD80,IL27,PSEN2,CLEC4E,RPS6,MTOR,CRACR2A,HLA-DMB,HLA-DRB1,IFNA4,IFNA5,IFNA6,IFNA10,IFNA17,IFNA21,IL6R,IRF1
GO: Biological Process	GO:0071357	cellular response to type I interferon		0.001151	1	0.1861	1	15	96	DCST1,PTPN1,NLRC5,IFITM2,HLA-B,HLA-C,HLA-E,IFNA4,IFNA5,IFNA6,IFNA10,IFNA17,IFNA21,IRF1,JAK1
GO: Biological Process	GO:0033623	regulation of integrin activation		0.001229	1	0.1915	1	6	20	PLEK,FBLIM1,SELP,FERMT1,FERMT2,P2RY12
GO: Biological Process	GO:0034330	cell junction organization		0.001233	1	0.1915	1	75	820	FZD1,AFDN,LRRN1,PCDHB16,ARF4,TMEFF1,CAPRIN2,FLCN,MYO5B,BCR,BMP6,CAST,WHAMM,CLDN1,ITGB1BP1,NRXN2,PIK3R1,TJP2,PLEC,PLXNB1,SDK2,COL16A1,COL17A1,DNM3,PRKCA,FBLIM1,LZTS3,DAG1,SPOCK2,MDGA2,PTPRA,ARHGAP44,NECTIN2,IQSEC3,WDPCP,EPHA7,SVEP1,PTK2B,CORO2B,BAIAP2,TUBB,ADGRL1,SORBS1,PDLIM5,SLC6A1,XIRP2,STAU2,IGSF9B,PALLD,SPARC,GAP43,CLSTN2,DIP2A,ADGRL2,FERMT2,GPM6A,STON1,PCDHB9,RASSF8,SEZ6L,PLXNB2,FLRT2,UTRN,V…
GO: Biological Process	GO:0003013	circulatory system process		0.001285	1	0.1956	1	66	704	MKKS,ABR,ACTA2,MEF2A,ADORA3,AGTR1,CYP4F2,SLC4A4,BCR,BMP6,CACNA1H,NOS2,CALM3,NTSR1,OLR1,SLC28A2,ITGB1BP1,CHGA,PIK3R1,TJP2,COL4A3,NUP155,PRKCA,PSEN2,CYP11B1,CACNG6,NAMPT,RAMP3,SVEP1,RYR3,CORO2B,SCN5A,CXCL12,SGCD,SLC1A5,SLC6A1,CELF2,MTOR,CORIN,SOD2,SCN3B,ERAP1,GAS6,GATA4,ERAP2,ADAMTS16,TACR1,FERMT2,TBXA2R,AKAP13,HBB,TRPV1,HTR2A,SLC2A13,CXCR2,SLCO3A1,ITGA1,ITPR2,ITPR3,SLC38A1,KCNJ5,KCNJ12,LEPR,SLC7A5…
GO: Biological Process	GO:0007416	synapse assembly		0.001319	1	0.1969	1	26	214	FZD1,LRRN1,PCDHB16,NRXN2,PIK3R1,PLXNB1,SDK2,DNM3,PRKCA,SPOCK2,MDGA2,EPHA7,ADGRL1,PDLIM5,STAU2,GAP43,CLSTN2,ADGRL2,GPM6A,PCDHB9,PLXNB2,FLRT2,FZD5,AMIGO2,CBLN2,LRP4
GO: Biological Process	GO:0150063	visual system development		0.001361	1	0.1993	1	46	452	JAG1,ABCB5,CRYBG3,MYOM1,PRDM1,PROM1,BMP6,BMPR1B,PAX2,PCNT,PITX3,SDK2,SLC4A7,CLIC4,RAX,CRYGB,CTNS,IFT140,LAMA1,RET,WDPCP,SPRED1,CLN8,LAMC3,CITED2,FAT1,FBN2,FLT1,STAU2,TTLL5,GPD2,GPM6A,KERA,TFAP2B,CFH,USP45,P2RY12,WNT2B,NKD1,MDM1,FZD5,SLC17A7,MTERF4,LIMK2,RP1L1,SMAD3
GO: Biological Process	GO:0007044	cell-substrate junction assembly		0.001433	1	0.2059	1	16	108	BCR,WHAMM,ITGB1BP1,PLEC,COL16A1,COL17A1,PTPRA,WDPCP,PTK2B,CORO2B,SORBS1,FERMT2,STON1,LAMA3,LIMS1,SMAD3
GO: Biological Process	GO:0007611	learning or memory		0.001476	1	0.2082	1	36	332	ASIC1,MDK,ADCY8,SLC12A5,AMPH,ARF4,PDE8B,DNAH11,SLC11A2,NTSR1,OPRK1,TMOD2,NRXN2,CNTNAP2,PRKCA,CTNS,PSEN2,DBI,UBA6,CLN8,ABCA7,FOS,ARL6IP5,CPEB3,SLC6A1,MTOR,GATM,TACR1,HTR2A,ITGB1,ITPR3,SLC17A7,KCNAB1,KRAS,LMX1A,JPH3
GO: Biological Process	GO:0001655	urogenital system development		0.001579	1	0.216	1	42	406	ACTA2,CYS1,JAG1,AGTR1,FLCN,PRDM1,PROM1,BMP6,PAX2,PCNT,CENPF,CER1,COL4A3,COL4A4,IRX3,TIPARP,FAT4,DSPP,RET,LIN28A,WDPCP,EPHA7,LGR4,CITED2,FGF1,PSAPL1,ADAMTS16,HNF1B,CNTRL,TFAP2B,TP73,CFH,TNC,WNT2B,ZBTB14,IL6R,CXCR2,ILK,NPHS2,LRP4,SMAD3,SMAD5
GO: Biological Process	GO:0060429	epithelium development		0.001587	1	0.216	1	127	1532	MKKS,APCDD1,ACTA2,MDK,MYSM1,FZD1,FZD7,CLIC5,JAG1,AGTR1,AFDN,ALPI,AQP3,CHRD,MUC2,KRT36,SCEL,BCR,PRDM1,PROM1,BMP6,SOCS3,MAP7,CBR1,CLDN1,KRT75,PAX2,PAX3,PCK2,PCNT,COL22A1,TGM5,CER1,TFCP2L1,SERPINE2,MYO3B,PITX3,TJP2,TOLLIP,POU2F3,PLXNA2,SLC4A7,CLIC4,IRX3,CRYGB,NCOR2,CSNK2B,LHFPL5,IFT140,PSEN2,ABCA12,CELA2A,LAMA1,DAG1,DBI,KRTAP10-9,EHF,FAT4,DSC3,DSPP,RET,WDPCP,SETDB2,LATS2,LINC-PINT,SPRED1,ELF5,EPHA7,…
GO: Biological Process	GO:0015807	L-amino acid transport		0.001756	1	0.2334	1	12	71	NTSR1,CTNS,SLC36A2,CLN8,ARL6IP5,SLC1A5,SLC3A1,SLC36A3,ITGB1,SLC38A1,SLC17A7,SLC7A5
GO: Biological Process	GO:0048880	sensory system development		0.001774	1	0.2334	1	46	458	JAG1,ABCB5,CRYBG3,MYOM1,PRDM1,PROM1,BMP6,BMPR1B,PAX2,PCNT,PITX3,SDK2,SLC4A7,CLIC4,RAX,CRYGB,CTNS,IFT140,LAMA1,RET,WDPCP,SPRED1,CLN8,LAMC3,CITED2,FAT1,FBN2,FLT1,STAU2,TTLL5,GPD2,GPM6A,KERA,TFAP2B,CFH,USP45,P2RY12,WNT2B,NKD1,MDM1,FZD5,SLC17A7,MTERF4,LIMK2,RP1L1,SMAD3
GO: Biological Process	GO:0034340	response to type I interferon		0.001941	1	0.2511	1	15	101	DCST1,PTPN1,NLRC5,IFITM2,HLA-B,HLA-C,HLA-E,IFNA4,IFNA5,IFNA6,IFNA10,IFNA17,IFNA21,IRF1,JAK1
GO: Biological Process	GO:0001654	eye development		0.002061	1	0.2622	1	45	449	JAG1,ABCB5,CRYBG3,MYOM1,PRDM1,PROM1,BMP6,BMPR1B,PAX2,PCNT,PITX3,SDK2,SLC4A7,CLIC4,RAX,CRYGB,CTNS,IFT140,LAMA1,RET,WDPCP,SPRED1,CLN8,LAMC3,CITED2,FAT1,FBN2,FLT1,STAU2,TTLL5,GPD2,GPM6A,KERA,TFAP2B,CFH,USP45,WNT2B,NKD1,MDM1,FZD5,SLC17A7,MTERF4,LIMK2,RP1L1,SMAD3
GO: Biological Process	GO:0072080	nephron tubule development		0.002363	1	0.2816	1	15	103	JAG1,AGTR1,PROM1,PAX2,IRX3,FAT4,DSPP,LGR4,CITED2,FGF1,ADAMTS16,HNF1B,TFAP2B,WNT2B,ILK
GO: Biological Process	GO:0003333	amino acid transmembrane transport		0.002363	1	0.2816	1	15	103	SLC7A14,SLC6A18,NTSR1,SLC36A2,CLN8,ARL6IP5,SLC1A5,SLC3A1,PDPN,SLC15A4,SLC36A3,ITGB1,SLC38A1,SLC17A7,SLC7A5
GO: Biological Process	GO:0098816	mini excitatory postsynaptic potential		0.002395	1	0.2816	1	3	5	AFDN,IGSF11,SYNE1
GO: Biological Process	GO:1903691	positive regulation of wound healing, spreading of epidermal cells		0.002395	1	0.2816	1	3	5	FERMT1,MTOR,FERMT2
GO: Biological Process	GO:0061884	regulation of mini excitatory postsynaptic potential		0.002395	1	0.2816	1	3	5	AFDN,IGSF11,SYNE1
GO: Biological Process	GO:2001053	regulation of mesenchymal cell apoptotic process		0.002605	1	0.2994	1	5	16	GDF5,PAX2,DSPP,HNF1B,SYNE1
GO: Biological Process	GO:1904892	regulation of receptor signaling pathway via STAT		0.002656	1	0.2994	1	17	125	SOCS3,LEPROT,RET,GGNBP2,F2,PTK2B,GHR,IFNA4,IFNA5,IFNA6,IFNA10,IFNA17,IFNA21,IL6R,IRF1,JAK1,HMGA2
GO: Biological Process	GO:0001954	positive regulation of cell-matrix adhesion		0.002662	1	0.2994	1	11	65	ITGB1BP1,RIN2,COL16A1,DAG1,PTK2B,FERMT1,FERMT2,UTRN,ILK,LIMS1,SMAD3
GO: Biological Process	GO:0030182	neuron differentiation		0.002702	1	0.2996	1	133	1639	GDF5,MDK,CSMD3,MEF2A,SLC12A5,FZD1,FZD7,CLIC5,JAG1,AFDN,ALCAM,MOV10,CPNE5,ARF4,TMEFF1,NRBP2,UNC5C,CAPRIN2,MTR,IRS2,MYO5B,BBS1,PRDM1,PROM1,BMP6,BMPR1B,HERC1,SLC11A2,CAMK2A,SYT2,UHMK1,PAX2,PAX3,PRTG,COPS2,SERPINE2,PLAA,PIK3R1,MYO3B,PITX3,PLXNA2,PLXNB1,DDIT4,SDK2,SLC4A7,IRX3,AATK,CHD5,SS18L1,CNTNAP2,PLXNA4,DNM3,LHFPL5,PRKCA,IFT140,LZTS3,LAMA1,DAG1,MDGA2,DCC,PTPRA,ARHGAP44,GRIN3A,TRAPPC9,DNMT3B,FAT4,R…
GO: Biological Process	GO:0046425	regulation of receptor signaling pathway via JAK-STAT		0.002771	1	0.3028	1	16	115	SOCS3,LEPROT,RET,GGNBP2,F2,PTK2B,GHR,IFNA4,IFNA5,IFNA6,IFNA10,IFNA17,IFNA21,IL6R,IRF1,HMGA2
GO: Biological Process	GO:0043010	camera-type eye development		0.002819	1	0.3028	1	40	394	JAG1,CRYBG3,MYOM1,PROM1,BMPR1B,PAX2,PCNT,PITX3,SDK2,SLC4A7,CLIC4,RAX,CRYGB,CTNS,IFT140,LAMA1,RET,WDPCP,SPRED1,CLN8,LAMC3,CITED2,FAT1,FBN2,FLT1,TTLL5,GPD2,GPM6A,KERA,TFAP2B,CFH,USP45,WNT2B,MDM1,FZD5,SLC17A7,MTERF4,LIMK2,RP1L1,SMAD3
GO: Biological Process	GO:0001952	regulation of cell-matrix adhesion		0.002968	1	0.3028	1	18	137	JAG1,MUC4,CDKN2A,ITGB1BP1,PIK3R1,RIN2,COL16A1,DAG1,PTPRA,WDPCP,PTK2B,FERMT1,AJAP1,FERMT2,UTRN,ILK,LIMS1,SMAD3
GO: Biological Process	GO:0050951	sensory perception of temperature stimulus		0.002979	1	0.3028	1	7	31	NTSR1,OPRK1,CXCL12,CPEB3,MMP24,TRPV1,HTR2A
GO: Biological Process	GO:0030168	platelet activation		0.003002	1	0.3028	1	21	170	DGKE,DGKD,SERPINE2,PIK3R1,PLCG2,PLEK,PRKCA,CELA2A,F2,VAV3,SELP,PDPN,GP5,ADAMTS13,UBASH3B,HBB,CFH,P2RY12,ILK,ITPR2,ITPR3
GO: Biological Process	GO:0001658	branching involved in ureteric bud morphogenesis		0.003013	1	0.3028	1	11	66	AGTR1,PAX2,FAT4,DSPP,LGR4,CITED2,FGF1,ADAMTS16,HNF1B,WNT2B,ILK
GO: Biological Process	GO:0014070	response to organic cyclic compound		0.003033	1	0.3028	1	89	1037	NRIP1,ADCY8,PLIN2,AGTR1,OSBPL7,ALAD,ALDH3A1,GPAM,AQP3,EPG5,MTAP,P2RY13,NDUFS4,BMP6,NOS2,CALM3,CASP9,CAV2,CLDN1,OPRK1,P2RY11,PCK2,PIK3R1,RECQL5,PITX3,PLCG2,DDIT4,TIPARP,NCOR2,PRKCA,CYP8B1,DAG1,DDX1,ARNT2,DNMT3B,EEF2,RNF6,EIF4E,CATSPERB,RAMP3,RYR3,ACSL1,PTK2B,RAPGEF3,FDX1,SCN5A,DDX17,FOS,ARL6IP5,SLC6A1,MTOR,NSG1,SPARC,GGT5,GHR,IFIH1,MLC1,GLDC,TACR1,TBXA2R,HNF1B,CRACR2A,SOX30,TMF1,AKAP13,HNRNPD,UCP3…
GO: Biological Process	GO:0016358	dendrite development		0.003043	1	0.3028	1	33	310	CSMD3,MEF2A,SLC12A5,AFDN,ARF4,TMEFF1,CAPRIN2,MYO5B,BBS1,SLC11A2,CAMK2A,SS18L1,DNM3,LZTS3,DCC,ARHGAP44,GRIN3A,UBA6,BAIAP2,CPEB3,PREX2,PDLIM5,IGF2BP1,MTOR,STAU2,HECW1,DIP2A,SYNE1,LZTS1,ILK,ITGB1,LST1,LRP4
GO: Biological Process	GO:0048854	brain morphogenesis		0.003113	1	0.3058	1	9	48	MKKS,AFDN,BBS1,OTX1,PAX2,PCNT,PSEN2,FANCD2,GDF7
GO: Biological Process	GO:0061326	renal tubule development		0.003438	1	0.331	1	15	107	JAG1,AGTR1,PROM1,PAX2,IRX3,FAT4,DSPP,LGR4,CITED2,FGF1,ADAMTS16,HNF1B,TFAP2B,WNT2B,ILK
GO: Biological Process	GO:0097152	mesenchymal cell apoptotic process		0.003497	1	0.331	1	5	17	GDF5,PAX2,DSPP,HNF1B,SYNE1
GO: Biological Process	GO:0019885	antigen processing and presentation of endogenous peptide antigen via MHC class I		0.003497	1	0.331	1	5	17	ERAP1,ERAP2,HLA-B,HLA-C,HLA-E
GO: Biological Process	GO:0043331	response to dsRNA		0.003561	1	0.333	1	10	58	DDX1,IFIH1,IFNA4,IFNA5,IFNA6,IFNA10,IFNA17,IFNA21,ZC3HAV1,PELI1
GO: Biological Process	GO:0006952	defense response		0.003616	1	0.3334	1	153	1935	ABR,ASIC1,MDK,TRIM59,ADCY8,ADORA3,AGTR1,MOV10,AOAH,GPAM,CCL3L3,PDE8B,MUC2,MUC4,BCR,NDUFS4,PRDM1,BMP6,BMPR1B,CD200R1L,NOS2,NT5E,CAMK2A,SOCS3,OLR1,CLDN1,OPRK1,CD6,P2RY11,IL27,CHGA,PLAA,PLA2G2A,TOLLIP,CCR1,PLCG2,RNF26,DDIT4,CREBBP,PPM1B,PRB3,PRKCA,WFDC12,NLRP12,MASP1,TBKBP1,PSEN2,DBI,DCST1,SIGLEC15,DDX1,PTPN1,TOMM70,CLEC4E,NECTIN2,DNASE1,SIGLEC14,EIF4E,CALCRL,LGR4,C1RL,SIRPB1,F2,FANCA,FANCD2,PTK2B,N…
GO: Biological Process	GO:0050890	cognition		0.003651	1	0.3334	1	38	375	GPR155,ASIC1,MDK,ADCY8,SLC12A5,AMPH,ARF4,PDE8B,DNAH11,NDUFS4,SLC11A2,NTSR1,OPRK1,TMOD2,NRXN2,CNTNAP2,PRKCA,CTNS,PSEN2,DBI,UBA6,CLN8,ABCA7,FOS,ARL6IP5,CPEB3,SLC6A1,MTOR,GATM,TACR1,HTR2A,ITGB1,ITPR3,SLC17A7,KCNAB1,KRAS,LMX1A,JPH3
GO: Biological Process	GO:0060290	transdifferentiation		0.003877	1	0.3498	1	4	11	GATA4,TBX5,TERT,SMAD3
GO: Biological Process	GO:1905039	carboxylic acid transmembrane transport		0.00402	1	0.351	1	20	163	SLC7A14,IRS2,SLC6A18,NTSR1,PRKAB2,SLC36A2,CLN8,ACSL1,ARL6IP5,SLC1A5,SLC3A1,PDPN,SLC15A4,SLC36A3,SLC25A32,ITGB1,SLC38A1,SLC17A7,SLC25A21,SLC7A5
GO: Biological Process	GO:0048813	dendrite morphogenesis		0.004136	1	0.351	1	22	186	MEF2A,AFDN,CAPRIN2,MYO5B,SLC11A2,CAMK2A,SS18L1,DNM3,LZTS3,ARHGAP44,BAIAP2,PREX2,PDLIM5,IGF2BP1,STAU2,HECW1,DIP2A,SYNE1,LZTS1,ILK,ITGB1,LRP4
GO: Biological Process	GO:0048699	generation of neurons		0.004286	1	0.351	1	143	1802	GDF5,MDK,CSMD3,MEF2A,SLC12A5,FZD1,FZD7,CLIC5,JAG1,AFDN,ALCAM,MOV10,CPNE5,ARF4,TMEFF1,NRBP2,UNC5C,CAPRIN2,MTR,ASTN1,IRS2,MYO5B,BBS1,PRDM1,PROM1,BMP6,BMPR1B,HERC1,SLC11A2,CAMK2A,SYT2,UHMK1,PAX2,PAX3,PCNT,PRTG,ADGRG1,COPS2,SERPINE2,PLAA,PIK3R1,MYO3B,PITX3,PLXNA2,PLXNB1,DDIT4,SDK2,SLC4A7,IRX3,HES2,AATK,CHD5,SS18L1,CNTNAP2,PLXNA4,DNM3,LHFPL5,PRKCA,IFT140,LZTS3,LAMA1,DAG1,MDGA2,DCC,PTPRA,ARHGAP44,GRIN3…
GO: Biological Process	GO:1902475	L-alpha-amino acid transmembrane transport		0.004293	1	0.351	1	11	69	NTSR1,SLC36A2,CLN8,ARL6IP5,SLC1A5,SLC3A1,SLC15A4,ITGB1,SLC38A1,SLC17A7,SLC7A5
GO: Biological Process	GO:1903825	organic acid transmembrane transport		0.00431	1	0.351	1	20	164	SLC7A14,IRS2,SLC6A18,NTSR1,PRKAB2,SLC36A2,CLN8,ACSL1,ARL6IP5,SLC1A5,SLC3A1,PDPN,SLC15A4,SLC36A3,SLC25A32,ITGB1,SLC38A1,SLC17A7,SLC25A21,SLC7A5
GO: Biological Process	GO:0002717	positive regulation of natural killer cell mediated immunity		0.004326	1	0.351	1	7	33	NECTIN2,KLRK1,SH2D1B,KLRC4-KLRK1,HLA-E,KIR2DL4,KLRC2
GO: Biological Process	GO:0043314	negative regulation of neutrophil degranulation		0.004424	1	0.351	1	2	2	ABR,BCR
GO: Biological Process	GO:1901856	negative regulation of cellular respiration		0.004424	1	0.351	1	2	2	FLCN,TRAP1
GO: Biological Process	GO:0007527	adult somatic muscle development		0.004424	1	0.351	1	2	2	LINC-PINT,UTRN
GO: Biological Process	GO:2000707	positive regulation of dense core granule biogenesis		0.004424	1	0.351	1	2	2	CHGA,PRKCA
GO: Biological Process	GO:0098659	inorganic cation import across plasma membrane		0.004483	1	0.351	1	15	110	SLC12A5,ATP4A,SLC11A2,RAMP3,SCN5A,SLC6A1,SLC9A3,SLC12A7,SLC9A9,SLC9C1,TRPV1,STEAP2,KCNJ5,KCNJ12,KCNJ15
GO: Biological Process	GO:0001657	ureteric bud development		0.004483	1	0.351	1	15	110	AGTR1,PAX2,CER1,FAT4,DSPP,RET,LGR4,CITED2,FGF1,ADAMTS16,HNF1B,WNT2B,ILK,SMAD3,SMAD5
GO: Biological Process	GO:0099587	inorganic ion import across plasma membrane		0.004483	1	0.351	1	15	110	SLC12A5,ATP4A,SLC11A2,RAMP3,SCN5A,SLC6A1,SLC9A3,SLC12A7,SLC9A9,SLC9C1,TRPV1,STEAP2,KCNJ5,KCNJ12,KCNJ15
GO: Biological Process	GO:0010572	positive regulation of platelet activation		0.004561	1	0.351	1	3	6	PLEK,SELP,PDPN
GO: Biological Process	GO:0051938	L-glutamate import		0.004589	1	0.351	1	5	18	NTSR1,CLN8,ARL6IP5,ITGB1,SLC17A7
GO: Biological Process	GO:1901890	positive regulation of cell junction assembly		0.00462	1	0.351	1	16	121	LRRN1,CLDN1,ITGB1BP1,PIK3R1,COL16A1,PRKCA,ADGRL1,STAU2,CLSTN2,ADGRL2,FERMT2,FLRT2,AMIGO2,LIMS1,CBLN2,SMAD3
GO: Biological Process	GO:0030198	extracellular matrix organization		0.004692	1	0.351	1	42	431	ACAN,CAV2,COL22A1,COL4A2,COL4A3,COL4A4,COL6A2,COL13A1,COL16A1,COL17A1,ADAMTS2,HAPLN1,LAMA1,DAG1,SPOCK2,CRISPLD2,DSPP,ECM2,EXOC8,LAMC3,FBN2,FERMT1,PDPN,SCUBE1,SPARC,GAS6,MMP24,ADAMTS16,ADAMTS13,ADAMTS5,TNFRSF1B,FLRT2,ERO1B,TNC,ITGA1,ITGB1,ITGB5,KAZALD1,KLKB1,LAMA3,LAMA4,SMAD3
GO: Biological Process	GO:0043330	response to exogenous dsRNA		0.004753	1	0.351	1	9	51	DDX1,IFIH1,IFNA4,IFNA5,IFNA6,IFNA10,IFNA17,IFNA21,ZC3HAV1
GO: Biological Process	GO:0098657	import into cell		0.004869	1	0.351	1	29	271	SLC12A5,IRS2,ATP4A,SLC11A2,NTSR1,DNM3,SLC36A2,CLN8,RAMP3,ACSL1,SCN5A,ARL6IP5,SLC1A5,SLC6A1,SLC9A3,SLC15A4,SLC12A7,SLC9A9,SLC9C1,SYNE1,GSG1L,TRPV1,STEAP2,ITGB1,SLC38A1,KCNJ5,KCNJ12,KCNJ15,SLC7A5
GO: Biological Process	GO:0072164	mesonephric tubule development		0.004884	1	0.351	1	15	111	AGTR1,PAX2,CER1,FAT4,DSPP,RET,LGR4,CITED2,FGF1,ADAMTS16,HNF1B,WNT2B,ILK,SMAD3,SMAD5
GO: Biological Process	GO:0072163	mesonephric epithelium development		0.004884	1	0.351	1	15	111	AGTR1,PAX2,CER1,FAT4,DSPP,RET,LGR4,CITED2,FGF1,ADAMTS16,HNF1B,WNT2B,ILK,SMAD3,SMAD5
GO: Biological Process	GO:0043062	extracellular structure organization		0.004884	1	0.351	1	42	432	ACAN,CAV2,COL22A1,COL4A2,COL4A3,COL4A4,COL6A2,COL13A1,COL16A1,COL17A1,ADAMTS2,HAPLN1,LAMA1,DAG1,SPOCK2,CRISPLD2,DSPP,ECM2,EXOC8,LAMC3,FBN2,FERMT1,PDPN,SCUBE1,SPARC,GAS6,MMP24,ADAMTS16,ADAMTS13,ADAMTS5,TNFRSF1B,FLRT2,ERO1B,TNC,ITGA1,ITGB1,ITGB5,KAZALD1,KLKB1,LAMA3,LAMA4,SMAD3
GO: Biological Process	GO:0019883	antigen processing and presentation of endogenous antigen		0.005245	1	0.37	1	6	26	ERAP1,ERAP2,HLA-B,HLA-C,HLA-DRB1,HLA-E
GO: Biological Process	GO:0045229	external encapsulating structure organization		0.00529	1	0.37	1	42	434	ACAN,CAV2,COL22A1,COL4A2,COL4A3,COL4A4,COL6A2,COL13A1,COL16A1,COL17A1,ADAMTS2,HAPLN1,LAMA1,DAG1,SPOCK2,CRISPLD2,DSPP,ECM2,EXOC8,LAMC3,FBN2,FERMT1,PDPN,SCUBE1,SPARC,GAS6,MMP24,ADAMTS16,ADAMTS13,ADAMTS5,TNFRSF1B,FLRT2,ERO1B,TNC,ITGA1,ITGB1,ITGB5,KAZALD1,KLKB1,LAMA3,LAMA4,SMAD3
GO: Biological Process	GO:0048041	focal adhesion assembly		0.005292	1	0.37	1	13	91	BCR,WHAMM,ITGB1BP1,COL16A1,PTPRA,WDPCP,PTK2B,CORO2B,SORBS1,FERMT2,STON1,LIMS1,SMAD3
GO: Biological Process	GO:0050891	multicellular organismal water homeostasis		0.005388	1	0.3726	1	12	81	ADCY8,CYP4F2,AQP3,MYO5B,CLDN1,PRKAR1A,ABCA12,CELA2A,TMPRSS13,SCTR,FLG,TFAP2B
GO: Biological Process	GO:0072009	nephron epithelium development		0.005425	1	0.3726	1	16	123	JAG1,AGTR1,PROM1,PAX2,IRX3,FAT4,DSPP,LGR4,CITED2,FGF1,ADAMTS16,HNF1B,TFAP2B,WNT2B,ILK,NPHS2
GO: Biological Process	GO:1902287	semaphorin-plexin signaling pathway involved in axon guidance		0.005522	1	0.3727	1	4	12	PLXNA2,PLXNB1,PLXNA4,PLXNB2
GO: Biological Process	GO:0030953	astral microtubule organization		0.005522	1	0.3727	1	4	12	TACC3,TACC2,EZR,LIMK2
GO: Biological Process	GO:0001763	morphogenesis of a branching structure		0.006328	1	0.4234	1	27	252	MDK,AGTR1,PRDM1,SOCS3,PAX2,COL13A1,CLIC4,LAMA1,DAG1,FAT4,DSPP,EPHA7,LGR4,ETV4,CITED2,FGF1,CXCL12,FLT1,ADAMTS16,HNF1B,TNC,WNT2B,ILK,FZD5,KRAS,GDF7,HMGA2
GO: Biological Process	GO:0048714	positive regulation of oligodendrocyte differentiation		0.006383	1	0.4234	1	6	27	MDK,DAG1,PTPRA,MTOR,TNFRSF1B,TP73
GO: Biological Process	GO:0072078	nephron tubule morphogenesis		0.006562	1	0.4316	1	12	83	AGTR1,PAX2,IRX3,FAT4,DSPP,LGR4,CITED2,FGF1,ADAMTS16,HNF1B,WNT2B,ILK
GO: Biological Process	GO:0001823	mesonephros development		0.006787	1	0.439	1	15	115	AGTR1,PAX2,CER1,FAT4,DSPP,RET,LGR4,CITED2,FGF1,ADAMTS16,HNF1B,WNT2B,ILK,SMAD3,SMAD5
GO: Biological Process	GO:0007229	integrin-mediated signaling pathway		0.006787	1	0.439	1	15	115	ITGB1BP1,PLEK,COL16A1,PTPRA,PTK2B,VAV3,FERMT1,FERMT2,ADAMTS13,ILK,ITGA1,ITGB1,ITGB5,LAMA3,LIMS1
GO: Biological Process	GO:0007267	cell-cell signaling		0.007074	1	0.4511	1	153	1971	GDF5,ABR,APCDD1,ASIC1,ABHD6,MDFI,MDK,ADCY8,SLC12A5,FZD1,FZD7,AGTR1,SORCS2,AFDN,ATP6V1C2,MOV10,AMPH,RNF213,DGKE,KMO,PCDHB16,PDE8B,CAPRIN2,CCAR2,IRS2,MYO5B,STAC3,SCEL,BCL9,BCR,BMP6,CACNA1H,NOS2,CALM3,CAMK2A,NTSR1,IGSF11,SYT2,CAV2,OPRK1,PCK2,ALPK2,TMOD2,ADGRG1,PFKFB2,CHGA,CDK14,CHRNA2,CER1,SERPINE2,NRXN2,BAMBI,CCR1,PLAT,PLCG2,MDFIC,PPM1A,PPM1B,NUP155,CSNK2B,CNTNAP2,PRKCA,PSEN2,CELA2A,DAG1,DBI,DCC,PT…
GO: Biological Process	GO:0030029	actin filament-based process		0.007118	1	0.4511	1	75	879	MKKS,ABR,ACTA2,MDK,FMNL2,MEF2A,CDC42BPA,MYO5B,NEB,BCR,CACNA1H,WHAMM,ITGB1BP1,TMOD2,ABRACL,PIK3R1,SUN2,MYO3B,PLEK,CNN2,NUP155,PRKAR1A,SIGLEC15,PTPN1,ARHGAP44,IQSEC3,WASH3P,MYO15A,EPB41L2,OBSCN,PTK2B,FAT1,CORO2B,RAPGEF3,SCN5A,BAIAP2,CXCL12,NEBL,SGCD,MYO19,RHOBTB3,ASAP3,SORBS1,PDLIM5,PDPN,PFN4,XIRP2,MTOR,STAU2,ENAH,C9orf72,PALLD,SCN3B,SPTA1,GATA4,PARVG,TACR1,FERMT2,LMOD3,AKAP13,WHAMMP3,CAVIN4,AMOTL1…
GO: Biological Process	GO:0006099	tricarboxylic acid cycle		0.007149	1	0.4511	1	7	36	ACO1,NDUFS4,PDHB,DLD,IDH3A,IREB2,FAHD1
GO: Biological Process	GO:0060675	ureteric bud morphogenesis		0.007354	1	0.454	1	11	74	AGTR1,PAX2,FAT4,DSPP,LGR4,CITED2,FGF1,ADAMTS16,HNF1B,WNT2B,ILK
GO: Biological Process	GO:0031175	neuron projection development		0.007446	1	0.454	1	98	1197	MDK,CSMD3,MEF2A,SLC12A5,FZD1,CLIC5,AFDN,ALCAM,MOV10,CPNE5,ARF4,TMEFF1,UNC5C,CAPRIN2,MTR,IRS2,MYO5B,BBS1,BMPR1B,HERC1,SLC11A2,CAMK2A,SYT2,UHMK1,PAX2,PRTG,SERPINE2,PLAA,PIK3R1,MYO3B,PLXNA2,PLXNB1,AATK,SS18L1,CNTNAP2,PLXNA4,DNM3,LHFPL5,PRKCA,LZTS3,LAMA1,DAG1,DCC,PTPRA,ARHGAP44,GRIN3A,FAT4,RET,EEF1A1,RNF6,UBA6,EPHA10,EPHA7,EPHA8,EPHB4,LGR4,ETV4,PTK2B,BAIAP2,CXCL12,CPEB3,DPYSL4,PREX2,PDLIM5,IGF2BP1,MT…
GO: Biological Process	GO:0098719	sodium ion import across plasma membrane		0.007461	1	0.454	1	5	20	SCN5A,SLC6A1,SLC9A3,SLC9A9,SLC9C1
GO: Biological Process	GO:0050965	detection of temperature stimulus involved in sensory perception of pain		0.007461	1	0.454	1	5	20	NTSR1,CXCL12,MMP24,TRPV1,HTR2A
GO: Biological Process	GO:0032970	regulation of actin filament-based process		0.007487	1	0.454	1	42	443	MKKS,ACTA2,MDK,NEB,CACNA1H,WHAMM,ITGB1BP1,TMOD2,ABRACL,PIK3R1,MYO3B,PLEK,CNN2,SIGLEC15,ARHGAP44,WASH3P,PTK2B,CORO2B,RAPGEF3,SCN5A,BAIAP2,CXCL12,RHOBTB3,ASAP3,PDPN,PFN4,MTOR,STAU2,C9orf72,SPTA1,GATA4,TACR1,FERMT2,LMOD3,AKAP13,WHAMMP3,VASP,EZR,ILK,ARHGAP40,KANK4,SMAD3
GO: Biological Process	GO:1902285	semaphorin-plexin signaling pathway involved in neuron projection guidance		0.007575	1	0.4557	1	4	13	PLXNA2,PLXNB1,PLXNA4,PLXNB2
GO: Biological Process	GO:0048754	branching morphogenesis of an epithelial tube		0.007643	1	0.4563	1	22	196	MDK,AGTR1,PAX2,CLIC4,LAMA1,DAG1,FAT4,DSPP,LGR4,ETV4,CITED2,FGF1,CXCL12,FLT1,ADAMTS16,HNF1B,TNC,WNT2B,ILK,KRAS,GDF7,HMGA2
GO: Biological Process	GO:0050808	synapse organization		0.007849	1	0.4633	1	48	522	FZD1,AFDN,LRRN1,PCDHB16,ARF4,TMEFF1,CAPRIN2,MYO5B,CAST,NRXN2,PIK3R1,PLXNB1,SDK2,DNM3,PRKCA,LZTS3,DAG1,SPOCK2,MDGA2,ARHGAP44,IQSEC3,EPHA7,BAIAP2,TUBB,ADGRL1,SORBS1,PDLIM5,SLC6A1,STAU2,IGSF9B,PALLD,SPARC,GAP43,CLSTN2,DIP2A,ADGRL2,GPM6A,PCDHB9,SEZ6L,PLXNB2,FLRT2,UTRN,TNC,FZD5,AMIGO2,LMX1A,CBLN2,LRP4
GO: Biological Process	GO:0072088	nephron epithelium morphogenesis		0.007929	1	0.4633	1	12	85	AGTR1,PAX2,IRX3,FAT4,DSPP,LGR4,CITED2,FGF1,ADAMTS16,HNF1B,WNT2B,ILK
GO: Biological Process	GO:0060996	dendritic spine development		0.007939	1	0.4633	1	16	128	SLC12A5,AFDN,ARF4,CAPRIN2,MYO5B,CAMK2A,DNM3,LZTS3,ARHGAP44,UBA6,BAIAP2,CPEB3,PDLIM5,MTOR,STAU2,DIP2A
GO: Biological Process	GO:0072171	mesonephric tubule morphogenesis		0.008131	1	0.4674	1	11	75	AGTR1,PAX2,FAT4,DSPP,LGR4,CITED2,FGF1,ADAMTS16,HNF1B,WNT2B,ILK
GO: Biological Process	GO:0032835	glomerulus development		0.008131	1	0.4674	1	11	75	ACTA2,JAG1,PROM1,PAX2,COL4A3,COL4A4,RET,LGR4,CFH,IL6R,NPHS2
GO: Biological Process	GO:0048871	multicellular organismal homeostasis		0.008213	1	0.4687	1	53	589	MKKS,ABHD6,ADCY8,CYP4F2,AQP3,MTF1,FLCN,MUC2,MUC4,MYO5B,BARD1,BBS1,PROM1,BMP6,SLC11A2,NTSR1,CLDN1,SLC28A2,PIGR,TJP2,IRX3,PRKAB2,PRKAR1A,PRKCA,ABCA12,CELA2A,SIGLEC15,CLN8,TMPRSS13,LGR4,ACSL1,PTK2B,SCTR,FLG,GATM,PASK,TMEM119,ADAMTS5,TFAP2B,UBASH3B,USP45,OSCAR,TRPV1,HTR2A,POTEF,MUC13,MDM1,ITGB1,KRAS,LCA5,LAMA4,LEPR,RP1L1
GO: Biological Process	GO:0002323	natural killer cell activation involved in immune response		0.008339	1	0.4724	1	7	37	IFNA4,IFNA5,IFNA6,IFNA10,IFNA17,IFNA21,KLRC2
GO: Biological Process	GO:0006935	chemotaxis		0.008521	1	0.4792	1	62	710	MDK,MTUS1,AGTR1,ALCAM,CCL3L3,TMEFF1,UNC5C,IRS2,BMPR1B,PRTG,CHGA,PIK3R1,CCR1,PLXNA2,PLXNB1,PLXNA4,PRKCA,LAMA1,DAG1,DCC,PTPRA,RET,EPHA10,EPHA7,EPHA8,EPHB4,LGR4,ETV4,PTK2B,FGF1,CCL4,VAV3,CXCL12,FLT1,FPR1,DPYSL4,KLRK1,ENAH,PALLD,DOK5,GAP43,SPTA1,GAS6,KLRC4-KLRK1,MAPK8IP3,IL17RC,PLXNB2,IL17RA,FLRT2,VASP,EZR,P2RY12,IL6R,CXCR2,IL16,ITGA1,LAMA3,LHX3,GDF7,LMX1A,LSP1,SMAD3
GO: Biological Process	GO:0048666	neuron development		0.008737	1	0.4842	1	109	1358	MDK,CSMD3,MEF2A,SLC12A5,FZD1,CLIC5,AFDN,ALCAM,MOV10,CPNE5,ARF4,TMEFF1,UNC5C,CAPRIN2,MTR,IRS2,MYO5B,BBS1,PRDM1,BMPR1B,HERC1,SLC11A2,CAMK2A,SYT2,UHMK1,PAX2,PRTG,SERPINE2,PLAA,PIK3R1,MYO3B,PITX3,PLXNA2,PLXNB1,SLC4A7,AATK,SS18L1,CNTNAP2,PLXNA4,DNM3,LHFPL5,PRKCA,IFT140,LZTS3,LAMA1,DAG1,DCC,PTPRA,ARHGAP44,GRIN3A,FAT4,RET,WDPCP,EEF1A1,RNF6,UBA6,EPHA10,EPHA7,EPHA8,EPHB4,LGR4,ETV4,PCDH12,PTK2B,BAIAP2,CXCL…
GO: Biological Process	GO:0090151	establishment of protein localization to mitochondrial membrane		0.008891	1	0.4842	1	9	56	CALM3,TIMM22,TOMM70,TIMM13,BBC3,MOAP1,TP73,YWHAG,TOMM22
GO: Biological Process	GO:0043090	amino acid import		0.008891	1	0.4842	1	9	56	NTSR1,SLC36A2,CLN8,ARL6IP5,SLC1A5,SLC6A1,ITGB1,SLC17A7,SLC7A5
GO: Biological Process	GO:0007409	axonogenesis		0.008913	1	0.4842	1	50	552	ALCAM,TMEFF1,UNC5C,IRS2,MYO5B,BMPR1B,PAX2,PRTG,PIK3R1,PLXNA2,PLXNB1,AATK,PLXNA4,PRKCA,LAMA1,DAG1,DCC,PTPRA,RET,RNF6,EPHA10,EPHA7,EPHA8,EPHB4,LGR4,ETV4,BAIAP2,CXCL12,ENAH,C9orf72,PALLD,DOK5,GAP43,SPTA1,SPART,MAPK8IP3,KIF13B,PLXNB2,UCHL1,FLRT2,VASP,EZR,ILK,ITGB1,PRDM8,LAMA3,LHX3,GDF7,LMX1A,LRP4
GO: Biological Process	GO:0006865	amino acid transport		0.008964	1	0.4842	1	21	187	SLC7A14,KMO,SLC6A18,NTSR1,CTNS,SLC36A2,SLC25A48,CLN8,ARL6IP5,SLC1A5,SLC3A1,SLC6A1,PDPN,SLC15A4,CPLX1,SLC36A3,TRPV1,ITGB1,SLC38A1,SLC17A7,SLC7A5
GO: Biological Process	GO:0042110	T cell activation		0.009156	1	0.4842	1	51	566	MDK,FZD7,ADK,GPAM,WDFY4,PRDM1,NFATC2,CD6,TIGIT,CD80,IL27,PIK3R1,PRKAR1A,PSEN2,LAX1,CLEC4E,EPHB4,RPS6,SIRPB1,FANCA,FANCD2,CXCL12,THEMIS,KLRK1,MTOR,PAG1,SPTA1,KLRC4-KLRK1,TMEM131L,KIF13B,TCF7,CRACR2A,HHLA2,TNFRSF1B,HLA-DMB,HLA-DPA1,HLA-DQA1,HLA-DRB1,HLA-E,IFNA4,IFNA5,IFNA6,IFNA10,IFNA17,IFNA21,IL6R,IRF1,FZD5,PELI1,LEPR,SMAD3
GO: Biological Process	GO:0006700	C21-steroid hormone biosynthetic process		0.009181	1	0.4842	1	6	29	BMP6,CACNA1H,CYP11B1,CYP21A2,FDX1,SCP2
GO: Biological Process	GO:0051707	response to other organism		0.009199	1	0.4842	1	133	1700	ABR,ACTA2,TRIM59,ALAD,MOV10,GPAM,CCL3L3,WDFY4,KMO,MUC2,MUC4,BCR,NDUFS4,PRDM1,BMP6,NOS2,CAMK2A,SOCS3,CLDN1,OPRK1,CD6,CD80,PCK2,IL27,CHGA,AP1S1,PLAA,PLA2G2A,TOLLIP,PLCG2,RNF26,DDIT4,CREBBP,PPM1B,PRB3,MACROD2,PRKCA,WFDC12,MASP1,TBKBP1,DCST1,SIGLEC15,DDX1,PTPN1,TOMM70,CLEC4E,NECTIN2,PYGL,SIGLEC14,LGR4,C1RL,SIRPB1,F2,PTK2B,NLRC5,CCL4,BAIAP2,CXCL12,SELP,STAB2,DDX17,FOS,TUBB,IFITM2,RAB14,NLRP2,HEXIM1,KL…
GO: Biological Process	GO:0030038	contractile actin filament bundle assembly		0.009244	1	0.4842	1	15	119	MKKS,ITGB1BP1,PIK3R1,PTK2B,CORO2B,RAPGEF3,ASAP3,SORBS1,MTOR,TACR1,FERMT2,ITGB1,ITGB5,KANK4,SMAD3
GO: Biological Process	GO:0043149	stress fiber assembly		0.009244	1	0.4842	1	15	119	MKKS,ITGB1BP1,PIK3R1,PTK2B,CORO2B,RAPGEF3,ASAP3,SORBS1,MTOR,TACR1,FERMT2,ITGB1,ITGB5,KANK4,SMAD3
GO: Biological Process	GO:0043207	response to external biotic stimulus		0.009545	1	0.4842	1	133	1702	ABR,ACTA2,TRIM59,ALAD,MOV10,GPAM,CCL3L3,WDFY4,KMO,MUC2,MUC4,BCR,NDUFS4,PRDM1,BMP6,NOS2,CAMK2A,SOCS3,CLDN1,OPRK1,CD6,CD80,PCK2,IL27,CHGA,AP1S1,PLAA,PLA2G2A,TOLLIP,PLCG2,RNF26,DDIT4,CREBBP,PPM1B,PRB3,MACROD2,PRKCA,WFDC12,MASP1,TBKBP1,DCST1,SIGLEC15,DDX1,PTPN1,TOMM70,CLEC4E,NECTIN2,PYGL,SIGLEC14,LGR4,C1RL,SIRPB1,F2,PTK2B,NLRC5,CCL4,BAIAP2,CXCL12,SELP,STAB2,DDX17,FOS,TUBB,IFITM2,RAB14,NLRP2,HEXIM1,KL…
GO: Biological Process	GO:0046825	regulation of protein export from nucleus		0.009669	1	0.4842	1	7	38	BARD1,UHMK1,PPM1A,RAPGEF3,RIOK2,GAS6,TPR
GO: Biological Process	GO:0042330	taxis		0.009828	1	0.4842	1	62	715	MDK,MTUS1,AGTR1,ALCAM,CCL3L3,TMEFF1,UNC5C,IRS2,BMPR1B,PRTG,CHGA,PIK3R1,CCR1,PLXNA2,PLXNB1,PLXNA4,PRKCA,LAMA1,DAG1,DCC,PTPRA,RET,EPHA10,EPHA7,EPHA8,EPHB4,LGR4,ETV4,PTK2B,FGF1,CCL4,VAV3,CXCL12,FLT1,FPR1,DPYSL4,KLRK1,ENAH,PALLD,DOK5,GAP43,SPTA1,GAS6,KLRC4-KLRK1,MAPK8IP3,IL17RC,PLXNB2,IL17RA,FLRT2,VASP,EZR,P2RY12,IL6R,CXCR2,IL16,ITGA1,LAMA3,LHX3,GDF7,LMX1A,LSP1,SMAD3
GO: Biological Process	GO:1902001	fatty acid transmembrane transport		0.009972	1	0.4842	1	9	57	IRS2,NTSR1,PRKAB2,CLN8,ACSL1,ARL6IP5,SLC3A1,ITGB1,SLC17A7

## Sheet: VP-Vadu
Category	ID	Name	Source	p-value	q-value Bonferroni	q-value FDR B&H	q-value FDR B&Y	Hit Count in Query List	Hit Count in Genome	Hit in Query List
GO: Biological Process	GO:0060333	interferon-gamma-mediated signaling pathway		1.684e-06	0.01345	0.01345	0.1286	19	92	CAMK2A,CAMK2D,PML,PRKCD,NR1H3,TRIM22,SP100,HLA-A,HLA-B,HLA-C,HLA-DPB1,HLA-DQA1,HLA-DRB1,HLA-DRB5,HLA-E,HLA-H,TXK,TRIM25,IRF1
GO: Biological Process	GO:0002486	antigen processing and presentation of endogenous peptide antigen via MHC class I via ER pathway, TAP-independent		3.608e-05	0.2882	0.05658	0.5411	5	8	HLA-A,HLA-B,HLA-C,HLA-E,HLA-H
GO: Biological Process	GO:0071772	response to BMP		4.131e-05	0.3299	0.05658	0.5411	26	185	ACVR1,AMH,NBL1,BMPER,NODAL,ROR2,VSTM2A,PCSK6,CER1,BMP8A,COL2A1,PPM1A,ZFYVE16,ENG,LEF1,CRIM1,ECSIT,SMPD3,SFRP5,GDF9,GREM2,ADAMTS7,GDF6,TWSG1,GDF7,LRP2
GO: Biological Process	GO:0071773	cellular response to BMP stimulus		4.131e-05	0.3299	0.05658	0.5411	26	185	ACVR1,AMH,NBL1,BMPER,NODAL,ROR2,VSTM2A,PCSK6,CER1,BMP8A,COL2A1,PPM1A,ZFYVE16,ENG,LEF1,CRIM1,ECSIT,SMPD3,SFRP5,GDF9,GREM2,ADAMTS7,GDF6,TWSG1,GDF7,LRP2
GO: Biological Process	GO:0001763	morphogenesis of a branching structure		4.505e-05	0.3598	0.05658	0.5411	32	252	ACVR1,AHR,DCHS1,NRP1,NOTCH4,CDH1,PKD1,LRP5L,PML,COL13A1,SEMA3E,LAMA1,PXN,DRD2,DSPP,EDNRA,ENG,LEF1,FGF2,SEMA3C,SHOX2,SIX1,B4GALT1,HNF1B,TCF21,RBM15,TNC,WT1,IGF1,TBX20,LLGL2,GDF7
GO: Biological Process	GO:0007010	cytoskeleton organization		5.067e-05	0.4046	0.05658	0.5411	143	1745	ABR,MAP1B,KRT6C,MICAL3,MRTFA,CUL3,SHROOM3,ANK3,FIGNL2,APC,SPTBN4,DNAH17,SSNA1,MYO5B,MYO7A,BCL6,NRP1,ARHGEF7,MAP7,TTLL8,CDK1,CDH1,PCNT,CFL2,KIF3B,MYO3B,CCSER2,PKD1,PLEC,CNN1,POC1A,EPB41L4B,MINK1,NOX4,CDC42BPB,CLIP3,CEP135,PRKCD,PRKCQ,MAPK1,SEMA3E,CCDC69,IFT140,PHACTR2,EPPK1,KIAA0753,CEP350,KIF19,PXN,DNAH5,SHANK1,ESPN,IQSEC3,IFT57,WASHC3,E2F4,RFX4,ARHGEF10L,WASH3P,EFNA5,RMDN1,TTLL2,FARP1,GOLGA8B,AR…
GO: Biological Process	GO:0007605	sensory perception of sound		7.01e-05	0.5598	0.05658	0.5411	25	180	SPTBN4,MYO7A,CDH1,OTOF,MYO3B,COL2A1,GSDME,COCH,ESPN,SOBP,TIMM13,MYO15A,ADGRV1,SCN8A,SIX1,GABRA5,GABRB2,LHFPL4,PKHD1L1,TMTC4,EPS8L2,PCDH15,KCNMA1,ESPNL,LRP2
GO: Biological Process	GO:0060841	venous blood vessel development		7.058e-05	0.5637	0.05658	0.5411	7	19	AHR,NOTCH4,ENG,EPHB4,SEMA3C,TBX20,CCBE1
GO: Biological Process	GO:0002480	antigen processing and presentation of exogenous peptide antigen via MHC class I, TAP-independent		7.718e-05	0.6164	0.05658	0.5411	5	9	HLA-A,HLA-B,HLA-C,HLA-E,HLA-H
GO: Biological Process	GO:0002484	antigen processing and presentation of endogenous peptide antigen via MHC class I via ER pathway		7.718e-05	0.6164	0.05658	0.5411	5	9	HLA-A,HLA-B,HLA-C,HLA-E,HLA-H
GO: Biological Process	GO:0050954	sensory perception of mechanical stimulus		7.793e-05	0.6224	0.05658	0.5411	28	214	SPTBN4,MYO7A,TRPA1,CDH1,OTOF,MYO3B,COL2A1,GSDME,COCH,ESPN,SOBP,TIMM13,MYO15A,ADGRV1,SCN8A,SIX1,GABRA5,GABRB2,LHFPL4,GRIN2B,PKHD1L1,TMTC4,EPS8L2,IGF1,PCDH15,KCNMA1,ESPNL,LRP2
GO: Biological Process	GO:0048754	branching morphogenesis of an epithelial tube		0.0001101	0.8796	0.06991	0.6685	26	196	ACVR1,AHR,DCHS1,NRP1,NOTCH4,PKD1,LRP5L,PML,SEMA3E,LAMA1,PXN,DSPP,EDNRA,ENG,LEF1,FGF2,SIX1,B4GALT1,HNF1B,TCF21,RBM15,TNC,WT1,IGF1,TBX20,GDF7
GO: Biological Process	GO:0051056	regulation of small GTPase mediated signal transduction		0.0001226	0.9789	0.06991	0.6685	40	361	LZTR1,ABR,SRGAP1,ARHGEF37,SIPA1L2,ARHGAP21,CUL3,BCL6,NRP1,ARHGEF7,NGF,RASA4B,KALRN,CAMK2D,DGKI,CHN2,COL3A1,PLEKHG3,ITSN2,ARHGEF26,IQSEC3,ARHGEF10L,RIT2,RASA4,FARP1,LPAR6,ARHGAP28,F2RL1,ARAP2,DENND3,ARHGEF15,TRIM67,ABRA,SIPA1L3,FGD4,ARHGAP45,TRIO,CADM4,EPS8L2,IGF1
GO: Biological Process	GO:0009855	determination of bilateral symmetry		0.0001353	1	0.06991	0.6685	22	155	ACVR1,NBL1,NODAL,PCSK6,CER1,KIF3B,TBX21,IFT140,DNAH5,IFT57,ENG,FOXJ1,DNAI1,SUFU,KIF3A,GREM2,DAAM2,DISP1,DNAAF11,ACVR1C,RNF207,TBX20
GO: Biological Process	GO:0035094	response to nicotine		0.0001411	1	0.06991	0.6685	11	50	ABAT,ATP1A2,CHRNA3,CHRNA5,CHRNB1,CHRNB4,MAPK1,DRD2,SLC6A3,IL13,KCNJ11
GO: Biological Process	GO:0061138	morphogenesis of a branching epithelium		0.0001433	1	0.06991	0.6685	29	233	ACVR1,AHR,DCHS1,NRP1,NOTCH4,CDH1,PKD1,LRP5L,PML,SEMA3E,LAMA1,PXN,DSPP,EDNRA,ENG,LEF1,FGF2,SEMA3C,SIX1,B4GALT1,HNF1B,TCF21,RBM15,TNC,WT1,IGF1,TBX20,LLGL2,GDF7
GO: Biological Process	GO:0009799	specification of symmetry		0.0001488	1	0.06991	0.6685	22	156	ACVR1,NBL1,NODAL,PCSK6,CER1,KIF3B,TBX21,IFT140,DNAH5,IFT57,ENG,FOXJ1,DNAI1,SUFU,KIF3A,GREM2,DAAM2,DISP1,DNAAF11,ACVR1C,RNF207,TBX20
GO: Biological Process	GO:0046903	secretion		0.0001616	1	0.07171	0.6857	135	1672	ABAT,ABR,TRARG1,CD109,MICAL3,ALB,MMP8,SYT13,ANPEP,PIWIL4,COMMD9,TVP23C,ATP6V0A1,MYO5B,SNAP23,SIGLEC5,SOCS2,ARHGEF7,NGF,CACNA1H,CACNA1A,TRPA1,KALRN,CAMK2A,CBLN1,PCSK6,CD59,DGKI,PCDH7,VAPA,CGA,CHRNA3,CHRNA5,CHRNB4,SERPINA1,NRXN2,OTOF,PLAUR,BMP8A,PLD1,LRP5L,EIF2AK3,AKAP5,COMT,SCAMP1,PPAT,CR1,PREPL,CRY2,PDIA4,NCOR2,CSN3,RAB11FIP5,PRKCA,PRKCD,PRKCQ,MAPK1,PHACTR2,PSMB7,TOR4A,PTGDR,GAB2,PSMD6,QSOX1,CRIS…
GO: Biological Process	GO:1904862	inhibitory synapse assembly		0.0002123	1	0.08291	0.7929	6	16	NPAS4,CBLN1,GABRA2,GABRB2,GABRG2,LHFPL4
GO: Biological Process	GO:0046578	regulation of Ras protein signal transduction		0.0002171	1	0.08291	0.7929	31	262	LZTR1,ABR,ARHGEF37,CUL3,BCL6,NRP1,ARHGEF7,NGF,RASA4B,KALRN,CAMK2D,DGKI,COL3A1,PLEKHG3,ITSN2,IQSEC3,ARHGEF10L,RIT2,RASA4,FARP1,LPAR6,F2RL1,DENND3,ARHGEF15,TRIM67,ABRA,FGD4,TRIO,CADM4,EPS8L2,IGF1
GO: Biological Process	GO:0030509	BMP signaling pathway		0.000218	1	0.08291	0.7929	23	171	ACVR1,AMH,NBL1,BMPER,NODAL,ROR2,PCSK6,CER1,BMP8A,PPM1A,ZFYVE16,ENG,LEF1,CRIM1,ECSIT,SMPD3,SFRP5,GDF9,GREM2,GDF6,TWSG1,GDF7,LRP2
GO: Biological Process	GO:0140352	export from cell		0.0002427	1	0.08809	0.8424	127	1571	ABAT,ABR,TRARG1,CD109,MICAL3,ALB,MMP8,SYT13,ANPEP,PIWIL4,COMMD9,TVP23C,ATP1A2,ATP1B2,ATP6V0A1,MYO5B,SNAP23,SIGLEC5,ARHGEF7,NGF,CACNA1H,CACNA1A,TRPA1,KALRN,CAMK2A,CBLN1,PCSK6,CD59,DGKI,PCDH7,VAPA,CGA,CHRNA3,CHRNA5,CHRNB4,SERPINA1,NRXN2,OTOF,PLAUR,BMP8A,PLD1,LRP5L,AKAP5,SCAMP1,CR1,SLC40A1,PREPL,CRY2,PDIA4,RAB11FIP5,PRKCA,PRKCD,PRKCQ,MAPK1,PHACTR2,PSMB7,TOR4A,PTGDR,GAB2,PSMD6,QSOX1,SLC29A4,CRISPLD2,…
GO: Biological Process	GO:0032940	secretion by cell		0.0002708	1	0.0887	0.8483	123	1517	ABAT,ABR,TRARG1,CD109,MICAL3,ALB,MMP8,SYT13,ANPEP,PIWIL4,COMMD9,TVP23C,ATP6V0A1,MYO5B,SNAP23,SIGLEC5,ARHGEF7,NGF,CACNA1H,CACNA1A,TRPA1,KALRN,CAMK2A,CBLN1,PCSK6,CD59,DGKI,PCDH7,VAPA,CGA,CHRNA3,CHRNA5,CHRNB4,SERPINA1,NRXN2,OTOF,PLAUR,BMP8A,PLD1,LRP5L,AKAP5,SCAMP1,CR1,PREPL,CRY2,PDIA4,RAB11FIP5,PRKCA,PRKCD,PRKCQ,MAPK1,PHACTR2,PSMB7,TOR4A,PTGDR,GAB2,PSMD6,QSOX1,CRISPLD2,DRD2,WASHC3,NR1H3,TVP23B,EXOC8…
GO: Biological Process	GO:0099537	trans-synaptic signaling		0.0002949	1	0.0887	0.8483	80	908	ABAT,ABR,MAP1B,ABHD6,COLQ,TENM2,ANXA9,ANK3,SPTBN4,ATP1A2,NPAS4,MYO5B,SNAP23,NEUROD2,NGF,CACNA1H,BSN,DAGLB,CACNA1A,NPTX1,TRPA1,NRCAM,KALRN,CAMK2A,ROR2,CBLN1,USP8,DGKI,CDH1,CHRNA3,CHRNA5,CHRNB1,CHRNB4,CLCN1,NRXN2,OTOF,HOMER3,AKAP5,MINK1,PREPL,GNA14,PRKCA,MAPK1,PXK,RIC3,SHANK1,DRD2,RIT2,FARP1,SCN2B,SCN8A,SCN10A,SLC6A3,SLC22A2,NSG1,DNAJC5,IGSF9B,GABRA2,GABRA4,GABRA5,GABRB1,GABRB2,GABRG2,PLK2,STX1A,CY…
GO: Biological Process	GO:0035023	regulation of Rho protein signal transduction		0.0002971	1	0.0887	0.8483	20	142	ABR,ARHGEF37,CUL3,BCL6,NRP1,ARHGEF7,KALRN,COL3A1,PLEKHG3,ITSN2,ARHGEF10L,RIT2,FARP1,LPAR6,F2RL1,ARHGEF15,ABRA,FGD4,TRIO,EPS8L2
GO: Biological Process	GO:0043413	macromolecule glycosylation		0.0003437	1	0.0887	0.8483	30	257	ABO,MGAT5,MUC2,MUC6,MVD,B4GALT2,CRPPA,ALG10B,POMT2,MPDU1,GALNT9,GALNT18,TMTC1,B4GALNT2,SLC35C1,B3GNT8,GALNT10,ST3GAL1,ST8SIA1,FUT9,FUT3,GALNT3,GCNT2,B4GALT1,ST6GAL2,DPY19L1,B3GNT7,GALNT17,TMTC4,B3GAT2
GO: Biological Process	GO:0006486	protein glycosylation		0.0003437	1	0.0887	0.8483	30	257	ABO,MGAT5,MUC2,MUC6,MVD,B4GALT2,CRPPA,ALG10B,POMT2,MPDU1,GALNT9,GALNT18,TMTC1,B4GALNT2,SLC35C1,B3GNT8,GALNT10,ST3GAL1,ST8SIA1,FUT9,FUT3,GALNT3,GCNT2,B4GALT1,ST6GAL2,DPY19L1,B3GNT7,GALNT17,TMTC4,B3GAT2
GO: Biological Process	GO:0007155	cell adhesion		0.0003536	1	0.0887	0.8483	126	1571	ABAT,ACVR1,UBASH3A,TENM2,DSCAML1,MFGE8,ZNF608,ZC3H12D,ANXA9,ANGPT2,ANK3,APC,GPAM,ARVCF,DCHS1,ATP1B2,SIGLEC5,BCL6,NRP2,NRP1,ARHGEF7,NID1,NODAL,NOTCH4,NRCAM,COL6A6,CBLN1,CLDN6,CDH1,PCDH7,CDH16,IGFN1,SERPINB8,NRXN2,PKD1,PLAUR,IL27RA,PML,COL3A1,COL13A1,COL19A1,ABI3BP,EPB41L4B,MINK1,TBX21,COL5A3,CR1,PLET1,SDC3,PRKCA,PRKCD,PRKCQ,SEMA3E,LAMA1,TESPA1,PTPRK,PXN,RAG1,DPT,DSG3,EFNA5,B4GALNT2,ADGRE1,ENG,LEF1…
GO: Biological Process	GO:0099536	synaptic signaling		0.000362	1	0.0887	0.8483	81	928	ABAT,ABR,MAP1B,ABHD6,COLQ,TENM2,ANXA9,ANK3,SPTBN4,ATP1A2,NPAS4,MYO5B,SNAP23,NEUROD2,NGF,CACNA1H,BSN,DAGLB,CACNA1A,NPTX1,TRPA1,NRCAM,KALRN,CAMK2A,ROR2,CBLN1,USP8,DGKI,CDH1,CHRNA3,CHRNA5,CHRNB1,CHRNB4,CLCN1,NRXN2,OTOF,HOMER3,AKAP5,MINK1,PREPL,GNA14,PRKCA,MAPK1,PXK,RIC3,SHANK1,DRD2,RIT2,FARP1,SCN2B,SCN8A,SCN10A,SORBS1,SLC6A3,SLC22A2,NSG1,DNAJC5,IGSF9B,GABRA2,GABRA4,GABRA5,GABRB1,GABRB2,GABRG2,PLK2,S…
GO: Biological Process	GO:0001569	branching involved in blood vessel morphogenesis		0.0003758	1	0.0887	0.8483	10	47	ACVR1,AHR,NRP1,NOTCH4,SEMA3E,EDNRA,ENG,LEF1,RBM15,TBX20
GO: Biological Process	GO:0048729	tissue morphogenesis		0.0003818	1	0.0887	0.8483	77	874	ACVR1,MDM4,AHR,MMP8,MRTFA,CUL3,SHROOM3,DCHS1,MYLK,NRP2,NRP1,NODAL,NOTCH4,ROR2,CDH1,CER1,PKD1,LRP5L,PML,COL3A1,TBX21,PLET1,SEMA3E,PSMA4,LAMA1,PSMB7,PSMD6,PXN,HDAC5,IFT57,DSPP,DUSP4,EDNRA,ARFRP1,BRD2,TRIM28,ARMC5,ENG,LEF1,EYA2,ECSIT,FMN1,FGF2,SEMA3C,SFRP5,FERMT1,ZDHHC7,SHOX2,SIX1,SIX3,PRICKLE2,SNAI1,SUFU,B4GALT1,RAB10,ADAM17,LIAS,HNF1B,TCF21,SPECC1L,KIF3A,TGM3,EXOC4,TTN,RBM15,TNC,WT1,IGF1,RNF207,PC…
GO: Biological Process	GO:0043062	extracellular structure organization		0.0003825	1	0.0887	0.8483	44	432	COLQ,MMP8,NID1,CDH1,COL2A1,COL3A1,COL13A1,COL19A1,ABI3BP,OLFML2B,COL5A3,PRSS1,LAMA1,QSOX1,CRISPLD2,DPT,DSPP,EXOC8,ENG,THSD4,LAMC3,FGF2,ADAMTS20,LOXL4,SMPD3,FERMT1,SCUBE1,SMOC1,B4GALT1,P3H1,ADAMTS5,TEX14,ADAMTS7,NR2E1,COL14A1,TNC,WT1,TFIP11,MPZL3,LAMB1,LAMC1,ADAM12,LOXL1,PHLDB2
GO: Biological Process	GO:0007271	synaptic transmission, cholinergic		0.0003869	1	0.0887	0.8483	9	39	COLQ,ANXA9,CACNA1A,CHRNA3,CHRNA5,CHRNB1,CHRNB4,RIC3,SLC5A7
GO: Biological Process	GO:0007368	determination of left/right symmetry		0.0003927	1	0.0887	0.8483	20	145	ACVR1,NODAL,PCSK6,CER1,KIF3B,TBX21,IFT140,DNAH5,IFT57,ENG,FOXJ1,DNAI1,SUFU,KIF3A,DAAM2,DISP1,DNAAF11,ACVR1C,RNF207,TBX20
GO: Biological Process	GO:0070085	glycosylation		0.0003935	1	0.0887	0.8483	31	271	ABO,MGAT5,MUC2,MUC6,MVD,B4GALT2,CRPPA,ALG10B,POMT2,MPDU1,GALNT9,GALNT18,TMTC1,B4GALNT2,SLC35C1,B3GNT8,GALNT10,ST3GAL1,ST8SIA1,FUT9,FUT3,B4GALNT1,GALNT3,GCNT2,B4GALT1,ST6GAL2,DPY19L1,B3GNT7,GALNT17,TMTC4,B3GAT2
GO: Biological Process	GO:0048845	venous blood vessel morphogenesis		0.0004171	1	0.0887	0.8483	5	12	NOTCH4,ENG,EPHB4,TBX20,CCBE1
GO: Biological Process	GO:0022610	biological adhesion		0.000422	1	0.0887	0.8483	126	1578	ABAT,ACVR1,UBASH3A,TENM2,DSCAML1,MFGE8,ZNF608,ZC3H12D,ANXA9,ANGPT2,ANK3,APC,GPAM,ARVCF,DCHS1,ATP1B2,SIGLEC5,BCL6,NRP2,NRP1,ARHGEF7,NID1,NODAL,NOTCH4,NRCAM,COL6A6,CBLN1,CLDN6,CDH1,PCDH7,CDH16,IGFN1,SERPINB8,NRXN2,PKD1,PLAUR,IL27RA,PML,COL3A1,COL13A1,COL19A1,ABI3BP,EPB41L4B,MINK1,TBX21,COL5A3,CR1,PLET1,SDC3,PRKCA,PRKCD,PRKCQ,SEMA3E,LAMA1,TESPA1,PTPRK,PXN,RAG1,DPT,DSG3,EFNA5,B4GALNT2,ADGRE1,ENG,LEF1…
GO: Biological Process	GO:0045229	external encapsulating structure organization		0.0004221	1	0.0887	0.8483	44	434	COLQ,MMP8,NID1,CDH1,COL2A1,COL3A1,COL13A1,COL19A1,ABI3BP,OLFML2B,COL5A3,PRSS1,LAMA1,QSOX1,CRISPLD2,DPT,DSPP,EXOC8,ENG,THSD4,LAMC3,FGF2,ADAMTS20,LOXL4,SMPD3,FERMT1,SCUBE1,SMOC1,B4GALT1,P3H1,ADAMTS5,TGM3,ADAMTS7,NR2E1,COL14A1,TNC,WT1,TFIP11,MPZL3,LAMB1,LAMC1,ADAM12,LOXL1,PHLDB2
GO: Biological Process	GO:0030036	actin cytoskeleton organization		0.0004436	1	0.09026	0.8631	69	768	ABR,MICAL3,MRTFA,CUL3,SHROOM3,SPTBN4,MYO5B,MYO7A,BCL6,NRP1,ARHGEF7,CDH1,CFL2,MYO3B,CNN1,EPB41L4B,MINK1,NOX4,CDC42BPB,PRKCD,PRKCQ,SEMA3E,PHACTR2,PXN,SHANK1,ESPN,IQSEC3,WASHC3,ARHGEF10L,WASH3P,EFNA5,FARP1,ARHGAP28,MYO15A,EPHA5,F2RL1,RAPGEF3,FMN1,SPATC1L,FOXJ1,PPM1E,SORBS1,ARHGEF15,SMTN,SMTNL2,SPIRE2,SWAP70,SPTB,JMY,CYFIP1,FGD4,MYPN,OBSL1,SPECC1L,KANK3,DAAM2,FRMD3,HIP1,TTN,HRG,WIPF1,GRID2IP,PCDH15,K…
GO: Biological Process	GO:0030029	actin filament-based process		0.0004521	1	0.09026	0.8631	77	879	ABR,MICAL3,MRTFA,CUL3,SHROOM3,SPTBN4,ATP1A2,MYO5B,MYO7A,BCL6,NRP1,ARHGEF7,CACNA1H,CAMK2D,CDH1,CFL2,MYO3B,PLN,CNN1,EPB41L4B,MINK1,NOX4,CDC42BPB,PRKCD,PRKCQ,SEMA3E,PHACTR2,PXN,SHANK1,ESPN,IQSEC3,WASHC3,ARHGEF10L,WASH3P,EFNA5,FARP1,ARHGAP28,MYO15A,EPHA5,F2RL1,RAPGEF3,FMN1,SCN2B,SPATC1L,FOXJ1,SGCD,PPM1E,SORBS1,ARHGEF15,SMTN,SMTNL2,SPIRE2,SWAP70,SPTB,JMY,CYFIP1,FGD4,MYPN,SYNE2,OBSL1,SPECC1L,KANK3,DAAM…
GO: Biological Process	GO:0051235	maintenance of location		0.0004963	1	0.09667	0.9245	38	361	OSBPL11,ALB,ARHGAP21,ANK3,MSR1,ATP1A2,BARD1,NBL1,NGF,TRPA1,NOL3,CAMK2D,VSTM2A,CDS1,CER1,PKD1,PLN,PML,CRY2,DRD2,NR1H3,EDNRA,RIT2,RYR1,FGF2,NR5A1,SUFU,SOAT1,SP100,B4GALNT1,GLP1R,VPS13A,TNRC6A,ACVR1C,IL13,PNPLA2,LEP,LGALS9
GO: Biological Process	GO:0010862	positive regulation of pathway-restricted SMAD protein phosphorylation		0.0005351	1	0.1017	0.973	10	49	ACVR1,NODAL,BMP8A,ENG,GDF9,GDF6,INHA,TWSG1,LGALS9,GDF7
GO: Biological Process	GO:0002483	antigen processing and presentation of endogenous peptide antigen		0.0006163	1	0.1145	1	6	19	HLA-A,HLA-B,HLA-C,HLA-DRB1,HLA-E,HLA-H
GO: Biological Process	GO:0034329	cell junction assembly		0.0006465	1	0.1168	1	47	482	MAP1B,COLQ,GNPAT,APC,ARVCF,DCHS1,NPAS4,NRP1,ARHGEF7,BSN,CACNA1A,NPTX1,NRCAM,CBLN1,CLDN6,CDH1,IGFN1,NRXN2,PLEC,PRKCA,PRKCH,PTPRK,PXN,SHANK1,DRD2,EFNA5,FARP1,ALOXE3,PATJ,MTDH,FMN1,SORBS1,SIX1,SNAI1,GABRA2,GABRB2,GABRG2,LHFPL4,PARD6B,OBSL1,CLDN14,HRG,FLRT1,KRT5,LAMC1,LIMS1,PHLDB2
GO: Biological Process	GO:0097435	supramolecular fiber organization		0.0006581	1	0.1168	1	70	793	MAP1B,MICAL3,CUL3,SHROOM3,FIGNL2,APC,SPTBN4,MYO5B,MYO7A,NRP1,CFL2,COL2A1,COL3A1,COL13A1,NOX4,COL5A3,CLIP3,PRKCD,PRKCQ,EPPK1,KIF19,PXN,SHANK1,ESPN,DPT,WASHC3,ARHGEF10L,WASH3P,ARHGAP28,MYO15A,NIN,THSD4,F2RL1,TUBB4A,ATXN7,RAPGEF3,FMN1,LOXL4,SPATC1L,PPM1E,SORBS1,ARHGEF15,FIGNL1,SPIRE2,SWAP70,SPTB,JMY,TTBK2,CYFIP1,KIF2B,P3H1,MYPN,OBSL1,SPECC1L,KANK3,HIP1,TTN,COL14A1,WIPF1,IAPP,KIF18B,PCDH15,KRT8,ESPNL…
GO: Biological Process	GO:0030198	extracellular matrix organization		0.0006791	1	0.1179	1	43	431	COLQ,MMP8,NID1,CDH1,COL2A1,COL3A1,COL13A1,COL19A1,ABI3BP,OLFML2B,COL5A3,PRSS1,LAMA1,QSOX1,CRISPLD2,DPT,DSPP,EXOC8,ENG,THSD4,LAMC3,FGF2,ADAMTS20,LOXL4,SMPD3,FERMT1,SCUBE1,SMOC1,B4GALT1,P3H1,ADAMTS5,ADAMTS7,NR2E1,COL14A1,TNC,WT1,TFIP11,MPZL3,LAMB1,LAMC1,ADAM12,LOXL1,PHLDB2
GO: Biological Process	GO:0007265	Ras protein signal transduction		0.0007094	1	0.1205	1	42	419	LZTR1,ABR,SRGAP1,ARHGEF37,CUL3,BCL6,NRP1,KSR1,ARHGEF7,NGF,RASA4B,KALRN,CAMK2D,USP8,DGKI,PLD1,COL3A1,PLEKHG3,ITSN2,RAB39A,IQSEC3,EDNRA,ARHGEF10L,RIT2,TRIM28,RASA4,FARP1,LPAR6,F2RL1,RAPGEF3,FGF2,DENND3,ARHGEF15,TRIM67,ABRA,PLK2,CYFIP1,FGD4,TRIO,CADM4,EPS8L2,IGF1
GO: Biological Process	GO:0007264	small GTPase mediated signal transduction		0.0007947	1	0.1321	1	52	553	LZTR1,ABR,SRGAP1,ARHGEF37,SIPA1L2,ARHGAP21,CUL3,BCL6,NRP1,KSR1,ARHGEF7,NGF,RASA4B,KALRN,CAMK2D,USP8,DGKI,CHN2,PLD1,COL3A1,PLEKHG3,ITSN2,RAB39A,ARHGEF26,IQSEC3,EDNRA,ARHGEF10L,RIT2,TRIM28,RASA4,FARP1,LPAR6,ARHGAP28,F2RL1,RAPGEF3,FGF2,ARAP2,DENND3,ARHGEF15,TRIM67,ABRA,PLK2,SIPA1L3,CYFIP1,FGD4,ARHGAP45,TRIO,CADM4,EPS8L2,IGF1,DOCK8,RGL3
GO: Biological Process	GO:0051176	positive regulation of sulfur metabolic process		0.0008106	1	0.1321	1	3	4	EIF2AK3,COMT,SP1
GO: Biological Process	GO:0032880	regulation of protein localization		0.0008495	1	0.1328	1	87	1040	ABHD17A,ABAT,ANK3,APC,PIWIL4,MYO5B,BARD1,NOTCH4,CACNA1A,USP17L2,TRPA1,NOL3,KALRN,CAMK2A,CAMK2D,CCNE1,USP8,CDK1,CDH1,PCNT,CARD10,BMP8A,LRP5L,EIF2AK3,PML,AKAP5,PPM1A,CLIP3,TMEM98,CEP135,RAB11FIP5,PRKCA,PRKCD,PRKCH,PRKCQ,MAPK1,DRD2,NR1H3,EFNA5,TRIM28,EPHA5,NIN,F2RL1,TRIM22,ABCA7,RAPGEF3,LYPLA1,ATG7,FERMT1,ZDHHC7,SORBS1,SIX1,FRMD4A,TRIM67,SUFU,SP100,SWAP70,JAGN1,TTBK2,FNDC1,STX1A,CCDC66,P3H1,TBC1D1,G…
GO: Biological Process	GO:0098916	anterograde trans-synaptic signaling		0.0008648	1	0.1328	1	77	899	ABAT,ABR,MAP1B,ABHD6,COLQ,ANXA9,ANK3,SPTBN4,ATP1A2,NPAS4,MYO5B,SNAP23,NEUROD2,NGF,CACNA1H,BSN,CACNA1A,NPTX1,TRPA1,NRCAM,KALRN,CAMK2A,ROR2,CBLN1,USP8,DGKI,CDH1,CHRNA3,CHRNA5,CHRNB1,CHRNB4,CLCN1,NRXN2,OTOF,HOMER3,AKAP5,MINK1,PREPL,GNA14,PRKCA,MAPK1,PXK,RIC3,SHANK1,DRD2,RIT2,SCN2B,SCN8A,SCN10A,SLC6A3,SLC22A2,NSG1,DNAJC5,IGSF9B,GABRA2,GABRA4,GABRA5,GABRB1,GABRB2,GABRG2,PLK2,STX1A,CYFIP1,STXBP2,VAMP1,…
GO: Biological Process	GO:0007268	chemical synaptic transmission		0.0008648	1	0.1328	1	77	899	ABAT,ABR,MAP1B,ABHD6,COLQ,ANXA9,ANK3,SPTBN4,ATP1A2,NPAS4,MYO5B,SNAP23,NEUROD2,NGF,CACNA1H,BSN,CACNA1A,NPTX1,TRPA1,NRCAM,KALRN,CAMK2A,ROR2,CBLN1,USP8,DGKI,CDH1,CHRNA3,CHRNA5,CHRNB1,CHRNB4,CLCN1,NRXN2,OTOF,HOMER3,AKAP5,MINK1,PREPL,GNA14,PRKCA,MAPK1,PXK,RIC3,SHANK1,DRD2,RIT2,SCN2B,SCN8A,SCN10A,SLC6A3,SLC22A2,NSG1,DNAJC5,IGSF9B,GABRA2,GABRA4,GABRA5,GABRB1,GABRB2,GABRG2,PLK2,STX1A,CYFIP1,STXBP2,VAMP1,…
GO: Biological Process	GO:0034351	negative regulation of glial cell apoptotic process		0.001247	1	0.1844	1	4	9	PRKCA,PRKCD,PRKCH,IGF1
GO: Biological Process	GO:0046958	nonassociative learning		0.001247	1	0.1844	1	4	9	KALRN,DGKI,SHANK1,GRIN2B
GO: Biological Process	GO:0060393	regulation of pathway-restricted SMAD protein phosphorylation		0.001308	1	0.1899	1	11	64	ACVR1,BMPER,NODAL,BMP8A,ENG,GDF9,GDF6,INHA,TWSG1,LGALS9,GDF7
GO: Biological Process	GO:0007178	transmembrane receptor protein serine/threonine kinase signaling pathway		0.001362	1	0.1942	1	40	407	CD109,ACVR1,AMH,NBL1,BMPER,NODAL,ROR2,MTMR4,PCSK6,CER1,BMP8A,PML,COL3A1,PPM1A,NUP93,RNF111,ZFYVE16,PTPRK,PXN,ENG,LEF1,CRIM1,ECSIT,SMPD3,SFRP5,FERMT1,GCNT2,GDF9,ADAM17,GREM2,GDF6,TRPS1,ACVR1C,INHA,TWSG1,TBX20,LGALS9,GDF7,LRP2,LTBP2
GO: Biological Process	GO:0048002	antigen processing and presentation of peptide antigen		0.001496	1	0.2093	1	23	196	SNAP23,KIF3B,CLTA,PSMA4,PSMB7,PSMD6,TAPBPL,CD209,SEC23A,KIF2B,KIF3A,HLA-A,HLA-B,HLA-C,HLA-DPB1,HLA-DQA1,HLA-DRB1,HLA-DRB5,HLA-E,HLA-H,AP1S3,KIF3C,KLC1
GO: Biological Process	GO:0051240	positive regulation of multicellular organismal process		0.00152	1	0.2093	1	130	1692	ABAT,MAP1B,ACVR1,ADRB3,ALB,MMP8,ANGPT2,APC,BIRC3,GPAM,SPTBN4,ATP1A2,MYO5B,BCL6,NRP1,NGF,BMPER,NODAL,NOTCH4,USP17L2,TRPA1,KALRN,CAMK2D,ROR2,CBLN1,USP2,CDK1,CHRNB4,EIF2AK3,IL27RA,AKAP5,TBX21,POLR2E,POU2F2,CR1,ANKRD17,PRKCA,PRKCH,PRKCQ,MAPK1,HDAC4,TESPA1,DDX1,PXN,TNFSF15,RAG1,RAG2,DRD2,DSPP,ZNF322,ECE1,EDNRA,EFNA5,ENG,LEF1,MTDH,NIN,ZNF219,PAK4,ADGRV1,F2RL1,ABCA7,PLAC8,ACSL1,BASP1,RAPGEF3,SCD,FGF2,IL…
GO: Biological Process	GO:0098609	cell-cell adhesion		0.001553	1	0.2102	1	80	961	ABAT,ACVR1,UBASH3A,TENM2,DSCAML1,ZNF608,ZC3H12D,ANXA9,ANK3,GPAM,ARVCF,DCHS1,ATP1B2,BCL6,NODAL,NOTCH4,NRCAM,CBLN1,CLDN6,CDH1,PCDH7,CDH16,IGFN1,SERPINB8,NRXN2,PKD1,PLAUR,IL27RA,COL13A1,COL19A1,MINK1,TBX21,CR1,PRKCA,PRKCD,PRKCQ,TESPA1,RAG1,DSG3,EFNA5,B4GALNT2,LEF1,EPHB4,PAK4,ADGRV1,CD209,FAT2,GPNMB,FOXJ1,FUT9,IGSF9B,FUT3,SWAP70,GCNT2,RAB10,MYPN,OBSL1,AKNA,SPECC1L,CLDN14,HLA-A,HLA-DPB1,HLA-DQA1,HLA-D…
GO: Biological Process	GO:0003148	outflow tract septum morphogenesis		0.001601	1	0.2131	1	7	30	ACVR1,NRP2,NRP1,ENG,SEMA3C,TBX20,LRP2
GO: Biological Process	GO:0060562	epithelial tube morphogenesis		0.001632	1	0.2137	1	40	411	ACVR1,AHR,SHROOM3,DCHS1,NRP1,NODAL,NOTCH4,PKD1,LRP5L,PML,TBX21,SEMA3E,LAMA1,PXN,HDAC5,IFT57,DSPP,EDNRA,BRD2,ENG,LEF1,FMN1,FGF2,SFRP5,SIX1,SUFU,B4GALT1,LIAS,HNF1B,TCF21,SPECC1L,KIF3A,RBM15,TNC,WT1,IGF1,RNF207,TBX20,GDF7,LRP2
GO: Biological Process	GO:0022407	regulation of cell-cell adhesion		0.001668	1	0.2148	1	46	491	ABAT,ZNF608,ZC3H12D,ANK3,GPAM,BCL6,NODAL,NOTCH4,CDH1,PLAUR,IL27RA,MINK1,TBX21,CR1,PRKCA,PRKCD,PRKCQ,TESPA1,RAG1,EFNA5,B4GALNT2,LEF1,EPHB4,CD209,GPNMB,FOXJ1,FUT9,FUT3,SWAP70,GCNT2,AKNA,SPECC1L,HLA-A,HLA-DPB1,HLA-DQA1,HLA-DRB1,HLA-E,MARCHF7,IGF1,PIK3R6,IRF1,TWSG1,DOCK8,LEP,LGALS8,LGALS9
GO: Biological Process	GO:0048699	generation of neurons		0.001698	1	0.2152	1	137	1802	MAP1B,TENM2,DSCAML1,MRTFA,ANK3,ENC1,APC,BHLHE40,SPTBN4,DUOXA1,ASCL2,UNC5C,ATP1B2,MYO5B,MYO7A,NBL1,BCL6,NRP2,NRP1,SOCS2,NEUROD2,NGF,NANOS1,DAGLB,CACNA1A,NPTX1,NRCAM,KALRN,NRTN,CAMK2A,ROR2,CRPPA,CBLN1,CDH1,PCNT,VAPA,GPR37L1,CHRNA3,MYO3B,CNGB1,COL3A1,AKAP5,MINK1,FEZ2,TMEM98,CHD5,ITSN2,PRKCA,PRKCH,PRKCQ,MAPK1,SEMA3E,IFT140,LAMA1,GAB2,GSDME,PTPRK,SHANK1,DRD2,HDAC5,LIN28A,RIT2,EFNA5,CLMN,FARP1,LEF1,EPH…
GO: Biological Process	GO:0007389	pattern specification process		0.001778	1	0.2164	1	47	506	ACVR1,DSCAML1,SHROOM3,APC,BHLHE40,DCHS1,NBL1,NRP2,NRP1,SP8,NODAL,ROR2,PCSK6,CER1,KIF3B,LRP5L,TBX21,RNF111,IFT140,DNAH5,IFT57,RFX4,ENG,LEF1,BASP1,FGF2,FOXJ1,SEMA3C,SIX1,SIX3,DNAI1,SNAI1,SUFU,BARX1,HNF1B,KIF3A,GREM2,DAAM2,DISP1,DNAAF11,TTN,WT1,ACVR1C,RNF207,MEIS3,TBX20,LRP2
GO: Biological Process	GO:0022008	neurogenesis		0.001786	1	0.2164	1	146	1940	MAP1B,TENM2,DSCAML1,MRTFA,ANK3,ENC1,APC,BHLHE40,SPTBN4,DUOXA1,ASCL2,UNC5C,DCHS1,ATP1B2,MYO5B,MYO7A,NBL1,BCL6,NRP2,NRP1,SOCS2,NEUROD2,ARHGEF7,NGF,NANOS1,DAGLB,CACNA1A,NPTX1,NRCAM,KALRN,NRTN,CAMK2A,ROR2,CRPPA,CBLN1,CDK1,CDH1,PCNT,VAPA,GPR37L1,CHRNA3,MYO3B,CNGB1,COL3A1,AKAP5,MINK1,FEZ2,TMEM98,CHD5,ITSN2,PRKCA,PRKCH,PRKCQ,MAPK1,SEMA3E,IFT140,LAMA1,GAB2,GSDME,PTPRK,SHANK1,DRD2,HDAC5,LIN28A,RIT2,EFNA5,…
GO: Biological Process	GO:0002009	morphogenesis of an epithelium		0.001789	1	0.2164	1	59	670	ACVR1,AHR,MRTFA,SHROOM3,DCHS1,NRP1,NODAL,NOTCH4,ROR2,CDH1,PKD1,LRP5L,PML,TBX21,PLET1,SEMA3E,PSMA4,LAMA1,PSMB7,PSMD6,PXN,HDAC5,IFT57,DSPP,EDNRA,BRD2,TRIM28,ENG,LEF1,FMN1,FGF2,SEMA3C,SFRP5,FERMT1,ZDHHC7,SIX1,PRICKLE2,SNAI1,SUFU,B4GALT1,RAB10,ADAM17,LIAS,HNF1B,TCF21,SPECC1L,KIF3A,TGM3,RBM15,TNC,WT1,IGF1,RNF207,PCDH15,TBX20,LLGL2,GDF7,LRP2,PHLDB2
GO: Biological Process	GO:0001505	regulation of neurotransmitter levels		0.001845	1	0.2176	1	30	285	ABAT,COLQ,ATP1A2,SNAP23,NGF,DAGLB,CACNA1A,CAMK2A,DGKI,CHRNA3,CHRNA5,CHRNB4,NRXN2,OTOF,COMT,PREPL,PRKCA,SLC29A4,DRD2,ZNF219,SLC6A3,SLC22A2,NSG1,DNAJC5,GABRA2,STX1A,STXBP2,VAMP1,HRH3,SLC5A7
GO: Biological Process	GO:0060078	regulation of postsynaptic membrane potential		0.001865	1	0.2176	1	20	164	ABAT,NPAS4,CBLN1,DGKI,CHRNA3,CHRNA5,CHRNB1,CHRNB4,SHANK1,DRD2,IGSF9B,GABRA2,GABRA4,GABRA5,GABRB1,GABRB2,GABRG2,STX1A,GRIN2B,GRIP2
GO: Biological Process	GO:0060389	pathway-restricted SMAD protein phosphorylation		0.00192	1	0.2176	1	11	67	ACVR1,BMPER,NODAL,BMP8A,ENG,GDF9,GDF6,INHA,TWSG1,LGALS9,GDF7
GO: Biological Process	GO:0009967	positive regulation of signal transduction		0.001926	1	0.2176	1	132	1733	ACVR1,MGAT5,ADRB3,NOTCH2NLB,MAP3K9,MMP8,MN1,BIRC3,MIER1,IL20RA,NRP1,KSR1,NEUROD2,NGF,BMPER,NQO2,NODAL,NOTCH4,USP17L2,CAMK2D,ROR2,USP8,DGKI,CDK1,VAPA,GPR37L1,PLAUR,BMP8A,EIF2AK3,PML,COL3A1,AKAP5,MINK1,NOX4,PPM1A,CHD5,ANKRD17,PRKCA,PRKCD,PRKCH,NUP93,MAPK1,SMCR8,MAP2K3,RNF111,PSMA4,PSMB7,MAML1,CC2D1A,TESPA1,DDX1,PSMD6,GSDME,PXN,SHANK1,BIRC8,DRD2,NR1H3,ECE1,LIN28A,SERPINA12,EDNRA,RIT2,LPAR6,ENG,MTDH,…
GO: Biological Process	GO:0061551	trigeminal ganglion development		0.001934	1	0.2176	1	3	5	NRP2,NRP1,SIX1
GO: Biological Process	GO:0035095	behavioral response to nicotine		0.00198	1	0.2196	1	4	10	CHRNA3,CHRNA5,CHRNB1,CHRNB4
GO: Biological Process	GO:0061951	establishment of protein localization to plasma membrane		0.00217	1	0.2331	1	11	68	TRARG1,ANK3,MYO5B,AKAP5,PREPL,GORASP2,ARFRP1,LYPLA1,NSG1,RAB10,GRIP2
GO: Biological Process	GO:0002478	antigen processing and presentation of exogenous peptide antigen		0.002198	1	0.2331	1	21	178	SNAP23,KIF3B,CLTA,PSMA4,PSMB7,PSMD6,SEC23A,KIF2B,KIF3A,HLA-A,HLA-B,HLA-C,HLA-DPB1,HLA-DQA1,HLA-DRB1,HLA-DRB5,HLA-E,HLA-H,AP1S3,KIF3C,KLC1
GO: Biological Process	GO:0007416	synapse assembly		0.002211	1	0.2331	1	24	214	MAP1B,COLQ,GNPAT,NPAS4,BSN,CACNA1A,NPTX1,NRCAM,CBLN1,CDH1,IGFN1,NRXN2,PRKCA,SHANK1,DRD2,EFNA5,FARP1,SIX1,GABRA2,GABRB2,GABRG2,LHFPL4,OBSL1,FLRT1
GO: Biological Process	GO:0071346	cellular response to interferon-gamma		0.002219	1	0.2331	1	22	190	CAMK2A,CAMK2D,PML,RAB11FIP5,PRKCD,NR1H3,TRIM22,SP100,STXBP2,HLA-A,HLA-B,HLA-C,HLA-DPB1,HLA-DQA1,HLA-DRB1,HLA-DRB5,HLA-E,HLA-H,TXK,TRIM25,IRF1,LGALS9
GO: Biological Process	GO:0060429	epithelium development		0.002299	1	0.2384	1	118	1532	CD109,ACVR1,KRT6C,AHR,MRTFA,SHROOM3,APC,LIPK,AQP3,DCHS1,MUC2,MYO7A,NRP1,BMPER,NODAL,NOTCH4,ROR2,MAP7,PCSK6,CDK1,PERCC1,CDH1,PCNT,CER1,TFCP2L1,MYO3B,PKD1,PLAUR,LRP5L,PML,COL2A1,TBX21,SLC40A1,NCOR2,PPP1R16B,PLET1,PRKCH,MAPK1,ARHGEF26,SEMA3E,IFT140,TRPC4AP,EPPK1,PSMA4,LAMA1,PSMB7,KRTAP10-4,KRTAP10-7,KRTAP10-8,KRTAP10-5,PSMD6,ATP2C2,PXN,DMBT1,HDAC5,DSG3,IFT57,DSPP,E2F4,EDNRA,BRD2,TRIM28,ENG,LEF1,F2RL…
GO: Biological Process	GO:0051017	actin filament bundle assembly		0.002353	1	0.2407	1	21	179	CUL3,NRP1,NOX4,PRKCQ,PXN,SHANK1,ESPN,ARHGEF10L,ARHGAP28,RAPGEF3,PPM1E,SORBS1,ARHGEF15,SPIRE2,SWAP70,KANK3,PCDH15,ESPNL,KANK4,MARCKS,PHLDB2
GO: Biological Process	GO:0007214	gamma-aminobutyric acid signaling pathway		0.002385	1	0.2407	1	7	32	CACNA1A,GABRA2,GABRA4,GABRA5,GABRB1,GABRB2,GABRG2
GO: Biological Process	GO:0060004	reflex		0.002415	1	0.2407	1	12	79	SOCS2,CACNA1A,KALRN,EIF2AK3,PPAT,NCOR2,CSN3,SHANK1,SLC6A3,XDH,PCDH15,KCNMA1
GO: Biological Process	GO:0034330	cell junction organization		0.002447	1	0.2407	1	69	820	ABHD17A,MAP1B,COLQ,GNPAT,ANK3,APC,ARVCF,DCHS1,NPAS4,MYO5B,NRP2,NRP1,NEUROD2,ARHGEF7,BSN,CACNA1A,NPTX1,NRCAM,KALRN,CAST,CBLN1,CLDN6,CDH1,IGFN1,CHD4,CHRNB1,NRXN2,PLEC,PRKCA,PRKCH,SEMA3E,PTPRK,PXN,SHANK1,IQSEC3,DRD2,EFNA5,FARP1,ALOXE3,PATJ,MTDH,EPHA5,F2RL1,FMN1,SORBS1,SIX1,ARHGEF15,INAVA,IGSF9B,SNAI1,GABRA2,GABRB2,GABRG2,LHFPL4,PARD6B,CYFIP1,DOK7,OBSL1,GRIN2B,SPECC1L,GRIP2,CLDN14,HRG,FLRT1,TNC,KRT5,…
GO: Biological Process	GO:0019885	antigen processing and presentation of endogenous peptide antigen via MHC class I		0.002537	1	0.2407	1	5	17	HLA-A,HLA-B,HLA-C,HLA-E,HLA-H
GO: Biological Process	GO:0042762	regulation of sulfur metabolic process		0.002537	1	0.2407	1	5	17	CACNA1A,EIF2AK3,COMT,SP1,GSTZ1
GO: Biological Process	GO:0097485	neuron projection guidance		0.00259	1	0.2407	1	32	317	TENM2,DSCAML1,ANK3,SPTBN4,UNC5C,NRP2,NRP1,NRCAM,KALRN,NRTN,CRPPA,FEZ2,PRKCA,PRKCQ,MAPK1,SEMA3E,LAMA1,GAB2,EFNA5,EPHA5,EPHB4,SEMA6B,SEMA3C,DPYSL4,SPTB,CYFIP1,MYPN,GPC1,TRIO,IGFALS,GDF7,LRP2
GO: Biological Process	GO:0009100	glycoprotein metabolic process		0.002818	1	0.2407	1	41	437	ABO,MGAT5,MUC2,MUC6,MVD,B4GALT2,CRPPA,ALG10B,PCSK6,CHST3,COL2A1,POMT2,MPDU1,GALNT9,GALNT18,TMTC1,B4GALNT2,SLC35C1,ABCA7,B3GNT8,GALNT10,ST3GAL1,ST8SIA1,FUT9,FUT3,SOAT1,GALNT3,GAL3ST2,GCNT2,HPSE,B4GALT1,ST6GAL2,MAMDC2,GPC1,DPY19L1,B3GNT7,GALNT17,TMTC4,IGF1,LEP,B3GAT2
GO: Biological Process	GO:0034504	protein localization to nucleus		0.002866	1	0.2407	1	33	332	BARD1,CDK1,CDH1,CARD10,EIF2AK3,PML,AKAP5,CRY2,TMEM98,PRKCD,PRKCQ,NUP93,MAPK1,TOR1AIP1,BANP,TRIM28,ABCA7,FAM53C,RGPD3,IPO8,FERMT1,SIX1,SIX3,POM121C,NR5A1,SUFU,RGPD4,ABRA,SP100,SYNE2,ING1,TOR1AIP2,LEP
GO: Biological Process	GO:0006606	protein import into nucleus		0.002878	1	0.2407	1	21	182	CDK1,CDH1,PML,AKAP5,CRY2,PRKCD,PRKCQ,NUP93,MAPK1,TRIM28,FAM53C,RGPD3,IPO8,FERMT1,SIX3,POM121C,SUFU,RGPD4,ABRA,ING1,LEP
GO: Biological Process	GO:0030030	cell projection organization		0.002894	1	0.2407	1	142	1904	MAP1B,TENM2,DSCAML1,MRTFA,CUL3,ANK3,ENC1,APC,SPTBN4,DNAH17,UNC5C,SSNA1,ATP1B2,MYLK,MYO5B,MYO7A,NBL1,NRP2,NRP1,ARHGEF7,NGF,LRRC56,CACNA1A,NPTX1,USP17L2,NRCAM,KALRN,NRTN,CAMK2A,ROR2,CRPPA,TTLL8,CDK1,CDH1,PCNT,VAPA,CHRNA3,KIF3B,MYO3B,PLD1,AKAP5,POC1A,MINK1,FEZ2,ITSN2,CEP135,PPP1R16B,PRKCA,PRKCD,PRKCQ,MAPK1,ARHGEF26,SEMA3E,IFT140,HDAC4,LAMA1,GAB2,CEP350,PTPRK,KIF19,PXN,DNAH5,SHANK1,ESPN,DRD2,AKIRIN1,…
GO: Biological Process	GO:0021940	positive regulation of cerebellar granule cell precursor proliferation		0.002965	1	0.2407	1	4	11	GPR37L1,FGF2,LHX5,IGF1
GO: Biological Process	GO:0071692	protein localization to extracellular region		0.003006	1	0.2407	1	42	452	ABAT,PIWIL4,TVP23C,NBL1,CACNA1A,TRPA1,CBLN1,CER1,BMP8A,LRP5L,AKAP5,PDIA4,RAB11FIP5,PRKCA,PRKCQ,DRD2,NR1H3,TVP23B,EFNA5,EPHA5,F2RL1,RAPGEF3,COPG1,ATG7,FRMD4A,JAGN1,RAB10,STX1A,P3H1,GLP1R,HNF1B,DISP1,HLA-DRB1,TTN,ACVR1C,IGF1,IL13,KCNJ11,LEP,LEPR,LLGL2,LTBP2
GO: Biological Process	GO:0010647	positive regulation of cell communication		0.003035	1	0.2407	1	145	1952	ABAT,ACVR1,MGAT5,ADRB3,NOTCH2NLB,MAP3K9,MMP8,MN1,ANK3,BIRC3,MIER1,IL20RA,NRP1,KSR1,NEUROD2,ARHGEF7,NGF,BMPER,NQO2,NODAL,NOTCH4,USP17L2,TRPA1,KALRN,CAMK2D,ROR2,USP8,DGKI,CDK1,VAPA,GPR37L1,CHRNB4,PLAUR,BMP8A,EIF2AK3,PML,COL3A1,AKAP5,MINK1,NOX4,PPM1A,CHD5,ANKRD17,PRKCA,PRKCD,PRKCH,NUP93,MAPK1,SMCR8,MAP2K3,RNF111,PSMA4,PSMB7,MAML1,CC2D1A,TESPA1,DDX1,PSMD6,GSDME,PXN,SHANK1,BIRC8,DRD2,NR1H3,ECE1,LIN28A…
GO: Biological Process	GO:0061572	actin filament bundle organization		0.003073	1	0.2407	1	21	183	CUL3,NRP1,NOX4,PRKCQ,PXN,SHANK1,ESPN,ARHGEF10L,ARHGAP28,RAPGEF3,PPM1E,SORBS1,ARHGEF15,SPIRE2,SWAP70,KANK3,PCDH15,ESPNL,KANK4,MARCKS,PHLDB2
GO: Biological Process	GO:0120036	plasma membrane bounded cell projection organization		0.003155	1	0.2407	1	139	1863	MAP1B,TENM2,DSCAML1,MRTFA,ANK3,ENC1,APC,SPTBN4,DNAH17,UNC5C,SSNA1,ATP1B2,MYLK,MYO5B,MYO7A,NBL1,NRP2,NRP1,ARHGEF7,NGF,CACNA1A,NPTX1,USP17L2,NRCAM,KALRN,NRTN,CAMK2A,ROR2,CRPPA,TTLL8,CDK1,CDH1,PCNT,VAPA,CHRNA3,KIF3B,MYO3B,PLD1,AKAP5,POC1A,MINK1,FEZ2,ITSN2,CEP135,PPP1R16B,PRKCA,PRKCD,PRKCQ,MAPK1,ARHGEF26,SEMA3E,IFT140,HDAC4,LAMA1,GAB2,CEP350,PTPRK,KIF19,PXN,DNAH5,SHANK1,ESPN,DRD2,AKIRIN1,IFT57,E2F4,R…
GO: Biological Process	GO:0007266	Rho protein signal transduction		0.003264	1	0.2407	1	22	196	ABR,SRGAP1,ARHGEF37,CUL3,BCL6,NRP1,ARHGEF7,KALRN,COL3A1,PLEKHG3,ITSN2,EDNRA,ARHGEF10L,RIT2,FARP1,LPAR6,F2RL1,ARHGEF15,ABRA,FGD4,TRIO,EPS8L2
GO: Biological Process	GO:0009101	glycoprotein biosynthetic process		0.003276	1	0.2407	1	35	361	ABO,MGAT5,MUC2,MUC6,MVD,B4GALT2,CRPPA,ALG10B,CHST3,POMT2,MPDU1,GALNT9,GALNT18,TMTC1,B4GALNT2,SLC35C1,ABCA7,B3GNT8,GALNT10,ST3GAL1,ST8SIA1,FUT9,FUT3,SOAT1,GALNT3,GAL3ST2,GCNT2,B4GALT1,ST6GAL2,DPY19L1,B3GNT7,GALNT17,TMTC4,IGF1,B3GAT2
GO: Biological Process	GO:0048589	developmental growth		0.003305	1	0.2407	1	68	816	MAP1B,COLQ,ADRB3,AHR,APC,GPAM,SPTBN4,MYO5B,NRP2,NRP1,SOCS2,NGF,NRCAM,CAMK2D,MAP7,CDK1,PCNT,CGA,CER1,POC1A,ITSN2,MAPK1,SEMA3E,EPPK1,PTGFRN,NCAPG2,DMBT1,SHANK1,RAG2,DRD2,AKIRIN1,DSPP,EFNA5,TRIM28,ENO3,NIN,PLAC8,BASP1,FMN1,FGF2,SMPD3,SEMA6B,SEMA3C,SFRP5,SIX1,SIX3,SLC6A3,SP2,GDF9,GHR,CYFIP1,WWC1,HNF1B,BRD4,TTL,TTN,TXK,COL14A1,FLRT1,TNC,WT1,ACVR1C,IGF1,PCDH15,TBX20,LEP,LEPR,LLGL2
GO: Biological Process	GO:0016045	detection of bacterium		0.003342	1	0.2407	1	5	18	DMBT1,TLR1,HLA-A,HLA-B,HLA-DRB1
GO: Biological Process	GO:0099638	endosome to plasma membrane protein transport		0.003342	1	0.2407	1	5	18	TRARG1,MYO5B,AKAP5,NSG1,GRIP2
GO: Biological Process	GO:0042133	neurotransmitter metabolic process		0.003435	1	0.2407	1	7	34	ABAT,COLQ,DAGLB,COMT,SLC6A3,SLC22A2,SLC5A7
GO: Biological Process	GO:1903902	positive regulation of viral life cycle		0.003435	1	0.2407	1	7	34	VAPA,ZNF502,CD209,TMPRSS2,HLA-DRB1,TMPRSS4,LGALS9
GO: Biological Process	GO:0000904	cell morphogenesis involved in differentiation		0.003443	1	0.2407	1	73	889	MAP1B,TENM2,DSCAML1,CUL3,ANK3,APC,SPTBN4,UNC5C,MYO5B,MYO7A,NRP2,NRP1,ARHGEF7,NGF,NODAL,NOTCH4,CACNA1A,NPTX1,NRCAM,KALRN,NRTN,CAMK2A,CRPPA,CDH1,CHRNA3,MYO3B,AKAP5,MINK1,FEZ2,PRKCA,PRKCQ,MAPK1,ARHGEF26,SEMA3E,LAMA1,GAB2,PXN,SHANK1,DRD2,EFNA5,FARP1,LEF1,EPHA5,NIN,EPHB4,LAMC3,FMN1,SEMA6B,SEMA3C,ATG7,SHOX2,SIPA1L3,SPTB,PARD6B,RAB10,CYFIP1,MYPN,GPC1,KIF13B,OBSL1,LZTS1,NR2E1,TTL,TRIO,TTC3,IGFALS,PCDH15,…
GO: Biological Process	GO:0071363	cellular response to growth factor stimulus		0.003472	1	0.2407	1	65	775	MAP1B,CD109,ACVR1,AMH,ANGPT2,NBL1,NRP2,NRP1,NGF,BMPER,NODAL,ROR2,VSTM2A,USP8,MTMR4,PCSK6,LRIT3,CER1,BMP8A,PML,COL2A1,COL3A1,POLR2A,POLR2E,NOX4,PPM1A,MAPK1,MAP2K3,RNF111,ZFYVE16,PTPRK,PXN,TMEM204,ENG,LEF1,CRIM1,ECSIT,FGF2,SMPD3,SFRP5,FERMT1,SETX,GALNT3,GCNT2,GDF9,PPARGC1A,CYFIP1,ADAM17,GPC1,SHISA2,GREM2,ADAMTS7,CADM4,GDF6,HRG,FLRT1,XDH,ACVR1C,TWSG1,FGF23,LIMS1,GDF7,CCBE1,LRP2,LTBP2
GO: Biological Process	GO:0007162	negative regulation of cell adhesion		0.003617	1	0.2407	1	33	337	ABAT,DSCAML1,ZNF608,ZC3H12D,ANGPT2,BCL6,NOTCH4,CDH1,TBX21,CR1,PLET1,PRKCD,SEMA3E,EFNA5,B4GALNT2,LEF1,EPHA5,GPNMB,FOXJ1,SWAP70,GCNT2,AKNA,SPECC1L,HLA-DQA1,HLA-DRB1,HRG,TNC,MARCHF7,IRF1,TWSG1,LAMB1,LGALS9,PHLDB2
GO: Biological Process	GO:0019883	antigen processing and presentation of endogenous antigen		0.003653	1	0.2407	1	6	26	HLA-A,HLA-B,HLA-C,HLA-DRB1,HLA-E,HLA-H
GO: Biological Process	GO:0007167	enzyme linked receptor protein signaling pathway		0.003694	1	0.2407	1	92	1168	CD109,ACVR1,AMH,ANGPT2,APC,ATP6V0A1,NBL1,NRP2,NRP1,SOCS2,ARHGEF7,NGF,BMPER,NODAL,KALRN,NRTN,ROR2,MTMR4,PCSK6,BLNK,LRIT3,CHRNA3,CER1,PLAUR,BMP8A,EIF2AK3,PML,COL3A1,POLR2A,POLR2E,PPM1A,PRKCA,PRKCD,PHF14,PRKCQ,NUP93,MAPK1,RNF111,ZFYVE16,GAB2,PTPRK,PXN,TMEM204,SERPINA12,EFNA5,ENG,LEF1,EPHA5,EPHB4,CRIM1,ECSIT,ATXN7,FGF2,SMPD3,SFRP5,FERMT1,SORBS1,DNAI1,SETX,GALNT3,GCNT2,GDF9,GHR,CYFIP1,ADAM17,GNG7,ANKS…
GO: Biological Process	GO:0061550	cranial ganglion development		0.003697	1	0.2407	1	3	6	NRP2,NRP1,SIX1
GO: Biological Process	GO:0035502	metanephric part of ureteric bud development		0.003697	1	0.2407	1	3	6	BASP1,FOXJ1,WT1
GO: Biological Process	GO:0098989	NMDA selective glutamate receptor signaling pathway		0.003697	1	0.2407	1	3	6	KALRN,CAMK2A,GRIN2B
GO: Biological Process	GO:0071926	endocannabinoid signaling pathway		0.003697	1	0.2407	1	3	6	ABHD6,DAGLB,CAMK2A
GO: Biological Process	GO:0046959	habituation		0.003697	1	0.2407	1	3	6	KALRN,DGKI,SHANK1
GO: Biological Process	GO:0009790	embryo development		0.003727	1	0.2407	1	102	1316	ABR,ACVR1,DSCAML1,ADCY9,AHR,MMP8,CUL3,SHROOM3,MBD3,ASCL2,DCHS1,MYO7A,NRP2,NRP1,SP8,NODAL,ROR2,PCSK6,CDK1,CDH1,PCNT,CER1,MYO3B,PKD1,LRP5L,COL2A1,COL13A1,TBX21,NCOR2,MAPK1,IFT140,LAMA1,NCAPG2,DMBT1,IFT57,SOBP,DUSP4,RCN1,ECE1,EDNRA,ARFRP1,BRD2,TRIM28,LPAR6,ARMC5,MYO15A,ENG,LEF1,IRX5,EYA2,ECSIT,BASP1,FGF2,SEMA3C,SFRP5,SHOX2,SIX1,SIX3,PRICKLE2,SNAI1,SUFU,SP1,SP2,TTBK2,GJB5,ATP11A,LIAS,HNF1B,TCF21,GRIN…
GO: Biological Process	GO:0019884	antigen processing and presentation of exogenous antigen		0.003727	1	0.2407	1	21	186	SNAP23,KIF3B,CLTA,PSMA4,PSMB7,PSMD6,SEC23A,KIF2B,KIF3A,HLA-A,HLA-B,HLA-C,HLA-DPB1,HLA-DQA1,HLA-DRB1,HLA-DRB5,HLA-E,HLA-H,AP1S3,KIF3C,KLC1
GO: Biological Process	GO:0071495	cellular response to endogenous stimulus		0.00375	1	0.2407	1	115	1510	MAP1B,TRARG1,CD109,ACVR1,ADCY9,AHR,AMH,APC,GPAM,APOBEC1,ATP1A2,NPAS4,ATP6V0A1,NBL1,SOCS2,KLF9,NGF,CACNA1H,BMPER,NODAL,CACNA1A,CAMK2A,ROR2,VSTM2A,USP8,MTMR4,PCSK6,CDH1,CGA,LRIT3,CER1,BMP8A,PML,COL2A1,COL3A1,POLR2A,POLR2E,NOX4,PPAT,PPM1A,CRY2,NCOR2,GNA14,PRKCA,PRKCD,PRKCQ,MAPK1,RNF111,HDAC4,ZFYVE16,PTGDR,PTPRK,PXN,DRD2,HDAC5,SERPINA12,EFNA5,ENG,LEF1,EPHA5,CRIM1,ECSIT,RYR1,ACSL1,RAPGEF3,FGF2,SMPD3,S…
GO: Biological Process	GO:1901246	regulation of lung ciliated cell differentiation		0.003798	1	0.2407	1	2	2	FOXJ1,IL13
GO: Biological Process	GO:0061552	ganglion morphogenesis		0.003798	1	0.2407	1	2	2	NRP2,NRP1
GO: Biological Process	GO:1904835	dorsal root ganglion morphogenesis		0.003798	1	0.2407	1	2	2	NRP2,NRP1
GO: Biological Process	GO:2001074	regulation of metanephric ureteric bud development		0.003798	1	0.2407	1	2	2	BASP1,WT1
GO: Biological Process	GO:2001076	positive regulation of metanephric ureteric bud development		0.003798	1	0.2407	1	2	2	BASP1,WT1
GO: Biological Process	GO:0001971	negative regulation of activation of membrane attack complex		0.003798	1	0.2407	1	2	2	CD59,CR1
GO: Biological Process	GO:1903966	monounsaturated fatty acid biosynthetic process		0.003798	1	0.2407	1	2	2	SCD5,SCD
GO: Biological Process	GO:1901383	negative regulation of chorionic trophoblast cell proliferation		0.003798	1	0.2407	1	2	2	NODAL,ACVR1C
GO: Biological Process	GO:0090298	negative regulation of mitochondrial DNA replication		0.003798	1	0.2407	1	2	2	ATG7,LIG3
GO: Biological Process	GO:0020028	endocytic hemoglobin import into cell		0.003798	1	0.2407	1	2	2	CUBN,LRP2
GO: Biological Process	GO:0140421	endocytic heme import into cell		0.003798	1	0.2407	1	2	2	CUBN,LRP2
GO: Biological Process	GO:0140420	heme import into cell		0.003798	1	0.2407	1	2	2	CUBN,LRP2
GO: Biological Process	GO:0021649	vestibulocochlear nerve structural organization		0.003798	1	0.2407	1	2	2	NRP2,NRP1
GO: Biological Process	GO:0052126	movement in host environment		0.003969	1	0.2436	1	21	187	ANPEP,NRP1,CLDN6,CDK1,CDH1,VAPA,PML,ZNF502,CR1,SLC52A1,TRIM10,TRIM28,TRIM22,CD209,WWP1,TMPRSS2,HLA-DRB1,TMPRSS4,TRIM25,LDLR,LGALS9
GO: Biological Process	GO:0120034	positive regulation of plasma membrane bounded cell projection assembly		0.004093	1	0.2436	1	15	117	TENM2,APC,NRP1,MYO3B,CEP135,PRKCQ,HDAC4,ESPN,AKIRIN1,F2RL1,SEPTIN9,TTBK2,CYFIP1,EPS8L2,PLPPR5
GO: Biological Process	GO:0006836	neurotransmitter transport		0.004109	1	0.2436	1	28	275	ATP1A2,SNAP23,NGF,SLC6A18,CACNA1A,CAMK2A,SLC28A2,DGKI,CHRNA3,CHRNA5,CHRNB4,NRXN2,OTOF,PREPL,PRKCA,SLC29A4,DRD2,SLC6A3,SLC6A7,SLC22A2,NSG1,DNAJC5,GABRA2,STX1A,STXBP2,VAMP1,HRH3,SLC5A7
GO: Biological Process	GO:0048638	regulation of developmental growth		0.00419	1	0.2436	1	39	420	MAP1B,COLQ,ADRB3,AHR,APC,GPAM,SPTBN4,MYO5B,NRP1,SOCS2,NGF,NRCAM,CDK1,CGA,ITSN2,MAPK1,SEMA3E,EPPK1,RAG2,DRD2,DSPP,EFNA5,PLAC8,BASP1,FGF2,SEMA6B,SEMA3C,SIX1,SLC6A3,GHR,CYFIP1,WWC1,HNF1B,TTL,COL14A1,WT1,IGF1,TBX20,LEP
GO: Biological Process	GO:0048263	determination of dorsal identity		0.00424	1	0.2436	1	4	12	ACVR1,NBL1,CER1,GREM2
GO: Biological Process	GO:0048262	determination of dorsal/ventral asymmetry		0.00424	1	0.2436	1	4	12	ACVR1,NBL1,CER1,GREM2
GO: Biological Process	GO:0061299	retina vasculature morphogenesis in camera-type eye		0.00424	1	0.2436	1	4	12	NRP1,LRP5L,LAMA1,ARHGEF15
GO: Biological Process	GO:0060539	diaphragm development		0.00424	1	0.2436	1	4	12	BASP1,TCF21,DISP1,WT1
GO: Biological Process	GO:1900115	extracellular regulation of signal transduction		0.00424	1	0.2436	1	4	12	NBL1,CER1,ZNF653,GREM2
GO: Biological Process	GO:1900116	extracellular negative regulation of signal transduction		0.00424	1	0.2436	1	4	12	NBL1,CER1,ZNF653,GREM2
GO: Biological Process	GO:0075294	positive regulation by symbiont of entry into host		0.00424	1	0.2436	1	4	12	TMPRSS2,HLA-DRB1,TMPRSS4,LGALS9
GO: Biological Process	GO:0034776	response to histamine		0.00424	1	0.2436	1	4	12	DRD2,GABRB1,GABRB2,GABRG2
GO: Biological Process	GO:0046598	positive regulation of viral entry into host cell		0.00424	1	0.2436	1	4	12	TMPRSS2,HLA-DRB1,TMPRSS4,LGALS9
GO: Biological Process	GO:0090494	dopamine uptake		0.004315	1	0.2447	1	5	19	SLC29A4,DRD2,SMPD3,SLC6A3,SLC22A2
GO: Biological Process	GO:0023056	positive regulation of signaling		0.00434	1	0.2447	1	144	1956	ABAT,ACVR1,MGAT5,ADRB3,NOTCH2NLB,MAP3K9,MMP8,MN1,BIRC3,MIER1,IL20RA,NRP1,KSR1,NEUROD2,ARHGEF7,NGF,BMPER,NQO2,NODAL,NOTCH4,USP17L2,TRPA1,KALRN,CAMK2D,ROR2,USP8,DGKI,CDK1,VAPA,GPR37L1,CHRNB4,PLAUR,BMP8A,EIF2AK3,PML,COL3A1,AKAP5,MINK1,NOX4,PPM1A,CHD5,ANKRD17,PRKCA,PRKCD,PRKCH,NUP93,MAPK1,SMCR8,MAP2K3,RNF111,PSMA4,PSMB7,MAML1,CC2D1A,TESPA1,DDX1,PSMD6,GSDME,PXN,SHANK1,BIRC8,DRD2,NR1H3,ECE1,LIN28A,SERP…
GO: Biological Process	GO:0002707	negative regulation of lymphocyte mediated immunity		0.004352	1	0.2447	1	9	54	BCL6,TBX21,CR1,FOXJ1,HLA-A,HLA-B,HLA-E,KLRD1,LGALS9
GO: Biological Process	GO:0030182	neuron differentiation		0.004481	1	0.2503	1	123	1639	MAP1B,TENM2,DSCAML1,MRTFA,ANK3,ENC1,APC,SPTBN4,DUOXA1,ASCL2,UNC5C,ATP1B2,MYO5B,MYO7A,NBL1,BCL6,NRP2,NRP1,SOCS2,NEUROD2,NGF,NANOS1,CACNA1A,NPTX1,NRCAM,KALRN,NRTN,CAMK2A,ROR2,CRPPA,CBLN1,CDH1,VAPA,GPR37L1,CHRNA3,MYO3B,CNGB1,AKAP5,MINK1,FEZ2,CHD5,ITSN2,PRKCA,PRKCQ,MAPK1,SEMA3E,IFT140,LAMA1,GAB2,GSDME,PTPRK,SHANK1,DRD2,HDAC5,LIN28A,RIT2,EFNA5,CLMN,FARP1,EPHA5,NIN,EPHB4,IRX5,PAK4,ADGRV1,VSX1,ATAT1,FMN…
GO: Biological Process	GO:0030155	regulation of cell adhesion		0.004516	1	0.2505	1	68	827	ABAT,DSCAML1,ZNF608,ZC3H12D,ANGPT2,ANK3,APC,GPAM,BCL6,NRP1,ARHGEF7,NID1,NODAL,NOTCH4,CDH1,PKD1,PLAUR,IL27RA,PML,ABI3BP,EPB41L4B,MINK1,TBX21,CR1,PLET1,PRKCA,PRKCD,PRKCQ,SEMA3E,LAMA1,TESPA1,RAG1,EFNA5,B4GALNT2,LEF1,EPHA5,EPHB4,CD209,FMN1,GPNMB,FOXJ1,FERMT1,FUT9,FUT3,SWAP70,GCNT2,SMOC1,AKNA,SPECC1L,HLA-A,HLA-DPB1,HLA-DQA1,HLA-DRB1,HLA-E,HRG,TNC,MARCHF7,IGF1,PIK3R6,IRF1,TWSG1,DOCK8,LAMB1,LEP,LGALS8,L…
GO: Biological Process	GO:0007411	axon guidance		0.004575	1	0.252	1	31	316	TENM2,DSCAML1,ANK3,SPTBN4,UNC5C,NRP2,NRP1,NRCAM,KALRN,NRTN,CRPPA,FEZ2,PRKCA,PRKCQ,MAPK1,SEMA3E,LAMA1,GAB2,EFNA5,EPHA5,EPHB4,SEMA6B,SEMA3C,SPTB,CYFIP1,MYPN,GPC1,TRIO,IGFALS,GDF7,LRP2
GO: Biological Process	GO:0007628	adult walking behavior		0.004694	1	0.2567	1	8	45	SPTBN4,CACNA1A,DRD2,OXR1,SCN8A,ATG7,PCDH15,KCNMA1
GO: Biological Process	GO:0060341	regulation of cellular localization		0.004762	1	0.2587	1	77	959	ABHD17A,MAP1B,ANK3,APC,PIWIL4,ATP1A2,MYO5B,BARD1,INPP4B,NGF,USP17L2,TRPA1,NOL3,KALRN,CAMK2A,CAMK2D,CCNE1,CDK1,CDH1,PCNT,CARD10,LRP5L,PLN,EIF2AK3,PML,AKAP5,TRIM58,PPM1A,CLIP3,TMEM98,RAB11FIP5,PRKCD,PRKCH,PRKCQ,MAPK1,SCP2D1,GAB2,EDNRA,EFNA5,TRIM28,EPHA5,NIN,ABCA7,RAPGEF3,LYPLA1,ATG7,FERMT1,ZDHHC7,SORBS1,TRIM67,SUFU,SP100,JAGN1,PARD6B,TTBK2,CCDC66,STXBP2,MTCL1,WWC1,GPC1,TERF1,KIF3A,ATAD1,TTL,GRIP2,G…
GO: Biological Process	GO:0018215	protein phosphopantetheinylation		0.004896	1	0.2622	1	34	357	ABHD17A,ABO,MGAT5,USP35,USP17L2,TTLL8,USP6,USP2,USP8,PDIA4,GALNT9,DOHH,GALNT18,QSOX1,ATG16L1,USP43,TTLL2,ATAT1,B3GNT8,LYPLA1,USP12,LOXL4,MINDY4,GALNT10,ATG7,ZDHHC7,GALNT3,TTLL12,OTUD3,TGM3,GALNT17,TTL,TGM6,LOXL1
GO: Biological Process	GO:0002704	negative regulation of leukocyte mediated immunity		0.00492	1	0.2622	1	10	65	ABR,BCL6,TBX21,CR1,FOXJ1,HLA-A,HLA-B,HLA-E,KLRD1,LGALS9
GO: Biological Process	GO:0006493	protein O-linked glycosylation		0.004925	1	0.2622	1	14	108	MUC2,MUC6,CRPPA,POMT2,GALNT9,GALNT18,TMTC1,SLC35C1,B3GNT8,GALNT10,ST3GAL1,GALNT3,B3GNT7,TMTC4
GO: Biological Process	GO:0051170	import into nucleus		0.004977	1	0.2632	1	22	203	CDK1,CDH1,PML,AKAP5,CRY2,PRKCD,PRKCQ,NUP93,MAPK1,TRIM28,FAM53C,RGPD3,IPO8,FERMT1,SIX3,POM121C,SUFU,RGPD4,ABRA,BACH2,ING1,LEP
GO: Biological Process	GO:0050808	synapse organization		0.005339	1	0.2805	1	46	522	ABHD17A,MAP1B,COLQ,GNPAT,ANK3,NPAS4,MYO5B,NRP2,NRP1,NEUROD2,ARHGEF7,BSN,CACNA1A,NPTX1,NRCAM,KALRN,CAST,CBLN1,CDH1,IGFN1,CHD4,CHRNB1,NRXN2,PRKCA,SEMA3E,SHANK1,IQSEC3,DRD2,EFNA5,FARP1,EPHA5,SORBS1,SIX1,ARHGEF15,IGSF9B,GABRA2,GABRB2,GABRG2,LHFPL4,CYFIP1,DOK7,OBSL1,GRIN2B,GRIP2,FLRT1,TNC
GO: Biological Process	GO:0070848	response to growth factor		0.00544	1	0.2821	1	66	805	MAP1B,CD109,ACVR1,AMH,ANGPT2,NBL1,NRP2,NRP1,NGF,BMPER,NODAL,ROR2,VSTM2A,USP8,MTMR4,PCSK6,LRIT3,CER1,BMP8A,PML,COL2A1,COL3A1,POLR2A,POLR2E,NOX4,PPM1A,MAPK1,MAP2K3,RNF111,ZFYVE16,PTPRK,PXN,TMEM204,ENG,LEF1,CRIM1,ECSIT,FGF2,SMPD3,SFRP5,FERMT1,SETX,GALNT3,GCNT2,GDF9,PPARGC1A,CYFIP1,ADAM17,GPC1,SHISA2,GREM2,ADAMTS7,CADM4,GDF6,HRG,FLRT1,TNC,XDH,ACVR1C,TWSG1,FGF23,LIMS1,GDF7,CCBE1,LRP2,LTBP2
GO: Biological Process	GO:0098543	detection of other organism		0.005474	1	0.2821	1	5	20	DMBT1,TLR1,HLA-A,HLA-B,HLA-DRB1
GO: Biological Process	GO:0090493	catecholamine uptake		0.005474	1	0.2821	1	5	20	SLC29A4,DRD2,SMPD3,SLC6A3,SLC22A2
GO: Biological Process	GO:0007417	central nervous system development		0.005715	1	0.2865	1	91	1172	ABR,DSCAML1,NOTCH2NLB,MRTFA,GNPAT,MBD3,SPTBN4,UNC5C,ATP1A2,ATP1B2,B4GALT2,BCL2A1,NRP2,NRP1,NEUROD2,NODAL,NANOS1,CACNA1A,NPTX1,NRCAM,KALRN,ROR2,CBLN1,CDH1,PCNT,CENPF,GPR37L1,PKD1,COL2A1,COL3A1,NCOR2,TMEM98,CHD5,PRKCA,MAPK1,DNAH5,SHANK1,DRD2,RFX4,EFNA5,ENG,LEF1,EPHA5,NIN,LAMC3,ATAT1,BASP1,FGF2,HPCAL4,FOXJ1,ATG7,SIX1,SIX3,SLC6A3,HAPLN3,SUFU,GABRA4,GABRA5,GABRB1,PPARGC1A,TTBK2,SYNE2,LHX5,DCLK2,HNF1B,…
GO: Biological Process	GO:0016444	somatic cell DNA recombination		0.00581	1	0.2865	1	11	77	MSH3,BCL6,EXO1,IL27RA,TBX21,RAG1,RAG2,LEF1,SWAP70,XRCC4,LIG3
GO: Biological Process	GO:0002562	somatic diversification of immune receptors via germline recombination within a single locus		0.00581	1	0.2865	1	11	77	MSH3,BCL6,EXO1,IL27RA,TBX21,RAG1,RAG2,LEF1,SWAP70,XRCC4,LIG3
GO: Biological Process	GO:0016024	CDP-diacylglycerol biosynthetic process		0.005837	1	0.2865	1	4	13	GPAM,TAMM41,CDS1,AGPAT3
GO: Biological Process	GO:0030259	lipid glycosylation		0.005837	1	0.2865	1	4	13	ABO,B4GALNT2,SLC35C1,B4GALNT1
GO: Biological Process	GO:0034350	regulation of glial cell apoptotic process		0.005837	1	0.2865	1	4	13	PRKCA,PRKCD,PRKCH,IGF1
GO: Biological Process	GO:0002790	peptide secretion		0.005848	1	0.2865	1	44	497	ABAT,PIWIL4,TVP23C,ARHGEF7,CACNA1A,TRPA1,KALRN,CBLN1,BMP8A,LRP5L,AKAP5,PDIA4,RAB11FIP5,PRKCA,PRKCQ,DRD2,NR1H3,TVP23B,EFNA5,EPHA5,F2RL1,RAPGEF3,SMPD3,COPG1,ATG7,FRMD4A,JAGN1,RAB10,STX1A,P3H1,GLP1R,HNF1B,DISP1,HLA-DRB1,TTN,ACVR1C,IGF1,IL13,KCNJ11,KISS1,LEP,LEPR,LLGL2,LTBP2
GO: Biological Process	GO:1902533	positive regulation of intracellular signal transduction		0.005894	1	0.2865	1	88	1129	ADRB3,MAP3K9,MMP8,BIRC3,MIER1,IL20RA,NRP1,KSR1,NEUROD2,NGF,BMPER,NQO2,NODAL,USP17L2,CAMK2D,ROR2,DGKI,CDK1,VAPA,GPR37L1,EIF2AK3,COL3A1,AKAP5,MINK1,NOX4,PPM1A,CHD5,ANKRD17,PRKCA,PRKCD,MAPK1,SMCR8,MAP2K3,CC2D1A,DDX1,GSDME,PXN,DRD2,ECE1,LIN28A,SERPINA12,EDNRA,RIT2,LPAR6,ENG,MTDH,ADGRV1,F2RL1,TRIM22,ABCA7,FGF2,SMPD3,GPNMB,SPATC1L,PLA2R1,INAVA,ABRA,PLK2,GCNT2,HPSE,GHR,FGD4,ADAM17,WWC1,SPECC1L,BRD4,EXOC…
GO: Biological Process	GO:0009887	animal organ morphogenesis		0.005966	1	0.2865	1	97	1263	ABR,ACVR1,MDM4,DSCAML1,MKI67,AHR,ALPL,CUL3,APC,AQP3,DCHS1,MYLK,MYO7A,NBL1,NRP2,NRP1,NODAL,ROR2,CDH1,PCNT,IGFN1,CER1,MYO3B,PKD1,LRP5L,PML,COL2A1,COL3A1,COL13A1,POC1A,TBX21,SLC40A1,NCOR2,MAPK1,IFT140,PSMA4,LAMA1,PSMB7,PSMD6,SHANK1,IFT57,DSPP,SOBP,E2F4,EDNRA,MYO15A,ENG,LEF1,EPHB4,IRX5,LAMC3,VSX1,RYR1,BASP1,FMN1,FGF2,SMPD3,FOXJ1,SEMA3C,SFRP5,ETV7,SHOX2,SIX1,SIX3,PRICKLE2,SNAI1,SUFU,SP1,B4GALT1,CCDC66…
GO: Biological Process	GO:0031032	actomyosin structure organization		0.006068	1	0.2865	1	23	219	CUL3,NRP1,CFL2,CNN1,EPB41L4B,NOX4,CDC42BPB,PRKCQ,PXN,ARHGEF10L,ARHGAP28,RAPGEF3,PPM1E,SORBS1,ARHGEF15,MYPN,OBSL1,KANK3,FRMD3,TTN,KRT8,KANK4,PHLDB2
GO: Biological Process	GO:0090659	walking behavior		0.006164	1	0.2865	1	8	47	SPTBN4,CACNA1A,DRD2,OXR1,SCN8A,ATG7,PCDH15,KCNMA1
GO: Biological Process	GO:1990791	dorsal root ganglion development		0.006184	1	0.2865	1	3	7	UNC5C,NRP2,NRP1
GO: Biological Process	GO:0034137	positive regulation of toll-like receptor 2 signaling pathway		0.006184	1	0.2865	1	3	7	F2RL1,TLR1,TIRAP
GO: Biological Process	GO:0007354	zygotic determination of anterior/posterior axis, embryo		0.006184	1	0.2865	1	3	7	PCSK6,BASP1,WT1
GO: Biological Process	GO:0071918	urea transmembrane transport		0.006184	1	0.2865	1	3	7	AQP3,SLC14A1,SLC14A2
GO: Biological Process	GO:0046822	regulation of nucleocytoplasmic transport		0.006216	1	0.2865	1	16	134	BARD1,INPP4B,CDK1,CDH1,AKAP5,PPM1A,PRKCD,PRKCQ,MAPK1,TRIM28,RAPGEF3,FERMT1,SUFU,SP100,WIPF1,LEP
GO: Biological Process	GO:0009306	protein secretion		0.006262	1	0.2865	1	40	444	ABAT,PIWIL4,TVP23C,CACNA1A,TRPA1,CBLN1,BMP8A,LRP5L,AKAP5,PDIA4,RAB11FIP5,PRKCA,PRKCQ,DRD2,NR1H3,TVP23B,EFNA5,EPHA5,F2RL1,RAPGEF3,COPG1,ATG7,FRMD4A,JAGN1,RAB10,STX1A,P3H1,GLP1R,HNF1B,DISP1,HLA-DRB1,TTN,ACVR1C,IGF1,IL13,KCNJ11,LEP,LEPR,LLGL2,LTBP2
GO: Biological Process	GO:0006887	exocytosis		0.006279	1	0.2865	1	77	970	ABR,TRARG1,CD109,MICAL3,ALB,MMP8,SYT13,ANPEP,COMMD9,ATP6V0A1,MYO5B,SNAP23,SIGLEC5,CACNA1H,CACNA1A,CAMK2A,CD59,DGKI,PCDH7,VAPA,CHRNA3,CHRNA5,CHRNB4,SERPINA1,OTOF,PLAUR,PLD1,SCAMP1,CR1,PREPL,RAB11FIP5,PRKCA,PRKCD,MAPK1,PHACTR2,PSMB7,TOR4A,PTGDR,GAB2,PSMD6,QSOX1,CRISPLD2,DRD2,WASHC3,EXOC8,LHFPL2,ABCC4,F2RL1,PLAC8,FCGR2A,SMPD3,ATG7,YPEL5,DNAJC5,JAGN1,HPSE,B4GALT1,RAB10,STX1A,CYFIP1,STXBP2,VAMP1,ATP11…
GO: Biological Process	GO:0140029	exocytic process		0.006279	1	0.2865	1	77	970	ABR,TRARG1,CD109,MICAL3,ALB,MMP8,SYT13,ANPEP,COMMD9,ATP6V0A1,MYO5B,SNAP23,SIGLEC5,CACNA1H,CACNA1A,CAMK2A,CD59,DGKI,PCDH7,VAPA,CHRNA3,CHRNA5,CHRNB4,SERPINA1,OTOF,PLAUR,PLD1,SCAMP1,CR1,PREPL,RAB11FIP5,PRKCA,PRKCD,MAPK1,PHACTR2,PSMB7,TOR4A,PTGDR,GAB2,PSMD6,QSOX1,CRISPLD2,DRD2,WASHC3,EXOC8,LHFPL2,ABCC4,F2RL1,PLAC8,FCGR2A,SMPD3,ATG7,YPEL5,DNAJC5,JAGN1,HPSE,B4GALT1,RAB10,STX1A,CYFIP1,STXBP2,VAMP1,ATP11…
GO: Biological Process	GO:0099500	vesicle fusion to plasma membrane		0.006279	1	0.2865	1	77	970	ABR,TRARG1,CD109,MICAL3,ALB,MMP8,SYT13,ANPEP,COMMD9,ATP6V0A1,MYO5B,SNAP23,SIGLEC5,CACNA1H,CACNA1A,CAMK2A,CD59,DGKI,PCDH7,VAPA,CHRNA3,CHRNA5,CHRNB4,SERPINA1,OTOF,PLAUR,PLD1,SCAMP1,CR1,PREPL,RAB11FIP5,PRKCA,PRKCD,MAPK1,PHACTR2,PSMB7,TOR4A,PTGDR,GAB2,PSMD6,QSOX1,CRISPLD2,DRD2,WASHC3,EXOC8,LHFPL2,ABCC4,F2RL1,PLAC8,FCGR2A,SMPD3,ATG7,YPEL5,DNAJC5,JAGN1,HPSE,B4GALT1,RAB10,STX1A,CYFIP1,STXBP2,VAMP1,ATP11…
GO: Biological Process	GO:0048732	gland development		0.006334	1	0.2873	1	46	527	MKI67,AHR,CUL3,APC,NRP1,SOCS2,NODAL,NOTCH4,KALRN,CDH1,CGA,PHF2,TFCP2L1,PKD1,PLAUR,LRP5L,EIF2AK3,PML,PPAT,NCOR2,CSN3,MAPK1,LAMA1,ATP2C2,RAG1,DRD2,ARMC5,LEF1,FGF2,SEMA3C,ATG7,SIX1,SIX3,SLC6A3,NR5A1,SP1,B4GALT1,HNF1B,TCF21,TNC,WT1,XDH,IGF1,TWSG1,LIMS1,GDF7
GO: Biological Process	GO:0098656	anion transmembrane transport		0.006368	1	0.2873	1	50	583	TRARG1,SLC6A19,AQP3,ABCC6,ATP1A2,SLC66A1L,SLC6A18,SLC37A1,SLC7A7,SLC28A2,SLC25A47,CLCN1,CLIP3,PRKCA,PRKCD,SLC29A4,EDNRA,SEC61A2,RNASEL,SLC25A2,PACC1,ABCC4,SLC35C1,ACSL1,SLC37A3,SLC19A2,ZDHHC7,SORBS1,SLC5A1,SLC6A7,SLC12A3,SLC14A1,SLC22A2,GABRA2,GABRA4,GABRA5,GABRB1,GABRB2,GABRG2,SLC9A9,SLC35B4,DISP1,SLC25A32,IGF1,SLC22A16,TTYH2,LEP,LRP2,SLC7A5,SLC14A2
GO: Biological Process	GO:0035592	establishment of protein localization to extracellular region		0.006498	1	0.2893	1	40	445	ABAT,PIWIL4,TVP23C,CACNA1A,TRPA1,CBLN1,BMP8A,LRP5L,AKAP5,PDIA4,RAB11FIP5,PRKCA,PRKCQ,DRD2,NR1H3,TVP23B,EFNA5,EPHA5,F2RL1,RAPGEF3,COPG1,ATG7,FRMD4A,JAGN1,RAB10,STX1A,P3H1,GLP1R,HNF1B,DISP1,HLA-DRB1,TTN,ACVR1C,IGF1,IL13,KCNJ11,LEP,LEPR,LLGL2,LTBP2
GO: Biological Process	GO:0030334	regulation of cell migration		0.006507	1	0.2893	1	85	1089	ABR,ABHD6,ACVR1,MGAT5,SRGAP1,ANGPT2,APC,UNC5C,PODN,ATP1B2,MUC2,MYLK,NBL1,NRP2,NRP1,ARHGEF7,BMPER,NODAL,USP17L2,CAMK2A,CAMK2D,ROR2,CDH1,CGA,CARD10,PLD1,IL27RA,COL3A1,EPB41L4B,MINK1,NOX4,PLET1,SDC3,PRKCA,MAPK1,MAP2K3,SEMA3E,EPPK1,HDAC4,LAMA1,DACH1,GAB2,PTPRK,DRD2,HDAC5,AKIRIN1,EDNRA,ENG,LEF1,F2RL1,RAPGEF3,FGF2,SMPD3,GPNMB,SEMA6B,SEMA3C,FERMT1,FUT9,SNAI1,FUT3,SP1,SP100,PLK2,SWAP70,GCNT2,PARD6B,PPARG…
GO: Biological Process	GO:0120032	regulation of plasma membrane bounded cell projection assembly		0.00652	1	0.2893	1	24	233	TENM2,APC,NRP1,USP17L2,MYO3B,PLD1,CEP135,PPP1R16B,PRKCD,PRKCQ,IFT140,HDAC4,ESPN,AKIRIN1,F2RL1,SEPTIN9,TBC1D2B,TTBK2,CYFIP1,TBC1D1,SYNE2,HRG,EPS8L2,PLPPR5
GO: Biological Process	GO:0007163	establishment or maintenance of cell polarity		0.0066	1	0.2912	1	25	246	MAP1B,APC,MAP7,PKD1,CDC42BPB,LAMA1,PATJ,FOXJ1,SFRP5,FERMT1,FRMD4A,PRICKLE2,SIPA1L3,PARD6B,RAB10,INSC,SYNE2,MTCL1,WWC1,KIF3A,EXOC4,IGF1,DOCK8,LIMS1,LLGL2
GO: Biological Process	GO:0048666	neuron development		0.006686	1	0.2934	1	103	1358	MAP1B,TENM2,DSCAML1,MRTFA,ANK3,ENC1,APC,SPTBN4,UNC5C,ATP1B2,MYO5B,MYO7A,NBL1,NRP2,NRP1,NEUROD2,NGF,NANOS1,CACNA1A,NPTX1,NRCAM,KALRN,NRTN,CAMK2A,ROR2,CRPPA,CDH1,VAPA,CHRNA3,MYO3B,CNGB1,AKAP5,MINK1,FEZ2,ITSN2,PRKCA,PRKCQ,MAPK1,SEMA3E,IFT140,LAMA1,GAB2,PTPRK,SHANK1,DRD2,RIT2,EFNA5,CLMN,FARP1,EPHA5,NIN,EPHB4,IRX5,PAK4,ADGRV1,VSX1,ATAT1,FMN1,SEMA6B,SEMA3C,ATG7,SHOX2,DPYSL4,TRIM67,PRICKLE2,FUT9,GABRA5,…
GO: Biological Process	GO:0033151	V(D)J recombination		0.006838	1	0.2984	1	5	21	RAG1,RAG2,LEF1,XRCC4,LIG3
GO: Biological Process	GO:0060485	mesenchyme development		0.007138	1	0.3087	1	31	326	ACVR1,MDM4,AMH,DCHS1,NRP2,NRP1,NODAL,NOTCH4,NRTN,CER1,PLAUR,MAPK1,SEMA3E,EDNRA,TRIM28,ENG,LEF1,BASP1,SEMA6B,SEMA3C,SIX1,SNAI1,GCNT2,TCF21,AKNA,EXOC4,WT1,FBXL17,TBX20,LIMS1,PHLDB2
GO: Biological Process	GO:0023061	signal release		0.007151	1	0.3087	1	53	629	ABAT,SYT13,PIWIL4,SNAP23,ARHGEF7,NGF,CACNA1A,TRPA1,KALRN,CAMK2A,DGKI,CGA,CHRNA3,CHRNA5,CHRNB4,NRXN2,OTOF,BMP8A,LRP5L,PREPL,CRY2,RAB11FIP5,PRKCA,DRD2,EFNA5,EPHA5,ABCC4,F2RL1,RAPGEF3,SMPD3,ATG7,SLC22A2,NSG1,DNAJC5,GALR1,JAGN1,GDF9,STX1A,STXBP2,GLP1R,VAMP1,HNF1B,HRH3,HLA-DRB1,SLC5A7,ACVR1C,INHA,KCNJ11,KISS1,LEP,LEPR,FGF23,LRP2
GO: Biological Process	GO:0017038	protein import		0.007229	1	0.3087	1	24	235	CDK1,CDH1,PML,AKAP5,CRY2,PRKCD,PRKCQ,NUP93,MAPK1,TRIM28,FAM53C,RGPD3,IPO8,FERMT1,SIX3,POM121C,SUFU,RGPD4,ABRA,HSPA4,ING1,CUBN,LEP,LRP2
GO: Biological Process	GO:0060491	regulation of cell projection assembly		0.007229	1	0.3087	1	24	235	TENM2,APC,NRP1,USP17L2,MYO3B,PLD1,CEP135,PPP1R16B,PRKCD,PRKCQ,IFT140,HDAC4,ESPN,AKIRIN1,F2RL1,SEPTIN9,TBC1D2B,TTBK2,CYFIP1,TBC1D1,SYNE2,HRG,EPS8L2,PLPPR5
GO: Biological Process	GO:0045055	regulated exocytosis		0.007324	1	0.31	1	68	845	ABR,CD109,ALB,MMP8,SYT13,ANPEP,COMMD9,ATP6V0A1,SNAP23,SIGLEC5,CACNA1H,CACNA1A,CAMK2A,CD59,DGKI,PCDH7,VAPA,CHRNA3,CHRNA5,CHRNB4,SERPINA1,OTOF,PLAUR,PLD1,SCAMP1,CR1,PREPL,RAB11FIP5,PRKCA,PRKCD,MAPK1,PHACTR2,PSMB7,TOR4A,PTGDR,GAB2,PSMD6,QSOX1,CRISPLD2,DRD2,LHFPL2,ABCC4,F2RL1,PLAC8,FCGR2A,ATG7,YPEL5,DNAJC5,HPSE,B4GALT1,RAB10,STX1A,CYFIP1,STXBP2,VAMP1,ATP11A,GLIPR1,TCN1,ARHGAP45,PADI2,HLA-B,HLA-C,HLA-…
GO: Biological Process	GO:0048598	embryonic morphogenesis		0.007335	1	0.31	1	58	701	ABR,ACVR1,DSCAML1,MMP8,CUL3,SHROOM3,MYO7A,SP8,NODAL,ROR2,CER1,MYO3B,LRP5L,COL2A1,TBX21,MAPK1,IFT140,IFT57,SOBP,DUSP4,ECE1,ARFRP1,BRD2,TRIM28,ARMC5,MYO15A,ENG,LEF1,IRX5,EYA2,ECSIT,FGF2,SFRP5,SHOX2,SIX1,SIX3,SNAI1,SUFU,SP1,TTBK2,GJB5,LIAS,HNF1B,TCF21,SPECC1L,KIF3A,GREM2,EXOC4,HMX2,RNF207,PCDH15,TWSG1,TBX20,LAMB1,LLGL2,GDF7,LRP2,PHLDB2
GO: Biological Process	GO:0034341	response to interferon-gamma		0.007376	1	0.31	1	22	210	CAMK2A,CAMK2D,PML,RAB11FIP5,PRKCD,NR1H3,TRIM22,SP100,STXBP2,HLA-A,HLA-B,HLA-C,HLA-DPB1,HLA-DQA1,HLA-DRB1,HLA-DRB5,HLA-E,HLA-H,TXK,TRIM25,IRF1,LGALS9
GO: Biological Process	GO:2000242	negative regulation of reproductive process		0.007543	1	0.3137	1	10	69	AMH,APC,NODAL,OVGP1,CHFR,NR5A1,SNAI1,WT1,ACVR1C,IGF1
GO: Biological Process	GO:0035904	aorta development		0.007543	1	0.3137	1	10	69	MYLK,NOTCH4,COL3A1,ENG,EPHB4,SIX1,SUFU,LEP,LOXL1,LRP2
GO: Biological Process	GO:0015695	organic cation transport		0.00758	1	0.3137	1	7	39	CACNA1A,SLC25A47,CHRNA3,SLC29A4,SLC22A2,SLC5A7,SLC22A16
GO: Biological Process	GO:0046824	positive regulation of nucleocytoplasmic transport		0.00775	1	0.3152	1	11	80	CDK1,CDH1,AKAP5,PPM1A,PRKCD,PRKCQ,MAPK1,TRIM28,RAPGEF3,WIPF1,LEP
GO: Biological Process	GO:0046341	CDP-diacylglycerol metabolic process		0.007791	1	0.3152	1	4	14	GPAM,TAMM41,CDS1,AGPAT3
GO: Biological Process	GO:0035865	cellular response to potassium ion		0.007791	1	0.3152	1	4	14	MYLK,CACNA1H,NPTX1,PPARGC1A
GO: Biological Process	GO:0021936	regulation of cerebellar granule cell precursor proliferation		0.007791	1	0.3152	1	4	14	GPR37L1,FGF2,LHX5,IGF1
GO: Biological Process	GO:0030534	adult behavior		0.007816	1	0.3152	1	20	186	ABAT,SPTBN4,ATP1A2,NGF,CACNA1A,KALRN,CHRNA3,CHRNA5,CHRNB1,CHRNB4,NRXN2,SHANK1,DRD2,OXR1,SCN8A,ATG7,GABRG2,PCDH15,KCNMA1,LEP
GO: Biological Process	GO:0010817	regulation of hormone levels		0.007868	1	0.3157	1	52	618	ABAT,PIWIL4,BCO1,DUOXA1,SNAP23,DUOX1,ARHGEF7,NGF,CACNA1H,CACNA1A,TRPA1,KALRN,PCSK6,CGA,BMP8A,LRP5L,COMT,CRY2,RAB11FIP5,PRKCA,DRD2,ECE1,EFNA5,EPHA5,RAPGEF3,SMPD3,ATG7,NR5A1,GALR1,JAGN1,GDF9,GHR,PPARGC1A,STX1A,SULT1A1,GLP1R,HNF1B,DISP1,HLA-DRB1,HSD17B4,ACVR1C,IGF1,INHA,KCNJ11,KCNMA1,KISS1,PNPLA2,LEP,LEPR,FGF23,LRP2,SLC7A5
GO: Biological Process	GO:0051223	regulation of protein transport		0.00819	1	0.3265	1	55	662	ABAT,ANK3,PIWIL4,BARD1,CACNA1A,USP17L2,TRPA1,NOL3,CDK1,CDH1,PCNT,BMP8A,LRP5L,AKAP5,PPM1A,RAB11FIP5,PRKCA,PRKCD,PRKCQ,MAPK1,DRD2,NR1H3,EFNA5,TRIM28,EPHA5,F2RL1,RAPGEF3,LYPLA1,ATG7,FERMT1,FRMD4A,SUFU,SP100,JAGN1,FNDC1,STX1A,P3H1,GLP1R,MTCL1,KIF3A,ATAD1,GSG1L,DISP1,EXOC4,HLA-DRB1,TTN,WIPF1,ACVR1C,IGF1,IL13,KCNJ11,LEP,LEPR,LLGL2,LRP2
GO: Biological Process	GO:0098876	vesicle-mediated transport to the plasma membrane		0.008234	1	0.3265	1	13	103	TRARG1,ANK3,MYO5B,SNAP23,AKAP5,PREPL,EXOC8,ARFRP1,LYPLA1,NSG1,RAB10,GRIP2,EXOC4
GO: Biological Process	GO:0070201	regulation of establishment of protein localization		0.00829	1	0.3265	1	57	691	ABAT,ANK3,PIWIL4,BARD1,CACNA1A,USP17L2,TRPA1,NOL3,CDK1,CDH1,PCNT,BMP8A,LRP5L,AKAP5,PPM1A,CEP135,RAB11FIP5,PRKCA,PRKCD,PRKCQ,MAPK1,DRD2,NR1H3,EFNA5,TRIM28,EPHA5,F2RL1,RAPGEF3,LYPLA1,ATG7,FERMT1,FRMD4A,SUFU,SP100,JAGN1,FNDC1,STX1A,P3H1,GLP1R,MTCL1,TERF1,KIF3A,ATAD1,GSG1L,DISP1,EXOC4,HLA-DRB1,TTN,WIPF1,ACVR1C,IGF1,IL13,KCNJ11,LEP,LEPR,LLGL2,LRP2
GO: Biological Process	GO:0044087	regulation of cellular component biogenesis		0.008323	1	0.3265	1	84	1085	MAP1B,COLQ,TENM2,AHR,APC,APOBEC1,SPTBN4,MYO5B,NRP1,NPTX1,USP17L2,NOL3,CBLN1,PHF2,MYO3B,PLD1,NOX4,CHD1L,PPM1A,CLIP3,FEZ2,CEP135,PPP1R16B,PRKCA,PRKCD,PRKCH,PRKCQ,SMCR8,IFT140,HDAC4,SACS,PXN,SHANK1,ESPN,AKIRIN1,ARHGEF10L,WASH3P,EFNA5,RESF1,TRIM28,FARP1,ARHGAP28,NIN,ATAT1,F2RL1,TUBB4A,RAPGEF3,FMN1,SMPD3,ATG7,PPM1E,FERMT1,SIX1,ARHGEF15,SNAI1,PLK2,SPIRE2,LHFPL4,SWAP70,SEPTIN9,SPTB,TBC1D2B,JMY,TTBK2,STX…
GO: Biological Process	GO:0032656	regulation of interleukin-13 production		0.008421	1	0.3265	1	5	22	LEF1,IL17RB,HLA-E,IL17RA,LGALS9
GO: Biological Process	GO:0045953	negative regulation of natural killer cell mediated cytotoxicity		0.008421	1	0.3265	1	5	22	HLA-A,HLA-B,HLA-E,KLRD1,LGALS9
GO: Biological Process	GO:0090087	regulation of peptide transport		0.008448	1	0.3265	1	58	706	ABAT,ANK3,PIWIL4,BARD1,ARHGEF7,CACNA1A,USP17L2,TRPA1,NOL3,KALRN,CDK1,CDH1,PCNT,BMP8A,LRP5L,AKAP5,PPM1A,RAB11FIP5,PRKCA,PRKCD,PRKCQ,MAPK1,DRD2,NR1H3,EFNA5,TRIM28,EPHA5,F2RL1,RAPGEF3,LYPLA1,ATG7,FERMT1,FRMD4A,SUFU,SP100,JAGN1,FNDC1,STX1A,P3H1,GLP1R,MTCL1,KIF3A,ATAD1,GSG1L,DISP1,EXOC4,HLA-DRB1,TTN,WIPF1,ACVR1C,IGF1,IL13,KCNJ11,KISS1,LEP,LEPR,LLGL2,LRP2
GO: Biological Process	GO:0051270	regulation of cellular component movement		0.008544	1	0.3265	1	95	1250	ABR,ABHD6,ACVR1,MGAT5,SRGAP1,ANGPT2,APC,UNC5C,PODN,ATP1A2,ATP1B2,MUC2,MYLK,NBL1,BCL6,NRP2,NRP1,DUOX1,ARHGEF7,CACNA1H,BMPER,NODAL,USP17L2,CAMK2A,CAMK2D,ROR2,CDH1,CGA,CARD10,PLD1,PLN,IL27RA,CHST3,COL3A1,TRIM58,EPB41L4B,MINK1,NOX4,PLET1,SDC3,PRKCA,MAPK1,MAP2K3,SEMA3E,EPPK1,HDAC4,LAMA1,DACH1,GAB2,PTPRK,DRD2,HDAC5,AKIRIN1,EDNRA,ENG,LEF1,F2RL1,RAPGEF3,FGF2,SMPD3,GPNMB,SEMA6B,SEMA3C,FERMT1,FUT9,SNAI1,FU…
GO: Biological Process	GO:0031342	negative regulation of cell killing		0.009061	1	0.3265	1	6	31	HLA-A,HLA-B,HLA-E,IL13,KLRD1,LGALS9
GO: Biological Process	GO:2000194	regulation of female gonad development		0.009458	1	0.3265	1	3	8	NR5A1,GDF9,WT1
GO: Biological Process	GO:0042270	protection from natural killer cell mediated cytotoxicity		0.009458	1	0.3265	1	3	8	HLA-A,HLA-B,HLA-E
GO: Biological Process	GO:0045162	clustering of voltage-gated sodium channels		0.009458	1	0.3265	1	3	8	ANK3,SPTBN4,NRCAM
GO: Biological Process	GO:0071420	cellular response to histamine		0.009458	1	0.3265	1	3	8	GABRB1,GABRB2,GABRG2
GO: Biological Process	GO:0051620	norepinephrine uptake		0.009458	1	0.3265	1	3	8	SLC29A4,SLC6A3,SLC22A2
GO: Biological Process	GO:0032278	positive regulation of gonadotropin secretion		0.009458	1	0.3265	1	3	8	INHA,KISS1,LEP
GO: Biological Process	GO:0007267	cell-cell signaling		0.009601	1	0.3265	1	142	1971	ABAT,ABR,MAP1B,ABHD6,COLQ,TENM2,ANXA9,SYT13,CUL3,AMH,ANK3,APC,PIWIL4,SPTBN4,ATP1A2,NPAS4,MYO5B,SNAP23,NRP1,NEUROD2,ARHGEF7,NGF,CACNA1H,BSN,NODAL,DAGLB,CACNA1A,NPTX1,TRPA1,NRCAM,KALRN,CAMK2A,ROR2,CBLN1,CCNE1,USP8,DGKI,CDH1,CGA,CHRNA3,CHRNA5,CHRNB1,CHRNB4,CER1,CLCN1,NRXN2,OTOF,PKD1,BMP8A,LRP5L,HOMER3,AKAP5,MINK1,PREPL,PPM1A,CRY2,GNA14,RAB11FIP5,PRKCA,MAPK1,PSMA4,PSMB7,PXK,PSMD6,RIC3,SHANK1,BIRC8,DR…
GO: Biological Process	GO:0007015	actin filament organization		0.009654	1	0.3265	1	41	470	MICAL3,CUL3,SHROOM3,SPTBN4,MYO5B,MYO7A,NRP1,CFL2,NOX4,PRKCD,PRKCQ,PXN,SHANK1,ESPN,WASHC3,ARHGEF10L,WASH3P,ARHGAP28,MYO15A,F2RL1,RAPGEF3,FMN1,SPATC1L,PPM1E,SORBS1,ARHGEF15,SPIRE2,SWAP70,SPTB,JMY,CYFIP1,SPECC1L,KANK3,HIP1,TTN,WIPF1,PCDH15,ESPNL,KANK4,MARCKS,PHLDB2
GO: Biological Process	GO:0019882	antigen processing and presentation		0.009746	1	0.3265	1	24	241	SNAP23,KIF3B,CLTA,PSMA4,PSMB7,PSMD6,TAPBPL,CD209,SEC23A,RAB10,KIF2B,KIF3A,HLA-A,HLA-B,HLA-C,HLA-DPB1,HLA-DQA1,HLA-DRB1,HLA-DRB5,HLA-E,HLA-H,AP1S3,KIF3C,KLC1
GO: Biological Process	GO:0042551	neuron maturation		0.009791	1	0.3265	1	9	61	ANK3,SPTBN4,NGF,NRCAM,AKAP5,IRX5,VSX1,ANKS1A,GRIP2
GO: Biological Process	GO:0032231	regulation of actin filament bundle assembly		0.009897	1	0.3265	1	14	117	NRP1,NOX4,PRKCQ,PXN,SHANK1,ARHGEF10L,ARHGAP28,RAPGEF3,PPM1E,ARHGEF15,SWAP70,KANK3,KANK4,PHLDB2

## Sheet: VK-Vadu
Category	ID	Name	Source	p-value	q-value Bonferroni	q-value FDR B&H	q-value FDR B&Y	Hit Count in Query List	Hit Count in Genome	Hit in Query List
GO: Biological Process	GO:0001580	detection of chemical stimulus involved in sensory perception of bitter taste		7.695e-07	0.006595	0.003432	0.03306	14	42	CA6,TAS2R42,TAS2R5,TAS2R31,TAS2R20,TAS2R19,TAS2R30,TAS2R46,TAS2R50,TAS2R9,TAS2R8,TAS2R7,TAS2R14,RTP4
GO: Biological Process	GO:0050912	detection of chemical stimulus involved in sensory perception of taste		8.008e-07	0.006863	0.003432	0.03306	15	48	CA6,TAS2R42,TAS2R5,TAS2R31,TAS2R20,TAS2R19,TAS2R30,TAS2R46,TAS2R50,TAS2R9,TAS2R8,TAS2R7,TAS2R14,RTP4,TAS1R2
GO: Biological Process	GO:0050913	sensory perception of bitter taste		1.978e-06	0.01695	0.00565	0.05442	14	45	CA6,TAS2R42,TAS2R5,TAS2R31,TAS2R20,TAS2R19,TAS2R30,TAS2R46,TAS2R50,TAS2R9,TAS2R8,TAS2R7,TAS2R14,RTP4
GO: Biological Process	GO:0050909	sensory perception of taste		7.275e-06	0.06234	0.01507	0.1452	17	70	ASIC2,ASIC1,CA6,TAS2R42,TAS2R5,TAS2R31,TAS2R20,TAS2R19,TAS2R30,TAS2R46,TAS2R50,TAS2R9,TAS2R8,TAS2R7,TAS2R14,RTP4,TAS1R2
GO: Biological Process	GO:0007517	muscle organ development		8.795e-06	0.07537	0.01507	0.1452	53	394	BTBD1,MEF2A,MEF2C,MEOX2,MET,NLN,RBM24,BCL9L,MYLK,MYOM1,MYT1,BCL2,BCL9,BMP2,NFATC3,CACNA1H,PHOX2B,NOTCH1,PAX7,COL3A1,COL6A3,COL11A1,COL19A1,CRHR2,HDAC4,CDON,DSP,METTL8,FLOT1,EP300,EPHB1,SCN8A,ARID5B,FHL3,SIX1,HDAC7,XIRP2,SMO,ASB2,GATA4,GPC1,GPCPD1,NRG1,ALX4,FOXN2,WNT5A,WT1,KCNAB1,TBX20,VANGL2,LIF,SMAD3,SMAD4
GO: Biological Process	GO:0007155	cell adhesion		3.409e-05	0.2921	0.04869	0.469	155	1571	MBP,UBASH3A,ADK,MFGE8,MAD1L1,ZC3H12D,ATXN3,AFDN,ANXA9,PPFIBP1,ATP1B1,MDGA1,MUC4,MYO10,MPDZ,UNC13D,BCL2,CCN4,BMP2,ARHGEF7,BSG,NOTCH1,COL6A6,NT5E,RUNX1,TIGIT,CD34,CDH6,CDH7,CDH17,CDH18,IL32,CEBPB,COL26A1,WNT4,VIT,NRXN3,PKD1,PKP1,PLD2,SERPINF2,COL3A1,COL4A3,COL6A3,COL13A1,COL19A1,ABI3BP,PNN,MXRA8,BCAR1,SNED1,CLCA2,SUSD5,VCAN,CSRP1,PLXNA4,PRKCQ,MAP2K5,SEMA3E,CYP1B1,DCHS2,RC3H1,SPOCK2,PTPRF,NTM,NECTIN…
GO: Biological Process	GO:0022610	biological adhesion		4.278e-05	0.3667	0.05063	0.4878	155	1578	MBP,UBASH3A,ADK,MFGE8,MAD1L1,ZC3H12D,ATXN3,AFDN,ANXA9,PPFIBP1,ATP1B1,MDGA1,MUC4,MYO10,MPDZ,UNC13D,BCL2,CCN4,BMP2,ARHGEF7,BSG,NOTCH1,COL6A6,NT5E,RUNX1,TIGIT,CD34,CDH6,CDH7,CDH17,CDH18,IL32,CEBPB,COL26A1,WNT4,VIT,NRXN3,PKD1,PKP1,PLD2,SERPINF2,COL3A1,COL4A3,COL6A3,COL13A1,COL19A1,ABI3BP,PNN,MXRA8,BCAR1,SNED1,CLCA2,SUSD5,VCAN,CSRP1,PLXNA4,PRKCQ,MAP2K5,SEMA3E,CYP1B1,DCHS2,RC3H1,SPOCK2,PTPRF,NTM,NECTIN…
GO: Biological Process	GO:0060290	transdifferentiation		4.75e-05	0.407	0.05063	0.4878	6	11	MEF2C,CD34,GATA4,GOT1,LIF,SMAD3
GO: Biological Process	GO:0051481	negative regulation of cytosolic calcium ion concentration		6.338e-05	0.5432	0.05063	0.4878	8	21	ATP1A2,DRD2,RYR3,SMPD3,SLC8A1,GOT1,KCNK3,SMAD3
GO: Biological Process	GO:0007267	cell-cell signaling		7.067e-05	0.6056	0.05063	0.4878	186	1971	GJD2,ABR,MAP1B,ASIC2,ASIC1,MBP,ABHD6,ACVR2B,MEF2C,MET,ADRA1D,RPTOR,ATXN3,KMT2A,AFDN,ANXA9,CALCOCO1,CPZ,PRX,APCDD1L,IRS2,ATP1A2,BCL9L,MYT1,SCEL,BCL9,CCN4,BMP2,ARHGEF7,CACNA1H,NOTCH1,CACNA1E,NPY5R,CAMK2A,CAMK2B,NTRK1,MPZL1,RUNX1,OPRD1,P2RY2,CD34,SLC6A5,CD68,LRRFIP2,WNT4,CHGA,CHRNA2,CER1,NRXN3,CLCN1,SLC24A2,PKD1,RNF216,PLCG2,LRP5L,ARHGEF19,SPEF1,AKAP5,RPH3AL,APBA3,CXCL14,GABBR2,CRHR1,CRHR2,CTR9,SLIT…
GO: Biological Process	GO:0098916	anterograde trans-synaptic signaling		7.09e-05	0.6076	0.05063	0.4878	96	899	GJD2,ABR,MAP1B,ASIC2,ASIC1,MBP,ABHD6,MEF2C,MET,ATXN3,KMT2A,AFDN,ANXA9,PRX,ATP1A2,CACNA1H,CACNA1E,NPY5R,CAMK2A,CAMK2B,NTRK1,OPRD1,P2RY2,SLC6A5,CHRNA2,NRXN3,CLCN1,SLC24A2,RNF216,AKAP5,APBA3,GABBR2,CRHR1,CRHR2,SLITRK5,PRKAR2B,CTBP2,APH1B,SV2B,GRIN3A,SLC12A6,DPP6,DRD2,KLF16,ELAVL4,FLOT1,EPHB1,SNAP47,ATXN1,SCN5A,SCN8A,DCDC2,PPP1R9A,SPG11,SLC6A1,SLC6A6,SHANK2,IGSF9B,SLC12A7,MCTP2,GABRA2,GABRB1,GIPC1,GA…
GO: Biological Process	GO:0007268	chemical synaptic transmission		7.09e-05	0.6076	0.05063	0.4878	96	899	GJD2,ABR,MAP1B,ASIC2,ASIC1,MBP,ABHD6,MEF2C,MET,ATXN3,KMT2A,AFDN,ANXA9,PRX,ATP1A2,CACNA1H,CACNA1E,NPY5R,CAMK2A,CAMK2B,NTRK1,OPRD1,P2RY2,SLC6A5,CHRNA2,NRXN3,CLCN1,SLC24A2,RNF216,AKAP5,APBA3,GABBR2,CRHR1,CRHR2,SLITRK5,PRKAR2B,CTBP2,APH1B,SV2B,GRIN3A,SLC12A6,DPP6,DRD2,KLF16,ELAVL4,FLOT1,EPHB1,SNAP47,ATXN1,SCN5A,SCN8A,DCDC2,PPP1R9A,SPG11,SLC6A1,SLC6A6,SHANK2,IGSF9B,SLC12A7,MCTP2,GABRA2,GABRB1,GIPC1,GA…
GO: Biological Process	GO:0001764	neuron migration		9.988e-05	0.856	0.06277	0.6046	30	199	MAP1B,MEF2C,MET,FBXO45,MDGA1,ALKBH1,PHOX2B,CAMK2A,CAMK2B,DCLK1,PCM1,PCNT,COL3A1,DRD2,ELP3,CELSR2,FBXO31,ESR2,FGFR1,DCDC2,TNN,SOX1,SDCCAG8,GATA2,ADAM17,SRGAP2,NRG1,UNK,TBX20,LMX1B
GO: Biological Process	GO:0099537	trans-synaptic signaling		0.0001025	0.8787	0.06277	0.6046	96	908	GJD2,ABR,MAP1B,ASIC2,ASIC1,MBP,ABHD6,MEF2C,MET,ATXN3,KMT2A,AFDN,ANXA9,PRX,ATP1A2,CACNA1H,CACNA1E,NPY5R,CAMK2A,CAMK2B,NTRK1,OPRD1,P2RY2,SLC6A5,CHRNA2,NRXN3,CLCN1,SLC24A2,RNF216,AKAP5,APBA3,GABBR2,CRHR1,CRHR2,SLITRK5,PRKAR2B,CTBP2,APH1B,SV2B,GRIN3A,SLC12A6,DPP6,DRD2,KLF16,ELAVL4,FLOT1,EPHB1,SNAP47,ATXN1,SCN5A,SCN8A,DCDC2,PPP1R9A,SPG11,SLC6A1,SLC6A6,SHANK2,IGSF9B,SLC12A7,MCTP2,GABRA2,GABRB1,GIPC1,GA…
GO: Biological Process	GO:0060538	skeletal muscle organ development		0.0001253	1	0.06835	0.6584	31	211	MEF2C,MEOX2,MET,NLN,RBM24,BCL9L,MYOM1,MYT1,BCL2,BCL9,NFATC3,PHOX2B,NOTCH1,PAX7,COL19A1,CRHR2,HDAC4,CDON,METTL8,FLOT1,EP300,EPHB1,SIX1,SMO,ASB2,GATA4,GPC1,GPCPD1,FOXN2,WT1,KCNAB1
GO: Biological Process	GO:0035640	exploration behavior		0.00013	1	0.06835	0.6584	10	35	ATXN3,KMT2A,ATP1A2,CRHR1,DPP4,CRBN,SHANK2,GRN,PTPN5,JPH3
GO: Biological Process	GO:0003205	cardiac chamber development		0.0001372	1	0.06835	0.6584	29	193	MDM4,MEF2C,AHR,MSX2,DNAH11,BMP2,NOTCH1,NPY5R,PDE2A,TRIP11,HECTD1,COL11A1,DSP,DVL3,KIF7,SCN5A,XIRP2,SMO,SOS1,GATA4,MESP1,TEK,NRG1,NDST1,WNT5A,TBX20,VANGL2,LTBP1,SMAD4
GO: Biological Process	GO:0099536	synaptic signaling		0.0001436	1	0.06835	0.6584	97	928	GJD2,ABR,MAP1B,ASIC2,ASIC1,MBP,ABHD6,MEF2C,MET,ATXN3,KMT2A,AFDN,ANXA9,PRX,ATP1A2,CACNA1H,CACNA1E,NPY5R,CAMK2A,CAMK2B,NTRK1,OPRD1,P2RY2,SLC6A5,CHRNA2,NRXN3,CLCN1,SLC24A2,RNF216,AKAP5,APBA3,GABBR2,CRHR1,CRHR2,SLITRK5,PRKAR2B,CTBP2,APH1B,SV2B,GRIN3A,SLC12A6,DPP6,DRD2,KLF16,ELAVL4,FLOT1,EPHB1,SNAP47,ATXN1,SCN5A,SCN8A,DCDC2,PPP1R9A,SPG11,SLC6A1,SLC6A6,SHANK2,IGSF9B,SLC12A7,MCTP2,GABRA2,GABRB1,GIPC1,GA…
GO: Biological Process	GO:0050877	nervous system process		0.0001589	1	0.07166	0.6904	157	1645	GJD2,MAN2B1,ABR,ASIC2,ASIC1,MBP,GRXCR1,MEF2C,MET,ADRA1D,KMT2A,AFDN,PRX,ATP1A2,DNAH11,MYO7B,CCDC50,OR2T5,CACNA1H,PHOX2B,NQO2,CA6,CACNA1E,CAMK2B,NTRK1,OPRD1,TAS2R42,P2RY2,OR51I1,OR51B6,PAX2,PDCL,CDKN2D,LRAT,CEBPB,PDE6D,CTSC,TAAR3P,CHRNA2,NRXN3,CLCN1,TAS2R5,SEMA5B,SLC24A2,MYO3B,TRPM8,TAS2R31,TAS2R20,TAS2R19,TAS2R30,TAS2R46,TAS2R50,COL4A3,COL11A1,OR4N2,SLC4A7,OR5AU1,IGDCC3,CRHR1,CRHR2,TMEM98,ATP6V0A4…
GO: Biological Process	GO:0007519	skeletal muscle tissue development		0.0002152	1	0.09191	0.8854	29	198	MEF2C,MEOX2,MET,NLN,RBM24,BCL9L,MYOM1,BCL2,BCL9,NFATC3,PHOX2B,NOTCH1,PAX7,COL19A1,CRHR2,HDAC4,CDON,METTL8,FLOT1,EP300,EPHB1,SIX1,SMO,ASB2,GATA4,GPC1,GPCPD1,FOXN2,KCNAB1
GO: Biological Process	GO:0060537	muscle tissue development		0.0002279	1	0.09191	0.8854	57	488	MEF2A,MEF2C,MEOX2,MET,NLN,AHR,RBM24,BCL9L,MYLK,MYOM1,BCL2,BCL9,CCN4,BMP2,NFATC3,PHOX2B,NOTCH1,CAMK2D,RUNX1,PAX7,AKAP6,COL3A1,COL11A1,COL19A1,NOX4,CRHR2,CSRP1,HDAC4,CDON,DSP,METTL8,FLOT1,EP300,EPHB1,FGF2,FGFR1,ATG7,SIX1,HDAC7,SLC8A1,XIRP2,SMO,ASB2,GATA4,MESP1,MYO18B,GPC1,GPCPD1,NRG1,COL14A1,FOXN2,WNT5A,WT1,KCNAB1,TBX20,SMAD3,SMAD4
GO: Biological Process	GO:0071371	cellular response to gonadotropin stimulus		0.0002359	1	0.09191	0.8854	7	19	NOTCH1,CCNA2,EPHA5,GATA4,STAR,WT1,LHCGR
GO: Biological Process	GO:0043101	purine-containing compound salvage		0.0003997	1	0.1401	1	6	15	ADK,AMPD3,MTAP,GMPR2,GMPR,PRTFDC1
GO: Biological Process	GO:2000124	regulation of endocannabinoid signaling pathway		0.0004087	1	0.1401	1	3	3	ABHD6,CAMK2A,MGLL
GO: Biological Process	GO:0071373	cellular response to luteinizing hormone stimulus		0.0004087	1	0.1401	1	3	3	CCNA2,STAR,LHCGR
GO: Biological Process	GO:0000904	cell morphogenesis involved in differentiation		0.0004597	1	0.1515	1	91	889	MAP1B,MEF2A,MEF2C,MET,AFDN,FBXO45,SEMA7A,IRS2,TRAK2,KIF1A,UNC13D,BCL2,ARHGEF7,BSG,PHOX2B,NOTCH1,CAMK2A,CAMK2B,NTRK1,CRPPA,PAX2,DCLK1,NRXN3,SEMA5B,MYO3B,AKAP5,BCAR1,PLXNA4,SLITRK5,PRKCQ,SEMA3E,GAB2,PTPRF,KIF14,DRD2,CELSR2,MEGF9,FBXO31,ELAVL4,FLOT1,EP300,EPHA5,EPHB1,NET1,RREB1,SEMA4B,DCDC2,ATG7,PPP1R9A,SPG11,CCDC141,SHANK2,SPINT2,TNN,SMO,C9orf72,SOS1,SPTB,GBP1,GFRA1,RAB10,MYPN,COBL,GPC1,SYNE1,SRGAP…
GO: Biological Process	GO:0035914	skeletal muscle cell differentiation		0.0005441	1	0.1713	1	15	80	MEF2C,NLN,RBM24,BCL9L,BCL9,PHOX2B,NOTCH1,PAX7,CDON,EPHB1,SIX1,ASB2,GATA4,GPC1,FOXN2
GO: Biological Process	GO:0061061	muscle structure development		0.0005631	1	0.1713	1	79	755	BTBD1,MEF2A,MEF2C,MEOX2,MET,NLN,RBM24,BCL9L,MYLK,MYOM1,MYT1,BCL2,BCL9,CCN4,BMP2,BNIP2,NFATC3,CACNA1H,PHOX2B,NOTCH1,CAMK2D,PAX7,WNT4,AKAP6,COL3A1,COL6A3,COL11A1,COL19A1,CXCL14,NOX4,CRHR2,CSRP1,HDAC4,PTBP1,PTGFRN,CDON,DSP,METTL8,FLOT1,EP300,EPHB1,OBSCN,SCN8A,ARID5B,FHL3,ATG7,SIX1,HDAC7,SLC8A1,XIRP2,SMO,ASB2,SOD2,CAPN9,FBXO40,GATA4,MESP1,MYPN,TBXT,MYO18B,GPC1,TCF3,SYNE1,LDB3,GPCPD1,NRG1,ALX4,COL14A1…
GO: Biological Process	GO:0031589	cell-substrate adhesion		0.0005796	1	0.1713	1	47	397	ATXN3,MUC4,UNC13D,BCL2,ARHGEF7,NOTCH1,CD34,COL26A1,WNT4,VIT,PKD1,COL3A1,COL13A1,ABI3BP,BCAR1,SNED1,SEMA3E,SPOCK2,KIF14,MEGF9,EMP2,MSLN,EPHB1,NET1,RREB1,TNN,SIGLEC1,TMEM8B,GBP1,GCNT2,FREM1,LYVE1,SRGAP2,TECTA,TEK,TIAM1,GFUS,USH2A,ITGA6,ITGA2B,ITGB3,CASS4,LAMC1,ADAMTS12,LIMS1,BCAM,SMAD3
GO: Biological Process	GO:0034698	response to gonadotropin		0.0006138	1	0.1747	1	8	28	NOTCH1,CCNA2,PAPPA,EPHA5,GATA4,STAR,WT1,LHCGR
GO: Biological Process	GO:0014706	striated muscle tissue development		0.000632	1	0.1747	1	53	464	MEF2A,MEF2C,MEOX2,MET,NLN,RBM24,BCL9L,MYOM1,BCL2,BCL9,CCN4,BMP2,NFATC3,PHOX2B,NOTCH1,CAMK2D,RUNX1,PAX7,AKAP6,COL11A1,COL19A1,NOX4,CRHR2,HDAC4,CDON,DSP,METTL8,FLOT1,EP300,EPHB1,FGF2,FGFR1,ATG7,SIX1,HDAC7,SLC8A1,XIRP2,SMO,ASB2,GATA4,MESP1,MYO18B,GPC1,GPCPD1,NRG1,COL14A1,FOXN2,WNT5A,WT1,KCNAB1,TBX20,SMAD3,SMAD4
GO: Biological Process	GO:0052651	monoacylglycerol catabolic process		0.0007967	1	0.2104	1	4	7	ABHD6,ABHD12B,MGLL,ABHD16A
GO: Biological Process	GO:0001964	startle response		0.0008289	1	0.2104	1	9	36	APH1B,GRIN3A,DRD2,GRID2,GRIN2B,CSMD1,NRG1,KCNA1,KCNH1
GO: Biological Process	GO:0072006	nephron development		0.0008734	1	0.2104	1	24	166	MEF2C,AHR,BCL2,BMP2,NOTCH1,CD34,PAX2,WNT4,PKD1,COL4A3,COL4A4,DCHS2,KIF26B,NUP85,FGF2,SIX1,SMO,TEK,WT1,IL6R,ITGB3,VANGL2,LIF,SMAD4
GO: Biological Process	GO:0098659	inorganic cation import across plasma membrane		0.0008838	1	0.2104	1	18	110	ATP1A2,ATP1A4,ATP1B1,SLC24A2,SLC31A1,SLC12A6,HCN4,RAMP3,SCN5A,SLC6A1,SLC8A1,SLC9A3,SLC12A3,SLC12A7,SLC9A9,TRPV1,KCNJ3,KCNJ11
GO: Biological Process	GO:0099587	inorganic ion import across plasma membrane		0.0008838	1	0.2104	1	18	110	ATP1A2,ATP1A4,ATP1B1,SLC24A2,SLC31A1,SLC12A6,HCN4,RAMP3,SCN5A,SLC6A1,SLC8A1,SLC9A3,SLC12A3,SLC12A7,SLC9A9,TRPV1,KCNJ3,KCNJ11
GO: Biological Process	GO:0000902	cell morphogenesis		0.0009629	1	0.2176	1	115	1197	MAP1B,MEF2A,MEF2C,MET,AHR,AFDN,FBXO45,SHROOM3,SEMA7A,IRS2,TRAK2,BCL9L,KIF1A,MYO10,UNC13D,BCL2,NEK3,ARHGEF7,BSG,PHOX2B,NOTCH1,CAMK2A,CAMK2B,NTRK1,CRPPA,PAX2,CDH6,CDH7,DCLK1,CDH18,NRXN3,SEMA5B,MYO3B,AKAP5,NOX4,BCAR1,PLXNA4,SLITRK5,PRKCQ,SEMA3E,GAB2,PTPRF,KIF14,DMRT1,DRD2,DVL3,LPAR1,CELSR2,MEGF9,FBXO31,WASF2,ELAVL4,FLOT1,EP300,EPB41L2,EPHA5,EPHB1,NET1,RREB1,CFDP1,ARAP1,SEMA4B,DCDC2,SYT3,ATG7,PPP1R9A…
GO: Biological Process	GO:0048644	muscle organ morphogenesis		0.0009648	1	0.2176	1	16	93	MYLK,BMP2,NOTCH1,PAX7,COL3A1,COL11A1,DSP,ARID5B,XIRP2,GATA4,NRG1,WNT5A,TBX20,VANGL2,LIF,SMAD4
GO: Biological Process	GO:0035235	ionotropic glutamate receptor signaling pathway		0.001015	1	0.2231	1	8	30	CAMK2A,GRIN3A,GRIN3B,GRIA2,GRID2,GRIK4,GRIN2B,TIAM1
GO: Biological Process	GO:0030198	extracellular matrix organization		0.001098	1	0.2353	1	49	431	MMP11,C6orf15,MATN4,BMP2,BSG,NOTCH1,RUNX1,VIT,SERPINF2,COL3A1,COL4A3,COL4A4,COL6A3,COL11A1,COL13A1,COL19A1,ABI3BP,OLFML2B,VCAN,CYP1B1,SPOCK2,QSOX1,OLFML2A,CRISPLD2,DPP4,DPT,FLOT1,THSD4,FGF2,SMPD3,ATXN1L,SPINT2,SPINK5,ADAMTSL1,TLL1,AGRN,HPSE2,COL14A1,WT1,VWA1,ITGA6,ITGA2B,ITGB3,LAMA4,LAMC1,ADAMTS12,LMX1B,LOXL1,SMAD3
GO: Biological Process	GO:0043062	extracellular structure organization		0.001154	1	0.2413	1	49	432	MMP11,C6orf15,MATN4,BMP2,BSG,NOTCH1,RUNX1,VIT,SERPINF2,COL3A1,COL4A3,COL4A4,COL6A3,COL11A1,COL13A1,COL19A1,ABI3BP,OLFML2B,VCAN,CYP1B1,SPOCK2,QSOX1,OLFML2A,CRISPLD2,DPP4,DPT,FLOT1,THSD4,FGF2,SMPD3,ATXN1L,SPINT2,SPINK5,ADAMTSL1,TLL1,AGRN,HPSE2,COL14A1,WT1,VWA1,ITGA6,ITGA2B,ITGB3,LAMA4,LAMC1,ADAMTS12,LMX1B,LOXL1,SMAD3
GO: Biological Process	GO:0098657	import into cell		0.001186	1	0.242	1	34	271	IRS2,ATP1A2,ATP1A4,ATP1B1,SLC6A5,SLC24A2,AKAP5,SLC31A1,SLC36A2,SLC12A6,DRD2,HCN4,FLOT1,RAMP3,SCN5A,SMPD3,SLC6A1,SLC6A6,SLC7A2,SLC8A1,SLC9A3,SLC12A3,SLC18A1,SLC19A1,SLC12A7,SLC9A9,GLUL,SYNE1,GRM1,PIP5K1C,TRPV1,ITGB3,KCNJ3,KCNJ11
GO: Biological Process	GO:0045229	external encapsulating structure organization		0.001274	1	0.2539	1	49	434	MMP11,C6orf15,MATN4,BMP2,BSG,NOTCH1,RUNX1,VIT,SERPINF2,COL3A1,COL4A3,COL4A4,COL6A3,COL11A1,COL13A1,COL19A1,ABI3BP,OLFML2B,VCAN,CYP1B1,SPOCK2,QSOX1,OLFML2A,CRISPLD2,DPP4,DPT,FLOT1,THSD4,FGF2,SMPD3,ATXN1L,SPINT2,SPINK5,ADAMTSL1,TLL1,AGRN,HPSE2,COL14A1,WT1,VWA1,ITGA6,ITGA2B,ITGB3,LAMA4,LAMC1,ADAMTS12,LMX1B,LOXL1,SMAD3
GO: Biological Process	GO:0003300	cardiac muscle hypertrophy		0.001316	1	0.2542	1	19	123	MEF2A,MEF2C,ADK,FBXO32,CCN4,NFATC3,NOTCH1,CAMK2D,AKAP6,HDAC4,EP300,GLRX3,GATA4,TRIM63,TIAM1,TRPC3,COL14A1,SMAD3,SMAD4
GO: Biological Process	GO:0002279	mast cell activation involved in immune response		0.001424	1	0.2542	1	12	62	UNC13D,ENPP3,CHGA,PLD2,CRHR1,GAB2,MS4A2,MRGPRX2,CPLX2,GATA2,SYK,CD300A
GO: Biological Process	GO:0060129	thyroid-stimulating hormone-secreting cell differentiation		0.001428	1	0.2542	1	3	4	BMP2,WNT4,FGF2
GO: Biological Process	GO:0034699	response to luteinizing hormone		0.001428	1	0.2542	1	3	4	CCNA2,STAR,LHCGR
GO: Biological Process	GO:0098739	import across plasma membrane		0.001452	1	0.2542	1	25	182	IRS2,ATP1A2,ATP1A4,ATP1B1,SLC6A5,SLC24A2,SLC31A1,SLC36A2,SLC12A6,HCN4,RAMP3,SCN5A,SLC6A1,SLC6A6,SLC7A2,SLC8A1,SLC9A3,SLC12A3,SLC19A1,SLC12A7,SLC9A9,GRM1,TRPV1,KCNJ3,KCNJ11
GO: Biological Process	GO:0061448	connective tissue development		0.001454	1	0.2542	1	37	306	MEF2C,MSX2,CCN4,BMP2,BMP8B,NOTCH1,RUNX1,CBS,CD34,PAX7,TRIP11,CER1,PKD1,LRP5L,COL11A1,EP300,ZNF219,ARID5B,FGF2,FGFR1,SMPD3,SNAI1,GHRL,GLG1,GPLD1,TRPS1,HOXC4,HYAL1,WNT5A,WT1,RFLNB,IL6R,ITGB3,ADAMTS12,GDF7,SMAD3,MAF
GO: Biological Process	GO:0033006	regulation of mast cell activation involved in immune response		0.001534	1	0.2542	1	9	39	UNC13D,ENPP3,PLD2,CRHR1,GAB2,MS4A2,GATA2,SYK,CD300A
GO: Biological Process	GO:0048266	behavioral response to pain		0.001534	1	0.2542	1	7	25	CACNA1E,NTRK1,RUNX1,CRHR1,GRIN2B,TRPV1,VWA1
GO: Biological Process	GO:0003207	cardiac chamber formation		0.001542	1	0.2542	1	5	13	MEF2C,BMP2,NOTCH1,MESP1,TBX20
GO: Biological Process	GO:0051216	cartilage development		0.001628	1	0.2633	1	29	224	MEF2C,MSX2,CCN4,BMP2,BMP8B,RUNX1,CBS,PAX7,TRIP11,CER1,PKD1,COL11A1,EP300,ZNF219,FGF2,FGFR1,SMPD3,SNAI1,GHRL,GLG1,GPLD1,TRPS1,HOXC4,HYAL1,WNT5A,RFLNB,ADAMTS12,SMAD3,MAF
GO: Biological Process	GO:0016358	dendrite development		0.001831	1	0.2862	1	37	310	MAP1B,MEF2A,MEF2C,MET,AFDN,TRAK2,KIF1A,CAMK2A,CAMK2B,C21orf91,DCLK1,AKAP5,SLITRK5,DGKG,PTPRF,GRIN3A,LPAR1,CELSR2,FBXO31,UBA6,ELAVL4,EPHA5,EPHB1,DCDC2,PPP1R9A,SHANK2,GHRL,COBL,SYNE1,GRN,SRGAP2,TIAM1,NRG1,TULP1,KNDC1,LRP8,LST1
GO: Biological Process	GO:0003230	cardiac atrium development		0.001854	1	0.2862	1	9	40	MDM4,BMP2,NOTCH1,SMO,SOS1,GATA4,MESP1,WNT5A,TBX20
GO: Biological Process	GO:0007611	learning or memory		0.001876	1	0.2862	1	39	332	MAN2B1,ASIC1,MEF2C,KMT2A,ATP1A2,DNAH11,NQO2,CACNA1E,NTRK1,CEBPB,NRXN3,SLC24A2,CRHR1,PRKAR2B,CTNS,APH1B,KMT2B,RAG1,DRD2,UBA6,ELAVL4,EP300,ESR2,ABCA7,ATXN1,DCDC2,ATXN1L,SLC6A1,SHANK2,GHRL,GATM,CIC,EHMT2,GM2A,GRIN2B,CSMD1,KCNAB1,LMX1B,JPH3
GO: Biological Process	GO:0014897	striated muscle hypertrophy		0.001929	1	0.2862	1	19	127	MEF2A,MEF2C,ADK,FBXO32,CCN4,NFATC3,NOTCH1,CAMK2D,AKAP6,HDAC4,EP300,GLRX3,GATA4,TRIM63,TIAM1,TRPC3,COL14A1,SMAD3,SMAD4
GO: Biological Process	GO:0072273	metanephric nephron morphogenesis		0.001969	1	0.2862	1	7	26	PAX2,WNT4,PKD1,KIF26B,SMO,WT1,LIF
GO: Biological Process	GO:0003338	metanephros morphogenesis		0.001984	1	0.2862	1	8	33	PAX2,WNT4,PKD1,KIF26B,FRAS1,SMO,WT1,LIF
GO: Biological Process	GO:1903530	regulation of secretion by cell		0.002004	1	0.2862	1	73	719	ABR,ASIC1,MEF2C,RPTOR,IRS2,MYOM1,MYT1,UNC13D,BMP2,ARHGEF7,BSG,CACNA1H,NOTCH1,CACNA1E,NPY5R,CAMK2A,RUNX1,P2RY2,CHGA,NRXN3,PLD2,LRP5L,RPH3AL,CRHR1,CRHR2,PRKCQ,RAB11FIP3,CPLANE2,CYP19A1,PTBP1,GAB2,GRIN3A,DPP4,DRD2,RHBDF2,NDUFAF2,EP300,EPHA5,MS4A2,FGFR1,SMPD3,SYT3,ATG7,PPP1R9A,SLC18A1,EXOC2,MCTP2,GIPC1,GHRL,CPLX2,GATA2,RAB10,STXBP3,GLUL,DPH3,SYK,SYT1,GPLD1,GRIN2B,SIRT3,NCS1,TIAM1,CD300A,HLA-DRB1,UCP2…
GO: Biological Process	GO:0046683	response to organophosphorus		0.002068	1	0.2862	1	21	147	AGXT,AHR,BSG,P2RY2,PDE2A,PLCG2,AKAP6,NOX4,AKR1C1,HCN4,LPAR1,RYR3,SLC8A1,STAR,RAPGEF1,TEK,TRPC3,TRPV1,WT1,KCNJ11,KCNQ1
GO: Biological Process	GO:0007398	ectoderm development		0.002132	1	0.2862	1	29	228	MBP,ACVR2B,PAX2,CER1,LRP5L,COL11A1,CTR9,MAP2K5,L3MBTL2,ETS2,ECSIT,VPS52,FGFR1,SNAI1,GATA4,MESP1,TBXT,GPI,TCF3,TGIF1,EXOC4,WNT5A,ITGA6,ITGB3,TWSG1,TBX20,VANGL2,SMAD3,SMAD4
GO: Biological Process	GO:0090257	regulation of muscle system process		0.002138	1	0.2862	1	36	302	MEF2A,MEF2C,ADK,FBXO32,PRKAG3,ATP1A2,ATP1B1,CCN4,CACNA1H,NOTCH1,CAMK2B,CAMK2D,CHGA,CNN1,AKAP6,DOCK4,HDAC4,HCN4,DSP,EP300,IRAG1,SCN5A,GLRX3,SLC8A1,GHRL,GATA4,TRIM63,TBXA2R,GUCY1A1,AGRN,TRPC3,HSPB6,KCNA1,KCNQ1,SMAD3,SMAD4
GO: Biological Process	GO:0033689	negative regulation of osteoblast proliferation		0.002257	1	0.2862	1	5	14	AHR,MN1,BCL2,TNN,SMAD3
GO: Biological Process	GO:0098719	sodium ion import across plasma membrane		0.002263	1	0.2862	1	6	20	HCN4,SCN5A,SLC6A1,SLC8A1,SLC9A3,SLC9A9
GO: Biological Process	GO:0072520	seminiferous tubule development		0.002263	1	0.2862	1	6	20	SPATA2,BRIP1,GATA4,WT1,LHCGR,SMAD4
GO: Biological Process	GO:1902644	tertiary alcohol metabolic process		0.002263	1	0.2862	1	6	20	BMP2,CACNA1H,WNT4,H6PD,AKR1C1,AKR1B10
GO: Biological Process	GO:0009395	phospholipid catabolic process		0.002275	1	0.2862	1	11	57	ABHD6,NAPEPLD,PLCG2,PLD2,GDPD1,ABHD12B,SMPD3,GPCPD1,PLA2G15,PLB1,ABHD16A
GO: Biological Process	GO:0014896	muscle hypertrophy		0.002317	1	0.2862	1	19	129	MEF2A,MEF2C,ADK,FBXO32,CCN4,NFATC3,NOTCH1,CAMK2D,AKAP6,HDAC4,EP300,GLRX3,GATA4,TRIM63,TIAM1,TRPC3,COL14A1,SMAD3,SMAD4
GO: Biological Process	GO:0045576	mast cell activation		0.00237	1	0.2862	1	14	83	UNC13D,CD48,ENPP3,CHGA,PLD2,CRHR1,GAB2,NECTIN2,MS4A2,MRGPRX2,CPLX2,GATA2,SYK,CD300A
GO: Biological Process	GO:0042391	regulation of membrane potential		0.002418	1	0.2862	1	56	527	GJD2,ASIC2,ASIC1,MEF2C,MET,AFDN,PRX,ATP1A2,ATP1A4,ATP1B1,BCL2,CACNA1H,CACNA1E,CAMK2D,OPRD1,CHRNA2,CLCN1,AKAP6,CTNS,GRIN3A,DPP6,DRD2,HCN4,DSP,TRDN,ATXN1,SCN4B,SCN5A,SCN8A,DCDC2,PPP1R9A,SLC8A1,SHANK2,IGSF9B,SOD2,GABRA2,KCNH5,GABRB1,GABRD,GHRL,GOT1,SYNE1,GRID2,GRIK4,GRIN2B,GRM1,TMEM25,AGRN,UCP2,TRPV1,KCNA1,KCNH1,KCNJ3,KCNJ11,KCNK3,KCNQ1
GO: Biological Process	GO:0003209	cardiac atrium morphogenesis		0.002433	1	0.2862	1	8	34	BMP2,NOTCH1,SMO,SOS1,GATA4,MESP1,WNT5A,TBX20
GO: Biological Process	GO:0034329	cell junction assembly		0.002474	1	0.2862	1	52	482	MAP1B,ASIC2,MEF2C,AFDN,FBXO45,MDGA1,BCL2,ARHGEF7,NTRK1,RUNX1,CDH6,CDH7,CDH18,WNT4,NRXN3,PKP1,PLEC,SLITRK5,PRKCH,SPOCK2,TLN2,DRD2,FLOT1,EPHB1,PPP1R9A,SIX1,HDAC7,SHANK2,SNAI1,GABRA2,GHRL,PARD6G,CLSTN2,PCDHB14,PCDHB11,RAPGEF1,GRID2,TEK,PIP5K1C,THBS2,TNS1,AGRN,NRG1,WNT5A,FBF1,IL17A,ITGA6,NPHP4,ITGB3,LAMC1,LIMS1,SMAD3
GO: Biological Process	GO:0051046	regulation of secretion		0.002478	1	0.2862	1	78	784	ABR,ASIC1,MEF2C,RPTOR,IRS2,MYOM1,MYT1,UNC13D,BMP2,ARHGEF7,BSG,CACNA1H,NOTCH1,CACNA1E,NPY5R,CAMK2A,RUNX1,P2RY2,CES1,CHGA,NRXN3,PLD2,LRP5L,RPH3AL,CRHR1,CRHR2,PRKCQ,RAB11FIP3,CPLANE2,CYP19A1,PTBP1,GAB2,GRIN3A,DPP4,DRD2,RHBDF2,NDUFAF2,EP300,EPHA5,MS4A2,TMEM184A,FGFR1,SMPD3,SYT3,ATG7,PPP1R9A,SLC6A1,SLC18A1,EXOC2,MCTP2,GIPC1,GHRL,CPLX2,GATA2,RAB10,STXBP3,GLUL,DPH3,SYK,SYT1,GPLD1,GRIN2B,SIRT3,NCS1,TIAM1…
GO: Biological Process	GO:0003344	pericardium morphogenesis		0.00255	1	0.2862	1	4	9	NOTCH1,SOS1,WNT5A,TBX20
GO: Biological Process	GO:0038171	cannabinoid signaling pathway		0.00255	1	0.2862	1	4	9	ABHD6,CAMK2A,GPR55,MGLL
GO: Biological Process	GO:0032990	cell part morphogenesis		0.002585	1	0.2862	1	80	809	MAP1B,MEF2A,MET,AFDN,FBXO45,SEMA7A,IRS2,TRAK2,KIF1A,BCL2,NEK3,ARHGEF7,BSG,PHOX2B,NOTCH1,CAMK2A,CAMK2B,NTRK1,CRPPA,PAX2,DCLK1,NRXN3,SEMA5B,AKAP5,PLXNA4,SLITRK5,PRKCQ,SEMA3E,GAB2,PTPRF,NECTIN2,DRD2,DVL3,CELSR2,FBXO31,WASF2,ELAVL4,FLOT1,EP300,EPHA5,EPHB1,RREB1,SEMA4B,DCDC2,SYT3,ATG7,PPP1R9A,SPG11,CCDC141,SHANK2,TNN,SMO,C9orf72,SOS1,SPTB,GFRA1,RAB10,MYPN,SYT1,COBL,GPC1,JADE2,SYNE1,SRGAP2,ARHGAP35,PIP…
GO: Biological Process	GO:0032835	glomerulus development		0.002608	1	0.2862	1	13	75	MEF2C,AHR,BCL2,NOTCH1,CD34,PAX2,COL4A3,COL4A4,TEK,WT1,IL6R,ITGB3,VANGL2
GO: Biological Process	GO:0048667	cell morphogenesis involved in neuron differentiation		0.002638	1	0.2862	1	72	715	MAP1B,MEF2A,MEF2C,MET,AFDN,FBXO45,SEMA7A,IRS2,TRAK2,KIF1A,BCL2,BSG,PHOX2B,NOTCH1,CAMK2A,CAMK2B,NTRK1,CRPPA,PAX2,DCLK1,NRXN3,SEMA5B,MYO3B,AKAP5,PLXNA4,SLITRK5,PRKCQ,SEMA3E,GAB2,PTPRF,DRD2,CELSR2,FBXO31,ELAVL4,FLOT1,EP300,EPHA5,EPHB1,SEMA4B,DCDC2,ATG7,PPP1R9A,SPG11,CCDC141,SHANK2,TNN,SMO,C9orf72,SOS1,SPTB,GFRA1,RAB10,MYPN,COBL,GPC1,SYNE1,ARHGAP35,PIP5K1C,RABL2B,LINGO1,TIAM1,AGRN,NRG1,MGLL,WNT5A,KND…
GO: Biological Process	GO:0055117	regulation of cardiac muscle contraction		0.002976	1	0.2886	1	14	85	ATP1A2,ATP1B1,CACNA1H,CAMK2D,CHGA,AKAP6,HDAC4,HCN4,DSP,SCN5A,SLC8A1,GATA4,AGRN,KCNQ1
GO: Biological Process	GO:0060231	mesenchymal to epithelial transition		0.002976	1	0.2886	1	6	21	PELO,PAX2,WNT4,SMO,WT1,LIF
GO: Biological Process	GO:0044851	hair cycle phase		0.002976	1	0.2886	1	6	21	MSX2,NOTCH1,MREG,SPINK5,TRPV1,WNT5A
GO: Biological Process	GO:0055119	relaxation of cardiac muscle		0.002976	1	0.2886	1	6	21	ATP1A2,ATP1B1,CAMK2D,CHGA,AKAP6,SLC8A1
GO: Biological Process	GO:0072132	mesenchyme morphogenesis		0.003023	1	0.2886	1	11	59	MDM4,MSX2,BMP2,NOTCH1,FGFR1,SNAI1,EXOC4,WNT5A,TBX20,SMAD3,SMAD4
GO: Biological Process	GO:0086065	cell communication involved in cardiac conduction		0.003023	1	0.2886	1	11	59	ATP1A2,ATP1B1,CAMK2D,HCN4,DSP,TRDN,SCN4B,SCN5A,SLC8A1,KCNJ3,KCNQ1
GO: Biological Process	GO:0048858	cell projection morphogenesis		0.003024	1	0.2886	1	78	790	MAP1B,MEF2A,MET,AFDN,FBXO45,SEMA7A,IRS2,TRAK2,KIF1A,BCL2,NEK3,ARHGEF7,BSG,PHOX2B,NOTCH1,CAMK2A,CAMK2B,NTRK1,CRPPA,PAX2,DCLK1,NRXN3,SEMA5B,AKAP5,PLXNA4,SLITRK5,PRKCQ,SEMA3E,GAB2,PTPRF,DRD2,DVL3,CELSR2,FBXO31,WASF2,ELAVL4,FLOT1,EP300,EPHA5,EPHB1,RREB1,SEMA4B,DCDC2,SYT3,ATG7,PPP1R9A,SPG11,CCDC141,SHANK2,TNN,SMO,C9orf72,SOS1,SPTB,GFRA1,RAB10,MYPN,SYT1,COBL,GPC1,JADE2,SYNE1,SRGAP2,ARHGAP35,PIP5K1C,LIN…
GO: Biological Process	GO:0044848	biological phase		0.003115	1	0.2886	1	23	172	MSH3,MSH5,MSX2,SYCP2L,NOTCH1,PIWIL1,DMRT1,RAD51,BRIP1,FANCD2,CEP63,MREG,CHTF18,EHMT2,SPINK5,TERF1,WEE2,HSPA2,TRPV1,WNT5A,EME1,TDRD9,SGO2
GO: Biological Process	GO:0060039	pericardium development		0.003121	1	0.2886	1	7	28	BMP2,NOTCH1,SOS1,WNT5A,WT1,TBX20,SMAD3
GO: Biological Process	GO:0050890	cognition		0.003148	1	0.2886	1	42	375	MAN2B1,ASIC1,MEF2C,KMT2A,ATP1A2,DNAH11,NQO2,CACNA1E,NTRK1,CEBPB,NRXN3,SLC24A2,CRHR1,PRKAR2B,CTNS,APH1B,KMT2B,RAG1,DGCR2,DRD2,UBA6,ELAVL4,EP300,ESR2,ABCA7,ATXN1,DCDC2,ATXN1L,SLC6A1,SHANK2,GHRL,GATM,CIC,EHMT2,GM2A,GTF2A1L,GRIN2B,CSMD1,KCNAB1,LHCGR,LMX1B,JPH3
GO: Biological Process	GO:1902563	regulation of neutrophil activation		0.003186	1	0.2886	1	5	15	ABR,SYK,GRN,CD300A,IL16
GO: Biological Process	GO:0014854	response to inactivity		0.003186	1	0.2886	1	5	15	FBXO32,HDAC4,DRD2,SCN5A,TRIM63
GO: Biological Process	GO:0072075	metanephric mesenchyme development		0.003186	1	0.2886	1	5	15	PAX2,WNT4,SIX1,WT1,SMAD4
GO: Biological Process	GO:0042640	anagen		0.003186	1	0.2886	1	5	15	MSX2,NOTCH1,MREG,SPINK5,WNT5A
GO: Biological Process	GO:0010769	regulation of cell morphogenesis involved in differentiation		0.003197	1	0.2886	1	18	123	MET,AFDN,UNC13D,ARHGEF7,CAMK2B,AKAP5,BCAR1,PTPRF,FBXO31,NET1,RREB1,GBP1,TIAM1,TTC3,ITGB3,LRP8,CASS4,LIMS1
GO: Biological Process	GO:0022008	neurogenesis		0.003203	1	0.2886	1	171	1940	MAP1B,GRXCR1,BTBD1,MEF2A,MEF2C,MET,AFDN,FBXO45,SEMA7A,PRX,IRS2,TRAK2,MDGA1,KIF1A,BCL2,BMP2,ALKBH1,NEK3,BNIP2,ARHGEF7,BSG,PHOX2B,NOTCH1,CAMK2A,CAMK2B,NTRK1,CRPPA,RUNX1,C21orf91,P2RY2,PAX2,PAX7,DCLK1,PCM1,PCNT,CEBPB,WNT4,TRIP11,NRXN3,SEMA5B,MYO3B,PLD2,COL3A1,AKAP5,SLC4A7,MXRA8,TMEM98,VCAN,CHD5,PLXNA4,SLITRK5,PRKCH,PRKCQ,SEMA3E,DGKG,PTBP1,GAB2,DDX6,PTPN9,PTPRF,FIG4,NTM,GRIN3A,OLIG1,CDON,DRD2,DVL3,US…
GO: Biological Process	GO:0007492	endoderm development		0.003335	1	0.2886	1	29	235	MBP,ACVR2B,PELO,NOTCH1,PAX2,CER1,LRP5L,COL11A1,CTR9,MAP2K5,ETS2,ECSIT,FGFR1,SNAI1,GATA4,MESP1,TBXT,GPI,TCF3,TGIF1,EXOC4,WNT5A,ITGB3,TWSG1,TBX20,LAMC1,VANGL2,SMAD3,SMAD4
GO: Biological Process	GO:0003206	cardiac chamber morphogenesis		0.003347	1	0.2886	1	20	143	MEF2C,AHR,MSX2,DNAH11,BMP2,NOTCH1,NPY5R,COL11A1,DSP,DVL3,SMO,SOS1,GATA4,MESP1,TEK,NRG1,WNT5A,TBX20,VANGL2,SMAD4
GO: Biological Process	GO:0009153	purine deoxyribonucleotide biosynthetic process		0.003373	1	0.2886	1	3	5	ADK,AK5,GUK1
GO: Biological Process	GO:0006166	purine ribonucleoside salvage		0.003373	1	0.2886	1	3	5	ADK,MTAP,PRTFDC1
GO: Biological Process	GO:0048534	hematopoietic or lymphoid organ development		0.003416	1	0.2886	1	105	1120	IL17D,MEF2C,H4C3,H4C5,MAD1L1,AHR,KMT2A,KLF11,MUC4,BCL2,INPP4B,CCN4,NFATC3,ARHGEF7,NOTCH1,NTRK1,RUNX1,CD34,CDH17,CEBPB,MFHAS1,ARL11,BLNK,GPR55,WNT4,PKNOX1,CCR6,PLCG2,LRP5L,HECTD1,TRIM58,POU2AF1,L3MBTL1,TMEM98,CTR9,FAM210B,PRKCQ,KMT2B,HDAC4,RC3H1,PSMB6,GPATCH4,GAB2,RAG1,RAG2,LRRK1,WASF2,EP300,FSTL3,ETV6,GMPR2,FANCD2,FASN,SATB1,SLC7A6OS,SMPD3,DHTKD1,FOXE1,ATG7,SIX1,ATXN1L,HDAC7,FUT7,PRDM16,SOD2,SOS1…
GO: Biological Process	GO:0032989	cellular component morphogenesis		0.003458	1	0.2886	1	88	914	MAP1B,MEF2A,MEF2C,MET,AFDN,FBXO45,SEMA7A,PRX,IRS2,TRAK2,KIF1A,BCL2,NEK3,ARHGEF7,BSG,PHOX2B,NOTCH1,CAMK2A,CAMK2B,NTRK1,CRPPA,PAX2,DCLK1,NRXN3,SEMA5B,AKAP5,CSRP1,PLXNA4,SLITRK5,PRKCQ,SEMA3E,GAB2,PTPRF,FIG4,NECTIN2,DRD2,DVL3,CELSR2,FBXO31,WASF2,ELAVL4,FLOT1,EP300,EPHA5,EPHB1,OBSCN,RREB1,SEMA4B,DCDC2,SYT3,ATG7,PPP1R9A,SPG11,CCDC141,SHANK2,TNN,SMO,C9orf72,SOS1,CAPN9,SPTB,GFRA1,RAB10,MYPN,SYT1,COBL,GPC…
GO: Biological Process	GO:0003231	cardiac ventricle development		0.00363	1	0.2886	1	20	144	MDM4,MEF2C,AHR,NOTCH1,NPY5R,PDE2A,TRIP11,HECTD1,COL11A1,DSP,SCN5A,XIRP2,GATA4,MESP1,NRG1,WNT5A,TBX20,VANGL2,LTBP1,SMAD4
GO: Biological Process	GO:0010611	regulation of cardiac muscle hypertrophy		0.003704	1	0.2886	1	14	87	MEF2A,MEF2C,ADK,FBXO32,CCN4,NOTCH1,CAMK2D,AKAP6,EP300,GLRX3,TRIM63,TRPC3,SMAD3,SMAD4
GO: Biological Process	GO:0031175	neuron projection development		0.00374	1	0.2886	1	111	1197	MAP1B,GRXCR1,MEF2A,MEF2C,MET,AFDN,FBXO45,SEMA7A,IRS2,TRAK2,KIF1A,BCL2,ALKBH1,NEK3,BSG,PHOX2B,NOTCH1,CAMK2A,CAMK2B,NTRK1,CRPPA,C21orf91,P2RY2,PAX2,DCLK1,TRIP11,NRXN3,SEMA5B,MYO3B,PLD2,AKAP5,PLXNA4,SLITRK5,PRKCQ,SEMA3E,DGKG,PTBP1,GAB2,PTPN9,PTPRF,FIG4,NTM,GRIN3A,DRD2,DVL3,USH1C,LPAR1,CELSR2,FBXO31,UBA6,ELAVL4,FLOT1,EP300,EPHA5,EPHB1,FGFR1,SEMA4B,DCDC2,SYT3,ATG7,PPP1R9A,SPG11,CCDC141,CCDC88A,TRIM67,…
GO: Biological Process	GO:0048666	neuron development		0.003779	1	0.2886	1	124	1358	MAP1B,GRXCR1,MEF2A,MEF2C,MET,AFDN,FBXO45,SEMA7A,IRS2,TRAK2,KIF1A,BCL2,ALKBH1,NEK3,BSG,PHOX2B,NOTCH1,CAMK2A,CAMK2B,NTRK1,CRPPA,RUNX1,C21orf91,P2RY2,PAX2,DCLK1,TRIP11,NRXN3,SEMA5B,MYO3B,PLD2,AKAP5,SLC4A7,PLXNA4,SLITRK5,PRKCQ,SEMA3E,DGKG,PTBP1,GAB2,PTPN9,PTPRF,FIG4,NTM,GRIN3A,DRD2,DVL3,USH1C,LPAR1,CELSR2,FBXO31,UBA6,ELAVL4,FLOT1,EP300,EPHA5,EPHB1,FGFR1,SEMA4B,DCDC2,SYT3,ATG7,PPP1R9A,SPG11,CCDC141,CC…
GO: Biological Process	GO:0120039	plasma membrane bounded cell projection morphogenesis		0.003785	1	0.2886	1	77	785	MAP1B,MEF2A,MET,AFDN,FBXO45,SEMA7A,IRS2,TRAK2,KIF1A,BCL2,NEK3,ARHGEF7,BSG,PHOX2B,NOTCH1,CAMK2A,CAMK2B,NTRK1,CRPPA,PAX2,DCLK1,NRXN3,SEMA5B,AKAP5,PLXNA4,SLITRK5,PRKCQ,SEMA3E,GAB2,PTPRF,DRD2,DVL3,CELSR2,FBXO31,WASF2,ELAVL4,FLOT1,EP300,EPHA5,EPHB1,RREB1,SEMA4B,DCDC2,SYT3,ATG7,PPP1R9A,SPG11,CCDC141,SHANK2,TNN,SMO,C9orf72,SOS1,SPTB,GFRA1,RAB10,MYPN,SYT1,COBL,GPC1,JADE2,SYNE1,SRGAP2,ARHGAP35,PIP5K1C,LIN…
GO: Biological Process	GO:0003279	cardiac septum development		0.003813	1	0.2886	1	18	125	MDM4,MSX2,DNAH11,NOTCH1,PDE2A,TRIP11,HECTD1,DVL3,KIF7,XIRP2,SMO,GATA4,NDST1,WNT5A,TBX20,VANGL2,LTBP1,SMAD4
GO: Biological Process	GO:0043306	positive regulation of mast cell degranulation		0.003845	1	0.2886	1	6	22	PLD2,CRHR1,GAB2,MS4A2,GATA2,SYK
GO: Biological Process	GO:2001014	regulation of skeletal muscle cell differentiation		0.003845	1	0.2886	1	6	22	MEF2C,NLN,RBM24,EPHB1,SIX1,GPC1
GO: Biological Process	GO:0033008	positive regulation of mast cell activation involved in immune response		0.003845	1	0.2886	1	6	22	PLD2,CRHR1,GAB2,MS4A2,GATA2,SYK
GO: Biological Process	GO:0007610	behavior		0.003889	1	0.2886	1	75	762	MAN2B1,ASIC1,MEF2C,ADH1C,MET,ATXN3,KMT2A,ARCN1,ATP1A2,DNAH11,BCL2,NQO2,CACNA1E,NPY5R,NTRK1,RUNX1,OPRD1,PCM1,CEBPB,NAPEPLD,NRXN3,TAS2R5,SLC24A2,CRHR1,CRHR2,SLITRK5,PRKAR2B,CTNS,APH1B,KMT2B,HDAC4,CREBRF,FIG4,CLN6,RAG1,DPP4,DRD2,UBA6,ELAVL4,MYO15A,MRAP2,CRBN,EP300,ESR2,ABCA7,ATXN1,SCN8A,DCDC2,ATG7,SPG11,ATXN1L,SLC6A1,SHANK2,GAA,SOD2,GHRL,GATM,CIC,STAR,EHMT2,GM2A,GRN,GRIN2B,GRM1,GRM6,PTPN5,CSMD1,RNF1…
GO: Biological Process	GO:0043500	muscle adaptation		0.003939	1	0.2886	1	21	155	MEF2A,MEF2C,ADK,FBXO32,PRKAG3,CCN4,NFATC3,NOTCH1,CAMK2B,CAMK2D,AKAP6,HDAC4,EP300,SCN5A,GLRX3,GATA4,GATM,TRIM63,TRPC3,SMAD3,SMAD4
GO: Biological Process	GO:0043303	mast cell degranulation		0.003957	1	0.2886	1	11	61	UNC13D,CHGA,PLD2,CRHR1,GAB2,MS4A2,MRGPRX2,CPLX2,GATA2,SYK,CD300A
GO: Biological Process	GO:1902571	regulation of serine-type peptidase activity		0.004007	1	0.2886	1	4	10	SEMG1,SEMG2,SPINK6,SPINK5
GO: Biological Process	GO:1902645	tertiary alcohol biosynthetic process		0.004007	1	0.2886	1	4	10	BMP2,CACNA1H,WNT4,H6PD
GO: Biological Process	GO:1900003	regulation of serine-type endopeptidase activity		0.004007	1	0.2886	1	4	10	SEMG1,SEMG2,SPINK6,SPINK5
GO: Biological Process	GO:0040009	regulation of growth rate		0.004007	1	0.2886	1	4	10	AHR,NOTCH1,GHRL,TMPRSS4
GO: Biological Process	GO:0034651	cortisol biosynthetic process		0.004007	1	0.2886	1	4	10	BMP2,CACNA1H,WNT4,H6PD
GO: Biological Process	GO:0090527	actin filament reorganization		0.004007	1	0.2886	1	4	10	BCAR1,EFS,ARAP1,CASS4
GO: Biological Process	GO:0043502	regulation of muscle adaptation		0.004155	1	0.2938	1	18	126	MEF2A,MEF2C,ADK,FBXO32,PRKAG3,CCN4,NOTCH1,CAMK2B,CAMK2D,AKAP6,HDAC4,EP300,SCN5A,GLRX3,TRIM63,TRPC3,SMAD3,SMAD4
GO: Biological Process	GO:0033003	regulation of mast cell activation		0.004207	1	0.2938	1	10	53	UNC13D,ENPP3,PLD2,CRHR1,GAB2,NECTIN2,MS4A2,GATA2,SYK,CD300A
GO: Biological Process	GO:0046676	negative regulation of insulin secretion		0.004207	1	0.2938	1	10	53	RPTOR,CHGA,CRHR2,DRD2,NDUFAF2,GHRL,UCP2,ACVR1C,KCNJ11,KCNQ1
GO: Biological Process	GO:0071333	cellular response to glucose stimulus		0.004217	1	0.2938	1	22	166	WDR35,IRS2,MYT1,CACNA1E,PAX2,LRP5L,NOX4,CRHR2,NDUFAF2,ENDOG,EPHA5,ATG7,GHRL,GATA4,STAR,GPLD1,TIAM1,HLA-DRB1,UCP2,C1QTNF12,KCNJ11,SMAD4
GO: Biological Process	GO:0036376	sodium ion export across plasma membrane		0.004362	1	0.2965	1	5	16	ATP1A2,ATP1A4,ATP1B1,SLC8A1,AGRN
GO: Biological Process	GO:0001678	cellular glucose homeostasis		0.004376	1	0.2965	1	24	187	WDR35,IRS2,MYT1,CACNA1E,PAX2,LRP5L,NOX4,CRHR2,NDUFAF2,ENDOG,EPHA5,ATG7,GHRL,GATA4,STAR,STXBP3,GPLD1,TIAM1,HLA-DRB1,UCP2,C1QTNF12,FOXK2,KCNJ11,SMAD4
GO: Biological Process	GO:0035725	sodium ion transmembrane transport		0.004465	1	0.2965	1	23	177	ASIC2,ASIC1,SLC6A19,ATP1A2,ATP1A4,ATP1B1,CACNA1H,CAMK2D,SLC6A5,SLC24A2,SLC4A7,HCN4,SCN4B,SCN5A,SCN8A,SLC6A1,SLC6A6,SLC6A7,SLC8A1,SLC9A3,SLC12A3,SLC9A9,AGRN
GO: Biological Process	GO:0006816	calcium ion transport		0.004614	1	0.2965	1	50	474	ASIC1,PKD1L2,AHR,ANXA9,ATP1A2,ATP1B1,MYLK,BCL2,NFATC3,CACNA1H,CACNA1E,CAMK2A,CAMK2B,CAMK2D,OPRD1,CLCA1,SLC24A2,PKD1,TRPM8,PLCG2,MCOLN2,AKAP6,SESTD1,AKAP5,CRHR1,CRHR2,GRIN3A,GRIN3B,DRD2,RAMP3,TRDN,RYR3,MS4A2,FGF2,SEMG1,SLC8A1,SPG7,TPCN2,GRIN2B,GRM6,NCS1,TRPC3,TRPC4,HSPA2,TRPV1,IL16,ITGB3,LHCGR,MICU2,JPH3
GO: Biological Process	GO:0046622	positive regulation of organ growth		0.004636	1	0.2965	1	12	71	MEF2C,CCN4,NOTCH1,AKAP6,RAG2,EP300,FGF2,FGFR1,SMO,GATA4,WT1,TBX20
GO: Biological Process	GO:0051146	striated muscle cell differentiation		0.004709	1	0.2965	1	39	350	MEF2A,MEF2C,MET,NLN,RBM24,BCL2,BCL9,CCN4,BMP2,BNIP2,NFATC3,CACNA1H,NOTCH1,CAMK2D,AKAP6,NOX4,CSRP1,HDAC4,PTGFRN,CDON,FLOT1,EP300,OBSCN,ATG7,SIX1,SLC8A1,SMO,CAPN9,GATA4,MESP1,MYPN,MYO18B,LDB3,NRG1,COL14A1,WT1,KCNH1,KRT8,SMAD4
GO: Biological Process	GO:0033005	positive regulation of mast cell activation		0.004728	1	0.2965	1	7	30	PLD2,CRHR1,GAB2,NECTIN2,MS4A2,GATA2,SYK
GO: Biological Process	GO:0002209	behavioral defense response		0.004836	1	0.2965	1	10	54	ASIC1,MEF2C,ATP1A2,BCL2,CACNA1E,RAG1,DPP4,EP300,ESR2,GRIN2B
GO: Biological Process	GO:0071331	cellular response to hexose stimulus		0.004871	1	0.2965	1	22	168	WDR35,IRS2,MYT1,CACNA1E,PAX2,LRP5L,NOX4,CRHR2,NDUFAF2,ENDOG,EPHA5,ATG7,GHRL,GATA4,STAR,GPLD1,TIAM1,HLA-DRB1,UCP2,C1QTNF12,KCNJ11,SMAD4
GO: Biological Process	GO:0009749	response to glucose		0.004979	1	0.2965	1	28	231	ACVR2B,WDR35,IRS2,MYT1,CACNA1E,PAX2,LRP5L,COL4A3,NOX4,CRHR2,NDUFAF2,ENDOG,EP300,EPHA5,ATG7,SLC8A1,GHRL,GATA4,STAR,GLUL,GPLD1,TIAM1,HLA-DRB1,UCP2,ACVR1C,C1QTNF12,KCNJ11,SMAD4
GO: Biological Process	GO:0030001	metal ion transport		0.004994	1	0.2965	1	57	557	MRS2,ASIC1,PKD1L2,AHR,ANXA9,ATP1A2,ATP1A4,ATP1B1,MYLK,BCL2,NFATC3,CACNA1H,CACNA1E,CAMK2A,CAMK2B,CAMK2D,OPRD1,CLCA1,SLC24A2,PKD1,TRPM8,PLCG2,MCOLN2,AKAP6,SESTD1,AKAP5,CRHR1,CRHR2,GRIN3A,GRIN3B,DRD2,RAMP3,TRDN,RYR3,MS4A2,FGF2,SLC30A9,SEMG1,SLC8A1,SPG7,TPCN2,GRIN2B,GRM6,NCS1,AGRN,TRPC3,TRPC4,HSPA2,TRPV1,IL16,SLC30A2,SLC30A4,ITGB3,KCNQ1,LHCGR,MICU2,JPH3
GO: Biological Process	GO:0051057	positive regulation of small GTPase mediated signal transduction		0.005061	1	0.2965	1	14	90	IRS2,BNIP2,NOTCH1,CAMK2D,NTRK1,GPR55,COL3A1,CDON,LPAR1,NET1,SOS1,ERBIN,RAPGEF1,NRG1
GO: Biological Process	GO:0014743	regulation of muscle hypertrophy		0.005061	1	0.2965	1	14	90	MEF2A,MEF2C,ADK,FBXO32,CCN4,NOTCH1,CAMK2D,AKAP6,EP300,GLRX3,TRIM63,TRPC3,SMAD3,SMAD4
GO: Biological Process	GO:0043304	regulation of mast cell degranulation		0.005067	1	0.2965	1	8	38	UNC13D,PLD2,CRHR1,GAB2,MS4A2,GATA2,SYK,CD300A
GO: Biological Process	GO:0007417	central nervous system development		0.005085	1	0.2965	1	108	1172	ABR,ASIC2,MBP,MET,NOTCH2NLB,AFDN,FBXO45,SEMA7A,ARCN1,IRS2,ATP1A2,MDGA1,KIF1A,BCL2,BMP2,PHOX2B,NOTCH1,RUNX1,CBS,C21orf91,PAFAH1B2,PAX2,PAX7,DCLK1,PCM1,PCNT,WNT4,VIT,PKD1,NME7,COL3A1,SLC4A7,MXRA8,TMEM98,VCAN,CHD5,PLXNA4,SLITRK5,CTNS,SEC16A,KIF14,OLIG1,CDON,DRD2,MCPH1,DVL3,ELP3,LPAR1,CELSR2,BBS7,UBA6,ELAVL4,EPHA5,EPHB1,ESR2,FANCD2,ATXN1,SCN5A,FGF2,FGFR1,HPCAL4,ATG7,SIX1,CCDC141,ATXN1L,SLC8A1,SHANK2,…
GO: Biological Process	GO:0002448	mast cell mediated immunity		0.005107	1	0.2965	1	11	63	UNC13D,CHGA,PLD2,CRHR1,GAB2,MS4A2,MRGPRX2,CPLX2,GATA2,SYK,CD300A
GO: Biological Process	GO:0034284	response to monosaccharide		0.005374	1	0.2965	1	29	243	ACVR2B,WDR35,IRS2,MYT1,CACNA1E,PAX2,LRP5L,COL4A3,NOX4,CRHR2,NDUFAF2,ENDOG,EP300,EPHA5,ATG7,SLC8A1,SOD2,GHRL,GATA4,STAR,GLUL,GPLD1,TIAM1,HLA-DRB1,UCP2,ACVR1C,C1QTNF12,KCNJ11,SMAD4
GO: Biological Process	GO:0070588	calcium ion transmembrane transport		0.005473	1	0.2965	1	38	342	ASIC1,PKD1L2,AHR,ANXA9,ATP1A2,ATP1B1,CACNA1H,CACNA1E,CAMK2D,SLC24A2,PKD1,TRPM8,PLCG2,MCOLN2,AKAP6,SESTD1,CRHR1,GRIN3A,GRIN3B,DRD2,RAMP3,TRDN,RYR3,MS4A2,FGF2,SLC8A1,SPG7,TPCN2,GRIN2B,NCS1,TRPC3,TRPC4,HSPA2,TRPV1,ITGB3,LHCGR,MICU2,JPH3
GO: Biological Process	GO:0043300	regulation of leukocyte degranulation		0.005536	1	0.2965	1	10	55	ABR,UNC13D,PLD2,CRHR1,GAB2,MS4A2,GATA2,SYK,CD300A,KLRC2
GO: Biological Process	GO:0048699	generation of neurons		0.005557	1	0.2965	1	158	1802	MAP1B,GRXCR1,MEF2A,MEF2C,MET,AFDN,FBXO45,SEMA7A,IRS2,TRAK2,MDGA1,KIF1A,BCL2,BMP2,ALKBH1,NEK3,BNIP2,BSG,PHOX2B,NOTCH1,CAMK2A,CAMK2B,NTRK1,CRPPA,RUNX1,C21orf91,P2RY2,PAX2,PAX7,DCLK1,PCM1,PCNT,CEBPB,WNT4,TRIP11,NRXN3,SEMA5B,MYO3B,PLD2,COL3A1,AKAP5,SLC4A7,TMEM98,CHD5,PLXNA4,SLITRK5,PRKCH,PRKCQ,SEMA3E,DGKG,PTBP1,GAB2,DDX6,PTPN9,PTPRF,FIG4,NTM,GRIN3A,OLIG1,CDON,DRD2,DVL3,USH1C,ELP3,LPAR1,CELSR2,FBXO31,…
GO: Biological Process	GO:0003012	muscle system process		0.005573	1	0.2965	1	54	525	MEF2A,MEF2C,ADK,MET,FBXO32,PRKAG3,ATP1A2,ATP1B1,MYLK,MYOM1,CCN4,NFATC3,CACNA1H,NOTCH1,CAMK2B,CAMK2D,CHGA,CLCN1,CNN1,AKAP6,DOCK4,HDAC4,DRD2,HCN4,DSP,EP300,IRAG1,TRDN,RYR3,SCN4B,SCN5A,SMPD3,GLRX3,SLC8A1,GAA,GHRL,GATA4,GATM,TRIM63,TBXA2R,TPCN2,TIAM1,GUCY1A1,AGRN,TRPC3,COL14A1,TRPV1,HSPB6,KCNA1,KCNJ3,KCNQ1,TBX20,SMAD3,SMAD4
GO: Biological Process	GO:0071326	cellular response to monosaccharide stimulus		0.005608	1	0.2965	1	22	170	WDR35,IRS2,MYT1,CACNA1E,PAX2,LRP5L,NOX4,CRHR2,NDUFAF2,ENDOG,EPHA5,ATG7,GHRL,GATA4,STAR,GPLD1,TIAM1,HLA-DRB1,UCP2,C1QTNF12,KCNJ11,SMAD4
GO: Biological Process	GO:0006535	cysteine biosynthetic process from serine		0.005662	1	0.2965	1	2	2	CBS,CBSL
GO: Biological Process	GO:0003210	cardiac atrium formation		0.005662	1	0.2965	1	2	2	BMP2,MESP1
GO: Biological Process	GO:0097707	ferroptosis		0.005662	1	0.2965	1	2	2	GPX4,AIFM2
GO: Biological Process	GO:0009183	purine deoxyribonucleoside diphosphate biosynthetic process		0.005662	1	0.2965	1	2	2	AK5,GUK1
GO: Biological Process	GO:0110075	regulation of ferroptosis		0.005662	1	0.2965	1	2	2	GPX4,AIFM2
GO: Biological Process	GO:0110076	negative regulation of ferroptosis		0.005662	1	0.2965	1	2	2	GPX4,AIFM2
GO: Biological Process	GO:0070729	cyclic nucleotide transport		0.005662	1	0.2965	1	2	2	ABCC4,SLC19A1
GO: Biological Process	GO:1904613	cellular response to 2,3,7,8-tetrachlorodibenzodioxine		0.005662	1	0.2965	1	2	2	AHR,PDE2A
GO: Biological Process	GO:0044057	regulation of system process		0.005678	1	0.2965	1	72	738	ASIC2,MDM4,MEF2A,MEF2C,ADK,ADRA1D,AHR,AFDN,FBXO32,PRKAG3,ATP1A2,ATP1A4,ATP1B1,CCN4,CACNA1H,PHOX2B,NOTCH1,CACNA1E,CAMK2B,CAMK2D,RUNX1,OPRD1,CTSC,CHGA,CNN1,AKAP6,CRHR1,CRHR2,TMEM98,DOCK4,HDAC4,FIG4,DRD2,HCN4,DSP,EMP2,EP300,IRAG1,TRDN,RYR3,SCN4B,SCN5A,FGFR1,GLRX3,SLC8A1,SHANK2,IGSF9B,GAA,HSPB7,SMTNL2,GHRL,GATA4,TRIM63,TBXA2R,SYNE1,GRM1,TMEM25,GUCY1A1,AGRN,NRG1,TRPC3,MGLL,TRPV1,HSPB6,KCNA1,KCNJ3,KCNJ…
GO: Biological Process	GO:0001704	formation of primary germ layer		0.005698	1	0.2965	1	26	212	MBP,ACVR2B,PAX2,CER1,LRP5L,COL11A1,CTR9,MAP2K5,ETS2,ECSIT,FGFR1,SNAI1,GATA4,MESP1,TBXT,GPI,TCF3,TGIF1,EXOC4,WNT5A,ITGB3,TWSG1,TBX20,VANGL2,SMAD3,SMAD4
GO: Biological Process	GO:0001705	ectoderm formation		0.005698	1	0.2965	1	26	212	MBP,ACVR2B,PAX2,CER1,LRP5L,COL11A1,CTR9,MAP2K5,ETS2,ECSIT,FGFR1,SNAI1,GATA4,MESP1,TBXT,GPI,TCF3,TGIF1,EXOC4,WNT5A,ITGB3,TWSG1,TBX20,VANGL2,SMAD3,SMAD4
GO: Biological Process	GO:0001706	endoderm formation		0.005698	1	0.2965	1	26	212	MBP,ACVR2B,PAX2,CER1,LRP5L,COL11A1,CTR9,MAP2K5,ETS2,ECSIT,FGFR1,SNAI1,GATA4,MESP1,TBXT,GPI,TCF3,TGIF1,EXOC4,WNT5A,ITGB3,TWSG1,TBX20,VANGL2,SMAD3,SMAD4
GO: Biological Process	GO:0001707	mesoderm formation		0.005698	1	0.2965	1	26	212	MBP,ACVR2B,PAX2,CER1,LRP5L,COL11A1,CTR9,MAP2K5,ETS2,ECSIT,FGFR1,SNAI1,GATA4,MESP1,TBXT,GPI,TCF3,TGIF1,EXOC4,WNT5A,ITGB3,TWSG1,TBX20,VANGL2,SMAD3,SMAD4
GO: Biological Process	GO:0007369	gastrulation		0.005698	1	0.2965	1	26	212	MBP,ACVR2B,PAX2,CER1,LRP5L,COL11A1,CTR9,MAP2K5,ETS2,ECSIT,FGFR1,SNAI1,GATA4,MESP1,TBXT,GPI,TCF3,TGIF1,EXOC4,WNT5A,ITGB3,TWSG1,TBX20,VANGL2,SMAD3,SMAD4
GO: Biological Process	GO:0002062	chondrocyte differentiation		0.005719	1	0.2965	1	17	120	MEF2C,MSX2,CCN4,BMP2,RUNX1,TRIP11,COL11A1,ZNF219,FGFR1,SMPD3,GLG1,GPLD1,TRPS1,RFLNB,ADAMTS12,SMAD3,MAF
GO: Biological Process	GO:0061178	regulation of insulin secretion involved in cellular response to glucose stimulus		0.005757	1	0.2965	1	13	82	MYT1,CACNA1E,LRP5L,CRHR2,NDUFAF2,EPHA5,ATG7,GHRL,GPLD1,TIAM1,HLA-DRB1,UCP2,C1QTNF12
GO: Biological Process	GO:0097152	mesenchymal cell apoptotic process		0.005816	1	0.2965	1	5	17	MSX2,PAX2,ETV6,SYNE1,WT1
GO: Biological Process	GO:0032354	response to follicle-stimulating hormone		0.005816	1	0.2965	1	5	17	NOTCH1,PAPPA,EPHA5,GATA4,STAR
GO: Biological Process	GO:2000049	positive regulation of cell-cell adhesion mediated by cadherin		0.00594	1	0.2965	1	4	11	AFDN,SERPINF2,FLOT1,WNT5A
GO: Biological Process	GO:0090084	negative regulation of inclusion body assembly		0.00594	1	0.2965	1	4	11	DNAJA4,HSPA1A,HSPA1B,HSPA2
GO: Biological Process	GO:0014894	response to denervation involved in regulation of muscle adaptation		0.00594	1	0.2965	1	4	11	FBXO32,HDAC4,SCN5A,TRIM63
GO: Biological Process	GO:0014877	response to muscle inactivity involved in regulation of muscle adaptation		0.00594	1	0.2965	1	4	11	FBXO32,HDAC4,SCN5A,TRIM63
GO: Biological Process	GO:0010692	regulation of alkaline phosphatase activity		0.00594	1	0.2965	1	4	11	MEF2C,AHR,GPLD1,SMAD3
GO: Biological Process	GO:0034650	cortisol metabolic process		0.00594	1	0.2965	1	4	11	BMP2,CACNA1H,WNT4,H6PD
GO: Biological Process	GO:0007612	learning		0.006091	1	0.2965	1	24	192	ASIC1,KMT2A,ATP1A2,CACNA1E,NRXN3,SLC24A2,CRHR1,PRKAR2B,CTNS,RAG1,DRD2,UBA6,ELAVL4,ABCA7,ATXN1,DCDC2,ATXN1L,SLC6A1,SHANK2,GHRL,CIC,GRIN2B,CSMD1,JPH3
GO: Biological Process	GO:0001942	hair follicle development		0.006098	1	0.2965	1	16	111	MSX2,BCL2,NOTCH1,RUNX1,FOXE1,MREG,SMO,SNAI1,SOS1,SPINK5,TRPS1,ALX4,TRPV1,WNT5A,VANGL2,SMAD4
GO: Biological Process	GO:0042026	protein refolding		0.006126	1	0.2965	1	6	24	PDCL,DNAJA4,HSPA1A,HSPA1B,HSPA1L,HSPA2
GO: Biological Process	GO:0071277	cellular response to calcium ion		0.00617	1	0.2965	1	14	92	MEF2A,MEF2C,MYLK,NFATC3,CAMK2D,CPNE8,ENDOG,RYR3,SCN5A,SYT3,SYT1,GPLD1,WNT5A,KCNH1
GO: Biological Process	GO:0060333	interferon-gamma-mediated signaling pathway		0.00617	1	0.2965	1	14	92	CAMK2A,CAMK2B,CAMK2D,NMI,NLRC5,GBP1,HLA-C,HLA-DQA1,HLA-DQA2,HLA-DQB1,HLA-DQB2,HLA-DRB1,HLA-DRB5,TXK
GO: Biological Process	GO:1902564	negative regulation of neutrophil activation		0.006384	1	0.2965	1	3	6	ABR,GRN,CD300A
GO: Biological Process	GO:0060029	convergent extension involved in organogenesis		0.006384	1	0.2965	1	3	6	MESP1,WNT5A,VANGL2
GO: Biological Process	GO:0003241	growth involved in heart morphogenesis		0.006384	1	0.2965	1	3	6	AHR,NOTCH1,MESP1
GO: Biological Process	GO:0098989	NMDA selective glutamate receptor signaling pathway		0.006384	1	0.2965	1	3	6	CAMK2A,GRIN2B,TIAM1
GO: Biological Process	GO:0010694	positive regulation of alkaline phosphatase activity		0.006384	1	0.2965	1	3	6	MEF2C,GPLD1,SMAD3
GO: Biological Process	GO:0060956	endocardial cell differentiation		0.006384	1	0.2965	1	3	6	NOTCH1,NRG1,SMAD4
GO: Biological Process	GO:0002326	B cell lineage commitment		0.006384	1	0.2965	1	3	6	BCL2,RAG2,TCF3
GO: Biological Process	GO:1905868	regulation of 3'-UTR-mediated mRNA stabilization		0.006384	1	0.2965	1	3	6	RBM24,METTL16,ELAVL4
GO: Biological Process	GO:0033615	mitochondrial proton-transporting ATP synthase complex assembly		0.006384	1	0.2965	1	3	6	ATP23,TMEM70,ATPAF1
GO: Biological Process	GO:0071926	endocannabinoid signaling pathway		0.006384	1	0.2965	1	3	6	ABHD6,CAMK2A,MGLL
GO: Biological Process	GO:0048332	mesoderm morphogenesis		0.006435	1	0.2965	1	26	214	MBP,ACVR2B,PAX2,CER1,LRP5L,COL11A1,CTR9,MAP2K5,ETS2,ECSIT,FGFR1,SNAI1,GATA4,MESP1,TBXT,GPI,TCF3,TGIF1,EXOC4,WNT5A,ITGB3,TWSG1,TBX20,VANGL2,SMAD3,SMAD4
GO: Biological Process	GO:0050954	sensory perception of mechanical stimulus		0.006435	1	0.2965	1	26	214	ASIC2,MBP,GRXCR1,MYO7B,CCDC50,NTRK1,CDKN2D,MYO3B,COL4A3,COL11A1,ATP6V0A4,USH1C,MYO15A,SCN8A,FGFR1,DCDC2,SIX1,SOD2,SLC52A3,GRIN2B,TECTA,USH2A,TRPV1,EPS8L2,KCNA1,KCNQ1
GO: Biological Process	GO:0019827	stem cell population maintenance		0.006493	1	0.2976	1	24	193	BCL9L,BCL9,PELO,NOTCH1,PAX2,PCM1,CDX2,POLR2E,CTR9,DDX6,MCPH1,ZNF322,FANCD2,FGF2,FGFR1,SMO,TAF5L,PRDM16,KDM3A,GATA2,VANGL2,LIF,LIG4,SMAD4
GO: Biological Process	GO:0098609	cell-cell adhesion		0.00662	1	0.3003	1	90	961	MBP,UBASH3A,ADK,MAD1L1,ZC3H12D,AFDN,ANXA9,MDGA1,MUC4,MYO10,BCL2,BMP2,BSG,NOTCH1,NT5E,RUNX1,TIGIT,CD34,CDH6,CDH7,CDH17,CDH18,CEBPB,WNT4,NRXN3,PKD1,PKP1,SERPINF2,COL13A1,COL19A1,PNN,CSRP1,PRKCQ,MAP2K5,CYP1B1,DCHS2,RC3H1,PTPRF,NECTIN2,TLN2,CDON,RAG1,DPP4,RAP2B,DSP,KIF26B,CELSR2,FLOT1,FSTL3,OBSCN,TNIP1,SIRPB1,CCDC141,CD93,SPINT2,FUT9,IGSF9B,SIGLEC1,FUT7,PERP,CLSTN2,GCNT2,RAB10,STXBP3,MYPN,SYK,GP1BA,P…
GO: Biological Process	GO:0009100	glycoprotein metabolic process		0.006637	1	0.3003	1	46	437	MAN2B1,MGAT1,MPI,TRAK2,MUC4,MUC6,TMTC2,BCL2,BMP2,CRPPA,ALG10B,TRIP11,MUC17,PLOD1,ALG12,CHST3,POMT2,LARGE2,COL11A1,MPDU1,B3GALNT2,VCAN,SPOCK2,CHST9,FBXO6,GBGT1,ST8SIA3,EP300,TNIP1,EXTL1,ABCA7,B3GNT8,EDEM3,FUT9,FUT5,FUT7,CHST14,GCNT2,GPC1,B4GALT7,NDST1,HYAL1,MUC13,ST8SIA4,VANGL2,ADAMTS12
GO: Biological Process	GO:0009746	response to hexose		0.006659	1	0.3003	1	28	236	ACVR2B,WDR35,IRS2,MYT1,CACNA1E,PAX2,LRP5L,COL4A3,NOX4,CRHR2,NDUFAF2,ENDOG,EP300,EPHA5,ATG7,SLC8A1,GHRL,GATA4,STAR,GLUL,GPLD1,TIAM1,HLA-DRB1,UCP2,ACVR1C,C1QTNF12,KCNJ11,SMAD4
GO: Biological Process	GO:0035023	regulation of Rho protein signal transduction		0.006757	1	0.3018	1	19	142	ABR,MET,ARHGEF37,ARHGEF7,ARHGEF33,GPR55,COL3A1,ARHGEF19,PLEKHG3,EPS8L1,LPAR1,FLOT1,NET1,OBSCN,ARHGEF40,SOS1,ARHGAP35,TIAM1,EPS8L2
GO: Biological Process	GO:0048854	brain morphogenesis		0.006761	1	0.3018	1	9	48	AFDN,PAX2,PCNT,FANCD2,SHANK2,SMO,SOS1,WNT5A,GDF7
GO: Biological Process	GO:0033688	regulation of osteoblast proliferation		0.006889	1	0.3059	1	7	32	AHR,MN1,BCL2,BMP2,TNN,ITGB3,SMAD3
GO: Biological Process	GO:0071312	cellular response to alkaloid		0.007011	1	0.3062	1	8	40	CCNA2,RAD51,RYR3,ATG7,SLC8A1,STAR,EHMT2,TRPV1
GO: Biological Process	GO:0086004	regulation of cardiac muscle cell contraction		0.007011	1	0.3062	1	8	40	ATP1A2,CACNA1H,CAMK2D,AKAP6,HCN4,DSP,SCN5A,GATA4
GO: Biological Process	GO:0002520	immune system development		0.007023	1	0.3062	1	108	1185	IL17D,MEF2C,H4C3,H4C5,MAD1L1,AHR,KMT2A,KLF11,MSH3,MUC4,NUGGC,BCL2,INPP4B,CCN4,NFATC3,ARHGEF7,NOTCH1,NTRK1,RUNX1,CD34,CDH17,CEBPB,MFHAS1,ARL11,BLNK,GPR55,WNT4,PKNOX1,CCR6,PLCG2,LRP5L,HECTD1,TRIM58,POU2AF1,L3MBTL1,TMEM98,CTR9,FAM210B,PRKCQ,KMT2B,HDAC4,RC3H1,PSMB6,GPATCH4,GAB2,RAG1,RAG2,LRRK1,WASF2,EP300,FSTL3,ETV6,GMPR2,FANCD2,FASN,SATB1,SLC7A6OS,SMPD3,DHTKD1,FOXE1,ATG7,SIX1,ATXN1L,HDAC7,FUT7,PRDM1…
GO: Biological Process	GO:0010770	positive regulation of cell morphogenesis involved in differentiation		0.007071	1	0.3062	1	15	103	MET,AFDN,UNC13D,ARHGEF7,CAMK2B,AKAP5,PTPRF,FBXO31,NET1,RREB1,TIAM1,ITGB3,LRP8,CASS4,LIMS1
GO: Biological Process	GO:0030097	hemopoiesis		0.007074	1	0.3062	1	99	1074	IL17D,MEF2C,H4C3,H4C5,AHR,KMT2A,KLF11,MUC4,BCL2,INPP4B,CCN4,NFATC3,ARHGEF7,NOTCH1,NTRK1,RUNX1,CD34,CDH17,CEBPB,MFHAS1,ARL11,BLNK,GPR55,WNT4,PKNOX1,CCR6,PLCG2,HECTD1,TRIM58,POU2AF1,L3MBTL1,TMEM98,CTR9,FAM210B,PRKCQ,KMT2B,HDAC4,RC3H1,PSMB6,GPATCH4,GAB2,RAG1,RAG2,LRRK1,WASF2,EP300,FSTL3,ETV6,GMPR2,FANCD2,FASN,SATB1,SLC7A6OS,SMPD3,DHTKD1,ATG7,ATXN1L,HDAC7,FUT7,PRDM16,SOD2,SOS1,CDIN1,SPTB,GATA2,NRROS,…
GO: Biological Process	GO:0001667	ameboidal-type cell migration		0.007146	1	0.3073	1	53	520	MEF2C,MEOX2,MET,SEMA7A,PIK3R3,TNFSF12,ARHGEF7,BSG,PHOX2B,NOTCH1,KRIT1,CER1,SEMA5B,CCR6,PLCG2,BCAR1,MIR149,MAP2K5,SEMA3E,CYP1B1,GAB2,DPP4,WASF2,EMP2,RREB1,DNAJA4,ARID5B,FGF2,FGFR1,SEMA4B,VASH1,HDAC7,SLC8A1,SMO,GIPC1,GATA2,MESP1,GLUL,ADAM17,TBXA2R,GPI,GPLD1,GRN,SRGAP2,TEK,FSTL1,TNS1,GFUS,HYAL1,WNT5A,ACVR1C,ITGB3,KRT2
GO: Biological Process	GO:0071320	cellular response to cAMP		0.007172	1	0.3073	1	10	57	AHR,PDE2A,AKAP6,NOX4,HCN4,SLC8A1,STAR,RAPGEF1,WT1,KCNQ1
GO: Biological Process	GO:0048812	neuron projection morphogenesis		0.007265	1	0.3097	1	74	770	MAP1B,MEF2A,MET,AFDN,FBXO45,SEMA7A,IRS2,TRAK2,KIF1A,BCL2,NEK3,BSG,PHOX2B,NOTCH1,CAMK2A,CAMK2B,NTRK1,CRPPA,PAX2,DCLK1,NRXN3,SEMA5B,AKAP5,PLXNA4,SLITRK5,PRKCQ,SEMA3E,GAB2,PTPRF,DRD2,DVL3,CELSR2,FBXO31,ELAVL4,FLOT1,EP300,EPHA5,EPHB1,SEMA4B,DCDC2,SYT3,ATG7,PPP1R9A,SPG11,CCDC141,SHANK2,TNN,SMO,C9orf72,SOS1,SPTB,GFRA1,RAB10,MYPN,SYT1,COBL,GPC1,JADE2,SYNE1,SRGAP2,ARHGAP35,PIP5K1C,LINGO1,TIAM1,AGRN,NRG1,…
GO: Biological Process	GO:0060485	mesenchyme development		0.007391	1	0.31	1	36	326	MDM4,MEF2C,SEMA7A,MSX2,RBM24,BCL9L,BCL2,BMP2,PHOX2B,NOTCH1,PAX2,WNT4,CER1,SEMA5B,MIR149,SEMA3E,FGFR1,SEMA4B,SIX1,SMO,SNAI1,GATA4,MESP1,GCNT2,TIAM1,EXOC4,NRG1,WNT5A,WT1,FBXL17,RFLNB,TBX20,VANGL2,LIMS1,SMAD3,SMAD4
GO: Biological Process	GO:0060078	regulation of postsynaptic membrane potential		0.007547	1	0.31	1	21	164	MEF2C,MET,AFDN,CHRNA2,GRIN3A,DRD2,ATXN1,PPP1R9A,SHANK2,IGSF9B,GABRA2,GABRB1,GHRL,SYNE1,GRID2,GRIK4,GRIN2B,GRM1,TMEM25,TRPV1,KCNA1
GO: Biological Process	GO:0042451	purine nucleoside biosynthetic process		0.007577	1	0.31	1	6	25	ADK,MTAP,NT5E,NME7,GUK1,PRTFDC1
GO: Biological Process	GO:0042455	ribonucleoside biosynthetic process		0.007577	1	0.31	1	6	25	ADK,MTAP,NT5E,NME7,GUK1,PRTFDC1
GO: Biological Process	GO:0046129	purine ribonucleoside biosynthetic process		0.007577	1	0.31	1	6	25	ADK,MTAP,NT5E,NME7,GUK1,PRTFDC1
GO: Biological Process	GO:0035641	locomotory exploration behavior		0.00758	1	0.31	1	5	18	ATP1A2,CRHR1,DPP4,CRBN,GRN
GO: Biological Process	GO:0046184	aldehyde biosynthetic process		0.00758	1	0.31	1	5	18	ADH1C,BMP2,CACNA1H,WNT4,KDM3A
GO: Biological Process	GO:1990573	potassium ion import across plasma membrane		0.007763	1	0.31	1	9	49	ATP1A2,ATP1A4,ATP1B1,SLC12A6,HCN4,SLC12A3,SLC12A7,KCNJ3,KCNJ11
GO: Biological Process	GO:0048839	inner ear development		0.007795	1	0.31	1	27	228	ABR,GRXCR1,CYS1,BMP2,PHOX2B,NOTCH1,CCNA2,PAX2,TRIP11,MYO3B,COL11A1,SLC4A7,CXCL14,DVL3,USH1C,MYO15A,FGFR1,SIX1,TTC39C,GATA2,SLC44A4,USH2A,WNT5A,KCNK3,KCNQ1,VANGL2,MAF
GO: Biological Process	GO:0060415	muscle tissue morphogenesis		0.007808	1	0.31	1	13	85	MYLK,BMP2,NOTCH1,PAX7,COL3A1,COL11A1,DSP,XIRP2,NRG1,WNT5A,TBX20,VANGL2,SMAD4
GO: Biological Process	GO:0022404	molting cycle process		0.007874	1	0.31	1	16	114	MSX2,BCL2,NOTCH1,RUNX1,FOXE1,MREG,SMO,SNAI1,SOS1,SPINK5,TRPS1,ALX4,TRPV1,WNT5A,VANGL2,SMAD4
GO: Biological Process	GO:0022405	hair cycle process		0.007874	1	0.31	1	16	114	MSX2,BCL2,NOTCH1,RUNX1,FOXE1,MREG,SMO,SNAI1,SOS1,SPINK5,TRPS1,ALX4,TRPV1,WNT5A,VANGL2,SMAD4
GO: Biological Process	GO:0051047	positive regulation of secretion		0.008106	1	0.31	1	42	396	IRS2,MYOM1,UNC13D,BMP2,ARHGEF7,BSG,CACNA1H,RUNX1,P2RY2,PLD2,RPH3AL,CRHR1,CRHR2,PRKCQ,CYP19A1,PTBP1,GAB2,DRD2,EP300,MS4A2,FGFR1,SMPD3,ATG7,SLC6A1,SLC18A1,EXOC2,GHRL,GATA2,GLUL,SYK,SYT1,GPLD1,GRIN2B,SIRT3,NCS1,HLA-DRB1,TRPV1,C1QTNF12,KCNQ1,KLRC2,LIF,SMAD4
GO: Biological Process	GO:0048813	dendrite morphogenesis		0.008115	1	0.31	1	23	186	MEF2A,MET,AFDN,TRAK2,KIF1A,CAMK2A,CAMK2B,DCLK1,AKAP5,SLITRK5,PTPRF,CELSR2,FBXO31,ELAVL4,EPHA5,EPHB1,DCDC2,PPP1R9A,SHANK2,SYNE1,TIAM1,KNDC1,LRP8
GO: Biological Process	GO:0042596	fear response		0.008119	1	0.31	1	10	58	ASIC1,MEF2C,ATP1A2,BCL2,CACNA1E,CRHR1,RAG1,DPP4,ESR2,GRIN2B
GO: Biological Process	GO:0060421	positive regulation of heart growth		0.008119	1	0.31	1	10	58	MEF2C,CCN4,NOTCH1,AKAP6,EP300,FGF2,FGFR1,GATA4,WT1,TBX20
GO: Biological Process	GO:0001702	gastrulation with mouth forming second		0.00821	1	0.31	1	7	33	ACVR2B,LRP5L,ETS2,GATA4,TBXT,WNT5A,SMAD4
GO: Biological Process	GO:0043302	positive regulation of leukocyte degranulation		0.00821	1	0.31	1	7	33	PLD2,CRHR1,GAB2,MS4A2,GATA2,SYK,KLRC2
GO: Biological Process	GO:0098727	maintenance of cell number		0.008327	1	0.31	1	24	197	BCL9L,BCL9,PELO,NOTCH1,PAX2,PCM1,CDX2,POLR2E,CTR9,DDX6,MCPH1,ZNF322,FANCD2,FGF2,FGFR1,SMO,TAF5L,PRDM16,KDM3A,GATA2,VANGL2,LIF,LIG4,SMAD4
GO: Biological Process	GO:0001503	ossification		0.00838	1	0.31	1	48	466	ACVR2B,MEF2C,AHR,MN1,SEMA7A,MSX2,BCL2,CCN4,BMP2,BMP8B,NOTCH1,RUNX1,CBS,P2RY2,CEBPB,WNT4,CER1,LRP5L,COL11A1,COL13A1,HIF1A-AS2,VCAN,ATP6V0A4,HDAC4,RSL1D1,OSTF1,FSTL3,RRBP1,FASN,FGF2,FGFR1,SMPD3,MYBBP1A,HDAC7,SLC8A1,TNN,SMO,SNAI1,BCAP29,GPLD1,TEK,HSD17B4,WNT5A,RFLNB,IL6R,TWSG1,SMAD3,SMAD4
GO: Biological Process	GO:0009743	response to carbohydrate		0.008381	1	0.31	1	31	273	MAP1B,ACVR2B,WDR35,IRS2,MYT1,CACNA1E,PAX2,LRP5L,COL4A3,NOX4,CRHR2,NDUFAF2,ENDOG,EP300,EPHA5,ATG7,SLC8A1,SOD2,GHRL,GATA4,STAR,GLUL,GOT1,GPLD1,TIAM1,HLA-DRB1,UCP2,ACVR1C,C1QTNF12,KCNJ11,SMAD4
GO: Biological Process	GO:0046578	regulation of Ras protein signal transduction		0.008383	1	0.31	1	30	262	ABR,MET,ARHGEF37,IRS2,ARHGEF7,NOTCH1,CAMK2D,NTRK1,ARHGEF33,GPR55,COL3A1,ARHGEF19,PLEKHG3,EPS8L1,KIF14,LPAR1,FLOT1,NET1,OBSCN,ARHGEF40,TRIM67,ARFGAP1,SOS1,ERBIN,RAPGEF1,ARHGAP35,TIAM1,NRG1,CADM4,EPS8L2
GO: Biological Process	GO:0014870	response to muscle inactivity		0.008405	1	0.31	1	4	12	FBXO32,HDAC4,SCN5A,TRIM63
GO: Biological Process	GO:0060539	diaphragm development		0.008405	1	0.31	1	4	12	MYT1,GATA4,WT1,KCNAB1
GO: Biological Process	GO:0071372	cellular response to follicle-stimulating hormone stimulus		0.008405	1	0.31	1	4	12	NOTCH1,EPHA5,GATA4,STAR
GO: Biological Process	GO:1900115	extracellular regulation of signal transduction		0.008405	1	0.31	1	4	12	CER1,ZNF653,NRROS,LTBP1
GO: Biological Process	GO:1900116	extracellular negative regulation of signal transduction		0.008405	1	0.31	1	4	12	CER1,ZNF653,NRROS,LTBP1
GO: Biological Process	GO:0009169	purine ribonucleoside monophosphate catabolic process		0.008405	1	0.31	1	4	12	AMPD3,NT5E,GMPR2,PRTFDC1
GO: Biological Process	GO:0002327	immature B cell differentiation		0.008405	1	0.31	1	4	12	RAG1,RAG2,LRRC8A,IRF2BP2
GO: Biological Process	GO:0007440	foregut morphogenesis		0.008405	1	0.31	1	4	12	ACVR2B,NOTCH1,GATA4,SMAD3
GO: Biological Process	GO:2000243	positive regulation of reproductive process		0.008428	1	0.31	1	15	105	MSX2,CACNA1H,CAMK2B,RUNX1,P2RY2,WNT4,CCR6,HDAC4,DMRT1,HOXC4,WNT5A,WT1,YTHDC2,PLB1,SGO2
GO: Biological Process	GO:0021954	central nervous system neuron development		0.008428	1	0.31	1	15	105	FBXO45,PHOX2B,DCLK1,PLXNA4,DRD2,EPHB1,FGFR1,ATG7,SOX1,GABRB1,GATA2,ARHGAP35,LINGO1,WNT5A,LMX1B
GO: Biological Process	GO:1903532	positive regulation of secretion by cell		0.008529	1	0.3114	1	39	363	IRS2,MYOM1,UNC13D,BMP2,ARHGEF7,BSG,CACNA1H,RUNX1,P2RY2,PLD2,RPH3AL,CRHR1,CRHR2,PRKCQ,CYP19A1,PTBP1,GAB2,DRD2,EP300,MS4A2,FGFR1,SMPD3,ATG7,SLC18A1,EXOC2,GHRL,GATA2,GLUL,SYK,SYT1,GPLD1,GRIN2B,SIRT3,NCS1,HLA-DRB1,C1QTNF12,KLRC2,LIF,SMAD4
GO: Biological Process	GO:0098773	skin epidermis development		0.008551	1	0.3114	1	16	115	MSX2,BCL2,NOTCH1,RUNX1,FOXE1,MREG,SMO,SNAI1,SOS1,SPINK5,TRPS1,ALX4,TRPV1,WNT5A,VANGL2,SMAD4
GO: Biological Process	GO:0031032	actomyosin structure organization		0.008626	1	0.3114	1	26	219	MEF2A,MEF2C,MET,WNT4,SERPINF2,CNN1,NOX4,MIR149,CSRP1,PRKCQ,LPAR1,WASF2,EP300,EPB41L2,OBSCN,ARAP1,PPP1R9A,CCDC88A,CAPN9,MYPN,LDB3,FRMD3,KRT8,FRMD6,SMAD3,SMAD4
GO: Biological Process	GO:0014074	response to purine-containing compound		0.008635	1	0.3114	1	21	166	AGXT,AHR,BSG,P2RY2,PDE2A,PLCG2,AKAP6,NOX4,HCN4,RYR3,SLC6A1,SLC8A1,STAR,GNAL,RAPGEF1,TEK,TRPC3,TRPV1,WT1,KCNJ11,KCNQ1
GO: Biological Process	GO:0050804	modulation of chemical synaptic transmission		0.008647	1	0.3114	1	54	537	ABR,MAP1B,ASIC1,ABHD6,MEF2C,MET,KMT2A,AFDN,ATP1A2,NPY5R,CAMK2A,CAMK2B,NTRK1,P2RY2,NRXN3,SLC24A2,AKAP5,CRHR1,CRHR2,PRKAR2B,GRIN3A,DRD2,ELAVL4,FLOT1,EPHB1,SNAP47,PPP1R9A,SPG11,SLC6A1,SLC6A6,SHANK2,MCTP2,GIPC1,GHRL,ERC1,CPLX2,CLSTN2,STAR,GLUL,SYT1,SYNE1,GRIA2,GRID2,GRIK4,GRIN2B,GRM1,GRM6,NCS1,PTPN5,TMEM25,MGLL,LRP8,KCNH1,JPH3
GO: Biological Process	GO:0016477	cell migration		0.008716	1	0.3125	1	157	1812	ABR,MAP1B,ABHD6,MEF2C,MEOX2,MET,MTUS1,AFDN,FBXO45,SEMA7A,PIK3R3,MSX2,IRS2,ATP1B1,MDGA1,MYLK,TNFSF12,BCL2,CCN4,BMP2,ALKBH1,ARHGEF7,BSG,PHOX2B,BRAT1,NOTCH1,CAMK2A,CAMK2B,CAMK2D,MPZL1,SLC7A6,KRIT1,P2RY2,CD34,CD48,DCLK1,PCM1,PCNT,WNT4,CHGA,CER1,SEMA5B,CCR6,PLCG2,PLD2,MCOLN2,COL3A1,SPEF1,CXCL14,NOX4,BCAR1,MIR149,VCAN,PLXNA4,PRKCQ,MAP2K5,SEMA3E,DOCK4,CYP1B1,HDAC4,CYP19A1,GAB2,PTPRF,KIF14,DMRT1,DPP4,DRD…
GO: Biological Process	GO:0003013	circulatory system process		0.008773	1	0.3133	1	68	704	ABR,ASIC2,MDM4,MEF2A,MEOX2,MET,ADRA1D,AHR,ATP1A2,ATP1A4,ATP1B1,SLCO1C1,CACNA1H,CACNA1E,CAMK2D,CBS,P2RY2,CD34,SLC28A2,PDE2A,CES1,CHGA,SERPINF2,AKAP6,COL4A3,NOX4,CRHR2,LVRN,DOCK4,HDAC4,DRD2,HCN4,DSP,E2F4,EMP2,ABCC4,RAMP3,IRAG1,TRDN,RYR3,SCN4B,SCN5A,SMPD3,GLRX3,SLC6A1,SLC6A6,SLC7A2,SLC8A1,SLC19A1,GAA,SOD2,HSPB7,SMTNL2,GHRL,GATA4,ERAP2,TBXA2R,ARHGAP35,TEK,GUCY1A1,AGRN,TRPV1,KCNJ3,KCNJ11,KCNK3,KCNQ1,T…
GO: Biological Process	GO:0051602	response to electrical stimulus		0.008875	1	0.3156	1	9	50	FBXO32,NTRK1,CRHR1,SOD2,GHRL,TRIM63,GRM1,BRD1,KCNJ3
GO: Biological Process	GO:0061371	determination of heart left/right asymmetry		0.008943	1	0.3159	1	12	77	MEF2C,NOTCH1,CER1,SETDB2,BBS7,SMO,GATA4,MESP1,WNT5A,TBX20,VANGL2,SMAD3
GO: Biological Process	GO:0099177	regulation of trans-synaptic signaling		0.008958	1	0.3159	1	54	538	ABR,MAP1B,ASIC1,ABHD6,MEF2C,MET,KMT2A,AFDN,ATP1A2,NPY5R,CAMK2A,CAMK2B,NTRK1,P2RY2,NRXN3,SLC24A2,AKAP5,CRHR1,CRHR2,PRKAR2B,GRIN3A,DRD2,ELAVL4,FLOT1,EPHB1,SNAP47,PPP1R9A,SPG11,SLC6A1,SLC6A6,SHANK2,MCTP2,GIPC1,GHRL,ERC1,CPLX2,CLSTN2,STAR,GLUL,SYT1,SYNE1,GRIA2,GRID2,GRIK4,GRIN2B,GRM1,GRM6,NCS1,PTPN5,TMEM25,MGLL,LRP8,KCNH1,JPH3
GO: Biological Process	GO:1903305	regulation of regulated secretory pathway		0.009191	1	0.3225	1	23	188	ABR,UNC13D,CACNA1H,NOTCH1,P2RY2,NRXN3,PLD2,RPH3AL,CRHR1,GAB2,GRIN3A,DRD2,MS4A2,SYT3,GIPC1,GATA2,STXBP3,SYK,SYT1,NCS1,CD300A,KCNH1,KLRC2
GO: Biological Process	GO:0007289	spermatid nucleus differentiation		0.009259	1	0.3225	1	6	26	PIWIL1,CHD5,H1-7,NECTIN2,KDM3A,GOPC
GO: Biological Process	GO:0006836	neurotransmitter transport		0.00927	1	0.3225	1	31	275	ASIC1,MEF2C,ATP1A2,CAMK2A,P2RY2,SLC6A5,SLC28A2,NRXN3,CTBP2,SV2B,GRIN3A,DRD2,FLOT1,SNAP47,PPP1R9A,SLC6A1,SLC6A6,SLC6A7,SLC18A1,MCTP2,GABRA2,GIPC1,ERC1,CPLX2,STXBP3,GLUL,SYT1,PIP5K1C,NCS1,ITGB3,KCNH1
GO: Biological Process	GO:0001649	osteoblast differentiation		0.009294	1	0.3225	1	30	264	ACVR2B,MEF2C,AHR,SEMA7A,MSX2,CCN4,BMP2,NOTCH1,CEBPB,WNT4,LRP5L,HIF1A-AS2,VCAN,HDAC4,RSL1D1,RRBP1,FASN,FGF2,FGFR1,MYBBP1A,HDAC7,TNN,SMO,SNAI1,BCAP29,HSD17B4,IL6R,TWSG1,SMAD3,SMAD4
GO: Biological Process	GO:0090075	relaxation of muscle		0.009469	1	0.3248	1	8	42	ATP1A2,ATP1B1,CAMK2D,CHGA,AKAP6,IRAG1,SLC8A1,GUCY1A1
GO: Biological Process	GO:0110110	positive regulation of animal organ morphogenesis		0.009469	1	0.3248	1	8	42	BMP2,CD34,WNT4,FGF2,FGFR1,SIX1,MESP1,WNT5A
GO: Biological Process	GO:0014874	response to stimulus involved in regulation of muscle adaptation		0.009685	1	0.3248	1	5	19	FBXO32,PRKAG3,HDAC4,SCN5A,TRIM63
GO: Biological Process	GO:0048368	lateral mesoderm development		0.009685	1	0.3248	1	5	19	CER1,FGFR1,SMO,MESP1,TBX20
GO: Biological Process	GO:0072077	renal vesicle morphogenesis		0.009685	1	0.3248	1	5	19	PAX2,WNT4,KIF26B,SMO,LIF
GO: Biological Process	GO:0072074	kidney mesenchyme development		0.009685	1	0.3248	1	5	19	PAX2,WNT4,SIX1,WT1,SMAD4
GO: Biological Process	GO:0002483	antigen processing and presentation of endogenous peptide antigen		0.009685	1	0.3248	1	5	19	ERAP2,TAP2,TAPBP,HLA-C,HLA-DRB1
GO: Biological Process	GO:0061157	mRNA destabilization		0.009708	1	0.3248	1	7	34	ZC3H12D,RBM24,METTL16,RC3H1,HNRNPR,RIDA,MEX3D
GO: Biological Process	GO:0055075	potassium ion homeostasis		0.009708	1	0.3248	1	7	34	ATP1A2,ATP1A4,ATP1B1,CAMK2D,SLC12A6,SLC12A3,SLC12A7
GO: Biological Process	GO:0007420	brain development		0.009741	1	0.3248	1	80	853	ABR,MBP,MET,NOTCH2NLB,AFDN,FBXO45,SEMA7A,ARCN1,IRS2,ATP1A2,MDGA1,KIF1A,BCL2,BMP2,PHOX2B,NOTCH1,CBS,C21orf91,PAFAH1B2,PAX2,DCLK1,PCM1,PCNT,WNT4,NME7,COL3A1,SLC4A7,CHD5,PLXNA4,SLITRK5,CTNS,SEC16A,KIF14,CDON,DRD2,MCPH1,DVL3,LPAR1,CELSR2,BBS7,UBA6,ELAVL4,EPHA5,ESR2,FANCD2,ATXN1,SCN5A,FGF2,FGFR1,ATG7,CCDC141,ATXN1L,SLC8A1,SHANK2,SMO,SOS1,SOX1,GATA2,CIC,STAR,STXBP3,SYT1,TAL2,GRID2,SRGAP2,GRIN2B,ARHGAP3…
GO: Biological Process	GO:0007632	visual behavior		0.009893	1	0.3286	1	12	78	KMT2A,ATP1A2,CACNA1E,CRHR1,CTNS,RAG1,DRD2,ABCA7,ATXN1,DCDC2,GHRL,NPHP4

## Sheet: PK-Vadu
Category	ID	Name	Source	p-value	q-value Bonferroni	q-value FDR B&H	q-value FDR B&Y	Hit Count in Query List	Hit Count in Genome	Hit in Query List
GO: Biological Process	GO:0060333	interferon-gamma-mediated signaling pathway		1.081e-06	0.009233	0.009233	0.08892	22	92	SOCS3,OAS1,OAS2,OAS3,PML,IRGM,NR1H3,NLRC5,SP100,GBP1,TRIM31,HLA-A,HLA-C,HLA-DQA1,HLA-DQB1,HLA-DQB2,HLA-DRB1,HLA-DRB5,HLA-E,IFNGR2,TRIM25,IRF4
GO: Biological Process	GO:0007155	cell adhesion		1.451e-05	0.124	0.05279	0.5083	164	1571	ACTN4,ACTN2,ACVRL1,DSCAML1,FZD4,ADK,ADRB2,MAD1L1,MIP,ZC3H12D,ATXN3,AFDN,IGSF9,JCAD,APC,APOD,PCDHB16,RHOA,ARL2,ARVCF,ASTN1,MDGA1,MUC4,MYO10,UNC13D,BCR,CCDC88B,CD84,NID1,NODAL,SDK1,IGSF11,CBLN1,TIGIT,CD34,CD36,CDH3,CDH6,CDH11,CDH15,MUC21,CDSN,IGFN1,WNT4,VIT,SERPINB8,NRXN3,PKP1,CCR3,SERPINF2,PCDH18,PML,COL4A3,EPB41L4B,BCAR1,VSIG10,PCDHB18P,SUSD5,ATRNL1,VCAN,CSRP1,SDC3,PRKCA,BOC,PCDHA9,LGALS9B,RC3H1,…
GO: Biological Process	GO:0022610	biological adhesion		1.854e-05	0.1584	0.05279	0.5083	164	1578	ACTN4,ACTN2,ACVRL1,DSCAML1,FZD4,ADK,ADRB2,MAD1L1,MIP,ZC3H12D,ATXN3,AFDN,IGSF9,JCAD,APC,APOD,PCDHB16,RHOA,ARL2,ARVCF,ASTN1,MDGA1,MUC4,MYO10,UNC13D,BCR,CCDC88B,CD84,NID1,NODAL,SDK1,IGSF11,CBLN1,TIGIT,CD34,CD36,CDH3,CDH6,CDH11,CDH15,MUC21,CDSN,IGFN1,WNT4,VIT,SERPINB8,NRXN3,PKP1,CCR3,SERPINF2,PCDH18,PML,COL4A3,EPB41L4B,BCAR1,VSIG10,PCDHB18P,SUSD5,ATRNL1,VCAN,CSRP1,SDC3,PRKCA,BOC,PCDHA9,LGALS9B,RC3H1,…
GO: Biological Process	GO:0099537	trans-synaptic signaling		0.0001058	0.9041	0.1339	1	100	908	TBC1D24,RAB8A,ADRB2,ATXN3,KMT2A,AFDN,DGKE,PRX,PCDHB16,MYO5B,MYO6,SNAP23,BCR,NGF,CACNA1H,BSN,NOS1,BAIAP3,CACNB3,KALRN,CALM3,IGSF11,CBLN1,SHISA9,USP14,P2RY2,CDH11,PDE4A,PDYN,PENK,CHRNA4,NRXN3,OTOF,SLC24A2,RNF216,CNR2,SLITRK5,PRKCA,RIMS2,APH1B,DAG1,GIT2,PTPRD,GRIN3A,SLC12A6,DPP6,EGFR,MYH14,EIF4E,UNC13C,FLOT1,SNAP47,ATXN1,SCN9A,SCN10A,BAIAP2,SPG11,SHANK2,NSG2,SLC22A2,SNAP25,SNCB,SLC12A7,GABRA4,GABRA5…
GO: Biological Process	GO:0098916	anterograde trans-synaptic signaling		0.0001149	0.9813	0.1339	1	99	899	TBC1D24,RAB8A,ADRB2,ATXN3,KMT2A,AFDN,DGKE,PRX,PCDHB16,MYO5B,MYO6,SNAP23,BCR,NGF,CACNA1H,BSN,NOS1,BAIAP3,CACNB3,KALRN,CALM3,IGSF11,CBLN1,SHISA9,USP14,P2RY2,CDH11,PDE4A,PDYN,PENK,CHRNA4,NRXN3,OTOF,SLC24A2,RNF216,CNR2,SLITRK5,PRKCA,RIMS2,APH1B,GIT2,PTPRD,GRIN3A,SLC12A6,DPP6,EGFR,MYH14,EIF4E,UNC13C,FLOT1,SNAP47,ATXN1,SCN9A,SCN10A,BAIAP2,SPG11,SHANK2,NSG2,SLC22A2,SNAP25,SNCB,SLC12A7,GABRA4,GABRA5,GABR…
GO: Biological Process	GO:0007268	chemical synaptic transmission		0.0001149	0.9813	0.1339	1	99	899	TBC1D24,RAB8A,ADRB2,ATXN3,KMT2A,AFDN,DGKE,PRX,PCDHB16,MYO5B,MYO6,SNAP23,BCR,NGF,CACNA1H,BSN,NOS1,BAIAP3,CACNB3,KALRN,CALM3,IGSF11,CBLN1,SHISA9,USP14,P2RY2,CDH11,PDE4A,PDYN,PENK,CHRNA4,NRXN3,OTOF,SLC24A2,RNF216,CNR2,SLITRK5,PRKCA,RIMS2,APH1B,GIT2,PTPRD,GRIN3A,SLC12A6,DPP6,EGFR,MYH14,EIF4E,UNC13C,FLOT1,SNAP47,ATXN1,SCN9A,SCN10A,BAIAP2,SPG11,SHANK2,NSG2,SLC22A2,SNAP25,SNCB,SLC12A7,GABRA4,GABRA5,GABR…
GO: Biological Process	GO:0002024	diet induced thermogenesis		0.0001427	1	0.1339	1	7	17	ADRB2,ADRB3,CLIC5,OMA1,BMP8B,BMP8A,TRPV1
GO: Biological Process	GO:0099536	synaptic signaling		0.0001525	1	0.1339	1	101	928	TBC1D24,RAB8A,ADRB2,ATXN3,KMT2A,AFDN,DGKE,PRX,PCDHB16,MYO5B,MYO6,SNAP23,BCR,NGF,CACNA1H,BSN,NOS1,BAIAP3,CACNB3,KALRN,CALM3,IGSF11,CBLN1,SHISA9,USP14,P2RY2,CDH11,PDE4A,PDYN,PENK,CHRNA4,NRXN3,OTOF,SLC24A2,RNF216,CNR2,SLITRK5,PRKCA,RIMS2,APH1B,DAG1,GIT2,PTPRD,GRIN3A,SLC12A6,DPP6,EGFR,MYH14,EIF4E,UNC13C,FLOT1,SNAP47,ATXN1,SCN9A,SCN10A,BAIAP2,SPG11,SHANK2,NSG2,SLC22A2,SNAP25,SNCB,SLC12A7,GABRA4,GABRA5…
GO: Biological Process	GO:0098816	mini excitatory postsynaptic potential		0.0001567	1	0.1339	1	4	5	ADRB2,AFDN,IGSF11,SYNE1
GO: Biological Process	GO:0061884	regulation of mini excitatory postsynaptic potential		0.0001567	1	0.1339	1	4	5	ADRB2,AFDN,IGSF11,SYNE1
GO: Biological Process	GO:0033004	negative regulation of mast cell activation		0.0002059	1	0.1401	1	6	13	CD84,ENPP3,CNR2,FOXF1,CD300A,CD300LF
GO: Biological Process	GO:0032989	cellular component morphogenesis		0.0002104	1	0.1401	1	99	914	MATN2,ACTA1,ACTN2,DSCAML1,TBC1D24,RAB8A,FZD4,AFDN,IGSF9,FBXO45,MOBP,RASAL1,DIP2B,APC,ZSWIM6,PRX,RHOA,FEZF1,MYO5B,NBL1,NEB,NGF,PHOX2B,KALRN,NR4A2,CDH11,ARHGAP33,B4GALT5,PNPT1,NRXN3,SEMA5B,CRMP1,AATK,CSRP1,SLITRK5,PRKCA,RIMS2,BOC,DAG1,KIAA0319,PTPRD,CERT1,ACTR2,EGFR,MYH14,FBXO31,ROBO1,MARK2,FLOT1,EPHA5,EPHB4,XIRP1,ERCC2,OBSCN,RREB1,ANKRD27,SEMA6D,BAIAP2,CXCL12,SEMA6B,DPYSL4,SPG11,BCAN,SHANK2,ZNF335…
GO: Biological Process	GO:0007267	cell-cell signaling		0.0002132	1	0.1401	1	191	1971	GDF5,ABCA1,ACVR2B,TBC1D24,RAB8A,FZD4,ADRA1D,ADRB2,AP2A2,RPTOR,ATXN3,KMT2A,AFDN,ANXA5,APC,PIWIL4,DGKE,CPZ,PRX,PCDHB16,MADD,RHOA,ARL2,APCDD1L,CCAR2,MYO5B,MYO6,SNAP23,BCR,NGF,CACNA1H,BSN,NODAL,NOS1,BAIAP3,BTRC,CACNB3,KALRN,CALM3,MPZL1,NR4A2,IGSF11,CBLN1,CCNE1,SHISA9,USP14,P2RY2,CD34,CDH3,CDH11,ALPK2,PDE4A,PDYN,CGA,CGB3,PENK,PFKFB2,WNT4,CHGA,PFKM,CDK14,CHRNA4,NRXN3,OTOF,SLC24A2,ASPM,RNF216,PLCG2,BMP8…
GO: Biological Process	GO:0071346	cellular response to interferon-gamma		0.0002462	1	0.1502	1	29	190	SOCS3,OAS1,OAS2,OAS3,PML,IRGM,NR1H3,ACTR2,NLRC5,CCL22,CCL25,KIF16B,SP100,GBP1,TRIM31,GSN,CDC42EP4,HLA-A,HLA-C,HLA-DQA1,HLA-DQB1,HLA-DQB2,HLA-DRB1,HLA-DRB5,HLA-E,IFNGR2,TRIM25,IRF4,KIF5B
GO: Biological Process	GO:0034341	response to interferon-gamma		0.0002816	1	0.1604	1	31	210	MEFV,SOCS3,OAS1,OAS2,OAS3,PML,IRGM,NR1H3,ACTR2,IFITM3,NLRC5,CCL22,CCL25,KIF16B,SP100,GBP1,TRIM31,GSN,CDC42EP4,HLA-A,HLA-C,HLA-DQA1,HLA-DQB1,HLA-DQB2,HLA-DRB1,HLA-DRB5,HLA-E,IFNGR2,TRIM25,IRF4,KIF5B
GO: Biological Process	GO:0050954	sensory perception of mechanical stimulus		0.0003937	1	0.2102	1	31	214	FZD4,CLIC5,MYO6,CACNB3,PAX3,OTOF,COL4A3,ATP6V0A4,ANO1,MYH14,MYO15A,SPRY2,PGAP1,CXCL12,PIEZO2,SOD2,GABRA5,GABRB2,LHFPL4,OTOA,TECTA,TMTC4,USH2A,TRPV1,WFS1,IL18,KCNA1,ALMS1,KCNMA1,KCNQ1,ESPNL
GO: Biological Process	GO:0016094	polyprenol biosynthetic process		0.0004781	1	0.2269	1	3	3	NUS1,SRD5A3,DHDDS
GO: Biological Process	GO:0061885	positive regulation of mini excitatory postsynaptic potential		0.0004781	1	0.2269	1	3	3	ADRB2,AFDN,IGSF11
GO: Biological Process	GO:0032990	cell part morphogenesis		0.0006274	1	0.2617	1	87	809	MATN2,DSCAML1,TBC1D24,RAB8A,FZD4,AFDN,IGSF9,FBXO45,RASAL1,DIP2B,APC,ZSWIM6,RHOA,FEZF1,MYO5B,NBL1,NGF,PHOX2B,KALRN,NR4A2,CDH11,ARHGAP33,B4GALT5,PNPT1,NRXN3,SEMA5B,CRMP1,AATK,SLITRK5,PRKCA,RIMS2,BOC,DAG1,KIAA0319,PTPRD,CERT1,ACTR2,EGFR,MYH14,FBXO31,ROBO1,MARK2,FLOT1,EPHA5,EPHB4,RREB1,ANKRD27,SEMA6D,BAIAP2,CXCL12,SEMA6B,DPYSL4,SPG11,BCAN,SHANK2,ZNF335,TBR1,C9orf72,HECW1,UNC5B,SPTB,NFASC,STK11,DIP2A,…
GO: Biological Process	GO:0060078	regulation of postsynaptic membrane potential		0.0006502	1	0.2617	1	25	164	TBC1D24,ADRB2,AFDN,CACNB3,IGSF11,CBLN1,CHRNA4,RIMS2,GRIN3A,ATXN1,BAIAP2,SHANK2,GABRA4,GABRA5,GABRA6,GABRB1,GABRB2,GABRG1,SYNE1,GRIK3,GRIK4,GRIP2,TRPV1,KCNA1,RGS7BP
GO: Biological Process	GO:0002097	tRNA wobble base modification		0.0006512	1	0.2617	1	7	21	CTU2,CTU1,TRMT9B,ALKBH1,ELP3,DPH3,GTPBP3
GO: Biological Process	GO:0000904	cell morphogenesis involved in differentiation		0.0006739	1	0.2617	1	94	889	MATN2,ACTN4,DSCAML1,TBC1D24,RAB8A,FZD4,CLIC5,AFDN,IGSF9,FBXO45,DIP2B,APC,ZSWIM6,RHOA,FEZF1,MYO5B,UNC13D,NGF,PHOX2B,NODAL,KALRN,NR4A2,CDH11,ARHGAP33,B4GALT5,NRXN3,SEMA5B,BCAR1,CRMP1,AATK,ATRNL1,SLITRK5,PRKCA,BOC,DAG1,KIAA0319,PTPRD,KIF14,ACTR2,FBXO31,ROBO1,MARK2,FLOT1,EPHA5,EPHB4,ZFPM1,RREB1,ANKRD27,SEMA6D,BAIAP2,CXCL12,SEMA6B,SPG11,LIMS2,SHANK2,TBR1,C9orf72,HECW1,UNC5B,SPTB,GBP1,NFASC,PARVG,ST14,…
GO: Biological Process	GO:1902656	calcium ion import into cytosol		0.0008593	1	0.295	1	8	28	ADRB2,MS4A1,SLC24A2,RAMP3,SLC8A1,TRPV3,NALF1,TRPV1
GO: Biological Process	GO:0009887	animal organ morphogenesis		0.0009118	1	0.295	1	126	1263	NCOA3,MAN2A1,ACTA1,ACVR2B,ACVRL1,MDM2,DSCAML1,FZD4,CLIC5,SLC24A4,AP2A2,MKI67,AFDN,APC,RHOA,PHACTR4,ANKRD11,DNAH11,MYLK,MYO6,NBL1,BCR,PRDM1,TIMELESS,NODAL,SDK1,BTRC,SERPINH1,CD34,PAX3,ALPK2,PCNT,CDSN,IGFN1,WNT4,TRIP11,PML,IRX6,SLC40A1,CRX,NCOR2,ATRNL1,PSMA7,PSMB4,ESRP1,PSMB9,DAG1,MAGI2,DCANP1,DMP1,DSP,KIF26B,CERT1,EDNRA,EGFR,ROBO1,MYO15A,JHY,EPHB4,SPRY2,XIRP1,MECOM,IKZF1,EXT2,ZFPM1,GCNT4,RXRA,WNT1…
GO: Biological Process	GO:0006821	chloride transport		0.0009414	1	0.295	1	19	114	CLIC5,SLC26A9,ANO8,BEST4,SLC12A6,ANO1,NMUR1,SLC12A7,ANO3,GABRA4,GABRA5,GABRA6,GABRB1,GABRB2,GABRG1,ANO9,ANO5,TTYH2,SLC4A10
GO: Biological Process	GO:0031589	cell-substrate adhesion		0.0009571	1	0.295	1	48	397	ACTN4,ACTN2,ACVRL1,FZD4,ATXN3,APOD,RHOA,ARL2,MUC4,UNC13D,BCR,NID1,CD34,CD36,MUC21,WNT4,VIT,BCAR1,ATRNL1,DAG1,SPOCK2,KIF14,DMP1,DUSP3,EMP2,CD96,RREB1,FAT2,FBLN2,CCL25,FOXF1,BCAN,LIMS2,GBP1,PARVG,FREM1,B4GALT1,CNTN2,OTOA,TECTA,USH2A,UTRN,ITGA2B,LAMC1,BCAM,TACSTD2,PHLDB2,SMAD3
GO: Biological Process	GO:0009186	deoxyribonucleoside diphosphate metabolic process		0.0009668	1	0.295	1	4	7	AK9,AK5,DTYMK,GUK1
GO: Biological Process	GO:0060729	intestinal epithelial structure maintenance		0.0009668	1	0.295	1	4	7	ZNF830,INAVA,SOX9,IL17A
GO: Biological Process	GO:1902476	chloride transmembrane transport		0.001084	1	0.3193	1	17	98	CLIC5,SLC26A9,ANO8,BEST4,SLC12A6,ANO1,SLC12A7,ANO3,GABRA4,GABRA5,GABRA6,GABRB1,GABRB2,GABRG1,ANO9,ANO5,TTYH2
GO: Biological Process	GO:0015698	inorganic anion transport		0.001162	1	0.3251	1	26	180	CLIC5,SLC26A9,ABCC6,ANO8,BEST4,ENPP3,SLC12A6,ANO1,NMUR1,IP6K2,SFRP4,SLC34A2,SLC20A1,SLC12A7,ANO3,GABRA4,GABRA5,GABRA6,GABRB1,GABRB2,GABRG1,ANO9,ANO5,VDAC3,TTYH2,SLC4A10
GO: Biological Process	GO:0048812	neuron projection morphogenesis		0.001181	1	0.3251	1	82	770	MATN2,DSCAML1,TBC1D24,RAB8A,FZD4,AFDN,IGSF9,FBXO45,RASAL1,DIP2B,APC,ZSWIM6,RHOA,FEZF1,MYO5B,NBL1,NGF,PHOX2B,KALRN,NR4A2,CDH11,ARHGAP33,B4GALT5,NRXN3,SEMA5B,CRMP1,AATK,SLITRK5,PRKCA,RIMS2,BOC,DAG1,KIAA0319,PTPRD,ACTR2,EGFR,FBXO31,ROBO1,MARK2,FLOT1,EPHA5,EPHB4,ANKRD27,SEMA6D,BAIAP2,CXCL12,SEMA6B,DPYSL4,SPG11,BCAN,SHANK2,ZNF335,TBR1,C9orf72,HECW1,UNC5B,SPTB,NFASC,STK11,DIP2A,CYFIP1,MYPN,UNC5D,CNTN2,…
GO: Biological Process	GO:0048525	negative regulation of viral process		0.001218	1	0.3251	1	17	99	TRIM59,MAVS,OAS1,OAS2,OAS3,PML,RESF1,TRIM28,IFITM3,TRIM32,TASOR,TRIM31,GSN,IFIT1,TRIM25,IFIT5,TRIM15
GO: Biological Process	GO:0120039	plasma membrane bounded cell projection morphogenesis		0.00136	1	0.352	1	83	785	MATN2,DSCAML1,TBC1D24,RAB8A,FZD4,AFDN,IGSF9,FBXO45,RASAL1,DIP2B,APC,ZSWIM6,RHOA,FEZF1,MYO5B,NBL1,NGF,PHOX2B,KALRN,NR4A2,CDH11,ARHGAP33,B4GALT5,NRXN3,SEMA5B,CRMP1,AATK,SLITRK5,PRKCA,RIMS2,BOC,DAG1,KIAA0319,PTPRD,ACTR2,EGFR,FBXO31,ROBO1,MARK2,FLOT1,EPHA5,EPHB4,RREB1,ANKRD27,SEMA6D,BAIAP2,CXCL12,SEMA6B,DPYSL4,SPG11,BCAN,SHANK2,ZNF335,TBR1,C9orf72,HECW1,UNC5B,SPTB,NFASC,STK11,DIP2A,CYFIP1,MYPN,UNC5D,…
GO: Biological Process	GO:0098815	modulation of excitatory postsynaptic potential		0.001401	1	0.352	1	12	59	TBC1D24,ADRB2,AFDN,CACNB3,IGSF11,CBLN1,CHRNA4,RIMS2,BAIAP2,SHANK2,SYNE1,GRIP2
GO: Biological Process	GO:0002098	tRNA wobble uridine modification		0.0016	1	0.3667	1	6	18	CTU2,CTU1,TRMT9B,ELP3,DPH3,GTPBP3
GO: Biological Process	GO:0048858	cell projection morphogenesis		0.00163	1	0.3667	1	83	790	MATN2,DSCAML1,TBC1D24,RAB8A,FZD4,AFDN,IGSF9,FBXO45,RASAL1,DIP2B,APC,ZSWIM6,RHOA,FEZF1,MYO5B,NBL1,NGF,PHOX2B,KALRN,NR4A2,CDH11,ARHGAP33,B4GALT5,NRXN3,SEMA5B,CRMP1,AATK,SLITRK5,PRKCA,RIMS2,BOC,DAG1,KIAA0319,PTPRD,ACTR2,EGFR,FBXO31,ROBO1,MARK2,FLOT1,EPHA5,EPHB4,RREB1,ANKRD27,SEMA6D,BAIAP2,CXCL12,SEMA6B,DPYSL4,SPG11,BCAN,SHANK2,ZNF335,TBR1,C9orf72,HECW1,UNC5B,SPTB,NFASC,STK11,DIP2A,CYFIP1,MYPN,UNC5D,…
GO: Biological Process	GO:0001807	regulation of type IV hypersensitivity		0.001659	1	0.3667	1	3	4	FUT7,SPN,ZP3
GO: Biological Process	GO:0009182	purine deoxyribonucleoside diphosphate metabolic process		0.001659	1	0.3667	1	3	4	AK9,AK5,GUK1
GO: Biological Process	GO:0042391	regulation of membrane potential		0.001794	1	0.3667	1	59	527	ACTN2,TBC1D24,ADRB2,AFDN,ABCB5,PRX,CACNA1H,CACNB3,CALM3,IGSF11,CBLN1,CD36,CHRNA4,PLN,CNR2,AKAP6,RIMS2,PIEZO1,GRIN3A,DPP6,DSP,ANO1,MYH14,XIRP1,TRDN,ATXN1,SCN9A,SCN10A,BAIAP2,SLC8A1,PIEZO2,SHANK2,SOD2,SCN3B,GABRA4,GABRA5,GABRA6,GABRB1,GABRB2,GABRG1,NFASC,GCLM,OTOA,GPR35,SYNE1,GRIK3,GRIK4,KCNH3,GRIP2,SCN11A,KCTD7,TRPV1,KCNK12,KCNA1,KCNK3,KCNMA1,KCNQ1,KIF5B,RGS7BP
GO: Biological Process	GO:0060316	positive regulation of ryanodine-sensitive calcium-release channel activity		0.001817	1	0.3667	1	4	8	CALM3,GSTO1,AKAP6,TRDN
GO: Biological Process	GO:1905274	regulation of modification of postsynaptic actin cytoskeleton		0.001817	1	0.3667	1	4	8	RHOA,KALRN,BAIAP2,CYFIP1
GO: Biological Process	GO:0007585	respiratory gaseous exchange by respiratory system		0.001827	1	0.3667	1	14	77	MAN2A1,ADRB2,PHOX2B,NR4A2,CHRNA4,ECEL1,CSF2RB,MTG2,EDNRA,FUT8,GAA,GSX2,NDST1,CCBE1
GO: Biological Process	GO:0048667	cell morphogenesis involved in neuron differentiation		0.001846	1	0.3667	1	76	715	MATN2,DSCAML1,TBC1D24,RAB8A,CLIC5,AFDN,IGSF9,FBXO45,DIP2B,APC,ZSWIM6,RHOA,FEZF1,MYO5B,NGF,PHOX2B,KALRN,NR4A2,CDH11,ARHGAP33,B4GALT5,NRXN3,SEMA5B,CRMP1,AATK,SLITRK5,PRKCA,BOC,DAG1,KIAA0319,PTPRD,ACTR2,FBXO31,ROBO1,MARK2,FLOT1,EPHA5,EPHB4,ANKRD27,SEMA6D,BAIAP2,CXCL12,SEMA6B,SPG11,SHANK2,TBR1,C9orf72,HECW1,UNC5B,SPTB,NFASC,STK11,DIP2A,CYFIP1,MYPN,UNC5D,CNTN2,KIF13B,VAX1,SYNE1,OBSL1,RABL2B,TTL,TRIO,T…
GO: Biological Process	GO:0099159	regulation of modification of postsynaptic structure		0.001937	1	0.372	1	5	13	RHOA,MYO5B,KALRN,BAIAP2,CYFIP1
GO: Biological Process	GO:0050877	nervous system process		0.002039	1	0.372	1	156	1645	MAN2B1,TBC1D24,FZD4,ADRA1D,ADRB2,CLIC5,SLC24A4,MIP,KMT2A,AFDN,BFSP2,ABCC6,PRX,DNAH11,OR8B4,MYO6,OR2T5,BCR,NGF,CACNA1H,PHOX2B,NOS1,CACNB3,KALRN,IGSF11,CBLN1,SHISA9,P2RY2,CD36,PAX3,CDH3,PDE4A,CTSC,PDYN,PENK,TAAR3P,CHRNA4,OR10G7,OR10G4,NRXN3,OTOF,SEMA5B,SLC24A2,CLN5,TRPM8,CNR2,COL4A3,OR4N2,CRX,CRYZ,ATP6V0A4,PRKCA,RIMS2,APH1B,RDH8,DAG1,DCANP1,OR2A4,CLN6,GRIN3A,OR7G3,DPP6,ANO1,RCVRN,PRPH2,ACTR2,EDNRA,…
GO: Biological Process	GO:0034330	cell junction organization		0.002117	1	0.372	1	85	820	ACTN4,ACTN2,ACVRL1,AFDN,IGSF9,FBXO45,APC,APOD,PCDHB16,RHOA,ARL2,ARVCF,MDGA1,MYO5B,MYO6,BCR,BSN,SDK1,CACNB3,KALRN,CAST,CBLN1,CDH3,CDH6,CDH11,CDH15,ARHGAP33,IGFN1,CHD4,WNT4,NRXN3,PKP1,PLEC,SLITRK5,PRKCA,DAG1,SPOCK2,MAGI2,PTPRD,DSP,DUSP3,ACTR2,UNC13C,FLOT1,MTDH,EPHA5,F2RL1,BAIAP2,TUBB,BCAN,HDAC7,LIMS2,SHANK2,XIRP2,SEPTIN11,INAVA,SNCB,GABRB2,LHFPL4,PARD6G,NFASC,DIP2A,CYFIP1,CNTN2,RAB17,PCLO,PCDHB14,P…
GO: Biological Process	GO:2000463	positive regulation of excitatory postsynaptic potential		0.00218	1	0.372	1	9	39	TBC1D24,ADRB2,AFDN,CACNB3,IGSF11,RIMS2,BAIAP2,SHANK2,GRIP2
GO: Biological Process	GO:0019233	sensory perception of pain		0.002203	1	0.372	1	22	150	ADRB2,PRX,NGF,CACNA1H,NOS1,CACNB3,P2RY2,PENK,CHRNA4,CNR2,ANO1,EDNRA,SCN9A,SCN10A,CXCL12,MRGPRX2,SCN3B,NPVF,SCN11A,TRPV1,IL18,KCNA1
GO: Biological Process	GO:1902186	regulation of viral release from host cell		0.002214	1	0.372	1	8	32	VAPA,PML,ZNF502,TRIM28,TRIM32,TRIM31,TRIM25,TRIM15
GO: Biological Process	GO:0030048	actin filament-based movement		0.002218	1	0.372	1	24	169	ACTA1,ACTN4,ACTN2,MYO5B,MYO6,NEB,CACNA1H,NOS1,PLN,AKAP6,MYRIP,DSP,MYH14,EMP2,MYO15A,SGCD,MYO19,SCN3B,GSN,TNNI1,TTN,WIPF1,KCNQ1,FRMD6
GO: Biological Process	GO:1990845	adaptive thermogenesis		0.002311	1	0.372	1	23	160	ACVR2B,ADRB2,ADRB3,CLIC5,APC,OMA1,BMP8B,PHOX2B,CD36,TRPM8,BMP8A,PM20D1,NR1H3,EHMT1,ACSL1,STK11,TLE3,TRPV1,IGF1R,IL18,IRF4,ALMS1,LNPEP
GO: Biological Process	GO:0050773	regulation of dendrite development		0.002318	1	0.372	1	20	132	TBC1D24,AFDN,RHOA,MYO5B,KALRN,KIAA0319,PTPRD,ACTR2,FBXO31,ROBO1,ANKRD27,BAIAP2,HECW1,STK11,CYFIP1,RAB17,SYNE1,OBSL1,TRPC6,CAMK1D
GO: Biological Process	GO:0061640	cytoskeleton-dependent cytokinesis		0.002349	1	0.372	1	17	105	KLHDC8B,APC,RHOA,ARL3,DCDC1,SEPTIN4,TTC19,SEPTIN1,ACTR2,CEP55,KIF20A,NUSAP1,TRIM36,SEPTIN11,SEPTIN9,SHCBP1L,CHMP1B
GO: Biological Process	GO:0030182	neuron differentiation		0.002352	1	0.372	1	155	1639	GDF5,MATN2,MDM2,DSCAML1,TBC1D24,RAB8A,FZD4,CLIC5,AFDN,IGSF9,FBXO45,RASAL1,DIP2B,APC,ZSWIM6,APOD,RHOA,ARL3,FEZF1,ASCL2,MDGA1,MYO5B,MYO6,NBL1,PRDM1,SOCS2,ALKBH1,NFIX,NGF,PHOX2B,SDK1,KALRN,NR4A2,CBLN1,C21orf91,P2RY2,PAX3,CDH11,ARHGAP33,VAPA,WNT4,TRIP11,B4GALT5,NRXN3,SEMA5B,HS6ST1,CLN5,ASPM,DDIT4,IRX6,CRMP1,AATK,SLITRK5,PRKCA,RIMS2,BOC,ESRP1,DAG1,DDX6,KIAA0319,MAGI2,PTPRD,GRIN3A,TRAPPC9,DNMT3B,PRPH2,…
GO: Biological Process	GO:0016082	synaptic vesicle priming		0.002633	1	0.3971	1	7	26	SNAP23,OTOF,RIMS2,UNC13C,SNAP47,SNAP25,VAMP1
GO: Biological Process	GO:0060314	regulation of ryanodine-sensitive calcium-release channel activity		0.002633	1	0.3971	1	7	26	NOS1,CALM3,GSTO1,PLN,AKAP6,TRDN,JPH3
GO: Biological Process	GO:0030155	regulation of cell adhesion		0.002682	1	0.3971	1	85	827	ACTN4,ACVRL1,DSCAML1,FZD4,ADK,ADRB2,MAD1L1,MIP,ZC3H12D,ATXN3,AFDN,APC,APOD,RHOA,ARL2,MDGA1,MUC4,MYO10,UNC13D,CCDC88B,NID1,NODAL,TIGIT,CD36,MUC21,CDSN,WNT4,VIT,SERPINF2,PML,EPB41L4B,BCAR1,PRKCA,LGALS9B,RC3H1,PIEZO1,DAG1,SPOCK2,MAGI2,NUAK1,KIF14,DMP1,DPP4,KIF26B,DUSP3,B4GALNT2,EMP2,FLOT1,EPHA5,EPHB4,IKZF1,RREB1,FBLN2,CCL25,CXCL12,FOXF1,LIMS2,SLC7A1,FUT7,SOX9,CD244,SPN,GBP1,LILRB4,GSN,HHLA2,BTNL2,FR…
GO: Biological Process	GO:0000910	cytokinesis		0.002876	1	0.3971	1	25	182	KLHDC8B,APC,RHOA,ARL3,CALM3,DCDC1,SEPTIN4,TTC19,OR2A4,SEPTIN1,KIF14,ACTR2,CEP55,KIF20A,NUSAP1,TRIM36,MYO19,PRPF40A,SEPTIN11,MRGPRX2,PLK2,SEPTIN9,IGF1R,SHCBP1L,CHMP1B
GO: Biological Process	GO:0030050	vesicle transport along actin filament		0.002928	1	0.3971	1	6	20	ACTN4,MYO5B,MYO6,MYRIP,MYO15A,MYO19
GO: Biological Process	GO:0043687	post-translational protein modification		0.002945	1	0.3971	1	43	366	RAB8A,KLHL42,ANO8,SOCS2,BTRC,NUCB1,SOCS3,DCUN1D3,PENK,SERPINA1,ASB5,DDA1,ASB6,FBXL19,VCAN,WIPI2,IRGM,PSMA7,PSMB4,PSMB9,FBXO10,DMP1,APOA5,ASB13,FBXO31,SERPINA10,FBXO30,FBXL18,LRRC41,FBXW10,FOLH1,ASB2,FBXO40,GPLD1,OBSL1,TTL,FBXO41,KCTD7,WFS1,VWA1,ASB15,FAM20C,LAMC1
GO: Biological Process	GO:0033007	negative regulation of mast cell activation involved in immune response		0.003075	1	0.3971	1	4	9	CD84,ENPP3,FOXF1,CD300A
GO: Biological Process	GO:0035740	CD8-positive, alpha-beta T cell proliferation		0.003075	1	0.3971	1	4	9	SH3RF1,CD244,HLA-A,HLA-E
GO: Biological Process	GO:1901897	regulation of relaxation of cardiac muscle		0.003075	1	0.3971	1	4	9	CHGA,PLN,AKAP6,TTN
GO: Biological Process	GO:2000564	regulation of CD8-positive, alpha-beta T cell proliferation		0.003075	1	0.3971	1	4	9	SH3RF1,CD244,HLA-A,HLA-E
GO: Biological Process	GO:0002480	antigen processing and presentation of exogenous peptide antigen via MHC class I, TAP-independent		0.003075	1	0.3971	1	4	9	HLA-A,HLA-C,HLA-E,LNPEP
GO: Biological Process	GO:0007340	acrosome reaction		0.003141	1	0.3971	1	9	41	ACR,CACNA1H,PCSK4,GNPDA1,SERPINA10,TRIM36,B4GALT1,ABHD2,ZP3
GO: Biological Process	GO:0007409	axonogenesis		0.00324	1	0.3971	1	60	552	MATN2,DSCAML1,RAB8A,IGSF9,FBXO45,DIP2B,APC,ZSWIM6,RHOA,FEZF1,MYO5B,NGF,PHOX2B,KALRN,NR4A2,CDH11,B4GALT5,NRXN3,SEMA5B,CRMP1,AATK,SLITRK5,PRKCA,BOC,DAG1,KIAA0319,ROBO1,MARK2,FLOT1,EPHA5,EPHB4,SEMA6D,BAIAP2,CXCL12,SEMA6B,SPG11,TBR1,C9orf72,UNC5B,SPTB,NFASC,STK11,CYFIP1,MYPN,UNC5D,CNTN2,KIF13B,VAX1,TTL,TRIO,RTN4RL1,BCL11B,IGF1R,DPYSL5,ISL1,WNT3A,KIF5B,VANGL2,ABLIM1,LRP4
GO: Biological Process	GO:0002704	negative regulation of leukocyte mediated immunity		0.003306	1	0.3971	1	12	65	MUC4,BCR,CD84,C4BPA,SERPINB9,CD96,FOXF1,SPN,LILRB4,HLA-A,CD300A,HLA-E
GO: Biological Process	GO:0098703	calcium ion import across plasma membrane		0.003324	1	0.3971	1	7	27	ADRB2,SLC24A2,RAMP3,SLC8A1,TRPV3,NALF1,TRPV1
GO: Biological Process	GO:0098609	cell-cell adhesion		0.003457	1	0.3971	1	96	961	DSCAML1,ADK,ADRB2,MAD1L1,ZC3H12D,AFDN,IGSF9,PCDHB16,RHOA,ARVCF,ASTN1,MDGA1,MUC4,MYO10,CCDC88B,CD84,NODAL,SDK1,IGSF11,CBLN1,TIGIT,CD34,CDH3,CDH6,CDH11,CDH15,MUC21,CDSN,IGFN1,WNT4,SERPINB8,NRXN3,PKP1,SERPINF2,PCDH18,VSIG10,PCDHB18P,CSRP1,PRKCA,BOC,PCDHA9,LGALS9B,RC3H1,PIEZO1,MAGI2,PTPRD,DPP4,DSG3,DSP,KIF26B,DUSP3,EGFR,B4GALNT2,ROBO1,FLOT1,EPHB4,OBSCN,IKZF1,FAT2,BAIAP2,CCL25,CXCL12,FOXF1,LIMS2,CD93,…
GO: Biological Process	GO:0048814	regulation of dendrite morphogenesis		0.003464	1	0.3971	1	15	91	TBC1D24,AFDN,MYO5B,KALRN,PTPRD,ACTR2,FBXO31,ROBO1,ANKRD27,BAIAP2,HECW1,STK11,SYNE1,OBSL1,TRPC6
GO: Biological Process	GO:0097485	neuron projection guidance		0.003549	1	0.3971	1	38	317	MATN2,DSCAML1,IGSF9,ZSWIM6,FEZF1,KALRN,NRXN3,SEMA5B,CRMP1,PRKCA,BOC,DAG1,ROBO1,FLOT1,EPHA5,EPHB4,SEMA6D,CXCL12,SEMA6B,DPYSL4,TBR1,UNC5B,SPTB,NFASC,CYFIP1,MYPN,UNC5D,CNTN2,VAX1,TRIO,RTN4RL1,BCL11B,DPYSL5,ISL1,WNT3A,KIF5B,VANGL2,ABLIM1
GO: Biological Process	GO:0006487	protein N-linked glycosylation		0.00358	1	0.3971	1	13	74	MGAT1,ALG12,MPDU1,NUS1,DDOST,SRD5A3,B4GALNT2,DHDDS,EXT2,ST3GAL1,FUT8,B4GALT1,B4GALT7
GO: Biological Process	GO:0048699	generation of neurons		0.003675	1	0.3971	1	167	1802	GDF5,MAN2A1,MATN2,MDM2,DSCAML1,TBC1D24,RAB8A,FZD4,CLIC5,AFDN,IGSF9,FBXO45,RASAL1,DIP2B,SH3RF1,APC,ZSWIM6,APOD,RHOA,ARL3,FEZF1,ASCL2,ASTN1,MDGA1,MYO5B,MYO6,NBL1,PRDM1,SOCS2,ALKBH1,NFIX,NGF,PHOX2B,NOS1,SDK1,KALRN,NR4A2,CBLN1,C21orf91,P2RY2,PAX3,CDH11,PCM1,ARHGAP33,PCNT,VAPA,WNT4,TRIP11,B4GALT5,NRXN3,SEMA5B,HS6ST1,CLN5,ASPM,DDIT4,IRX6,CRMP1,AATK,SLITRK5,PRKCA,RIMS2,BOC,ESRP1,DAG1,DDX6,KIAA0319,MAGI2…
GO: Biological Process	GO:0090075	relaxation of muscle		0.003733	1	0.3971	1	9	42	CHGA,PLN,AKAP6,DCANP1,SLC8A1,GSN,GUCY1A1,TTN,KCNMA1
GO: Biological Process	GO:0055119	relaxation of cardiac muscle		0.003838	1	0.3971	1	6	21	CHGA,PLN,AKAP6,SLC8A1,GSN,TTN
GO: Biological Process	GO:0048002	antigen processing and presentation of peptide antigen		0.003882	1	0.3971	1	26	196	AP2A2,AP1G1,SNAP23,CD36,CLTA,PSMA7,MFSD6,PSMB4,PSMB9,TAPBPL,ERAP2,KIF3A,HLA-A,HLA-C,HLA-DOA,HLA-DQA1,HLA-DQB1,HLA-DQB2,HLA-DRB1,HLA-DRB5,HLA-E,AP1S3,KIF15,KLC1,LAG3,LNPEP
GO: Biological Process	GO:0007266	Rho protein signal transduction		0.003882	1	0.3971	1	26	196	ABCA1,SRGAP1,RHOA,PHACTR4,BCR,KALRN,GPR55,ARHGEF10,PLEKHG3,ARHGEF38,EPS8L1,EDNRA,LPAR6,ROBO1,FLOT1,OBSCN,F2RL1,BAIAP2,SOS2,ABRA,GPR35,ARHGEF18,CDC42EP4,TRIO,VAV2,VANGL2
GO: Biological Process	GO:0009394	2'-deoxyribonucleotide metabolic process		0.003892	1	0.3971	1	10	50	AK9,ADK,NUDT16,OGG1,AK5,DTYMK,NT5C3A,NT5C2,GUK1,NT5M
GO: Biological Process	GO:0010360	negative regulation of anion channel activity		0.003905	1	0.3971	1	3	5	PRKCA,ANO9,GOPC
GO: Biological Process	GO:0009153	purine deoxyribonucleotide biosynthetic process		0.003905	1	0.3971	1	3	5	ADK,AK5,GUK1
GO: Biological Process	GO:0009189	deoxyribonucleoside diphosphate biosynthetic process		0.003905	1	0.3971	1	3	5	AK5,DTYMK,GUK1
GO: Biological Process	GO:0060708	spongiotrophoblast differentiation		0.003905	1	0.3971	1	3	5	ASCL2,SOCS3,LIF
GO: Biological Process	GO:2000566	positive regulation of CD8-positive, alpha-beta T cell proliferation		0.003905	1	0.3971	1	3	5	CD244,HLA-A,HLA-E
GO: Biological Process	GO:0035640	exploration behavior		0.004043	1	0.4006	1	8	35	ATXN3,KMT2A,PENK,CHRNA4,DPP4,SHANK2,SLC4A10,JPH3
GO: Biological Process	GO:0002021	response to dietary excess		0.004043	1	0.4006	1	8	35	ADRB2,ADRB3,CLIC5,OMA1,BMP8B,BMP8A,PNPLA3,TRPV1
GO: Biological Process	GO:0007517	muscle organ development		0.00408	1	0.4006	1	45	394	ACTA1,MYORG,ADRB2,KLHL40,RHOA,RBM24,MYLK,NEB,NFATC3,CACNA1H,PHOX2B,PAX3,PLAGL1,ANKRD33,BOC,DAG1,DCANP1,AKIRIN1,DSP,HIVEP3,MYH14,FLOT1,ZFPM1,RXRA,FHL3,SGCD,HDAC7,XIRP2,ASB2,USP19,VAX1,TGFBR1,GPCPD1,TNNI1,SMYD1,HMGCR,TTN,ALX4,UTRN,ID3,ISL1,WNT3A,VANGL2,LIF,SMAD3
GO: Biological Process	GO:0071880	adenylate cyclase-activating adrenergic receptor signaling pathway		0.004145	1	0.4006	1	7	28	ADCY9,ADRA1D,ADRB2,ADRB3,NOS1,CHGA,PLN
GO: Biological Process	GO:0051254	positive regulation of RNA metabolic process		0.004174	1	0.4006	1	170	1844	NCOA3,ACTN4,ACTN2,ACVRL1,MDM2,FZD4,ADRB2,MAVS,RPTOR,ZC3H12D,KMT2A,UTF1,ZFAT,LIN28B,MED4,FEZF1,ASCL2,CCAR2,RBM24,MYBL2,MYO6,NFATC3,NFIX,PHOX2B,NODAL,NOS1,BTRC,ZFP62,ZNF48,TMPRSS6,NR4A2,CREB3L1,LDB2,SOHLH1,PAX3,ZNF445,CGA,PER1,WNT4,PFKM,TRIP11,CIRBP,MSANTD1,PHF2,PNPT1,H1-8,TFCP2L1,PLAGL1,METTL16,MED23,SERPINF2,WDR77,PML,TNIP2,POLR2A,POU2AF1,IRX6,SLC40A1,CRX,RNF14,CTCFL,LPIN2,GLIS1,RNF111,ZNF717,ZXD…
GO: Biological Process	GO:0034329	cell junction assembly		0.004305	1	0.4048	1	53	482	ACTN4,ACTN2,ACVRL1,AFDN,FBXO45,APC,APOD,PCDHB16,RHOA,ARL2,ARVCF,MDGA1,MYO6,BCR,BSN,SDK1,CBLN1,CDH6,CDH11,IGFN1,WNT4,NRXN3,PKP1,PLEC,SLITRK5,PRKCA,SPOCK2,MAGI2,PTPRD,DUSP3,FLOT1,MTDH,HDAC7,LIMS2,SHANK2,GABRB2,LHFPL4,PARD6G,NFASC,RAB17,PCLO,PCDHB14,PCDHB13,OBSL1,THBS2,CLDN14,LINGO4,IL17A,WNT3A,LAMC1,LRP4,PHLDB2,SMAD3
GO: Biological Process	GO:0045785	positive regulation of cell adhesion		0.004312	1	0.4048	1	54	493	ADK,MIP,AFDN,APC,RHOA,ARL2,MYO10,UNC13D,CCDC88B,NID1,NODAL,CD36,WNT4,VIT,SERPINF2,EPB41L4B,PRKCA,PIEZO1,DAG1,SPOCK2,DMP1,DPP4,KIF26B,EMP2,FLOT1,EPHB4,IKZF1,RREB1,FBLN2,CCL25,CXCL12,FOXF1,LIMS2,SLC7A1,FUT7,CD244,SPN,LILRB4,HHLA2,BTNL2,FRMD5,HLA-A,HLA-DQA1,HLA-DRB1,HLA-E,UTRN,HYAL1,PIK3R6,IL18,ZP3,ITPKB,WNT3A,LIF,SMAD3
GO: Biological Process	GO:0002478	antigen processing and presentation of exogenous peptide antigen		0.004382	1	0.4069	1	24	178	AP2A2,AP1G1,SNAP23,CD36,CLTA,PSMA7,MFSD6,PSMB4,PSMB9,KIF3A,HLA-A,HLA-C,HLA-DOA,HLA-DQA1,HLA-DQB1,HLA-DQB2,HLA-DRB1,HLA-DRB5,HLA-E,AP1S3,KIF15,KLC1,LAG3,LNPEP
GO: Biological Process	GO:0001764	neuron migration		0.004757	1	0.41	1	26	199	MATN2,TBC1D24,FBXO45,SH3RF1,ZSWIM6,FEZF1,ASTN1,MDGA1,ALKBH1,PHOX2B,NR4A2,PCM1,PCNT,ASPM,DDIT4,KIAA0319,ELP3,FBXO31,MARK2,CXCL12,STAT3,UNC5D,CNTN2,VAX1,UNK,LMX1B
GO: Biological Process	GO:1901203	positive regulation of extracellular matrix assembly		0.004818	1	0.41	1	4	10	DAG1,SOX9,PHLDB2,SMAD3
GO: Biological Process	GO:2001187	positive regulation of CD8-positive, alpha-beta T cell activation		0.004818	1	0.41	1	4	10	CD244,LILRB4,HLA-A,HLA-E
GO: Biological Process	GO:1990264	peptidyl-tyrosine dephosphorylation involved in inactivation of protein kinase activity		0.004818	1	0.41	1	4	10	PTPRB,PTPRH,DUSP3,PTPRT
GO: Biological Process	GO:0019076	viral release from host cell		0.004858	1	0.41	1	8	36	VAPA,PML,ZNF502,TRIM28,TRIM32,TRIM31,TRIM25,TRIM15
GO: Biological Process	GO:0035891	exit from host cell		0.004858	1	0.41	1	8	36	VAPA,PML,ZNF502,TRIM28,TRIM32,TRIM31,TRIM25,TRIM15
GO: Biological Process	GO:0035890	exit from host		0.004858	1	0.41	1	8	36	VAPA,PML,ZNF502,TRIM28,TRIM32,TRIM31,TRIM25,TRIM15
GO: Biological Process	GO:0098877	neurotransmitter receptor transport to plasma membrane		0.004943	1	0.41	1	6	22	RAB8A,MYO5B,SNAP23,SNAP47,SNAP25,GRIP2
GO: Biological Process	GO:0009200	deoxyribonucleoside triphosphate metabolic process		0.004943	1	0.41	1	6	22	AK9,ADK,NUDT16,DTYMK,GUK1,ITPA
GO: Biological Process	GO:0009151	purine deoxyribonucleotide metabolic process		0.004943	1	0.41	1	6	22	AK9,ADK,NUDT16,AK5,NT5C2,GUK1
GO: Biological Process	GO:0099515	actin filament-based transport		0.004943	1	0.41	1	6	22	ACTN4,MYO5B,MYO6,MYRIP,MYO15A,MYO19
GO: Biological Process	GO:0007605	sensory perception of sound		0.005049	1	0.4143	1	24	180	FZD4,CLIC5,MYO6,PAX3,OTOF,COL4A3,ATP6V0A4,MYH14,MYO15A,SPRY2,PGAP1,SOD2,GABRA5,GABRB2,LHFPL4,OTOA,TECTA,TMTC4,USH2A,WFS1,ALMS1,KCNMA1,KCNQ1,ESPNL
GO: Biological Process	GO:0019692	deoxyribose phosphate metabolic process		0.005221	1	0.4143	1	10	52	AK9,ADK,NUDT16,OGG1,AK5,DTYMK,NT5C3A,NT5C2,GUK1,NT5M
GO: Biological Process	GO:0022008	neurogenesis		0.005292	1	0.4143	1	177	1940	GDF5,MAN2A1,MATN2,MDM2,DSCAML1,TBC1D24,RAB8A,FZD4,CLIC5,AFDN,IGSF9,FBXO45,MOBP,RASAL1,ALPI,DIP2B,SH3RF1,APC,ZSWIM6,APOD,PRX,RHOA,ARL3,FEZF1,ASCL2,ASTN1,MDGA1,MYO5B,MYO6,NBL1,PRDM1,SOCS2,ALKBH1,NFIX,NGF,PHOX2B,NOS1,SDK1,KALRN,NR4A2,CBLN1,C21orf91,P2RY2,PAX3,CDH11,PCM1,ARHGAP33,PCNT,VAPA,PENK,WNT4,TRIP11,B4GALT5,NRXN3,SEMA5B,HS6ST1,CLN5,ASPM,DDIT4,IRX6,CRMP1,AATK,ARHGEF10,VCAN,SLITRK5,PRKCA,RIMS2,B…
GO: Biological Process	GO:1901201	regulation of extracellular matrix assembly		0.005424	1	0.4143	1	5	16	DAG1,SOX9,TIE1,PHLDB2,SMAD3
GO: Biological Process	GO:0018410	C-terminal protein amino acid modification		0.005424	1	0.4143	1	5	16	WIPI2,IRGM,FOLH1,GPLD1,TTL
GO: Biological Process	GO:0098661	inorganic anion transmembrane transport		0.005424	1	0.4143	1	18	123	CLIC5,SLC26A9,ANO8,BEST4,SLC12A6,ANO1,SLC20A1,SLC12A7,ANO3,GABRA4,GABRA5,GABRA6,GABRB1,GABRB2,GABRG1,ANO9,ANO5,TTYH2
GO: Biological Process	GO:0010769	regulation of cell morphogenesis involved in differentiation		0.005424	1	0.4143	1	18	123	ACTN4,TBC1D24,AFDN,MYO5B,UNC13D,KALRN,BCAR1,PTPRD,ACTR2,FBXO31,RREB1,ANKRD27,BAIAP2,LIMS2,GBP1,CNTN2,OBSL1,TACSTD2
GO: Biological Process	GO:0007411	axon guidance		0.005828	1	0.4143	1	37	316	MATN2,DSCAML1,IGSF9,ZSWIM6,FEZF1,KALRN,NRXN3,SEMA5B,CRMP1,PRKCA,BOC,DAG1,ROBO1,FLOT1,EPHA5,EPHB4,SEMA6D,CXCL12,SEMA6B,TBR1,UNC5B,SPTB,NFASC,CYFIP1,MYPN,UNC5D,CNTN2,VAX1,TRIO,RTN4RL1,BCL11B,DPYSL5,ISL1,WNT3A,KIF5B,VANGL2,ABLIM1
GO: Biological Process	GO:0010669	epithelial structure maintenance		0.006238	1	0.4143	1	7	30	PIWIL4,MUC4,LDB2,ZNF830,INAVA,SOX9,IL17A
GO: Biological Process	GO:2000225	negative regulation of testosterone biosynthetic process		0.006296	1	0.4143	1	2	2	WNT4,DKKL1
GO: Biological Process	GO:0009216	purine deoxyribonucleoside triphosphate biosynthetic process		0.006296	1	0.4143	1	2	2	AK9,ADK
GO: Biological Process	GO:0048874	host-mediated regulation of intestinal microbiota composition		0.006296	1	0.4143	1	2	2	NAPEPLD,LRRC19
GO: Biological Process	GO:0042823	pyridoxal phosphate biosynthetic process		0.006296	1	0.4143	1	2	2	PDXK,PNPO
GO: Biological Process	GO:0098924	retrograde trans-synaptic signaling by nitric oxide		0.006296	1	0.4143	1	2	2	NOS1,GUCY1A1
GO: Biological Process	GO:0098923	retrograde trans-synaptic signaling by soluble gas		0.006296	1	0.4143	1	2	2	NOS1,GUCY1A1
GO: Biological Process	GO:0009183	purine deoxyribonucleoside diphosphate biosynthetic process		0.006296	1	0.4143	1	2	2	AK5,GUK1
GO: Biological Process	GO:0034125	negative regulation of MyD88-dependent toll-like receptor signaling pathway		0.006296	1	0.4143	1	2	2	CD300A,CD300LF
GO: Biological Process	GO:1903033	positive regulation of microtubule plus-end binding		0.006296	1	0.4143	1	2	2	MAPRE1,MAPRE3
GO: Biological Process	GO:1903031	regulation of microtubule plus-end binding		0.006296	1	0.4143	1	2	2	MAPRE1,MAPRE3
GO: Biological Process	GO:0071658	regulation of IP-10 production		0.006296	1	0.4143	1	2	2	MAVS,LILRB4
GO: Biological Process	GO:0071612	IP-10 production		0.006296	1	0.4143	1	2	2	MAVS,LILRB4
GO: Biological Process	GO:0060821	inactivation of X chromosome by DNA methylation		0.006296	1	0.4143	1	2	2	DNMT3B,SMCHD1
GO: Biological Process	GO:1905223	epicardium morphogenesis		0.006296	1	0.4143	1	2	2	ALPK2,TGFBR1
GO: Biological Process	GO:0007527	adult somatic muscle development		0.006296	1	0.4143	1	2	2	LINC-PINT,UTRN
GO: Biological Process	GO:0019408	dolichol biosynthetic process		0.006296	1	0.4143	1	2	2	NUS1,SRD5A3
GO: Biological Process	GO:2000707	positive regulation of dense core granule biogenesis		0.006296	1	0.4143	1	2	2	CHGA,PRKCA
GO: Biological Process	GO:0061564	axon development		0.006305	1	0.4143	1	63	603	MATN2,DSCAML1,TBC1D24,RAB8A,IGSF9,FBXO45,DIP2B,APC,ZSWIM6,APOD,RHOA,FEZF1,MYO5B,NGF,PHOX2B,KALRN,NR4A2,CDH11,B4GALT5,NRXN3,SEMA5B,CRMP1,AATK,SLITRK5,PRKCA,BOC,DAG1,KIAA0319,ROBO1,MARK2,FLOT1,EPHA5,EPHB4,SEMA6D,BAIAP2,CXCL12,SEMA6B,SPG11,TRIM32,TBR1,C9orf72,UNC5B,SPTB,NFASC,STK11,CYFIP1,MYPN,UNC5D,CNTN2,KIF13B,VAX1,TTL,TRIO,RTN4RL1,BCL11B,IGF1R,DPYSL5,ISL1,WNT3A,KIF5B,VANGL2,ABLIM1,LRP4
GO: Biological Process	GO:1903508	positive regulation of nucleic acid-templated transcription		0.006461	1	0.4182	1	160	1744	NCOA3,ACTN4,ACTN2,ACVRL1,MDM2,FZD4,ADRB2,MAVS,RPTOR,KMT2A,UTF1,ZFAT,MED4,FEZF1,ASCL2,CCAR2,MYBL2,MYO6,NFATC3,NFIX,PHOX2B,NODAL,NOS1,BTRC,ZFP62,ZNF48,TMPRSS6,NR4A2,CREB3L1,LDB2,SOHLH1,PAX3,ZNF445,CGA,PER1,WNT4,PFKM,TRIP11,MSANTD1,PHF2,H1-8,TFCP2L1,PLAGL1,MED23,SERPINF2,WDR77,PML,TNIP2,POU2AF1,IRX6,SLC40A1,CRX,RNF14,CTCFL,LPIN2,GLIS1,RNF111,ZNF717,ZXDC,ZNF845,GMEB2,ZBED4,BANP,NAA16,HMBOX1,ARID3A,AK…
GO: Biological Process	GO:0045893	positive regulation of transcription, DNA-templated		0.006461	1	0.4182	1	160	1744	NCOA3,ACTN4,ACTN2,ACVRL1,MDM2,FZD4,ADRB2,MAVS,RPTOR,KMT2A,UTF1,ZFAT,MED4,FEZF1,ASCL2,CCAR2,MYBL2,MYO6,NFATC3,NFIX,PHOX2B,NODAL,NOS1,BTRC,ZFP62,ZNF48,TMPRSS6,NR4A2,CREB3L1,LDB2,SOHLH1,PAX3,ZNF445,CGA,PER1,WNT4,PFKM,TRIP11,MSANTD1,PHF2,H1-8,TFCP2L1,PLAGL1,MED23,SERPINF2,WDR77,PML,TNIP2,POU2AF1,IRX6,SLC40A1,CRX,RNF14,CTCFL,LPIN2,GLIS1,RNF111,ZNF717,ZXDC,ZNF845,GMEB2,ZBED4,BANP,NAA16,HMBOX1,ARID3A,AK…
GO: Biological Process	GO:1902680	positive regulation of RNA biosynthetic process		0.006597	1	0.4238	1	160	1745	NCOA3,ACTN4,ACTN2,ACVRL1,MDM2,FZD4,ADRB2,MAVS,RPTOR,KMT2A,UTF1,ZFAT,MED4,FEZF1,ASCL2,CCAR2,MYBL2,MYO6,NFATC3,NFIX,PHOX2B,NODAL,NOS1,BTRC,ZFP62,ZNF48,TMPRSS6,NR4A2,CREB3L1,LDB2,SOHLH1,PAX3,ZNF445,CGA,PER1,WNT4,PFKM,TRIP11,MSANTD1,PHF2,H1-8,TFCP2L1,PLAGL1,MED23,SERPINF2,WDR77,PML,TNIP2,POU2AF1,IRX6,SLC40A1,CRX,RNF14,CTCFL,LPIN2,GLIS1,RNF111,ZNF717,ZXDC,ZNF845,GMEB2,ZBED4,BANP,NAA16,HMBOX1,ARID3A,AK…
GO: Biological Process	GO:0002683	negative regulation of immune system process		0.006768	1	0.4253	1	50	460	PGLYRP2,MICB,MAD1L1,ZC3H12D,APOD,MUC4,NBL1,BCR,PRDM1,CD84,C4BPA,TIGIT,CD37,CD59,ENPP3,GPR55,SERPINB9,CNR2,LGALS9B,RC3H1,CYP19A1,PSMB4,BANK1,DPP4,TAPBPL,DUSP3,NR1H3,CD96,ZFPM1,NLRC5,CCL25,CXCL12,FOXF1,SOX9,SPN,GBP1,LRCH1,LILRB4,LILRB3,BTNL2,TNFRSF13B,HLA-A,HLA-DOA,HLA-DQA1,CD300A,HLA-DRB1,HLA-E,HSPA9,CD300LF,LAG3
GO: Biological Process	GO:0000902	cell morphogenesis		0.006954	1	0.4253	1	114	1197	MATN2,ACTN4,DSCAML1,TBC1D24,RAB8A,FZD4,CLIC5,AFDN,IGSF9,FBXO45,RASAL1,DIP2B,APC,ZSWIM6,RHOA,FEZF1,MYO5B,MYO10,NBL1,UNC13D,NGF,PHOX2B,NODAL,KALRN,NR4A2,FMNL3,SH3D19,CDH6,CDH11,ARHGAP33,B4GALT5,TFCP2L1,NRXN3,SEMA5B,BCAR1,CRMP1,AATK,ATRNL1,SLITRK5,PRKCA,RIMS2,BOC,DAG1,KIAA0319,PTPRD,KIF14,CERT1,ACTR2,EGFR,MYH14,FBXO31,ROBO1,MARK2,FLOT1,EPHA5,EPHB4,ZFPM1,RREB1,ANKRD27,SEMA6D,BAIAP2,CXCL12,SEMA6B,DPYS…
GO: Biological Process	GO:0010810	regulation of cell-substrate adhesion		0.006986	1	0.4253	1	30	246	ACTN4,ACVRL1,FZD4,ATXN3,APOD,RHOA,ARL2,MUC4,UNC13D,NID1,CD36,MUC21,WNT4,VIT,BCAR1,DAG1,SPOCK2,DMP1,DUSP3,EMP2,RREB1,FBLN2,CCL25,FOXF1,LIMS2,GBP1,UTRN,TACSTD2,PHLDB2,SMAD3
GO: Biological Process	GO:0019228	neuronal action potential		0.007017	1	0.4253	1	9	46	CACNA1H,DPP6,MYH14,SCN9A,SCN10A,GPR35,SCN11A,KCNA1,KCNMA1
GO: Biological Process	GO:0090148	membrane fission		0.007063	1	0.4253	1	25	195	KLHDC8B,APC,RHOA,ARL3,CALM3,DCDC1,SEPTIN4,TTC19,OR2A4,SEPTIN1,KIF14,ACTR2,CEP55,KIF20A,NUSAP1,TRIM36,MYO19,PRPF40A,SEPTIN11,MRGPRX2,PLK2,SEPTIN9,IGF1R,SHCBP1L,CHMP1B
GO: Biological Process	GO:0060395	SMAD protein signal transduction		0.007096	1	0.4253	1	14	89	GDF5,BMP8B,NODAL,BMP8A,KIAA0319,MAGI2,GDF9,JADE2,TGFBR1,INHBC,LNPEP,SMAD1,SMAD3,SMAD9
GO: Biological Process	GO:2000049	positive regulation of cell-cell adhesion mediated by cadherin		0.007119	1	0.4253	1	4	11	AFDN,SERPINF2,FLOT1,WNT3A
GO: Biological Process	GO:0002887	negative regulation of myeloid leukocyte mediated immunity		0.007119	1	0.4253	1	4	11	BCR,CD84,FOXF1,CD300A
GO: Biological Process	GO:0034145	positive regulation of toll-like receptor 4 signaling pathway		0.007119	1	0.4253	1	4	11	NR1H3,F2RL1,LBP,TIRAP
GO: Biological Process	GO:0000076	DNA replication checkpoint signaling		0.007209	1	0.4253	1	5	17	TICRR,TIMELESS,ZNF830,CLSPN,CDT1
GO: Biological Process	GO:1902187	negative regulation of viral release from host cell		0.007209	1	0.4253	1	5	17	PML,TRIM28,TRIM32,TRIM25,TRIM15
GO: Biological Process	GO:0001806	type IV hypersensitivity		0.007368	1	0.4253	1	3	6	FUT7,SPN,ZP3
GO: Biological Process	GO:2000359	regulation of binding of sperm to zona pellucida		0.007368	1	0.4253	1	3	6	OVGP1,ZAN,ZP3
GO: Biological Process	GO:0009202	deoxyribonucleoside triphosphate biosynthetic process		0.007368	1	0.4253	1	3	6	AK9,ADK,DTYMK
GO: Biological Process	GO:0007525	somatic muscle development		0.007368	1	0.4253	1	3	6	NEB,LINC-PINT,UTRN
GO: Biological Process	GO:1903900	regulation of viral life cycle		0.007498	1	0.4292	1	21	156	TRIM59,MAVS,OAS1,OAS2,OAS3,VAPA,PML,ZNF502,RESF1,TRIM28,IFITM3,TRIM32,TASOR,TRIM31,GSN,HLA-DRB1,TMPRSS4,IFIT1,TRIM25,IFIT5,TRIM15
GO: Biological Process	GO:0019884	antigen processing and presentation of exogenous antigen		0.007573	1	0.4292	1	24	186	AP2A2,AP1G1,SNAP23,CD36,CLTA,PSMA7,MFSD6,PSMB4,PSMB9,KIF3A,HLA-A,HLA-C,HLA-DOA,HLA-DQA1,HLA-DQB1,HLA-DQB2,HLA-DRB1,HLA-DRB5,HLA-E,AP1S3,KIF15,KLC1,LAG3,LNPEP
GO: Biological Process	GO:0009581	detection of external stimulus		0.007586	1	0.4292	1	23	176	PKD1L2,CACNB3,SEMA5B,TRPM8,IRX6,PIEZO1,ANO1,RCVRN,PRPH2,EYS,CAMKMT,CXCL12,FOXF1,PKD1L3,PIEZO2,ANO3,CCDC66,GNGT2,TTN,TULP1,TRPV1,IL18,KCNA1
GO: Biological Process	GO:0046834	lipid phosphorylation		0.007728	1	0.4299	1	12	72	PIK3R3,DGKE,DGKD,SOCS2,SOCS3,IP6K2,PI4KAP2,SMG1,CERK,PIK3R6,IPMK,ITPKB
GO: Biological Process	GO:0006400	tRNA modification		0.007831	1	0.4299	1	14	90	CTU2,CTU1,TRMT9B,TYW3,ALKBH1,TRDMT1,ELP3,NAT10,DUS1L,DPH3,GTPBP3,DUS4L,THUMPD2,DTWD2
GO: Biological Process	GO:0050775	positive regulation of dendrite morphogenesis		0.007851	1	0.4299	1	10	55	TBC1D24,AFDN,MYO5B,KALRN,PTPRD,ACTR2,FBXO31,ANKRD27,BAIAP2,OBSL1
GO: Biological Process	GO:0009262	deoxyribonucleotide metabolic process		0.007851	1	0.4299	1	10	55	AK9,ADK,NUDT16,OGG1,AK5,DTYMK,NT5C3A,NT5C2,GUK1,NT5M
GO: Biological Process	GO:0045071	negative regulation of viral genome replication		0.007851	1	0.4299	1	10	55	MAVS,OAS1,OAS2,OAS3,RESF1,TRIM28,IFITM3,TASOR,IFIT1,IFIT5
GO: Biological Process	GO:0007156	homophilic cell adhesion via plasma membrane adhesion molecules		0.00811	1	0.4413	1	23	177	DSCAML1,IGSF9,PCDHB16,CD84,SDK1,IGSF11,CDH3,CDH6,CDH11,CDH15,IGFN1,PCDH18,PCDHB18P,PCDHA9,DSG3,ROBO1,FAT2,MYPN,CNTN2,PCDHB14,PCDHB13,OBSL1,PTPRT
GO: Biological Process	GO:0090278	negative regulation of peptide hormone secretion		0.008364	1	0.452	1	11	64	RPTOR,ANXA5,MADD,NOS1,KALRN,CHGA,BMP8A,PIM3,HMGCR,VSNL1,KCNQ1
GO: Biological Process	GO:0000209	protein polyubiquitination		0.008413	1	0.452	1	39	345	MDM2,KLHL42,ZNF738,BTRC,OTUB2,DDA1,RNF216,RNF186,MAGEL2,TRIM58,FBXL19,RNF14,RNF167,RNF111,LONRF1,RC3H1,RNF144A,PSMA7,PSMB4,PSMB9,FBXO10,FBXO31,FBXO30,FBXL18,TRIM36,FBXW10,TRIM32,ASB2,FBXO40,HECW1,UBE2S,TRIM2,SASH1,JADE2,ZNRF1,RNF180,FBXO41,ZSWIM2,LNPEP
GO: Biological Process	GO:0009582	detection of abiotic stimulus		0.008664	1	0.4626	1	23	178	PKD1L2,TIMELESS,CACNB3,SEMA5B,TRPM8,IRX6,PIEZO1,ANO1,RCVRN,PRPH2,EYS,CAMKMT,CXCL12,PKD1L3,PIEZO2,ANO3,CCDC66,GNGT2,TTN,TULP1,TRPV1,IL18,KCNA1
GO: Biological Process	GO:0006508	proteolysis		0.008872	1	0.4708	1	170	1881	ACR,CD109,MDM2,MEFV,ADRB2,ATXN3,OSBPL7,WDR35,KLHL42,PRSS45P,KLHL8,FBXO45,MMP17,DPP10,SH3RF1,ANPEP,USP28,KLHL40,APC,CPZ,RHOA,TRIB3,CCAR2,EIF3F,CAPN12,OMA1,ADAM21,ADAM7,TNFRSF10B,NGF,NODAL,BTRC,USP17L2,NUDT16,TMPRSS6,CAST,SERPINH1,USP14,USP6,SH3D19,PRSS48,CTSC,CGA,CGB3,OTUB2,SERPINA1,SERPINB8,SERPINB9,DDA1,CLN5,RNF216,ECEL1,SERPINF2,TMUB2,PML,COL4A3,RNF186,ATP23,TRIM58,PMPCB,TNIP2,PM20D1,CPA2,FBXL1…
GO: Biological Process	GO:1902414	protein localization to cell junction		0.00907	1	0.4763	1	19	139	ACTN4,RAB8A,AFDN,SNAP23,BSN,KALRN,DAG1,MAGI2,DSP,SNAP47,BAIAP2,SNAP25,PCLO,ARHGEF18,KIF3A,GRIP2,ANKS1B,KIF5B,KLC1
GO: Biological Process	GO:0060627	regulation of vesicle-mediated transport		0.009112	1	0.4763	1	64	625	ACTN4,ACTN2,RAB8A,ADRB2,AP1G1,ARHGAP21,DGKD,MYO5B,MYO6,SNAP23,UNC13D,BCR,CD84,CACNA1H,BSN,CALM3,USP6,P2RY2,CD36,CBARP,CHRNA4,NRXN3,PLCG2,SEPTIN4,CLIP3,PRKCA,RIMS2,RUBCN,ZFYVE16,GIT2,MAGI2,SEPTIN1,GRIN3A,DOCK2,APOA5,NR1H3,FLOT1,BET1L,F2RL1,ANKRD27,PGAP1,FOXF1,SFRP4,ANKRD13A,ARFGAP1,VAMP1,SYT5,RAB17,SYNE1,PCLO,KIF3A,HIP1,CD300A,TULP1,VSNL1,CD300LF,ZP3,MFF,WNT3A,KIF5B,CAMK1D,GOPC,LBP,STAM
GO: Biological Process	GO:0008217	regulation of blood pressure		0.009326	1	0.4763	1	27	220	ACVRL1,ADRA1D,ADRB2,ADRB3,ANPEP,NDST2,RHOA,NOS1,CD34,CD36,CHGA,SERPINF2,LVRN,EDNRA,EMP2,ENPEP,EXT2,F2RL1,SOD2,ERAP2,TBXA2R,GUCY1A1,GRIP2,HRH3,TRPV1,LNPEP,SMAD3
GO: Biological Process	GO:0032957	inositol trisphosphate metabolic process		0.009366	1	0.4763	1	5	18	PLCG2,IPMK,ITPK1,ITPKB,LHCGR
GO: Biological Process	GO:0016045	detection of bacterium		0.009366	1	0.4763	1	5	18	PGLYRP2,SSC5D,NOD1,HLA-A,HLA-DRB1
GO: Biological Process	GO:0046184	aldehyde biosynthetic process		0.009366	1	0.4763	1	5	18	PDXK,CACNA1H,WNT4,PNPO,TKT
GO: Biological Process	GO:1905244	regulation of modification of synaptic structure		0.009366	1	0.4763	1	5	18	RHOA,MYO5B,KALRN,BAIAP2,CYFIP1
GO: Biological Process	GO:2000241	regulation of reproductive process		0.009497	1	0.4801	1	26	210	ANXA5,APC,CACNA1H,NODAL,OVGP1,P2RY2,CDC25C,ZNF445,WNT4,ASPM,WDR77,DAZL,SERPINA10,RXRA,SOX9,TOPAZ1,GDF9,B4GALT1,STK11,WEE2,ZAN,IGF1R,IL18,ZP3,IHO1,LIF
GO: Biological Process	GO:0046835	carbohydrate phosphorylation		0.009645	1	0.4847	1	6	25	PFKFB2,XYLB,HKDC1,GALK2,HK2,ITPK1
