# Supplementary material for: Whole Exome Sequencing in Healthy Individuals of Extreme Constitution Types Reveals Differential Disease Risk: A Novel Approach towards Predictive Medicine
Source: J Pers Med. 2022 Mar 18;12(3):489. doi: 10.3390/jpm12030489 (PMC8952204; doi:10.3390/jpm12030489)
Supplement: Supplementary file 1 [file jpm-12-00489-s001.zip › jpm-1618876-supplementary/Supplementary Material/Supplementary Tables-20211119T164137Z-001/Supplementary Tables/Table-S3-Prakriti_differentiating_SNPs_GWAS_Catalog.xlsx]

## Sheet: NI-GWAS SNPs
JOURNAL	STUDY	DISEASE.TRAIT	INITIAL.SAMPLE.SIZE	REPLICATION.SAMPLE.SIZE	REGION	CHR_ID	CHR_POS	REPORTED.GENE.S.	MAPPED_GENE	SNP_GENE_IDS	CONTEXT	P.VALUE	PVALUE_MLOG	P.VALUE..TEXT.	OR.or.BETA	X95..CI..TEXT.	MAPPED_TRAIT	Parent Term	CHR_POS.hg19.	SNPS	STRONGEST.SNP.RISK.ALLELE	Risk Allele	Exome_Ref_Allele	Exome_Alt_Allele	V_alt_allele_frq	V_ref_allele_frq	P_alt_allele_frq	P_ref_allele_frq	K_alt_allele_frq	K_ref_allele_frq	Control_frq	Control_frq	GWAS_Risk_allele_frq	Exome_Profile	Exome_Gene
Science	Multiple sclerosis genomic map implicates peripheral immune cells and microglia in susceptibility.	Multiple sclerosis	14,802 European and unknown ancestry cases, 26,703 European and unknown ancestry controls	32,627 European and unknown ancestry cases, 41,672 European and unknown ancestry controls	7q34	7	139045049	ZC3HAV1	ZC3HAV1	ENSG00000105939	3_prime_UTR_variant	3e-09	8.52288		1.05719	NR	multiple sclerosis	Immune system disorder	7_138729795	rs10271373	rs10271373-A	A	A	C	0.264706	0.735294	0.205882	0.794118	0.5	0.5	A:0.333333	C:0.666667	NR	P-K+,,	ZC3HAV1
Nat Genet	Protein-coding variants implicate novel genes related to lipid homeostasis contributing to body-fat distribution.	Waist-to-hip ratio adjusted for BMI (additive genetic model)	288,492 European ancestry individuals	132,177 European ancestry individuals	3p21.31	3	50559661	C3orf18	C3orf18	ENSG00000088543	missense_variant	6e-07	6.22185		0.0165	[0.01-0.023] unit increase	BMI-adjusted waist-hip ratio	Body measurement	3_50597092	rs1034405	rs1034405-G	G	G	A	0.818182	0.181818	0.6875	0.3125	1	0	G:0.0833333	A:0.916667	0.1302	P-K+,,	C3orf18
Nat Genet	Protein-coding variants implicate novel genes related to lipid homeostasis contributing to body-fat distribution.	Waist-to-hip ratio adjusted for BMI (additive genetic model)	288,492 European ancestry individuals, up to 15,687 African American individuals, up to 29,315 South Asian ancestry individuals, up to 6,800 East Asian ancestry individuals, up to 4,075 Hispanic ancestry individuals	132,177 European ancestry individuals	3p21.31	3	50559661	C3orf18	C3orf18	ENSG00000088543	missense_variant	2e-07	6.69897		0.0163	[0.01-0.022] unit increase	BMI-adjusted waist-hip ratio	Body measurement	3_50597092	rs1034405	rs1034405-G	G	G	A	0.818182	0.181818	0.6875	0.3125	1	0	G:0.0833333	A:0.916667	0.1348	P-K+,,	C3orf18
Gut	Genome-wide association study identifies inversion in the CTRB1-CTRB2 locus to modify risk for alcoholic and non-alcoholic chronic pancreatitis.	Alcoholic chronic pancreatitis	1,959 European ancestry cases, 1,488 European ancestry alcohol abuse controls, 4,552 European ancestry controls	NA	16q23.1	16	75242877	BCAR1, CTRB2, CFDP1, CTRB1	BCAR1	ENSG00000050820	missense_variant	1e-07	7		1.28254	[1.18-1.40]	alcoholic pancreatitis	Digestive system disorder	16_75276775	rs1035539	rs1035539-?	?	G	A	0.833333	0.166667	0.777778	0.222222	0.588235	0.411765	G:0.222222	A:0.777778		,V+K-,	BCAR1
Commun Biol	Predicted loss and gain of function mutations in ACO1 are associated with erythropoiesis.	Hemoglobin levels	684,122 European ancestry individuals	NA	19p13.2	19	12430733	ZNF443	ZNF443, AC008758.5	ENSG00000180855, ENSG00000268870	missense_variant	1e-08	8		0.012	[NR] unit increase	hemoglobin measurement	Hematological measurement	19_12541547	rs10402252	rs10402252-G	G	T	G	0.222222	0.777778	0.416667	0.583333	0.0833333	0.916667	T:0.777778	G:0.222222		P+K-,,	ZNF443
Hypertension	Novel Blood Pressure Locus and Gene Discovery Using Genome-Wide Association Study and Expression Data Sets From Blood and the Kidney.	Systolic blood pressure	150,134 European ancestry individuals	87,359 European ancestry individuals, 140,886 European and unknown ancestry individuals	1p36.21	1	15467418	CELA2A	CELA2A, CELA2B	ENSG00000142615, ENSG00000215704	synonymous_variant	4e-07	6.39794	(EA, initial)	0.498	[0.3-0.69] unit decrease	systolic blood pressure	Other measurement	1_15793913	rs1042010	rs1042010-A	A	G	A	0.111111	0.888889	0.361111	0.638889	0.111111	0.888889	G:0.861111	A:0.138889	0.189	P+K-,,V-P+	CELA2A
Hypertension	Novel Blood Pressure Locus and Gene Discovery Using Genome-Wide Association Study and Expression Data Sets From Blood and the Kidney.	Systolic blood pressure	150,134 European ancestry individuals	87,359 European ancestry individuals, 140,886 European and unknown ancestry individuals	1p36.21	1	15467418	CELA2A	CELA2A, CELA2B	ENSG00000142615, ENSG00000215704	synonymous_variant	3e-13	12.5229		0.412	[0.3-0.52] unit decrease	systolic blood pressure	Other measurement	1_15793913	rs1042010	rs1042010-A	A	G	A	0.111111	0.888889	0.361111	0.638889	0.111111	0.888889	G:0.861111	A:0.138889	0.189	P+K-,,V-P+	CELA2A
Nature	Genetic analyses of diverse populations improves discovery for complex traits.	Height	17,286 African American individuals, 22,192 Hispanic/Latino individuals, 4,680 Asian ancestry individuals, 3,939 Native Hawaiian ancestry individuals, 647 Native American ancestry individuals, 1,052 individuals	NA	12q14.3	12	65964567	NR	HMGA2	ENSG00000149948	3_prime_UTR_variant	3e-10	9.52288		0.0367213	[0.025-0.048] unit decrease	body height	Body measurement	12_66358347	rs1042725	rs1042725-T	T	C	T	0.694444	0.305556	0.527778	0.472222	0.794118	0.205882	C:0	T:1	NR	P-K+,,	HMGA2
Am J Hum Genet	Leveraging Polygenic Functional Enrichment to Improve GWAS Power.	White blood cell count	approximately 444,000 European ancestry individuals	NA	12q14.3	12	65964567		HMGA2	ENSG00000149948	3_prime_UTR_variant	3e-16	15.5229		NA		leukocyte count	Body measurement	12_66358347	rs1042725	rs1042725-T	T	C	T	0.694444	0.305556	0.527778	0.472222	0.794118	0.205882	C:0	T:1	NR	P-K+,,	HMGA2
Nat Genet	Genome-wide association analysis identifies 20 loci that influence adult height.	Height	13,665 European ancestry individuals	16,482 European ancestry individuals	12q14.3	12	65964567	HMGA2	HMGA2	ENSG00000149948	3_prime_UTR_variant	3e-18	17.5229		0.05	[0.03-0.08] s.d. increase (males)	body height	Body measurement	12_66358347	rs1042725	rs1042725-T	T	C	T	0.694444	0.305556	0.527778	0.472222	0.794118	0.205882	C:0	T:1	0.49	P-K+,,	HMGA2
Nat Genet	A common variant of HMGA2 is associated with adult and childhood height in the general population.	Height	4,921 European ancestry individuals	19,064 European ancestry adult individuals, 6,827 European ancestry children	12q14.3	12	65964567	HMGA2	HMGA2	ENSG00000149948	3_prime_UTR_variant	6e-16	15.2218		0.4	[NR] cm increase	body height	Body measurement	12_66358347	rs1042725	rs1042725-T	T	C	T	0.694444	0.305556	0.527778	0.472222	0.794118	0.205882	C:0	T:1	0.51	P-K+,,	HMGA2
Am J Hum Genet	Genome-wide Associations Reveal Human-Mouse Genetic Convergence and Modifiers of Myogenesis, CPNE1 and STC2.	Appendicular lean mass	181,862 European ancestry elderly individuals	NA	12q14.3	12	65964567	NR	HMGA2	ENSG00000149948	3_prime_UTR_variant	1e-14	14		0.0526547	[0.039-0.066] unit decrease	appendicular lean mass	Body measurement	12_66358347	rs1042725	rs1042725-T	T	C	T	0.694444	0.305556	0.527778	0.472222	0.794118	0.205882	C:0	T:1	0.493581	P-K+,,	HMGA2
Front Genet	Three Novel Loci for Infant Head Circumference Identified by a Joint Association Analysis.	Birth length (MTAG)	up to 182,902 European ancestry individuals	NA	12q14.3	12	65964567	NR	HMGA2	ENSG00000149948	3_prime_UTR_variant	2e-29	28.699		0.0653809	[0.054-0.077] unit decrease	body height at birth	Inflammatory measurement	12_66358347	rs1042725	rs1042725-?	?	C	T	0.694444	0.305556	0.527778	0.472222	0.794118	0.205882	C:0	T:1	0.504	P-K+,,	HMGA2
Nat Genet	New loci associated with birth weight identify genetic links between intrauterine growth and adult height and metabolism.	Birth weight	Up to 26,836 European ancestry individuals	Up to 42,519 European ancestry individuals	12q14.3	12	65964567	HMGA2	HMGA2	ENSG00000149948	3_prime_UTR_variant	1e-19	19		0.047	[0.037-0.057] gram decrease	birth weight	Metabolic disorder	12_66358347	rs1042725	rs1042725-T	T	C	T	0.694444	0.305556	0.527778	0.472222	0.794118	0.205882	C:0	T:1	0.5	P-K+,,	HMGA2
Front Genet	Three Novel Loci for Infant Head Circumference Identified by a Joint Association Analysis.	Birth weight (MTAG)	up to 182,902 European ancestry individuals	NA	12q14.3	12	65964567	NR	HMGA2	ENSG00000149948	3_prime_UTR_variant	2e-33	32.699		0.0449087	[0.038-0.052] unit decrease	birth weight	Other measurement	12_66358347	rs1042725	rs1042725-?	?	C	T	0.694444	0.305556	0.527778	0.472222	0.794118	0.205882	C:0	T:1	0.49	P-K+,,	HMGA2
Nat Genet	Common variants at 12q15 and 12q24 are associated with infant head circumference.	Head circumference (infant)	10,768 European ancestry infants	8,321 European ancestry infants	12q14.3	12	65964567	HMGA2	HMGA2	ENSG00000149948	3_prime_UTR_variant	3e-10	9.52288		0.065	[0.045-0.085] SD decrease	infant head circumference	Other measurement	12_66358347	rs1042725	rs1042725-C	C	C	T	0.694444	0.305556	0.527778	0.472222	0.794118	0.205882	C:0	T:1	0.49	P-K+,,	HMGA2
Hum Mol Genet	Meta-analysis of genome-wide association studies of adult height in East Asians identifies 17 novel loci.	Height	36,227 East Asian ancestry individuals	57,699 East Asian ancestry individuals	12q14.3	12	65964567	HMGA2	HMGA2	ENSG00000149948	3_prime_UTR_variant	2e-07	6.69897		0.024	[0.01-0.038] unit decrease	body height	Other measurement	12_66358347	rs1042725	rs1042725-C	C	C	T	0.694444	0.305556	0.527778	0.472222	0.794118	0.205882	C:0	T:1	0.73	P-K+,,	HMGA2
Nat Genet	Identification of ten loci associated with height highlights new biological pathways in human growth.	Height	15,821 European ancestry individuals	Up to 17,801 European ancestry individuals	12q14.3	12	65964567	HMGA2	HMGA2	ENSG00000149948	3_prime_UTR_variant	3e-20	19.5229		0.48	[0.58-1.09] cm decrease	body height	Other measurement	12_66358347	rs1042725	rs1042725-T	T	C	T	0.694444	0.305556	0.527778	0.472222	0.794118	0.205882	C:0	T:1	0.49	P-K+,,	HMGA2
Front Genet	Three Novel Loci for Infant Head Circumference Identified by a Joint Association Analysis.	Infant head circumference (MTAG)	up to 182,902 European ancestry individuals	NA	12q14.3	12	65964567	NR	HMGA2	ENSG00000149948	3_prime_UTR_variant	9e-22	21.0458		0.104814	[0.083-0.126] z score decrease	infant head circumference	Other measurement	12_66358347	rs1042725	rs1042725-T	T	C	T	0.694444	0.305556	0.527778	0.472222	0.794118	0.205882	C:0	T:1	0.4901	P-K+,,	HMGA2
Nat Genet	Fine-mapping type 2 diabetes loci to single-variant resolution using high-density imputation and islet-specific epigenome maps.	Type 2 diabetes	74,124 European ancestry cases, 824,006 European ancestry controls	NA	12q14.3	12	65964567	HMGA2	HMGA2	ENSG00000149948	3_prime_UTR_variant	2e-13	12.699		1.05	[1.03-1.06]	type II diabetes mellitus	Other measurement	12_66358347	rs1042725	rs1042725-T	T	C	T	0.694444	0.305556	0.527778	0.472222	0.794118	0.205882	C:0	T:1	0.4902	P-K+,,	HMGA2
Am J Hum Genet	Leveraging Polygenic Functional Enrichment to Improve GWAS Power.	Heel bone mineral density	approximately 446,000 European ancestry individuals	NA	17q12	17	38765943		PIP4K2B, PIP4K2B	ENSG00000277292, ENSG00000276293	3_prime_UTR_variant	1e-14	14		NA		heel bone mineral density	Other measurement	17_36922196	rs1043515	rs1043515-?	?	A	G	0.166667	0.833333	0.352941	0.647059	0.433333	0.566667	A:0	G:1	NR	,V-K+,	PIP4K2B
Nat Commun	Characterizing rare and low-frequency height-associated variants in the Japanese population.	Height	159,095 Japanese ancestry individuals	32,692 Japanese ancestry individuals	17q12	17	38765943	PIP4K2B	PIP4K2B, PIP4K2B	ENSG00000277292, ENSG00000276293	3_prime_UTR_variant	4e-17	16.3979		0.0278523	[0.021-0.034] unit increase	body height	Other measurement	17_36922196	rs1043515	rs1043515-?	?	A	G	0.166667	0.833333	0.352941	0.647059	0.433333	0.566667	A:0	G:1	NR	,V-K+,	PIP4K2B
Am J Hum Genet	Leveraging Polygenic Functional Enrichment to Improve GWAS Power.	Height	approximately 458,000 European ancestry individuals	NA	17q12	17	38765943		PIP4K2B, PIP4K2B	ENSG00000277292, ENSG00000276293	3_prime_UTR_variant	7e-49	48.1549		NA		body height	Other measurement	17_36922196	rs1043515	rs1043515-?	?	A	G	0.166667	0.833333	0.352941	0.647059	0.433333	0.566667	A:0	G:1	NR	,V-K+,	PIP4K2B
Nature	Hundreds of variants clustered in genomic loci and biological pathways affect human height.	Height	133,653 European ancestry individuals	50,074 European ancestry individuals	17q12	17	38765943	PIP4K2B	PIP4K2B, PIP4K2B	ENSG00000277292, ENSG00000276293	3_prime_UTR_variant	3e-10	9.52288		0.023	[NR] unit decrease	body height	Other measurement	17_36922196	rs1043515	rs1043515-A	A	A	G	0.166667	0.833333	0.352941	0.647059	0.433333	0.566667	A:0	G:1	0.45	,V-K+,	PIP4K2B
Am J Hum Genet	Leveraging Polygenic Functional Enrichment to Improve GWAS Power.	Height	approximately 458,000 European ancestry individuals	NA	1q32.1	1	207044014		YOD1, PFKFB2	ENSG00000180667, ENSG00000123836	3_prime_UTR_variant	1e-10	10		NA		body height	Other measurement	1_207217359	rs1044145	rs1044145-?	?	T	C	0.472222	0.527778	0.205882	0.794118	0.333333	0.666667	T:-nan	C:-nan	NR	,,V+P-	YOD1
J Allergy Clin Immunol	Shared Genetic and Experimental Links between Obesity-Related Traits and Asthma Subtypes in UK Biobank.	Asthma (childhood onset)	13,435 European ancestry cases, 393,186 European ancestry controls	NA	17q21.31	17	45149847	NR	HEXIM1	ENSG00000186834	synonymous_variant	3e-08	7.52288		NA		childhood onset asthma	Neurological disorder	17_43227214	rs1044977	rs1044977-?	?	T	C	0.444444	0.555556	0.388889	0.611111	0.166667	0.833333	T:0.694444	C:0.305556	NR	,V+K-,	HEXIM1
Nature	FLT3 stop mutation increases FLT3 ligand level and risk of autoimmune thyroid disease.	Autoimmune thyroid disease	30,234 European ancestry cases, 724,172 European ancestry controls	NA	10q26.13	10	122429681	PLEKHA1	PLEKHA1	ENSG00000107679	missense_variant	8e-10	9.09691		1.05263	[NR]	autoimmune thyroid disease	Immune system disorder	10_124189197	rs1045216	rs1045216-G	G	A	G	0.916667	0.083333	0.722222	0.277778	0.588235	0.411765	A:0.25	G:0.75	0.599	,V+K-,	PLEKHA1
Nat Genet	Trans-ancestry meta-analyses identify rare and common variants associated with blood pressure and hypertension.	Diastolic blood pressure	up to 165,276 European ancestry individuals, up to 27,487 South Asian ancestry individuals	up to 125,713 European ancestry individuals, up to 2,641 South Asian ancestry individuals, 4,632 Hispanic individuals, 22,077 African American individuals	11p14.1	11	28036410	NR	KIF18A	ENSG00000121621	missense_variant	8e-07	6.09691		0.142	mmHg decrease	diastolic blood pressure	Other measurement	11_28057957	rs10458896	rs10458896-T	T	T	C	0.571429	0.428571	0.235294	0.764706	0.192308	0.807692	T:0.833333	C:0.166667	0.7017	,V+K-,V+P-	KIF18A
PLoS Genet	Loci associated with N-glycosylation of human immunoglobulin G show pleiotropy with autoimmune diseases and haematological cancers.	IgG glycosylation	2,247 European ancestry individuals	NA	6p21.32	6	32759026	HLA-DQA2, HLA-DQB2	HLA-DQB2, HLA-DQB2, HLA-DQB2, HLA-DQB2, HLA-DQB2, HLA-DQB2, HLA-DQB2	ENSG00000232629, ENSG00000224305, ENSG00000228813, ENSG00000196610, ENSG00000229493, ENSG00000228254, ENSG00000226165	missense_variant	4e-08	7.39794	(IGP2)	0.1853	[0.12-0.25] unit increase	serum IgG glycosylation measurement	Other measurement	6_32726803	rs1049110	rs1049110-C	C	C	T	0.555556	0.444444	0.694444	0.305556	0.852941	0.147059	C:0.333333	T:0.666667	0.346019	,V-K+,	HLA-DQB2
PLoS Genet	Loci associated with N-glycosylation of human immunoglobulin G show pleiotropy with autoimmune diseases and haematological cancers.	IgG glycosylation	2,247 European ancestry individuals	NA	6p21.32	6	32759026	HLA-DQA2, HLA-DQB2	HLA-DQB2, HLA-DQB2, HLA-DQB2, HLA-DQB2, HLA-DQB2, HLA-DQB2, HLA-DQB2	ENSG00000232629, ENSG00000224305, ENSG00000228813, ENSG00000196610, ENSG00000229493, ENSG00000228254, ENSG00000226165	missense_variant	2e-08	7.69897	(IGP42)	0.1909	[0.12-0.26] unit increase	serum IgG glycosylation measurement	Other measurement	6_32726803	rs1049110	rs1049110-C	C	C	T	0.555556	0.444444	0.694444	0.305556	0.852941	0.147059	C:0.333333	T:0.666667	0.346382	,V-K+,	HLA-DQB2
Nat Genet	A catalog of genetic loci associated with kidney function from analyses of a million individuals.	Estimated glomerular filtration rate	567,460 European ancestry individuals, 165,726 East Asian ancestry individuals, 13,842 African American individuals, 13,359 South Asian ancestry individuals, 4,961 Hispanic individuals	216,518 European ancestry individuals, 64,204 non-Hispanic black individuals	2q35	2	219493476	SPEG	ASIC4-AS1, AC053503.6, SPEG	ENSG00000227432, ENSG00000286143, ENSG00000072195	3_prime_UTR_variant	2e-20	19.699		0.0026	[0.002-0.0032] unit increase	glomerular filtration rate	Other measurement	2_220358198	rs1050816	rs1050816-T	T	C	T	0.722222	0.277778	0.411765	0.588235	0.388889	0.611111	C:0.388889	T:0.611111	0.333	,V+K-,V+P-	SPEG
Nat Genet	A catalog of genetic loci associated with kidney function from analyses of a million individuals.	Estimated glomerular filtration rate	567,460 European ancestry individuals	216,518 European ancestry individuals	2q35	2	219493476	SPEG	ASIC4-AS1, AC053503.6, SPEG	ENSG00000227432, ENSG00000286143, ENSG00000072195	3_prime_UTR_variant	1e-19	19		0.0029	[0.0021-0.0037] unit increase	glomerular filtration rate	Other measurement	2_220358198	rs1050816	rs1050816-T	T	C	T	0.722222	0.277778	0.411765	0.588235	0.388889	0.611111	C:0.388889	T:0.611111	0.3349	,V+K-,V+P-	SPEG
Am J Hum Genet	Leveraging Polygenic Functional Enrichment to Improve GWAS Power.	Red blood cell count	approximately 445,000 European ancestry individuals	NA	1p36.21	1	15524118		CASP9	ENSG00000132906	missense_variant	2e-12	11.699		NA		erythrocyte count	Hematological measurement	1_15850613	rs1052571	rs1052571-?	?	G	A	0.472222	0.527778	0.558824	0.441176	0.264706	0.735294	G:0.555556	A:0.444444	NR	P+K-,,	CASP9
Nat Genet	Protein-altering variants associated with body mass index implicate pathways that control energy intake and expenditure in obesity.	Body mass index	up to 449,889 European ancestry individuals, up to 29,398 South Asian ancestry individuals, up to 27,610 African American individuals, up to 8,839 East Asian individuals, up to 10,772 Hispanic ancestry individuals	up to 196,766 European ancestry individuals	3q22.3	3	136855659	SLC35G2	SLC35G2, NCK1-DT	ENSG00000168917, ENSG00000239213	missense_variant	8e-09	8.09691		0.0108	[0.0071-0.0145] unit increase	body mass index	Body measurement	3_136574501	rs1052618	rs1052618-G	G	A	G	0.527778	0.472222	0.882353	0.117647	0.694444	0.305556	A:0.388889	G:0.611111	0.693	,,V-P+	SLC35G2
Nat Genet	Protein-altering variants associated with body mass index implicate pathways that control energy intake and expenditure in obesity.	Body mass index	up to 449,889 European ancestry individuals, up to 29,398 South Asian ancestry individuals, up to 27,610 African American individuals, up to 8,839 East Asian individuals, up to 10,772 Hispanic ancestry individuals	up to 196,766 European ancestry individuals	16p13.3	16	3657746	DNASE1	TRAP1, DNASE1	ENSG00000126602, ENSG00000213918	missense_variant	5e-10	9.30103		0.012	[0.0083-0.0157] unit increase	body mass index	Body measurement	16_3707747	rs1053874	rs1053874-A	A	G	A	0.5	0.5	0.527778	0.472222	0.222222	0.777778	G:0.611111	A:0.388889	0.3229	P+K-,V+K-,	DNASE1
Nat Genet	Genome-wide association meta-analysis in 269,867 individuals identifies new genetic and functional links to intelligence.	Intelligence	269,867 European ancestry individuals	NA	9q22.32	9	96490182	NR	HABP4	ENSG00000130956	3_prime_UTR_variant	2e-08	7.69897		5.61	z-score decrease	intelligence	Biological process	9_99252464	rs1057687	rs1057687-A	A	A	G	0	1	0.138889	0.861111	0.147059	0.852941	A:0.911765	G:0.0882353	NR	,V-K+,	HABP4
Nat Commun	Genome-wide analysis identifies molecular systems and 149 genetic loci associated with income.	Household income (MTAG)	505,541 British and unknown ancestry individuals	NA	9q22.32	9	96490182	HABP4	HABP4	ENSG00000130956	3_prime_UTR_variant	1e-11	11		0.0173233	[0.012-0.022] unit increase	household income	Other trait	9_99252464	rs1057687	rs1057687-G	G	A	G	0	1	0.138889	0.861111	0.147059	0.852941	A:0.911765	G:0.0882353	0.1889	,V-K+,	HABP4
Nat Commun	Genome-wide association study identifies genetic loci for self-reported habitual sleep duration supported by accelerometer-derived estimates.	Sleep duration	446,118 European ancestry individuals	47,180 adults, 10,554 children or adolescents	11q24.1	11	122959543	NR	JHY	ENSG00000109944	3_prime_UTR_variant	9e-08	7.04576		0.984	unit increase	sleep duration	Other measurement	11_122830251	rs1057703	rs1057703-G	G	T	G	0.194444	0.805556	0.25	0.75	0.0277778	0.972222	T:0.861111	G:0.138889	NR	P+K-,,	C11orf63
Nat Genet	Meta-analysis of 542,934 subjects of European ancestry identifies new genes and mechanisms predisposing to refractive error and myopia.	Refractive error	542,934 European ancestry individuals	NA	15q15.1	15	40569865	BAHD1, CHST14, RPUSD2, CASC5, RAD51, RMDN3, VPS18, DLL4	RPUSD2	ENSG00000166133	synonymous_variant	3e-11	10.5229		NA		Abnormality of refraction	Other measurement	15_40862064	rs1058734	rs1058734-?	?	C	T	0.0588235	0.941176	0.205882	0.794118	0.266667	0.733333	C:0.75	T:0.25		,V-K+,	RPUSD2
Cell	Trans-ethnic and Ancestry-Specific Blood-Cell Genetics in 746,667 Individuals from 5 Global Populations.	Platelet count	721,201 African American or Afro-Caribbean, African ancestry, European ancestry, East Asian ancestry, Hispanic or Latin American and South Asian ancestry individuals	NA	9q33.2	9	120820914	NR	PSMD5	ENSG00000095261	synonymous_variant	9e-15	14.0458		NA		platelet count	Hematological measurement	9_123583192	rs1060817	rs1060817-G	G	A	G	0.583333	0.416667	0.833333	0.166667	0.75	0.25	A:0.222222	G:0.777778	0.54061	,,V-P+	PSMD5
G3 (Bethesda)	A Prospective Analysis of Genetic Variants Associated with Human Lifespan.	Parental longevity (father's age at death or father's attained age)	up to 699,000 European ancestry individuals	NA	6p21.32	6	33314561	NR	ZBTB22, ZBTB22, ZBTB22, ZBTB22	ENSG00000236104, ENSG00000206280, ENSG00000229253, ENSG00000237056	3_prime_UTR_variant	2e-06	5.69897		NA		parental longevity	Other measurement	6_33282338	rs1061801	rs1061801-G	G	G	A	0.111111	0.888889	0.194444	0.805556	0.416667	0.583333	G:1	A:0		,V-K+,	ZBTB22
Nat Genet	Gene discovery and polygenic prediction from a genome-wide association study of educational attainment in 1.1 million individuals.	Educational attainment (MTAG)	1,311,438 European ancestry individuals	NA	6p21.32	6	33314561	Intergenic	ZBTB22, ZBTB22, ZBTB22, ZBTB22	ENSG00000236104, ENSG00000206280, ENSG00000229253, ENSG00000237056	3_prime_UTR_variant	2e-10	9.69897	(MTAG)	0.0108	[0.0075-0.0141] unit decrease	self reported educational attainment	Other measurement	6_33282338	rs1061801	rs1061801-A	A	G	A	0.111111	0.888889	0.194444	0.805556	0.416667	0.583333	G:1	A:0	0.187	,V-K+,	ZBTB22
Nat Genet	Gene discovery and polygenic prediction from a genome-wide association study of educational attainment in 1.1 million individuals.	Educational attainment (years of education)	up to 1,131,881 European ancestry individuals	NA	6p21.32	6	33314561		ZBTB22, ZBTB22, ZBTB22, ZBTB22	ENSG00000236104, ENSG00000206280, ENSG00000229253, ENSG00000237056	3_prime_UTR_variant	1e-09	9		0.011	[0.0075-0.0145] unit decrease	self reported educational attainment	Other measurement	6_33282338	rs1061801	rs1061801-A	A	G	A	0.111111	0.888889	0.194444	0.805556	0.416667	0.583333	G:1	A:0	0.187	,V-K+,	ZBTB22
G3 (Bethesda)	A Prospective Analysis of Genetic Variants Associated with Human Lifespan.	Parental longevity (father's age at death)	309,383 European ancestry individuals	NA	6p21.32	6	33314561	NR	ZBTB22, ZBTB22, ZBTB22, ZBTB22	ENSG00000236104, ENSG00000206280, ENSG00000229253, ENSG00000237056	3_prime_UTR_variant	3e-06	5.52288		0.01574	[0.0091-0.0224] unit decrease	parental longevity	Other measurement	6_33282338	rs1061801	rs1061801-A	A	G	A	0.111111	0.888889	0.194444	0.805556	0.416667	0.583333	G:1	A:0	NR	,V-K+,	ZBTB22
BMC Genet	A genome-wide association study identifies risk loci for spirometric measures among smokers of European and African ancestry.	Post bronchodilator FEV1	10,094 European ancestry current and former smoker individuals, 3,260 African American current and former smoker individuals, 178 current and former smoker individuals	NA	15q25.1	15	78500185	IREB2	IREB2	ENSG00000136381	3_prime_UTR_variant	1e-09	9		0.054	NR unit decrease	forced expiratory volume, response to bronchodilator	Other measurement	15_78792527	rs1062980	rs1062980-T	T	T	C	0.583333	0.416667	0.527778	0.472222	0.323529	0.676471	T:0.857143	C:0.142857	0.365	,V+K-,	IREB2
BMC Genet	A genome-wide association study identifies risk loci for spirometric measures among smokers of European and African ancestry.	Post bronchodilator FEV1/FVC ratio	10,094 European ancestry current and former smoker individuals, 3,260 African American current and former smoker individuals, 178 current and former smoker individuals	NA	15q25.1	15	78500185	IREB2	IREB2	ENSG00000136381	3_prime_UTR_variant	7e-08	7.1549		0.01	unit decrease	response to bronchodilator, FEV/FEC ratio	Response to drug	15_78792527	rs1062980	rs1062980-T	T	T	C	0.583333	0.416667	0.527778	0.472222	0.323529	0.676471	T:0.857143	C:0.142857	0.365	,V+K-,	IREB2
Nat Commun	Study of 300,486 individuals identifies 148 independent genetic loci influencing general cognitive function.	Reaction time	330,069 European ancestry individuals	NA	1p36.23	1	8352929	NR	RERE	ENSG00000142599	3_prime_UTR_variant	2e-06	5.69897		0.0082815	[0.0049-0.0117] unit decrease	reaction time measurement	Other measurement	1_8412989	rs1064826	rs1064826-?	?	A	G	0.833333	0.166667	0.694444	0.305556	0.558824	0.441176	A:1	G:0	NR	,V+K-,	RERE
PLoS One	Novel genetic loci identified for the pathophysiology of childhood obesity in the Hispanic population.	Obesity-related traits	815 Hispanic children from 263 families	NA	12p13.31	12	9311210	PZP	AC009533.1	ENSG00000111788	non_coding_transcript_exon_variant	9e-06	5.04576	(RQmax)	0.04	[NR] increase	respiratory quotient	Other measurement	12_9463806	rs10771515	rs10771515-A	A	T	C	1	0	0.970588	0.029412	0.805556	0.194444	T:0.111111	C:0.888889	0.049	,V+K-,	LOC642846
Cell	Trans-ethnic and Ancestry-Specific Blood-Cell Genetics in 746,667 Individuals from 5 Global Populations.	Mean corpuscular hemoglobin	119,629 East Asian ancestry individuals	NA	10q11.22	10	45727276	NR	WASHC2C	ENSG00000172661	5_prime_UTR_variant	2e-41	40.699		0.088979	[0.076-0.102] SD units decrease	mean corpuscular hemoglobin concentration	Hematological measurement	10_46222724	rs10793625	rs10793625-C	C	C	G	0.333333	0.666667	0.194444	0.805556	0.0555556	0.944444	C:0.611111	G:0.388889	0.785707	,V+K-,	WASHC2C
Nat Genet	Meta-analysis of 542,934 subjects of European ancestry identifies new genes and mechanisms predisposing to refractive error and myopia.	Refractive error	542,934 European ancestry individuals	NA	12p13.31	12	9150700	A2ML1, KLRG1, A2M, PZP, DDX12P	PZP	ENSG00000126838	missense_variant	1e-40	40		NA		Abnormality of refraction	Other measurement	12_9303296	rs10842971	rs10842971-?	?	A	T	0.235294	0.764706	0.382353	0.617647	0.0277778	0.972222	A:0.833333	T:0.166667		P+K-,V+K-,	PZP
Diabetes	Genetic Variants Associated With Quantitative Glucose Homeostasis Traits Translate to Type 2 Diabetes in Mexican Americans: The GUARDIAN (Genetics Underlying Diabetes in Hispanics) Consortium.	Glucose homeostasis traits	up to 4,176 Mexican American individuals	NA	15q15.2	15	42567037	HAUS2, STARD9	HAUS2, AC018362.2	ENSG00000137814, ENSG00000261822	3_prime_UTR_variant	6e-06	5.22185	(SI+M)	0.14	[0.022-0.258] unit increase	insulin sensitivity measurement, glucose homeostasis measurement	Other measurement	15_42859235	rs10851411	rs10851411-?	?	T	G	0.527778	0.472222	0.617647	0.382353	0.794118	0.205882	T:1	G:0		,V-K+,	HAUS2
PLoS Genet	Genome-wide association study identifies novel loci associated with circulating phospho- and sphingolipid concentrations.	Phospholipid levels (plasma)	4,034 European ancestry individuals	NA	10q25.3	10	116638460	PNLIPRP2	PNLIPRP2	ENSG00000266200	synonymous_variant	8e-09	8.09691	(proportions)	0.8	[NR] % increase	phospholipid measurement	Lipid or lipoprotein measurement	10_118397971	rs10885997	rs10885997-?	?	A	G	0.527778	0.472222	0.361111	0.638889	0.235294	0.764706	A:0.555556	G:0.444444	NR	,V+K-,	PNLIPRP2
Nat Genet	Exome-wide association study of plasma lipids in >300,000 individuals.	Low density lipoprotein cholesterol levels	up to 237,050 European ancestry individuals, up to 16,935 African ancestry individuals, up to 30,468 South Asian ancestry individuals, up to 8,287 East Asian ancestry individuals, 5,084 Hispanic individuals	up to 286,268 European and unknown ancestry individuals	10q25.3	10	116638460	NR	PNLIPRP2	ENSG00000266200	synonymous_variant	7e-09	8.1549		0.011494	[0.0076-0.0154] unit increase	low density lipoprotein cholesterol measurement	Lipid or lipoprotein measurement	10_118397971	rs10885997	rs10885997-G	G	A	G	0.527778	0.472222	0.361111	0.638889	0.235294	0.764706	A:0.555556	G:0.444444	NR	,V+K-,	PNLIPRP2
Nat Genet	Exome-wide association study of plasma lipids in >300,000 individuals.	Low density lipoprotein cholesterol levels	up to 237,050 European ancestry individuals	NA	10q25.3	10	116638460	NR	PNLIPRP2	ENSG00000266200	synonymous_variant	1e-07	7		0.017	unit increase	low density lipoprotein cholesterol measurement	Lipid or lipoprotein measurement	10_118397971	rs10885997	rs10885997-G	G	A	G	0.527778	0.472222	0.361111	0.638889	0.235294	0.764706	A:0.555556	G:0.444444	0.43	,V+K-,	PNLIPRP2
Lancet Respir Med	Shared and distinct genetic risk factors for childhood-onset and adult-onset asthma: genome-wide and transcriptome-wide studies.	Asthma (age of onset)	37,846 British ancestry individuals	NA	6p21.33	6	31354129	NR	HLA-B, HLA-B, HLA-B, HLA-B, HLA-B, HLA-B	ENSG00000228964, ENSG00000223532, ENSG00000234745, ENSG00000232126, ENSG00000224608, ENSG00000206450	3_prime_UTR_variant	8e-10	9.09691		0.994	[0.68-1.31] unit decrease	asthma	Other disease	6_31321906	rs1093	rs1093-G	G	A	G	0.111111	0.888889	0.0294118	0.970588	0.277778	0.722222	A:0.882353	G:0.117647	0.212	P-K+,,	HLA-B
Am J Hum Genet	Leveraging Polygenic Functional Enrichment to Improve GWAS Power.	Mean corpuscular hemoglobin	approximately 443,000 European ancestry individuals	NA	11p15.4	11	8640969		TRIM66	ENSG00000166436	missense_variant	2e-09	8.69897		NA		mean corpuscular hemoglobin	Body measurement	11_8662516	rs11042023	rs11042023-C	C	T	C	0.666667	0.333333	0.388889	0.611111	0.388889	0.611111	T:0.333333	C:0.666667	NR	,V+K-,V+P-	TRIM66
Nat Genet	Protein-altering variants associated with body mass index implicate pathways that control energy intake and expenditure in obesity.	Body mass index	up to 449,889 European ancestry individuals, up to 29,398 South Asian ancestry individuals, up to 27,610 African American individuals, up to 8,839 East Asian individuals, up to 10,772 Hispanic ancestry individuals	up to 196,766 European ancestry individuals	11p15.4	11	8640969	TRIM66	TRIM66	ENSG00000166436	missense_variant	1e-16	16		0.0157	[0.012-0.019] unit increase	body mass index	Hematological measurement	11_8662516	rs11042023	rs11042023-?	?	T	C	0.666667	0.333333	0.388889	0.611111	0.388889	0.611111	T:0.333333	C:0.666667	0.6395	,V+K-,V+P-	TRIM66
Nat Genet	Genome-wide meta-analysis identifies 11 new loci for anthropometric traits and provides insights into genetic architecture.	Obesity	93,015 European ancestry overweight individuals, 32,858 European ancestry class I obese individuals, 9,889 European ancestry class II obese individuals, 2,896 European ancestry class III obese individuals, up to 65,840 European ancestry controls	65,332 European ancestry overweight individuals, 22,373 European ancestry class I obese individuals, 5,476 European ancestry class II obese individuals, 1,162 European ancestry class III obese individuals, up to 39,294 European ancestry controls	11p15.4	11	8640969	RPL27A	TRIM66	ENSG00000166436	missense_variant	1e-11	11	(Obesity class I)	1.07	[NR]	obesity	Metabolic disorder	11_8662516	rs11042023	rs11042023-C	C	T	C	0.666667	0.333333	0.388889	0.611111	0.388889	0.611111	T:0.333333	C:0.666667	0.65	,V+K-,V+P-	TRIM66
Hum Mol Genet	Meta-analysis of genome-wide association studies for body fat distribution in 694,649 individuals of European ancestry.	Body mass index	806,834 European ancestry individuals	NA	17q12	17	36586165	NA	GGNBP2, GGNBP2	ENSG00000278311, ENSG00000275099	synonymous_variant	8e-23	22.0969		0.0161	[0.013-0.019] unit decrease	body mass index	Body measurement	17_34942595	rs1106908	rs1106908-A	A	G	A	0.472222	0.527778	0.558824	0.441176	0.222222	0.777778	G:0.694444	A:0.305556	0.4454	P+K-,V+K-,	GGNBP2
Am J Hum Genet	Genome-wide Association Study Identifies 27 Loci Influencing Concentrations of Circulating Cytokines and Growth Factors.	Macrophage Migration Inhibitory Factor levels	3,494 Finnish ancestry individuals	NA	19q13.42	19	53807836	NR	NLRP12	ENSG00000142405	non_coding_transcript_exon_variant	8e-06	5.09691		0.1284	[0.072-0.185] SD units decrease	macrophage migration inhibitory factor measurement	Other measurement	19_54311090	rs11084300	rs11084300-C	C	C	T	0.45	0.55	0.1	0.9	0.5	0.5	C:0.441176	T:0.558824	NR	P-K+,,V+P-	NLRP12
Transl Psychiatry	Genome-wide association study of dietary intake in the UK biobank study and its associations with schizophrenia and other traits.	Lamb consumption	335,576 European ancestry individuals	NA	22q13.2	22	41357599	L3MBTL2, CHADL, RANGAP1, ZC3H7B, TEF, PHF5A	ZC3H7B	ENSG00000100403	3_prime_UTR_variant	3e-08	7.52288		0.0149984	[0.0097-0.0203] unit increase	diet measurement	Biological process	22_41753603	rs11090045	rs11090045-G	G	G	A	0.555556	0.444444	0.277778	0.722222	0.388889	0.611111	G:0.7	A:0.3	NR	,,V+P-	ZC3H7B
Am J Hum Genet	Leveraging Polygenic Functional Enrichment to Improve GWAS Power.	Neuroticism	approximately 372,000 European ancestry individuals	NA	22q13.2	22	41357599		ZC3H7B	ENSG00000100403	3_prime_UTR_variant	3e-12	11.5229		NA		neuroticism measurement	Biological process	22_41753603	rs11090045	rs11090045-A	A	G	A	0.555556	0.444444	0.277778	0.722222	0.388889	0.611111	G:0.7	A:0.3	NR	,,V+P-	ZC3H7B
Nat Genet	Gene discovery and polygenic prediction from a genome-wide association study of educational attainment in 1.1 million individuals.	Self-reported math ability	564,698 European ancestry individuals	NA	22q13.2	22	41357599	Intergenic	ZC3H7B	ENSG00000100403	3_prime_UTR_variant	1e-32	32		0.0251	[0.021-0.029] unit increase	mathematical ability	Other measurement	22_41753603	rs11090045	rs11090045-?	?	G	A	0.555556	0.444444	0.277778	0.722222	0.388889	0.611111	G:0.7	A:0.3	0.6923	,,V+P-	ZC3H7B
Nat Commun	Item-level analyses reveal genetic heterogeneity in neuroticism.	Feeling nervous	373,121 European ancestry individuals	NA	22q13.2	22	41357599	SLC25A17	ZC3H7B	ENSG00000100403	3_prime_UTR_variant	3e-08	7.52288		5.55	z score increase	feeling nervous measurement	Other measurement	22_41753603	rs11090045	rs11090045-?	?	G	A	0.555556	0.444444	0.277778	0.722222	0.388889	0.611111	G:0.7	A:0.3	0.30231	,,V+P-	ZC3H7B
Nat Commun	Item-level analyses reveal genetic heterogeneity in neuroticism.	Feeling tense	371,318 European ancestry individuals	NA	22q13.2	22	41357599	PHF5A	ZC3H7B	ENSG00000100403	3_prime_UTR_variant	2e-10	9.69897		6.38	z score increase	feeling tense measurement	Other measurement	22_41753603	rs11090045	rs11090045-A	A	G	A	0.555556	0.444444	0.277778	0.722222	0.388889	0.611111	G:0.7	A:0.3	0.30231	,,V+P-	ZC3H7B
Nat Commun	Item-level analyses reveal genetic heterogeneity in neuroticism.	Neurociticism	380,506 European ancestry individuals	NA	22q13.2	22	41357599	SLC25A17	ZC3H7B	ENSG00000100403	3_prime_UTR_variant	4e-14	13.3979		7.56	z score increase	neuroticism measurement	Other measurement	22_41753603	rs11090045	rs11090045-A	A	G	A	0.555556	0.444444	0.277778	0.722222	0.388889	0.611111	G:0.7	A:0.3	0.30231	,,V+P-	ZC3H7B
Nat Genet	Minimal phenotyping yields genome-wide association signals of low specificity for major depression.	Neuroticism	274,107 British ancestry individuals	NA	22q13.2	22	41357599	NR	ZC3H7B	ENSG00000100403	3_prime_UTR_variant	1e-11	11		0.01321	[0.0094-0.017] unit increase	neurotic disorder	Other measurement	22_41753603	rs11090045	rs11090045-A	A	G	A	0.555556	0.444444	0.277778	0.722222	0.388889	0.611111	G:0.7	A:0.3	0.3031	,,V+P-	ZC3H7B
Nat Genet	Association analysis in over 329,000 individuals identifies 116 independent variants influencing neuroticism.	Neuroticism	329,821 European ancestry individuals	122,867 European ancestry individuals	22q13.2	22	41357599	ACO2, C22orf46, CHADL, CSDC2, DESI1, EP300, L3MBTL2, LOC100506562, MEI1, NHP2L1, PHF5A, PMM1, POLR3H, RANGAP1, RBX1, TEF, TOB2, XRCC6, ZC3H7B	ZC3H7B	ENSG00000100403	3_prime_UTR_variant	3e-18	17.5229		8.723	z score increase	neuroticism measurement	Other measurement	22_41753603	rs11090045	rs11090045-A	A	G	A	0.555556	0.444444	0.277778	0.722222	0.388889	0.611111	G:0.7	A:0.3	0.30231	,,V+P-	ZC3H7B
Nat Genet	Meta-analysis of genome-wide association studies for neuroticism in 449,484 individuals identifies novel genetic loci and pathways.	Neuroticism	449,484 European ancestry individuals	NA	22q13.2	22	41357599	NR	ZC3H7B	ENSG00000100403	3_prime_UTR_variant	3e-18	17.5229		8.71	z score increase	neuroticism measurement	Other measurement	22_41753603	rs11090045	rs11090045-A	A	G	A	0.555556	0.444444	0.277778	0.722222	0.388889	0.611111	G:0.7	A:0.3	NR	,,V+P-	ZC3H7B
Nat Genet	Gene discovery and polygenic prediction from a genome-wide association study of educational attainment in 1.1 million individuals.	Self-reported math ability (MTAG)	670,471 European ancestry individuals	NA	22q13.2	22	41357599	Intergenic	ZC3H7B	ENSG00000100403	3_prime_UTR_variant	1e-32	32	(MTAG)	0.0231	[0.019-0.027] unit decrease	mathematical ability	Other measurement	22_41753603	rs11090045	rs11090045-A	A	G	A	0.555556	0.444444	0.277778	0.722222	0.388889	0.611111	G:0.7	A:0.3	0.3077	,,V+P-	ZC3H7B
Acta Psychiatr Scand	Genome-wide association study of the sensitivity to environmental stress and adversity (SESA) neuroticism cluster.	Sensitivity to environmental stress and adversity	351,827 European ancestry individuals	NA	22q13.2	22	41357599	NR	ZC3H7B	ENSG00000100403	3_prime_UTR_variant	6e-09	8.22185		0.01507	NR unit increase	neuroticism measurement	Other measurement	22_41753603	rs11090045	rs11090045-A	A	G	A	0.555556	0.444444	0.277778	0.722222	0.388889	0.611111	G:0.7	A:0.3	NR	,,V+P-	ZC3H7B
Nat Genet	Meta-analysis of genome-wide association studies for neuroticism in 449,484 individuals identifies novel genetic loci and pathways.	Worry	348,219 European ancestry individuals	NA	22q13.2	22	41357599	NR	ZC3H7B	ENSG00000100403	3_prime_UTR_variant	1e-11	11		0.01788	[0.013-0.023] unit increase	anxiety	Other measurement	22_41753603	rs11090045	rs11090045-A	A	G	A	0.555556	0.444444	0.277778	0.722222	0.388889	0.611111	G:0.7	A:0.3	NR	,,V+P-	ZC3H7B
Circ Cardiovasc Genet	Genome-wide association study identifies novel loci associated with concentrations of four plasma phospholipid fatty acids in the de novo lipogenesis pathway: results from the Cohorts for Heart and Aging Research in Genomic Epidemiology (CHARGE) consortium.	Stearic acid (18:0) levels	8,961 European ancestry individuals		1q32.3	1	211744902	LPGAT1	LPGAT1	ENSG00000123684	3_prime_UTR_variant	3e-09	8.52288		0.168	[0.113-0.223] unit decrease	fatty acid measurement	Lipid or lipoprotein measurement	1_211918244	rs11119805	rs11119805-A	A	T	A	0	1	0.266667	0.733333	0.192308	0.807692	T:1	A:0	0.123	,,V-P+	LPGAT1
Cell	The Allelic Landscape of Human Blood Cell Trait Variation and Links to Common Complex Disease.	Hemoglobin concentration	172,925 European ancestry individuals	NA	1q42.2	1	231335026	EXOC8	EXOC8	ENSG00000116903	3_prime_UTR_variant	4e-13	12.3979		0.0266563	[0.019-0.034] unit increase	hemoglobin measurement	Hematological measurement	1_231470772	rs11122272	rs11122272-G	G	A	G	0.458333	0.541667	0.0909091	0.909091	0.666667	0.333333	A:0.666667	G:0.333333	0.6284	P-K+,,V+P-	EXOC8
Mol Neurobiol	A Pooling Genome-Wide Association Study Combining a Pathway Analysis for Typical Sporadic Parkinson's Disease in the Han Population of Chinese Mainland.	Parkinson's disease	250 Han Chinese ancestry cases, 250 Han Chinese ancestry controls	NA	2q32.2	2	189032668	COL5A2	COL5A2	ENSG00000204262	3_prime_UTR_variant	1e-06	6		2.79	[1.94-4.03]	Parkinson's disease	Neurological disorder	2_189897394	rs11186	rs11186-?	?	A	C	0.25	0.75	0.0588235	0.941176	0.235294	0.764706	A:1	C:0	NR	,,V+P-	COL5A2
PLoS One	Identification of 613 new loci associated with heel bone mineral density and a polygenic risk score for bone mineral density, osteoporosis and fracture.	Heel bone mineral density	394,929 European ancestry individuals	NA	12q23.3	12	108592200		TMEM119	ENSG00000183160	missense_variant	2e-10	9.69897		0.038077	[0.026-0.051] unit increase	heel bone mineral density	Other measurement	12_108985976	rs112073168	rs112073168-?	?	G	A	0	1	0.142857	0.857143	0	1	G:0.916667	A:0.0833333	NR	P+K-,,V-P+	TMEM119
Am J Hum Genet	Leveraging Polygenic Functional Enrichment to Improve GWAS Power.	Heel bone mineral density	approximately 446,000 European ancestry individuals	NA	12q23.3	12	108592200		TMEM119	ENSG00000183160	missense_variant	4e-13	12.3979		NA		heel bone mineral density	Other measurement	12_108985976	rs112073168	rs112073168-?	?	G	A	0	1	0.142857	0.857143	0	1	G:0.916667	A:0.0833333	NR	P+K-,,V-P+	TMEM119
Nat Genet	An atlas of genetic influences on osteoporosis in humans and mice.	Heel bone mineral density	426,824 British ancestry individuals	NA	12q23.3	12	108592200	TMEM119	TMEM119	ENSG00000183160	missense_variant	1e-10	10		0.0364832	[0.025-0.048] unit increase	heel bone mineral density	Other measurement	12_108985976	rs112073168	rs112073168-G	G	G	A	0	1	0.142857	0.857143	0	1	G:0.916667	A:0.0833333	0.973181	P+K-,,V-P+	TMEM119
Nat Genet	Analysis of five chronic inflammatory diseases identifies 27 new associations and highlights disease-specific patterns at shared loci.	Chronic inflammatory diseases (ankylosing spondylitis, Crohn's disease, psoriasis, primary sclerosing cholangitis, ulcerative colitis) (pleiotropy)	8,726 European ancestry ankylosing spondylitis cases, 19,085 European ancestry Crohnâ€™s disease cases, 6,530 European ancestry psoriasis cases, 3,408 European ancestry primary sclerosing cholangitis cases, 14,513 European ancestry ulcerative colitis cases, 34,213 European ancestry controls	NA	11q12.2	11	61008737	CD6	CD6	ENSG00000013725	missense_variant	5e-15	14.301	(subset analysis)	NA		ankylosing spondylitis, psoriasis, ulcerative colitis, Crohn's disease, sclerosing cholangitis	Digestive system disorder	11_60776209	rs11230563	rs11230563-?	?	C	T	0.138889	0.861111	0.472222	0.527778	0.194444	0.805556	C:0.611111	T:0.388889	NR	P+K-,,V-P+	CD6
Nat Genet	Genome-wide association study implicates immune activation of multiple integrin genes in inflammatory bowel disease.	Inflammatory bowel disease	25,042 European and unknown ancestry cases, 34,915 European and unknown ancestry controls	NA	11q12.2	11	61008737	CD6	CD6	ENSG00000013725	missense_variant	2e-06	5.69897		NA		inflammatory bowel disease	Digestive system disorder	11_60776209	rs11230563	rs11230563-?	?	C	T	0.138889	0.861111	0.472222	0.527778	0.194444	0.805556	C:0.611111	T:0.388889		P+K-,,V-P+	CD6
Nature	Host-microbe interactions have shaped the genetic architecture of inflammatory bowel disease.	Inflammatory bowel disease	12,924 European ancestry cases, 21,442 European ancestry controls	25,683 European ancestry cases, 17,015 European ancestry controls	11q12.2	11	61008737	CD5, CD6, PTGDR2	CD6	ENSG00000013725	missense_variant	9e-13	12.0458		1.085	[1.053-1.118]	inflammatory bowel disease	Digestive system disorder	11_60776209	rs11230563	rs11230563-C	C	C	T	0.138889	0.861111	0.472222	0.527778	0.194444	0.805556	C:0.611111	T:0.388889	0.654	P+K-,,V-P+	CD6
Nat Genet	Association analyses identify 38 susceptibility loci for inflammatory bowel disease and highlight shared genetic risk across populations.	Crohn's disease	5,956 European ancestry cases, 14,927 European ancestry controls	14,594 European ancestry cases, 26,715 European ancestry controls, 151 Iranian ancestry cases, 342 Iranian ancestry controls, 184 Indian ancestry cases, 990 Indian ancestry controls, 1,690 East Asian ancestry cases, 3,719 East Asian ancestry controls	11q12.2	11	61008737	NR	CD6	ENSG00000013725	missense_variant	4e-11	10.3979	(EA)	1.08838	[1.06-1.11]	Crohn's disease	Digestive system disorder	11_60776209	rs11230563	rs11230563-G	G	C	T	0.138889	0.861111	0.472222	0.527778	0.194444	0.805556	C:0.611111	T:0.388889	0.65	P+K-,,V-P+	CD6
Nat Genet	Association analyses identify 38 susceptibility loci for inflammatory bowel disease and highlight shared genetic risk across populations.	Inflammatory bowel disease	12,882 European ancestry cases, 21,770 European ancestry controls	25,273 European ancestry cases, 26,715 European ancestry controls, 548 Iranian ancestry cases, 342 Iranian ancestry control, 1,423 Indian ancestry cases, 990 Indian ancestry controls, 2,824 East Asian ancestry cases, 3,719 East Asian ancestry controls	11q12.2	11	61008737	NR	CD6	ENSG00000013725	missense_variant	2e-14	13.699	(EA)	1.08458		inflammatory bowel disease	Digestive system disorder	11_60776209	rs11230563	rs11230563-G	G	C	T	0.138889	0.861111	0.472222	0.527778	0.194444	0.805556	C:0.611111	T:0.388889	0.65	P+K-,,V-P+	CD6
Nat Genet	Association analyses identify 38 susceptibility loci for inflammatory bowel disease and highlight shared genetic risk across populations.	Ulcerative colitis	6,968 European ancestry cases, 20,464 European ancestry controls	10,679 European ancestry cases, 26,715 European ancestry controls, 397 Iranian ancestry cases, 342 Iranian ancestry controls, 1,239 Indian ancestry cases, 990 Indian ancestry controls, 1,134 East Asian ancestry cases, 3,719 East Asian ancestry controls	11q12.2	11	61008737	NR	CD6	ENSG00000013725	missense_variant	2e-08	7.69897	(EA)	1.07796		ulcerative colitis	Immune system disorder	11_60776209	rs11230563	rs11230563-G	G	C	T	0.138889	0.861111	0.472222	0.527778	0.194444	0.805556	C:0.611111	T:0.388889	0.65	P+K-,,V-P+	CD6
Am J Hum Genet	Leveraging Polygenic Functional Enrichment to Improve GWAS Power.	Height	approximately 458,000 European ancestry individuals	NA	11q13.5	11	77211901		MYO7A	ENSG00000137474	synonymous_variant	4e-11	10.3979		NA		body height	Other measurement	11_76922946	rs11237123	rs11237123-?	?	G	A	0.166667	0.833333	0.0555556	0.944444	0	1	G:0.972222	A:0.0277778	NR	,V+K-,	MYO7A
Arthritis Rheumatol	Identification of a Systemic Lupus Erythematosus Risk Locus Spanning ATG16L2, FCHSD2, and P2RY2 in Koreans.	Systemic lupus erythematosus	1,174 Korean ancestry cases, 4,246 Korean ancestry controls	739 Korean ancestry cases, 677 Chinese ancestry cases, 436 Korean ancestry controls, 709 Chinese ancestry controls	11q24.3	11	128459064	ETS1	ETS1	ENSG00000134954	3_prime_UTR_variant	7e-12	11.1549		1.39	1.26-1.52	systemic lupus erythematosus	Immune system disorder	11_128328959	rs1128334	rs1128334-?	?	C	T	0.0277778	0.972222	0.15625	0.84375	0.233333	0.766667	C:1	T:0	NR	,V-K+,	ETS1
PLoS Genet	Genome-wide association study in Asian populations identifies variants in ETS1 and WDFY4 associated with systemic lupus erythematosus.	Systemic lupus erythematosus	314 Chinese ancestry cases, 1,484 Chinese ancestry controls	2,630 Chinese ancestry cases, 2,155 Chinese ancestry controls, 314 Thai ancestry cases, 519 Thai ancestry controls	11q24.3	11	128459064	ETS1	ETS1	ENSG00000134954	3_prime_UTR_variant	2e-11	10.699		1.29	[1.20-1.39]	systemic lupus erythematosus	Immune system disorder	11_128328959	rs1128334	rs1128334-A	A	C	T	0.0277778	0.972222	0.15625	0.84375	0.233333	0.766667	C:1	T:0	0.35	,V-K+,	ETS1
Nat Commun	Characterizing rare and low-frequency height-associated variants in the Japanese population.	Height	159,095 Japanese ancestry individuals	32,692 Japanese ancestry individuals	10q25.2	10	112150963	GPAM	GPAM	ENSG00000119927	3_prime_UTR_variant	3e-07	6.52288		0.0174052	[0.011-0.024] unit increase	body height	Lipid or lipoprotein measurement	10_113910721	rs1129555	rs1129555-?	?	A	G	0.888889	0.111111	0.638889	0.361111	0.882353	0.117647	A:1	G:0	NR	P-K+,,V+P-	GPAM
Nature	Genetic analyses of diverse populations improves discovery for complex traits.	High density lipoprotein cholesterol levels	10,085 African American individuals, 17,751 Hispanic/Latino individuals, 2,378 Asian ancestry individuals, 1,912 Native Hawaiian ancestry individuals, 604 Native American ancestry individuals, 333 individuals	NA	10q25.2	10	112150963	NR	GPAM	ENSG00000119927	3_prime_UTR_variant	1e-07	7		0.644661	[0.41-0.88] unit decrease	high density lipoprotein cholesterol measurement	Lipid or lipoprotein measurement	10_113910721	rs1129555	rs1129555-?	?	A	G	0.888889	0.111111	0.638889	0.361111	0.882353	0.117647	A:1	G:0	NR	P-K+,,V+P-	GPAM
Nature	Genetic analyses of diverse populations improves discovery for complex traits.	Total cholesterol levels	10,137 African American individuals, 17,802 Hispanic/Latino individuals, 2,387 Asian ancestry individuals, 1,915 Native Hawaiian ancestry individuals, 604 Native American ancestry individuals, 340 individuals	NA	10q25.2	10	112150963	NR	GPAM	ENSG00000119927	3_prime_UTR_variant	7e-08	7.1549		2.03816	[1.3-2.78] unit decrease	total cholesterol measurement	Lipid or lipoprotein measurement	10_113910721	rs1129555	rs1129555-A	A	A	G	0.888889	0.111111	0.638889	0.361111	0.882353	0.117647	A:1	G:0	NR	P-K+,,V+P-	GPAM
Nat Genet	A large electronic-health-record-based genome-wide study of serum lipids.	High density lipoprotein cholesterol levels	76,627 European ancestry individuals, 7,795 Hispanic individuals, 6,855 East Asian ancestry individuals, 2,958 African American individuals, 439 South Asian ancestry individuals	NA	10q25.2	10	112150963	NR	GPAM	ENSG00000119927	3_prime_UTR_variant	7e-11	10.1549	(EA)	0.027	unit increase	high density lipoprotein cholesterol measurement	Lipid or lipoprotein measurement	10_113910721	rs1129555	rs1129555-A	A	A	G	0.888889	0.111111	0.638889	0.361111	0.882353	0.117647	A:1	G:0	0.3	P-K+,,V+P-	GPAM
Nat Genet	A large electronic-health-record-based genome-wide study of serum lipids.	High density lipoprotein cholesterol levels	76,627 European ancestry individuals, 7,795 Hispanic individuals, 6,855 East Asian ancestry individuals, 2,958 African American individuals, 439 South Asian ancestry individuals	NA	10q25.2	10	112150963	NR	GPAM	ENSG00000119927	3_prime_UTR_variant	5e-17	16.301		0.031	unit increase	high density lipoprotein cholesterol measurement	Lipid or lipoprotein measurement	10_113910721	rs1129555	rs1129555-A	A	A	G	0.888889	0.111111	0.638889	0.361111	0.882353	0.117647	A:1	G:0	NR	P-K+,,V+P-	GPAM
Nat Genet	The impact of low-frequency and rare variants on lipid levels.	LDL cholesterol	up 62,166 European ancestry individuals	NA	10q25.2	10	112150963	GPAM	GPAM	ENSG00000119927	3_prime_UTR_variant	5e-07	6.30103		0.035	[0.021-0.049] s.d. increase	low density lipoprotein cholesterol measurement	Lipid or lipoprotein measurement	10_113910721	rs1129555	rs1129555-A	A	A	G	0.888889	0.111111	0.638889	0.361111	0.882353	0.117647	A:1	G:0	0.27	P-K+,,V+P-	GPAM
Hum Mol Genet	Association analyses of East Asian individuals and trans-ancestry analyses with European individuals reveal new loci associated with cholesterol and triglyceride levels.	LDL cholesterol levels	32,285 East Asian ancestry individuals, 173,082 European ancestry individuals	8,478 Chinese ancestry individuals	10q25.2	10	112150963	GPAM	GPAM	ENSG00000119927	3_prime_UTR_variant	1e-15	15	(Trans-ethnic initial)	0.0303	[0.022-0.038] unit increase (EA Beta value)	low density lipoprotein cholesterol measurement	Lipid or lipoprotein measurement	10_113910721	rs1129555	rs1129555-A	A	A	G	0.888889	0.111111	0.638889	0.361111	0.882353	0.117647	A:1	G:0	0.323	P-K+,,V+P-	GPAM
Nat Genet	A large electronic-health-record-based genome-wide study of serum lipids.	Low density lipoprotein cholesterol levels	76,627 European ancestry individuals, 7,795 Hispanic individuals, 6,855 East Asian ancestry individuals, 2,958 African American individuals, 439 South Asian ancestry individuals	NA	10q25.2	10	112150963	NR	GPAM	ENSG00000119927	3_prime_UTR_variant	2e-18	17.699		0.041	unit increase	low density lipoprotein cholesterol measurement	Lipid or lipoprotein measurement	10_113910721	rs1129555	rs1129555-A	A	A	G	0.888889	0.111111	0.638889	0.361111	0.882353	0.117647	A:1	G:0	NR	P-K+,,V+P-	GPAM
Nat Genet	A large electronic-health-record-based genome-wide study of serum lipids.	Low density lipoprotein cholesterol levels	76,627 European ancestry individuals, 7,795 Hispanic individuals, 6,855 East Asian ancestry individuals, 2,958 African American individuals, 439 South Asian ancestry individuals	NA	10q25.2	10	112150963	NR	GPAM	ENSG00000119927	3_prime_UTR_variant	3e-19	18.5229	(EA)	0.046	unit increase	low density lipoprotein cholesterol measurement	Lipid or lipoprotein measurement	10_113910721	rs1129555	rs1129555-A	A	A	G	0.888889	0.111111	0.638889	0.361111	0.882353	0.117647	A:1	G:0	0.3	P-K+,,V+P-	GPAM
Nat Genet	A large electronic-health-record-based genome-wide study of serum lipids.	Total cholesterol levels	76,627 European ancestry individuals, 7,795 Hispanic individuals, 6,855 East Asian ancestry individuals, 2,958 African American individuals, 439 South Asian ancestry individuals	NA	10q25.2	10	112150963	NR	GPAM	ENSG00000119927	3_prime_UTR_variant	5e-19	18.301	(EA)	0.045	unit increase	total cholesterol measurement	Lipid or lipoprotein measurement	10_113910721	rs1129555	rs1129555-A	A	A	G	0.888889	0.111111	0.638889	0.361111	0.882353	0.117647	A:1	G:0	0.3	P-K+,,V+P-	GPAM
Nat Genet	A large electronic-health-record-based genome-wide study of serum lipids.	Total cholesterol levels	76,627 European ancestry individuals, 7,795 Hispanic individuals, 6,855 East Asian ancestry individuals, 2,958 African American individuals, 439 South Asian ancestry individuals	NA	10q25.2	10	112150963	NR	GPAM	ENSG00000119927	3_prime_UTR_variant	3e-19	18.5229		0.041	unit increase	total cholesterol measurement	Lipid or lipoprotein measurement	10_113910721	rs1129555	rs1129555-A	A	A	G	0.888889	0.111111	0.638889	0.361111	0.882353	0.117647	A:1	G:0	NR	P-K+,,V+P-	GPAM
Hum Mol Genet	Association analyses of East Asian individuals and trans-ancestry analyses with European individuals reveal new loci associated with cholesterol and triglyceride levels.	Total cholesterol levels	32,576 East Asian ancestry individuals, 187,365 European ancestry individuals	10,855 Chinese ancestry individuals	10q25.2	10	112150963	GPAM	GPAM	ENSG00000119927	3_prime_UTR_variant	2e-18	17.699	(Trans-ethnic initial)	0.0317	[0.024-0.039] unit increase (EA Beta values)	total cholesterol measurement	Lipid or lipoprotein measurement	10_113910721	rs1129555	rs1129555-A	A	A	G	0.888889	0.111111	0.638889	0.361111	0.882353	0.117647	A:1	G:0	0.323	P-K+,,V+P-	GPAM
Nat Genet	A large electronic-health-record-based genome-wide study of serum lipids.	Triglycerides	76,627 European ancestry individuals, 7,795 Hispanic individuals, 6,855 East Asian ancestry individuals, 2,958 African American individuals, 439 South Asian ancestry individuals	NA	10q25.2	10	112150963	NR	GPAM	ENSG00000119927	3_prime_UTR_variant	9e-06	5.04576	(EA)	0.02	unit decrease	triglyceride measurement	Lipid or lipoprotein measurement	10_113910721	rs1129555	rs1129555-A	A	A	G	0.888889	0.111111	0.638889	0.361111	0.882353	0.117647	A:1	G:0	0.3	P-K+,,V+P-	GPAM
Nat Genet	A large electronic-health-record-based genome-wide study of serum lipids.	Triglycerides	76,627 European ancestry individuals, 7,795 Hispanic individuals, 6,855 East Asian ancestry individuals, 2,958 African American individuals, 439 South Asian ancestry individuals	NA	10q25.2	10	112150963	NR	GPAM	ENSG00000119927	3_prime_UTR_variant	2e-07	6.69897		0.021	unit decrease	triglyceride measurement	Other measurement	10_113910721	rs1129555	rs1129555-?	?	A	G	0.888889	0.111111	0.638889	0.361111	0.882353	0.117647	A:1	G:0	NR	P-K+,,V+P-	GPAM
Oncotarget	Bayesian and frequentist analysis of an Austrian genome-wide association study of colorectal cancer and advanced adenomas.	Colorectal adenoma (advanced)	636 Austrian ancestry cases, 4,294 European ancestry controls	NA	10p11.21	10	35010157	Intergenic	CUL2	ENSG00000108094	3_prime_UTR_variant	9e-06	5.04576		1.748	[NR]	colorectal adenoma	Cancer	10_35299085	rs1131510	rs1131510-?	?	C	T	0	1	0.176471	0.823529	0.0833333	0.916667	C:1	T:0		,,V-P+	CUL2
Nat Genet	Protein-altering variants associated with body mass index implicate pathways that control energy intake and expenditure in obesity.	Body mass index	up to 449,889 European ancestry individuals, up to 29,398 South Asian ancestry individuals, up to 27,610 African American individuals, up to 8,839 East Asian individuals, up to 10,772 Hispanic ancestry individuals	up to 196,766 European ancestry individuals	14q32.32	14	102875712	TRAF3, XRCC3	TRAF3	ENSG00000131323	missense_variant	2e-16	15.699		0.0172	[0.013-0.021] unit increase	body mass index	Body measurement	14_103342049	rs1131877	rs1131877-C	C	T	C	0.0555556	0.944444	0.264706	0.735294	0.138889	0.861111	T:0.833333	C:0.166667	0.2518	,,V-P+	TRAF3
Diabetes	Phenotypic and Genetic Characterization of Lower LDL-C and Increased Type-2 Diabetes Risk in the UK Biobank.	Low density lipoprotein cholesterol levels	431,167 European ancestry individuals	NA	8q24.3	8	143977246	NR	PARP10	ENSG00000178685	3_prime_UTR_variant	2e-34	33.699		0.0243881	[0.02-0.028] unit decrease	low density lipoprotein cholesterol measurement	Lipid or lipoprotein measurement	8_145051414	rs1134027	rs1134027-G	G	G	A	0.416667	0.583333	0.527778	0.472222	0.235294	0.764706	G:0.5	A:0.5	0.630063	P+K-,,	PARP10
Circ Res	Identification of 64 Novel Genetic Loci Provides an Expanded View on the Genetic Architecture of Coronary Artery Disease.	Coronary artery disease	88,192 cases, 162,544 controls	34,541 cases, 261,984 controls	17q25.1	17	75930040	FBF1	FBF1, AC087289.3	ENSG00000188878, ENSG00000267426	missense_variant	1e-07	7		0.0403	[0.025-0.055] unit decrease	coronary artery disease	Cardiovascular disease	17_73926121	rs1135889	rs1135889-A	A	C	A	0.111111	0.888889	0.333333	0.666667	0.194444	0.805556	C:0.805556	A:0.194444	0.2235	,,V-P+	FBF1
Am J Hum Genet	Leveraging Polygenic Functional Enrichment to Improve GWAS Power.	Mean corpuscular hemoglobin	approximately 443,000 European ancestry individuals	NA	9q34.3	9	137205865		NDOR1	ENSG00000188566	missense_variant	4e-53	52.3979		NA		mean corpuscular hemoglobin	Hematological measurement	9_140100317	rs113809617	rs113809617-?	?	C	G	0.0555556	0.944444	0.25	0.75	0.111111	0.888889	C:0.861111	G:0.138889	NR	,,V-P+	NDOR1
Am J Hum Genet	Leveraging Polygenic Functional Enrichment to Improve GWAS Power.	Red blood cell count	approximately 445,000 European ancestry individuals	NA	9q34.3	9	137205865		NDOR1	ENSG00000188566	missense_variant	1e-12	12		NA		erythrocyte count	Hematological measurement	9_140100317	rs113809617	rs113809617-?	?	C	G	0.0555556	0.944444	0.25	0.75	0.111111	0.888889	C:0.861111	G:0.138889	NR	,,V-P+	NDOR1
Cell	The Allelic Landscape of Human Blood Cell Trait Variation and Links to Common Complex Disease.	High light scatter reticulocyte count	170,761 European ancestry individuals	NA	9q34.3	9	137205865	NDOR1	NDOR1	ENSG00000188566	missense_variant	3e-14	13.5229		0.0411956	[0.031-0.052] unit increase	reticulocyte count	Hematological measurement	9_140100317	rs113809617	rs113809617-G	G	C	G	0.0555556	0.944444	0.25	0.75	0.111111	0.888889	C:0.861111	G:0.138889	0.1335	,,V-P+	NDOR1
Cell	The Allelic Landscape of Human Blood Cell Trait Variation and Links to Common Complex Disease.	High light scatter reticulocyte percentage of red cells	170,763 European ancestry individuals	NA	9q34.3	9	137205865	NDOR1	NDOR1	ENSG00000188566	missense_variant	2e-16	15.699		0.0446655	[0.034-0.055] unit increase	reticulocyte count	Hematological measurement	9_140100317	rs113809617	rs113809617-G	G	C	G	0.0555556	0.944444	0.25	0.75	0.111111	0.888889	C:0.861111	G:0.138889	0.1335	,,V-P+	NDOR1
Cell	The Allelic Landscape of Human Blood Cell Trait Variation and Links to Common Complex Disease.	Mean corpuscular hemoglobin	172,332 European ancestry individuals	NA	9q34.3	9	137205865	NDOR1	NDOR1	ENSG00000188566	missense_variant	6e-21	20.2218		0.0502589	[0.04-0.061] unit increase	mean corpuscular hemoglobin	Hematological measurement	9_140100317	rs113809617	rs113809617-G	G	C	G	0.0555556	0.944444	0.25	0.75	0.111111	0.888889	C:0.861111	G:0.138889	0.1334	,,V-P+	NDOR1
Cell	The Allelic Landscape of Human Blood Cell Trait Variation and Links to Common Complex Disease.	Mean corpuscular hemoglobin concentration	172,851 European ancestry individuals	NA	9q34.3	9	137205865	NDOR1	NDOR1	ENSG00000188566	missense_variant	7e-09	8.1549		0.0303386	[0.02-0.041] unit increase	mean corpuscular hemoglobin concentration	Hematological measurement	9_140100317	rs113809617	rs113809617-G	G	C	G	0.0555556	0.944444	0.25	0.75	0.111111	0.888889	C:0.861111	G:0.138889	0.1337	,,V-P+	NDOR1
Cell	The Allelic Landscape of Human Blood Cell Trait Variation and Links to Common Complex Disease.	Mean corpuscular volume	172,433 European ancestry individuals	NA	9q34.3	9	137205865	NDOR1	NDOR1	ENSG00000188566	missense_variant	8e-16	15.0969		0.0430347	[0.033-0.054] unit increase	mean corpuscular volume	Hematological measurement	9_140100317	rs113809617	rs113809617-G	G	C	G	0.0555556	0.944444	0.25	0.75	0.111111	0.888889	C:0.861111	G:0.138889	0.1335	,,V-P+	NDOR1
Cell	The Allelic Landscape of Human Blood Cell Trait Variation and Links to Common Complex Disease.	Reticulocyte count	170,641 European ancestry individuals	NA	9q34.3	9	137205865	NDOR1	NDOR1	ENSG00000188566	missense_variant	7e-14	13.1549		0.0407347	[0.03-0.051] unit increase	reticulocyte count	Hematological measurement	9_140100317	rs113809617	rs113809617-G	G	C	G	0.0555556	0.944444	0.25	0.75	0.111111	0.888889	C:0.861111	G:0.138889	0.1334	,,V-P+	NDOR1
Cell	The Allelic Landscape of Human Blood Cell Trait Variation and Links to Common Complex Disease.	Reticulocyte fraction of red cells	170,690 European ancestry individuals	NA	9q34.3	9	137205865	NDOR1	NDOR1	ENSG00000188566	missense_variant	7e-18	17.1549		0.04677	[0.036-0.057] unit increase	reticulocyte count	Hematological measurement	9_140100317	rs113809617	rs113809617-G	G	C	G	0.0555556	0.944444	0.25	0.75	0.111111	0.888889	C:0.861111	G:0.138889	0.1334	,,V-P+	NDOR1
Am J Hum Genet	Leveraging Polygenic Functional Enrichment to Improve GWAS Power.	White blood cell count	approximately 444,000 European ancestry individuals	NA	16p13.3	16	4426088		DNAJA3	ENSG00000103423	missense_variant	2e-09	8.69897		NA		leukocyte count	Inflammatory measurement	16_4476089	rs1139652	rs1139652-?	?	T	C	0.666667	0.333333	0.583333	0.416667	0.352941	0.647059	T:0.444444	C:0.555556	NR	,V+K-,	DNAJA3
Hum Mol Genet	Meta-analysis of genome-wide association studies for body fat distribution in 694,649 individuals of European ancestry.	Waist-hip ratio	697,734 European ancestry individuals	NA	16p13.3	16	4434395	NA	DNAJA3	ENSG00000103423	missense_variant	1e-13	13		0.0147	[0.011-0.019] unit increase	waist-hip ratio	Body measurement	16_4484396	rs1139653	rs1139653-A	A	A	T	0.694444	0.305556	0.638889	0.361111	0.416667	0.583333	A:0.5	T:0.5	0.2851	,V+K-,	DNAJA3
Hum Mol Genet	Meta-analysis of genome-wide association studies for body fat distribution in 694,649 individuals of European ancestry.	Waist-hip ratio	381,152 European female individuals	NA	16p13.3	16	4434395	NR	DNAJA3	ENSG00000103423	missense_variant	1e-13	13		0.0147	[0.011-0.019] unit increase	waist-hip ratio	Body measurement	16_4484396	rs1139653	rs1139653-A	A	A	T	0.694444	0.305556	0.638889	0.361111	0.416667	0.583333	A:0.5	T:0.5	0.2851	,V+K-,	DNAJA3
Hum Mol Genet	Meta-analysis of genome-wide association studies for body fat distribution in 694,649 individuals of European ancestry.	Waist-to-hip ratio adjusted for BMI	379,501 European ancestry female individuals	NA	16p13.3	16	4434395	NR	DNAJA3	ENSG00000103423	missense_variant	7e-20	19.1549		0.0181	[0.014-0.022] unit increase	BMI-adjusted waist-hip ratio	Body measurement	16_4484396	rs1139653	rs1139653-A	A	A	T	0.694444	0.305556	0.638889	0.361111	0.416667	0.583333	A:0.5	T:0.5	0.2851	,V+K-,	DNAJA3
Nat Genet	Protein-coding variants implicate novel genes related to lipid homeostasis contributing to body-fat distribution.	Waist-to-hip ratio adjusted for BMI (additive genetic model)	288,492 European ancestry individuals	132,177 European ancestry individuals	16p13.3	16	4434395	DNAJA3	DNAJA3	ENSG00000103423	missense_variant	1e-10	10		0.0163	[0.011-0.021] unit increase	BMI-adjusted waist-hip ratio	Body measurement	16_4484396	rs1139653	rs1139653-A	A	A	T	0.694444	0.305556	0.638889	0.361111	0.416667	0.583333	A:0.5	T:0.5	0.2762	,V+K-,	DNAJA3
Nat Genet	Protein-coding variants implicate novel genes related to lipid homeostasis contributing to body-fat distribution.	Waist-to-hip ratio adjusted for BMI (additive genetic model)	288,492 European ancestry individuals, up to 15,687 African American individuals, up to 29,315 South Asian ancestry individuals, up to 6,800 East Asian ancestry individuals, up to 4,075 Hispanic ancestry individuals	132,177 European ancestry individuals	16p13.3	16	4434395	DNAJA3	DNAJA3	ENSG00000103423	missense_variant	4e-10	9.39794		0.0151	[0.01-0.02] unit increase	BMI-adjusted waist-hip ratio	Body measurement	16_4484396	rs1139653	rs1139653-A	A	A	T	0.694444	0.305556	0.638889	0.361111	0.416667	0.583333	A:0.5	T:0.5	0.2841	,V+K-,	DNAJA3
Nat Genet	Protein-coding variants implicate novel genes related to lipid homeostasis contributing to body-fat distribution.	Waist-to-hip ratio adjusted for BMI (additive genetic model)	up to 157,516 European ancestry women, up to 180,131 African American, South Asian, East Asian and Hispanic ancestry women	up to 62,368 European ancestry women	16p13.3	16	4434395	DNAJA3	DNAJA3	ENSG00000103423	missense_variant	3e-08	7.52288		0.0185	[0.012-0.025] unit increase	BMI-adjusted waist-hip ratio	Other measurement	16_4484396	rs1139653	rs1139653-A	A	A	T	0.694444	0.305556	0.638889	0.361111	0.416667	0.583333	A:0.5	T:0.5	0.2821	,V+K-,	DNAJA3
Nat Genet	Protein-coding variants implicate novel genes related to lipid homeostasis contributing to body-fat distribution.	Waist-to-hip ratio adjusted for BMI (additive genetic model)	up to 157,516 European ancestry women	up to 62,368 European ancestry women	16p13.3	16	4434395	DNAJA3	DNAJA3	ENSG00000103423	missense_variant	5e-08	7.30103		0.0189	[0.012-0.026] unit increase	BMI-adjusted waist-hip ratio	Other measurement	16_4484396	rs1139653	rs1139653-A	A	A	T	0.694444	0.305556	0.638889	0.361111	0.416667	0.583333	A:0.5	T:0.5	0.2755	,V+K-,	DNAJA3
Nat Genet	Association studies of up to 1.2 million individuals yield new insights into the genetic etiology of tobacco and alcohol use.	Age of smoking initiation (MTAG)	up to 931,815 European ancestry individuals	NA	16p13.3	16	670986	NR	RHOT2	ENSG00000140983	missense_variant	1e-11	11		0.0117362	[0.0084-0.0151] unit increase	smoking initiation	Biological process	16_720986	rs1139897	rs1139897-A	A	G	A	0.277778	0.722222	0.416667	0.583333	0.583333	0.416667	G:0.444444	A:0.555556	0.234	,V-K+,	RHOT2
Nat Genet	Association studies of up to 1.2 million individuals yield new insights into the genetic etiology of tobacco and alcohol use.	Smoking initiation (ever regular vs never regular)	up to 1,232,091 European ancestry individuals	NA	16p13.3	16	670986	NR	RHOT2	ENSG00000140983	missense_variant	2e-15	14.699		0.0240872	[0.018-0.03] unit decrease	smoking status measurement	Other measurement	16_720986	rs1139897	rs1139897-A	A	G	A	0.277778	0.722222	0.416667	0.583333	0.583333	0.416667	G:0.444444	A:0.555556	0.23	,V-K+,	RHOT2
Nat Genet	Association studies of up to 1.2 million individuals yield new insights into the genetic etiology of tobacco and alcohol use.	Smoking initiation (ever regular vs never regular) (MTAG)	up to 1,359,002 European ancestry individuals	NA	16p13.3	16	670986	NR	RHOT2	ENSG00000140983	missense_variant	3e-18	17.5229		0.0111782	[0.0087-0.0137] unit decrease	smoking status measurement	Other measurement	16_720986	rs1139897	rs1139897-A	A	G	A	0.277778	0.722222	0.416667	0.583333	0.583333	0.416667	G:0.444444	A:0.555556	0.23	,V-K+,	RHOT2
Am J Hum Genet	Leveraging Polygenic Functional Enrichment to Improve GWAS Power.	Height	approximately 458,000 European ancestry individuals	NA	3q27.1	3	184302754		PSMD2	ENSG00000175166	missense_variant	2e-23	22.699		NA		body height	Biological process	3_184020542	rs11545169	rs11545169-G	G	G	T	0.0555556	0.944444	0.0833333	0.916667	0.277778	0.722222	G:0.916667	T:0.0833333	NR	,V-K+,	PSMD2
Nat Genet	Maternal and fetal genetic effects on birth weight and their relevance to cardio-metabolic risk factors.	Birth weight	298,142 European ancestry individuals, 6,635 African American individuals, 1,449 Filipino individuals, 420 Turkish individuals, 365 Moroccan individuals, 395 Surinamese individuals, 1,052 Afro-Caribbean individuals, 612 Hispanic individuals, 1,180 Thai individuals, 840 Chinese ancestry individuals, 10,133 individuals	NR	3q27.1	3	184302754	PSMD2	PSMD2	ENSG00000175166	missense_variant	2e-08	7.69897		0.019676	[0.013-0.027] unit increase	birth weight	Biological process	3_184020542	rs11545169	rs11545169-T	T	G	T	0.0555556	0.944444	0.0833333	0.916667	0.277778	0.722222	G:0.916667	T:0.0833333	0.8392	,V-K+,	PSMD2
Nat Genet	Gene discovery and polygenic prediction from a genome-wide association study of educational attainment in 1.1 million individuals.	Self-reported math ability	564,698 European ancestry individuals	NA	3q27.1	3	184302754	Intergenic	PSMD2	ENSG00000175166	missense_variant	2e-08	7.69897		0.0153	[0.01-0.021] unit increase	mathematical ability	Body measurement	3_184020542	rs11545169	rs11545169-G	G	G	T	0.0555556	0.944444	0.0833333	0.916667	0.277778	0.722222	G:0.916667	T:0.0833333	0.8466	,V-K+,	PSMD2
Nat Genet	Gene discovery and polygenic prediction from a genome-wide association study of educational attainment in 1.1 million individuals.	Cognitive performance (MTAG)	402,382 European ancestry individuals	NA	3q27.1	3	184302754	Intergenic	PSMD2	ENSG00000175166	missense_variant	3e-08	7.52288	(MTAG)	0.0173	[0.011-0.023] unit decrease	cognitive function measurement	Other measurement	3_184020542	rs11545169	rs11545169-?	?	G	T	0.0555556	0.944444	0.0833333	0.916667	0.277778	0.722222	G:0.916667	T:0.0833333	0.1606	,V-K+,	PSMD2
Nat Genet	Gene discovery and polygenic prediction from a genome-wide association study of educational attainment in 1.1 million individuals.	Educational attainment (MTAG)	1,311,438 European ancestry individuals	NA	3q27.1	3	184302754	Intergenic	PSMD2	ENSG00000175166	missense_variant	4e-09	8.39794	(MTAG)	0.0106	[0.0071-0.0141] unit decrease	self reported educational attainment	Other measurement	3_184020542	rs11545169	rs11545169-T	T	G	T	0.0555556	0.944444	0.0833333	0.916667	0.277778	0.722222	G:0.916667	T:0.0833333	0.1588	,V-K+,	PSMD2
Nat Genet	Gene discovery and polygenic prediction from a genome-wide association study of educational attainment in 1.1 million individuals.	Self-reported math ability (MTAG)	670,471 European ancestry individuals	NA	3q27.1	3	184302754	Intergenic	PSMD2	ENSG00000175166	missense_variant	2e-10	9.69897	(MTAG)	0.0158	[0.011-0.021] unit decrease	mathematical ability	Other measurement	3_184020542	rs11545169	rs11545169-T	T	G	T	0.0555556	0.944444	0.0833333	0.916667	0.277778	0.722222	G:0.916667	T:0.0833333	0.1534	,V-K+,	PSMD2
Hum Mol Genet	Genome-Wide Association Analyses Identify New Loci Influencing Intraocular Pressure.	Intraocular pressure	115,486 European ancestry individuals	NA	12q23.3	12	104021466	GLT8D2	GLT8D2	ENSG00000120820	5_prime_UTR_variant	4e-13	12.3979		0.135	[0.098-0.172] unit decrease	intraocular pressure measurement	Other measurement	12_104415244	rs11553764	rs11553764-C	C	C	T	0.305556	0.694444	0.0555556	0.944444	0.194444	0.805556	C:1	T:0	0.8302	,,V+P-	GLT8D2
Nat Commun	Cross-ancestry genome-wide association analysis of corneal thickness strengthens link between complex and Mendelian eye diseases.	Central corneal thickness	17,803 European ancestry individuals, 8,107 Asian ancestry individuals	NA	12q23.3	12	104021466	GLT8D2	GLT8D2	ENSG00000120820	5_prime_UTR_variant	2e-17	16.699		3.55	[2.73-4.37] unit increase	central corneal thickness	Other measurement	12_104415244	rs11553764	rs11553764-T	T	C	T	0.305556	0.694444	0.0555556	0.944444	0.194444	0.805556	C:1	T:0	0.18	,,V+P-	GLT8D2
PLoS One	Red blood cell distribution width: Genetic evidence for aging pathways in 116,666 volunteers.	Red cell distribution width	116,666 British ancestry individuals	NA	7q32.2	7	129756334	NRF1	RNA5SP244, NRF1	ENSG00000212238, ENSG00000106459	3_prime_UTR_variant	2e-08	7.69897		0.0225048	[0.014-0.031] unit decrease	red blood cell distribution width	Hematological measurement	7_129396174	rs11557288	rs11557288-G	G	C	G	0.0588235	0.941176	0.194444	0.805556	0.25	0.75	C:1	G:0	NR	,V-K+,	NRF1
Nat Commun	Connecting genetic risk to disease end points through the human blood plasma proteome.	Blood protein levels	997 European ancestry individuals	338 Arab, South Asian and Filipino ancestry individuals	1p36.13	1	19979653	NR	PLA2G2A	ENSG00000188257	5_prime_UTR_variant	1e-38	38	(EA, Phospholipase A2, membrane associated)	NA		phospholipase A2, membrane associated measurement	Other measurement	1_20306146	rs11573156	rs11573156-?	?	G	C	0.111111	0.888889	0.194444	0.805556	0	1	G:1	C:0	NR	P+K-,,	PLA2G2A
Arterioscler Thromb Vasc Biol	Group IIA Secretory Phospholipase A2 and Incident Cardiovascular Disease.	group IIA secretory phospholipase A2 levels in individuals with elevated hsCRP	6,692 European ancestry individuals	NA	1p36.13	1	19979653	PLA2G2A	PLA2G2A	ENSG00000188257	5_prime_UTR_variant	0	471.301		2.31	[2.19-2.43] unit increase	phospholipase A2, membrane associated measurement, C-reactive protein measurement	Other measurement	1_20306146	rs11573156	rs11573156-G	G	G	C	0.111111	0.888889	0.194444	0.805556	0	1	G:1	C:0	0.23	P+K-,,	PLA2G2A
Nature	Genomic atlas of the human plasma proteome.	Blood protein levels	3,301 European ancestry individuals	NA	1p36.13	1	19979653	PLA2G2A	PLA2G2A	ENSG00000188257	5_prime_UTR_variant	0	383.699	(Phospholipase A2, membrane associated, PLA2G2A.2692.74.2)	1.02	[0.98-1.06] unit increase	blood protein measurement	Other measurement	1_20306146	rs11573156	rs11573156-C	C	G	C	0.111111	0.888889	0.194444	0.805556	0	1	G:1	C:0	0.232	P+K-,,	PLA2G2A
Nat Genet	Detection and interpretation of shared genetic influences on 42 human traits.	Chin dimples	58,032 European ancestry cases, 13,457 European ancestry controls	NA	1q21.3	1	155060832	ADAM15	ADAM15	ENSG00000143537	splice_region_variant	5e-11	10.301		1.131	[1.090-1.173]	chin morphology measurement	Biological process	1_155033308	rs11589479	rs11589479-A	A	G	A	0	1	0.138889	0.861111	0.166667	0.833333	G:0.972222	A:0.0277778	NR	,V-K+,	ADAM15
Hum Mol Genet	GWAS of self-reported mosquito bite size, itch intensity and attractiveness to mosquitoes implicates immune-related predisposition loci.	Mosquito bite size	84,724 European ancestry individuals	NA	1q21.3	1	155060832	ADAM15	ADAM15	ENSG00000143537	splice_region_variant	6e-06	5.22185		0.0319009	[0.018-0.046] unit decrease	mosquito bite reaction size measurement	Other measurement	1_155033308	rs11589479	rs11589479-?	?	G	A	0	1	0.138889	0.861111	0.166667	0.833333	G:0.972222	A:0.0277778	NR	,V-K+,	ADAM15
Nat Genet	Genome-wide association analyses of risk tolerance and risky behaviors in over 1 million individuals identify hundreds of loci and shared genetic influences.	Adventurousness	557,923 European ancestry individuals	NA	1q21.3	1	155060832	EFNA4	ADAM15	ENSG00000143537	splice_region_variant	3e-11	10.5229		0.0170926	[0.012-0.022] unit decrease	risk-taking behaviour	Other measurement	1_155033308	rs11589479	rs11589479-G	G	G	A	0	1	0.138889	0.861111	0.166667	0.833333	G:0.972222	A:0.0277778	0.1732	,V-K+,	ADAM15
Cell	Trans-ethnic and Ancestry-Specific Blood-Cell Genetics in 746,667 Individuals from 5 Global Populations.	Platelet count	721,201 African American or Afro-Caribbean, African ancestry, European ancestry, East Asian ancestry, Hispanic or Latin American and South Asian ancestry individuals	NA	4q22.1	4	87305079	NR	HSD17B13	ENSG00000170509	3_prime_UTR_variant	9e-37	36.0458		NA		platelet count	Hematological measurement	4_88226231	rs11735092	rs11735092-C	C	T	C	0.0555556	0.944444	0.147059	0.852941	0.305556	0.694444	T:1	C:0	0.40623	,V-K+,	HSD17B13
Am J Hum Genet	Leveraging Polygenic Functional Enrichment to Improve GWAS Power.	Lung function (FEV1/FVC)	approximately 370,000 European ancestry individuals	NA	15q24.3	15	77052451		TSPAN3	ENSG00000140391	synonymous_variant	2e-30	29.699		NA		FEV/FEC ratio	Other measurement	15_77344793	rs11737	rs11737-?	?	T	A	0.277778	0.722222	0.5	0.5	0.638889	0.361111	T:0.444444	A:0.555556	NR	,V-K+,	TSPAN3
PLoS Genet	A meta-analysis of thyroid-related traits reveals novel loci and gender-specific differences in the regulation of thyroid function.	Thyroid hormone levels	up to 14,459 European ancestry females, up to 10,936 European ancestry males, up to 433 Old Order Amish females, up to 592 Old Order Amish males	NA	6p21.1	6	43937043	VEGFA	AL157371.1 - AL109615.3		regulatory_region_variant	2e-10	9.69897	(TSH)	0.065	[0.045-0.085] unit decrease	hormone measurement, thyroid stimulating hormone measurement	Other measurement	6_43904780	rs11755845	rs11755845-T	T	C	T	0.194444	0.805556	0.222222	0.777778	0.0277778	0.972222	C:0.666667	T:0.333333	0.266	P+K-,,	LINC01512
PLoS Genet	A meta-analysis of thyroid-related traits reveals novel loci and gender-specific differences in the regulation of thyroid function.	Thyroid hormone levels	up to 14,459 European ancestry females, up to 10,936 European ancestry males, up to 433 Old Order Amish females, up to 592 Old Order Amish males	NA	6p21.1	6	43937043	VEGFA	AL157371.1 - AL109615.3		regulatory_region_variant	3e-07	6.52288	(TSH - Males)	0.076	[0.047-0.105] unit decrease	hormone measurement, thyroid stimulating hormone measurement	Other measurement	6_43904780	rs11755845	rs11755845-T	T	C	T	0.194444	0.805556	0.222222	0.777778	0.0277778	0.972222	C:0.666667	T:0.333333	0.266	P+K-,,	LINC01512
Cell	Trans-ethnic and Ancestry-Specific Blood-Cell Genetics in 746,667 Individuals from 5 Global Populations.	Lymphocyte counts	643,370 African American or Afro-Caribbean, African ancestry, European ancestry, East Asian ancestry, Hispanic or Latin American and South Asian ancestry individuals	NA	10q22.2	10	74709093	NR	ADK	ENSG00000156110	3_prime_UTR_variant	1e-10	10		NA		lymphocyte count	Hematological measurement	10_76468851	rs1189553	rs1189553-T	T	C	T	0.764706	0.235294	0.882353	0.117647	0.633333	0.366667	C:0.333333	T:0.666667	0.768706	P+K-,,	ADK
Nat Commun	Transancestral mapping and genetic load in systemic lupus erythematosus.	Systemic lupus erythematosus	6,748 European ancestry cases, 11,516 European ancestry controls, 2,970 African American cases, 2,452 African American controls, 1,872 Hispanic cases, 2,016 Hispanic controls	NA	6p21.31	6	35295778	UHRF1BP1, DEF6	ZNF76	ENSG00000065029	3_prime_UTR_variant	5e-07	6.30103	(AA)	1.32	[1.19-1.48]	systemic lupus erythematosus	Immune system disorder	6_35263555	rs1194	rs1194-?	?	A	G	0.972222	0.027778	0.805556	0.194444	0.777778	0.222222	A:0.5	G:0.5	NR	,V+K-,	ZNF76
Hum Mol Genet	Association analyses of East Asian individuals and trans-ancestry analyses with European individuals reveal new loci associated with cholesterol and triglyceride levels.	Total cholesterol levels	32,576 East Asian ancestry individuals, 187,365 European ancestry individuals	10,855 Chinese ancestry individuals	1p36.12	1	23429020	ASAP3	ASAP3, ASAP3	ENSG00000088280, ENSG00000282854	3_prime_UTR_variant	1e-07	7	(Trans-ethnic initial)	0.0269	[0.016-0.038] unit decrease (EA Beta values)	total cholesterol measurement	Lipid or lipoprotein measurement	1_23755513	rs1198430	rs1198430-T	T	T	C	0.861111	0.138889	0.794118	0.205882	0.972222	0.027778	T:0	C:1	0.104	P-K+,,	ASAP3
Nat Commun	Genome-wide association meta-analysis yields 20 loci associated with gallstone disease.	Gallstone disease	27,174 European ancestry cases, 736,838 European ancestry controls	NA	22q13.1	22	38481456	KDELR3	KDELR3	ENSG00000100196	missense_variant	1e-10	10		1.07	[1.04-1.09]	gallstones	Digestive system disorder	22_38877461	rs12004	rs12004-?	?	T	G	0.147059	0.852941	0.25	0.75	0.441176	0.558824	T:0.777778	G:0.222222		,V-K+,	KDELR3
PLoS One	Genome-wide association study of circulating estradiol, testosterone, and sex hormone-binding globulin in postmenopausal women.	Testosterone levels	1,589 European ancestry female individuals	NA	1p33	1	46819251	CYP4B1	CYP4B1	ENSG00000142973	3_prime_UTR_variant	8e-06	5.09691		0.619	[NR] unit increase	testosterone measurement	Other measurement	1_47284923	rs12059860	rs12059860-C	C	T	C	0	1	0.194444	0.805556	0	1	T:1	C:0	0.01	P+K-,,V-P+	CYP4B1
Nature	Genomic atlas of the human plasma proteome.	Blood protein levels	3,301 European ancestry individuals	NA	1q23.1	1	156913754	PEAR1	PEAR1	ENSG00000187800	missense_variant	8e-19	18.0969	(Platelet endothelial aggregation receptor 1, PEAR1.8275.31.3)	0.22	[0.16-0.28] unit decrease	blood protein measurement	Hematological measurement	1_156883546	rs12137505	rs12137505-G	G	A	G	0.638889	0.361111	0.388889	0.611111	0.361111	0.638889	A:0.388889	G:0.611111	0.406	,V+K-,	PEAR1
Cell	Trans-ethnic and Ancestry-Specific Blood-Cell Genetics in 746,667 Individuals from 5 Global Populations.	Red blood cell count	727,624 African American or Afro-Caribbean, African ancestry, European ancestry, East Asian ancestry, Hispanic or Latin American and South Asian ancestry individuals	NA	1q23.1	1	156913754	NR	PEAR1	ENSG00000187800	missense_variant	1e-12	12		NA		red blood cell density measurement	Other measurement	1_156883546	rs12137505	rs12137505-G	G	A	G	0.638889	0.361111	0.388889	0.611111	0.361111	0.638889	A:0.388889	G:0.611111	0.426783	,V+K-,	PEAR1
Cell	Trans-ethnic and Ancestry-Specific Blood-Cell Genetics in 746,667 Individuals from 5 Global Populations.	Red cell distribution width	563,352 African American or Afro-Caribbean, African ancestry, European ancestry, East Asian ancestry, Hispanic or Latin American and South Asian ancestry individuals	NA	22q13.33	22	50523779	NR	SCO2, NCAPH2	ENSG00000284194, ENSG00000025770	synonymous_variant	3e-40	39.5229		NA		red blood cell distribution width	Hematological measurement	22_50962208	rs12148	rs12148-T	T	T	G	0.805556	0.194444	0.638889	0.361111	0.5	0.5	T:0.472222	G:0.527778	0.386147	,V+K-,	SCO2
Nat Genet	Protein-altering variants associated with body mass index implicate pathways that control energy intake and expenditure in obesity.	Body mass index	up to 449,889 European ancestry individuals, up to 29,398 South Asian ancestry individuals, up to 27,610 African American individuals, up to 8,839 East Asian individuals, up to 10,772 Hispanic ancestry individuals	up to 196,766 European ancestry individuals	11q13.1	11	64713458	NRXN2	NRXN2	ENSG00000110076	missense_variant	2e-09	8.69897		0.0151	[0.01-0.02] unit increase	body mass index	Body measurement	11_64480930	rs12273892	rs12273892-A	A	A	T	0.09375	0.90625	0	1	0.2	0.8	A:0.888889	T:0.111111	0.8431	P-K+,,	NRXN2
Cell	Trans-ethnic and Ancestry-Specific Blood-Cell Genetics in 746,667 Individuals from 5 Global Populations.	Mean corpuscular hemoglobin concentration	642,173 African American or Afro-Caribbean, African ancestry, European ancestry, East Asian ancestry, Hispanic or Latin American and South Asian ancestry individuals	NA	9q21.2	9	77416228	NR	VPS13A	ENSG00000197969	3_prime_UTR_variant	1e-15	15		NA		mean corpuscular hemoglobin concentration	Hematological measurement	9_80031144	rs12343797	rs12343797-A	A	G	A	0.266667	0.733333	0.107143	0.892857	0.0384615	0.961538	G:1	A:0	0.176708	,V+K-,	VPS13A
Am J Hum Genet	Leveraging Polygenic Functional Enrichment to Improve GWAS Power.	Balding type 1	approximately 208,000 European ancestry individuals	NA	9q34.12	9	131052958		LAMC3	ENSG00000050555	missense_variant	7e-09	8.1549		NA		balding measurement	Other measurement	9_133928345	rs12349966	rs12349966-?	?	C	T	0.388889	0.611111	0.527778	0.472222	0.666667	0.333333	C:0.472222	T:0.527778	NR	,V-K+,	LAMC3
Cell	Trans-ethnic and Ancestry-Specific Blood-Cell Genetics in 746,667 Individuals from 5 Global Populations.	Lymphocyte counts	643,370 African American or Afro-Caribbean, African ancestry, European ancestry, East Asian ancestry, Hispanic or Latin American and South Asian ancestry individuals	NA	22q13.2	22	41356743	NR	ZC3H7B	ENSG00000100403	synonymous_variant	3e-37	36.5229		NA		lymphocyte count	Hematological measurement	22_41752747	rs12484074	rs12484074-A	A	G	A	0.555556	0.444444	0.194444	0.805556	0.361111	0.638889	G:0.75	A:0.25	0.205237	,,V+P-	ZC3H7B
Cell	Trans-ethnic and Ancestry-Specific Blood-Cell Genetics in 746,667 Individuals from 5 Global Populations.	Lymphocyte counts	524,923 European ancestry individuals	NA	22q13.2	22	41356743	NR	ZC3H7B	ENSG00000100403	synonymous_variant	3e-39	38.5229		0.030051	[0.026-0.035] SD unit increase	lymphocyte count	Hematological measurement	22_41752747	rs12484074	rs12484074-A	A	G	A	0.555556	0.444444	0.194444	0.805556	0.361111	0.638889	G:0.75	A:0.25	0.227761	,,V+P-	ZC3H7B
Nat Commun	Genome-wide study of hair colour in UK Biobank explains most of the SNP heritability.	Blond vs. brown/black hair color	39,397 British ancestry blond hair individuals, 283,920 British ancestry brown or black hair individuals	NA	19q13.2	19	41383843	TMEM91	AC011462.1, TMEM91	ENSG00000255730, ENSG00000142046	synonymous_variant	8e-12	11.0969		1.055	NR	hair color	Other trait	19_41889748	rs12602	rs12602-T	T	T	C	0.388889	0.611111	0.638889	0.361111	0.694444	0.305556	T:0.305556	C:0.694444	0.3821	,V-K+,	TMEM91
Nat Commun	New loci and coding variants confer risk for age-related macular degeneration in East Asians.	Exudative age-related macular degeneration	2,119 East Asian ancestry cases, 5,691 East Asian ancestry controls	4,226 East Asian ancestry cases, 10,289 East Asian ancestry controls	6p21.33	6	31874821	SLC44A4	SLC44A4, SLC44A4, SLC44A4, SLC44A4, SLC44A4	ENSG00000231479, ENSG00000204385, ENSG00000228263, ENSG00000206378, ENSG00000235336	missense_variant	1e-11	11		1.27	[NR]	wet macular degeneration	Neurological disorder	6_31842598	rs12661281	rs12661281-?	?	T	A	0.0555556	0.944444	0.0833333	0.916667	0.25	0.75	T:0.861111	A:0.138889	NR	,V-K+,	SLC44A4
Genetics	A Large Multi-ethnic Genome-Wide Association Study of Adult Body Mass Index Identifies Novel Loci.	Body mass index	315,347 European ancestry individuals, 8,322 Hispanic/Latino individuals, 7,290 East Asian ancestry individuals, 3,069 African American individuals, 459 South Asian ancestry individuals	431,743 European ancestry individuals, 9,275 South Asian ancestry individuals, 8,261 African British individuals, 1,822 East Asian ancestry individuals, 7,620 individuals	10p12.31	10	21494705	NR	MIR1915HG	ENSG00000204682	non_coding_transcript_exon_variant	6e-09	8.22185		0.018	[NR] unit decrease	body mass index	Body measurement	10_21783634	rs12770228	rs12770228-G	G	G	A	0.111111	0.888889	0.305556	0.694444	0.0833333	0.916667	G:0.8	A:0.2	NR	P+K-,,	CASC10
G3 (Bethesda)	A Prospective Analysis of Genetic Variants Associated with Human Lifespan.	Parental longevity (mother's age at death)	270,548 European ancestry individuals	NA	10p12.31	10	21494705	NR	MIR1915HG	ENSG00000204682	non_coding_transcript_exon_variant	5e-06	5.30103		0.01319	[0.0075-0.0189] unit decrease	parental longevity	Other measurement	10_21783634	rs12770228	rs12770228-A	A	G	A	0.111111	0.888889	0.305556	0.694444	0.0833333	0.916667	G:0.8	A:0.2	NR	P+K-,,	CASC10
Biol Psychiatry	Exome Chip Meta-analysis Fine Maps Causal Variants and Elucidates the Genetic Architecture of Rare Coding Variants in Smoking and AlcoholÂ Use.	Smoking initiation (ever regular vs never regular)	up to 433,216 European ancestry individuals	NA	10p12.31	10	21494705	C10orf114	MIR1915HG	ENSG00000204682	non_coding_transcript_exon_variant	8e-11	10.0969		0.016	[0.011-0.021] unit increase	smoking initiation	Other measurement	10_21783634	rs12770228	rs12770228-A	A	G	A	0.111111	0.888889	0.305556	0.694444	0.0833333	0.916667	G:0.8	A:0.2	0.315	P+K-,,	CASC10
BMC Genet	A genome-wide association study identifies risk loci for spirometric measures among smokers of European and African ancestry.	Post bronchodilator FEV1	10,094 European ancestry current and former smoker individuals, 3,260 African American current and former smoker individuals, 178 current and former smoker individuals	NA	15q25.1	15	78500056	IREB2	IREB2	ENSG00000136381	3_prime_UTR_variant	7e-09	8.1549		0.052	NR unit increase	forced expiratory volume, response to bronchodilator	Other measurement	15_78792398	rs12899351	rs12899351-T	T	T	C	0.294118	0.705882	0.470588	0.529412	0.571429	0.428571	T:0.333333	C:0.666667	0.45	,V-K+,	IREB2
BMC Genet	A genome-wide association study identifies risk loci for spirometric measures among smokers of European and African ancestry.	Post bronchodilator FEV1/FVC ratio	10,094 European ancestry current and former smoker individuals, 3,260 African American current and former smoker individuals, 178 current and former smoker individuals	NA	15q25.1	15	78500056	IREB2	IREB2	ENSG00000136381	3_prime_UTR_variant	1e-07	7		0.01	unit increase	response to bronchodilator, FEV/FEC ratio	Response to drug	15_78792398	rs12899351	rs12899351-T	T	T	C	0.294118	0.705882	0.470588	0.529412	0.571429	0.428571	T:0.333333	C:0.666667	0.457	,V-K+,	IREB2
Nat Commun	Connecting genetic risk to disease end points through the human blood plasma proteome.	Blood protein levels	997 European ancestry individuals	338 Arab, South Asian and Filipino ancestry individuals	1q24.2	1	169691640	C1orf112, SELL	C1orf112, SELL	ENSG00000000460, ENSG00000188404	3_prime_UTR_variant	4e-25	24.3979	(EA, L-Selectin)	0.4872	[0.4-0.58] unit decrease	L-Selectin measurement	Other measurement	1_169660781	rs12938	rs12938-G	G	A	G	0.307692	0.692308	0.166667	0.833333	0.0714286	0.928571	A:0.538462	G:0.461538	0.276157	,V+K-,	SELL
Am J Hum Genet	Leveraging Polygenic Functional Enrichment to Improve GWAS Power.	Height	approximately 458,000 European ancestry individuals	NA	12p13.31	12	6463025		TAPBPL, VAMP1	ENSG00000139192, ENSG00000139190	3_prime_UTR_variant	7e-08	7.1549		NA		body height	Other measurement	12_6572191	rs12964	rs12964-?	?	T	C	0.638889	0.361111	0.388889	0.611111	0.666667	0.333333	T:0.416667	C:0.583333	NR	P-K+,,	VAMP1
Nature	Genomic atlas of the human plasma proteome.	Blood protein levels	3,301 European ancestry individuals	NA	12p13.31	12	6463025	NR	TAPBPL, VAMP1	ENSG00000139192, ENSG00000139190	3_prime_UTR_variant	0	632.699	(Tapasin-related protein, TAPBPL.6364.7.3)	0.96	[0.92-1] unit increase	blood protein measurement	Other measurement	12_6572191	rs12964	rs12964-C	C	T	C	0.638889	0.361111	0.388889	0.611111	0.666667	0.333333	T:0.416667	C:0.583333	0.489	P-K+,,	VAMP1
Science	Co-regulatory networks of human serum proteins link genetics to disease.	Blood protein levels	3,200 European ancestry individuals	NA	12p13.31	12	6463025	TAPBPL	TAPBPL, VAMP1	ENSG00000139192, ENSG00000139190	3_prime_UTR_variant	1e-300	300	(TAPBPL)	0.897	[0.86-0.93] unit increase	blood protein measurement	Other measurement	12_6572191	rs12964	rs12964-C	C	T	C	0.638889	0.361111	0.388889	0.611111	0.666667	0.333333	T:0.416667	C:0.583333	0.49	P-K+,,	VAMP1
J Allergy Clin Immunol	Shared Genetic and Experimental Links between Obesity-Related Traits and Asthma Subtypes in UK Biobank.	Asthma (childhood onset)	13,435 European ancestry cases, 393,186 European ancestry controls	NA	18q21.33	18	63775385	NR	SERPINB7	ENSG00000166396	5_prime_UTR_variant	1e-22	22		NA		childhood onset asthma	Body measurement	18_61442619	rs12964116	rs12964116-?	?	A	G	0	1	0.03125	0.96875	0.192308	0.807692	A:1	G:0	NR	,V-K+,	SERPINB7
Am J Hum Genet	Genetic Architectures of Childhood- and Adult-Onset Asthma Are Partly Distinct.	Asthma (childhood onset)	13,962 European ancestry cases, 300,671 European ancestry controls	31,759 European ancestry cases, 214,890 European ancestry controls	18q21.33	18	63775385	SERPINB7	SERPINB7	ENSG00000166396	5_prime_UTR_variant	8e-18	17.0969		1.236	[1.19-1.28]	childhood onset asthma	Body measurement	18_61442619	rs12964116	rs12964116-?	?	A	G	0	1	0.03125	0.96875	0.192308	0.807692	A:1	G:0	NR	,V-K+,	SERPINB7
J Allergy Clin Immunol	Shared Genetic and Experimental Links between Obesity-Related Traits and Asthma Subtypes in UK Biobank.	Atopic asthma	23,982 European ancestry cases, 393,169 European ancestry controls	NA	18q21.33	18	63775385	NR	SERPINB7	ENSG00000166396	5_prime_UTR_variant	5e-14	13.301		NA		atopic asthma	Body measurement	18_61442619	rs12964116	rs12964116-?	?	A	G	0	1	0.03125	0.96875	0.192308	0.807692	A:1	G:0	NR	,V-K+,	SERPINB7
Eur Respir J	Shared Genetics of Asthma and Mental Health Disorders: A Large-Scale Genome-Wide Cross-Trait Analysis.	Asthma	46,802 European ancestry cases, 347,481 European ancestry controls	23,948 European and unknown ancestry cases, 118,538 European and unknown ancestry controls	18q21.33	18	63775385	HMSD, SERPINB2, SERPINB7, SERPINB10	SERPINB7	ENSG00000166396	5_prime_UTR_variant	2e-09	8.69897		1.10319	[1.07-1.14]	asthma	Other disease	18_61442619	rs12964116	rs12964116-G	G	A	G	0	1	0.03125	0.96875	0.192308	0.807692	A:1	G:0	0.035452	,V-K+,	SERPINB7
Nat Commun	Genome-wide analysis highlights contribution of immune system pathways to the genetic architecture of asthma.	Asthma	84,492 European ancestry cases, 2,149 African American cases, 606 Hispanic cases, 1,239 Japanese ancestry cases, 437,036 European ancestry controls, 6,055 African American controls, 792 Hispanic controls, 3,976 Japanese ancestry controls	NR	18q21.33	18	63775385	SERPINB7	SERPINB7	ENSG00000166396	5_prime_UTR_variant	2e-08	7.69897		NA		asthma	Other disease	18_61442619	rs12964116	rs12964116-G	G	A	G	0	1	0.03125	0.96875	0.192308	0.807692	A:1	G:0	0.04	,V-K+,	SERPINB7
Hum Mol Genet	Genome-wide association analysis of 350â€‰000 Caucasians from the UK Biobank identifies novel loci for asthma, hay fever and eczema.	Asthma	41,926 European ancestry cases, 239,773 European ancestry controls	10,365 cases, 16,100 controls	18q21.33	18	63775385	SERPINB7	SERPINB7	ENSG00000166396	5_prime_UTR_variant	4e-09	8.39794		NA		asthma	Other disease	18_61442619	rs12964116	rs12964116-G	G	A	G	0	1	0.03125	0.96875	0.192308	0.807692	A:1	G:0	0.03547	,V-K+,	SERPINB7
Nat Commun	Genome-wide analysis highlights contribution of immune system pathways to the genetic architecture of asthma.	Asthma	64,538 European ancestry cases, 239,321 European ancestry controls	NR	18q21.33	18	63775385	SERPINB7	SERPINB7	ENSG00000166396	5_prime_UTR_variant	3e-09	8.52288		1.09973	1.06583849646651-1.13470005768462]	asthma	Other disease	18_61442619	rs12964116	rs12964116-G	G	A	G	0	1	0.03125	0.96875	0.192308	0.807692	A:1	G:0	0.036428	,V-K+,	SERPINB7
Am J Hum Genet	Genetic Architectures of Childhood- and Adult-Onset Asthma Are Partly Distinct.	Asthma	40,544 European ancestry cases, 300,671 European ancestry controls	NA	18q21.33	18	63775385	SERPINB7	SERPINB7	ENSG00000166396	5_prime_UTR_variant	1e-06	6		1.092	[1.06-1.13]	asthma	Other disease	18_61442619	rs12964116	rs12964116-G	G	A	G	0	1	0.03125	0.96875	0.192308	0.807692	A:1	G:0	NR	,V-K+,	SERPINB7
Lancet Respir Med	Shared and distinct genetic risk factors for childhood-onset and adult-onset asthma: genome-wide and transcriptome-wide studies.	Asthma (age of onset)	37,846 British ancestry individuals	NA	18q21.33	18	63775385	SERPINB7, SERPINB11, SERPINB2	SERPINB7	ENSG00000166396	5_prime_UTR_variant	5e-08	7.30103		1.916	[1.23-2.6] unit decrease	asthma	Other disease	18_61442619	rs12964116	rs12964116-G	G	A	G	0	1	0.03125	0.96875	0.192308	0.807692	A:1	G:0	0.036	,V-K+,	SERPINB7
Lancet Respir Med	Shared and distinct genetic risk factors for childhood-onset and adult-onset asthma: genome-wide and transcriptome-wide studies.	Asthma (childhood onset)	9,433 British ancestry cases, 318,237 British ancestry controls	NA	18q21.33	18	63775385	SERPINB7, SERPINB11, SERPINB2	SERPINB7	ENSG00000166396	5_prime_UTR_variant	3e-16	15.5229		1.336	[1.247-1.432]	childhood onset asthma	Other disease	18_61442619	rs12964116	rs12964116-G	G	A	G	0	1	0.03125	0.96875	0.192308	0.807692	A:1	G:0	0.036	,V-K+,	SERPINB7
Am J Hum Genet	Genetic Architectures of Childhood- and Adult-Onset Asthma Are Partly Distinct.	Asthma onset (childhood vs adult)	13,962 European ancestry childhood onset cases, 14,873 European ancestry adult onset cases	31,002 European ancestry childhood onset cases, 16,297 European ancestry adult onset cases	18q21.33	18	63775385	SERPINB7	SERPINB7	ENSG00000166396	5_prime_UTR_variant	7e-08	7.1549		1.174	[1.12-1.23]	age at onset, asthma	Other disease	18_61442619	rs12964116	rs12964116-G	G	A	G	0	1	0.03125	0.96875	0.192308	0.807692	A:1	G:0	0.036	,V-K+,	SERPINB7
Nat Commun	Genome-wide association study identifies the SERPINB gene cluster as a susceptibility locus for food allergy.	Food allergy	497 European ancestry cases, 2,387 European ancestry controls	1,050 European ancestry cases, 2,510 European ancestry controls	18q21.33	18	63775385	SERPINB7	SERPINB7	ENSG00000166396	5_prime_UTR_variant	2e-08	7.69897		1.9	(discovery)	food allergy measurement	Other measurement	18_61442619	rs12964116	rs12964116-G	G	A	G	0	1	0.03125	0.96875	0.192308	0.807692	A:1	G:0	0.05	,V-K+,	SERPINB7
Am J Hum Genet	Leveraging Polygenic Functional Enrichment to Improve GWAS Power.	Body mass index	approximately 458,000 European ancestry individuals	NA	19q13.32	19	45304687		MARK4	ENSG00000007047	3_prime_UTR_variant	2e-08	7.69897		NA		body mass index	Body measurement	19_45807945	rs12971645	rs12971645-?	?	G	A	0	1	0.230769	0.769231	0.0357143	0.964286	G:1	A:0	NR	P+K-,,V-P+	MARK4
Am J Hum Genet	Leveraging Polygenic Functional Enrichment to Improve GWAS Power.	Lung function (FEV1/FVC)	approximately 370,000 European ancestry individuals	NA	19q13.41	19	51099041		CTU1	ENSG00000142544	missense_variant	8e-09	8.09691		NA		FEV/FEC ratio	Other measurement	19_51602298	rs12983578	rs12983578-?	?	C	G	0.0384615	0.961538	0.214286	0.785714	0.0333333	0.966667	C:0.861111	G:0.138889	NR	P+K-,,	CTU1
Cell	Trans-ethnic and Ancestry-Specific Blood-Cell Genetics in 746,667 Individuals from 5 Global Populations.	Platelet count	721,201 African American or Afro-Caribbean, African ancestry, European ancestry, East Asian ancestry, Hispanic or Latin American and South Asian ancestry individuals	NA	3p24.1	3	27431575	NR	SLC4A7	ENSG00000033867	synonymous_variant	1e-19	19		NA		platelet count	Hematological measurement	3_27473066	rs13077400	rs13077400-G	G	A	G	0.222222	0.777778	0.0277778	0.972222	0.222222	0.777778	A:0.833333	G:0.166667	0.221127	P-K+,,V+P-	SLC4A7
Am J Hum Genet	Leveraging Polygenic Functional Enrichment to Improve GWAS Power.	Lung function (FEV1/FVC)	approximately 370,000 European ancestry individuals	NA	17q25.3	17	82016855		ASPSCR1	ENSG00000169696	missense_variant	2e-08	7.69897		NA		FEV/FEC ratio	Other measurement	17_79974731	rs13087	rs13087-?	?	T	C	0.611111	0.388889	0.333333	0.666667	0.722222	0.277778	T:0.583333	C:0.416667	NR	P-K+,,V+P-	ASPSCR1
Nat Genet	Variants in FAM13A are associated with chronic obstructive pulmonary disease.	Chronic obstructive pulmonary disease	2,940 European ancestry cases, 1,380 European ancestry controls	502 European ancestry cases, 504 European ancestry controls, 1,110 cases, 2,698 controls	15q25.1	15	78497146	CHRNA5, IREB2, CHRNA3	IREB2	ENSG00000136381	synonymous_variant	2e-08	7.69897		1.3	[1.18-1.43]	chronic obstructive pulmonary disease	Neurological disorder	15_78789488	rs13180	rs13180-?	?	C	T	0.25	0.75	0.441176	0.558824	0.642857	0.357143	C:0.333333	T:0.666667	0.36	,V-K+,	IREB2
BMC Genet	A genome-wide association study identifies risk loci for spirometric measures among smokers of European and African ancestry.	Post bronchodilator FEV1	10,094 European ancestry current and former smoker individuals, 3,260 African American current and former smoker individuals, 178 current and former smoker individuals	NA	15q25.1	15	78497146	IREB2	IREB2	ENSG00000136381	synonymous_variant	8e-09	8.09691		0.052	NR unit decrease	forced expiratory volume, response to bronchodilator	Other measurement	15_78789488	rs13180	rs13180-T	T	C	T	0.25	0.75	0.441176	0.558824	0.642857	0.357143	C:0.333333	T:0.666667	0.452	,V-K+,	IREB2
BMC Genet	A genome-wide association study identifies risk loci for spirometric measures among smokers of European and African ancestry.	Post bronchodilator FEV1/FVC ratio	10,094 European ancestry current and former smoker individuals, 3,260 African American current and former smoker individuals, 178 current and former smoker individuals	NA	15q25.1	15	78497146	IREB2	IREB2	ENSG00000136381	synonymous_variant	2e-07	6.69897		0.01	unit decrease	response to bronchodilator, FEV/FEC ratio	Response to drug	15_78789488	rs13180	rs13180-T	T	C	T	0.25	0.75	0.441176	0.558824	0.642857	0.357143	C:0.333333	T:0.666667	0.458	,V-K+,	IREB2
Nat Genet	Genetic analysis of quantitative traits in the Japanese population links cell types to complex human diseases.	Mean corpuscular hemoglobin	108,054 Japanese ancestry individuals	NA	22q13.33	22	50526433	TYMP	TYMP, SCO2	ENSG00000025708, ENSG00000284194	missense_variant	1e-40	40		0.06376	[0.054-0.073] unit increase novel	mean corpuscular hemoglobin	Hematological measurement	22_50964862	rs131804	rs131804-?	?	G	A	0.772727	0.227273	0.583333	0.416667	0.4	0.6	G:0.555556	A:0.444444	NR	,V+K-,	TYMP
Cell	Trans-ethnic and Ancestry-Specific Blood-Cell Genetics in 746,667 Individuals from 5 Global Populations.	Mean corpuscular volume	544,127 European ancestry individuals	NA	22q13.33	22	50525536	NR	SCO2	ENSG00000284194	5_prime_UTR_variant	0	365.699		0.078357	[0.075-0.082] SD unit increase	mean corpuscular volume	Hematological measurement	22_50963965	rs131806	rs131806-G	G	C	G	0.805556	0.194444	0.611111	0.388889	0.441176	0.558824	C:0.5	G:0.5	0.570922	,V+K-,	SCO2
Nat Genet	Genetic analysis of quantitative traits in the Japanese population links cell types to complex human diseases.	Blood sugar levels	93,146 Japanese ancestry individuals	NA	8q24.11	8	117172544	SLC30A8	SLC30A8	ENSG00000164756	missense_variant	2e-19	18.699		0.0423	[0.033-0.051] unit decrease novel	glucose measurement	Hematological measurement	8_118184783	rs13266634	rs13266634-?	?	C	T	0.0357143	0.964286	0.25	0.75	0.133333	0.866667	C:0.861111	T:0.138889	NR	,,V-P+	SLC30A8
Nat Genet	Genetic analysis of quantitative traits in the Japanese population links cell types to complex human diseases.	Hemoglobin A1c levels	42,790 Japanese ancestry individuals	NA	8q24.11	8	117172544	SLC30A8	SLC30A8	ENSG00000164756	missense_variant	6e-19	18.2218		0.06155	[0.048-0.075] unit decrease novel	HbA1c measurement	Hematological measurement	8_118184783	rs13266634	rs13266634-A	A	C	T	0.0357143	0.964286	0.25	0.75	0.133333	0.866667	C:0.861111	T:0.138889	NR	,,V-P+	SLC30A8
Diabetes	Adiposity-related heterogeneity in patterns of type 2 diabetes susceptibility observed in genome-wide association data.	Type 2 diabetes	958 European ancestry obese cases, 955 European ancestry non-obese cases, 2,938 European ancestry controls	Up to 3,757 European ancestry cases, up to 5,346 European ancestry controls	8q24.11	8	117172544	SLC30A8	SLC30A8	ENSG00000164756	missense_variant	7e-06	5.1549	(non-obese)	1.18	[1.10-1.27]	type II diabetes mellitus	Hematological measurement	8_118184783	rs13266634	rs13266634-A	A	C	T	0.0357143	0.964286	0.25	0.75	0.133333	0.866667	C:0.861111	T:0.138889	NR	,,V-P+	SLC30A8
PLoS Genet	Novel association of HK1 with glycated hemoglobin in a non-diabetic population: a genome-wide evaluation of 14,618 participants in the Women's Genome Health Study.	Glycated hemoglobin levels	14,618 European ancestry females	455 European ancestry individuals	8q24.11	8	117172544	SLC30A8	SLC30A8	ENSG00000164756	missense_variant	5e-08	7.30103		0.02	[NR] % decrease	HbA1c measurement	Lipid or lipoprotein measurement	8_118184783	rs13266634	rs13266634-T	T	C	T	0.0357143	0.964286	0.25	0.75	0.133333	0.866667	C:0.861111	T:0.138889	0.3	,,V-P+	SLC30A8
Diabetes	Multiple nonglycemic genomic loci are newly associated with blood level of glycated hemoglobin in East Asians.	Glycated hemoglobin levels	17,290 East Asian ancestry individuals, 1,727 Malay ancestry individuals	up to 13,585 East Asian ancestry individuals	8q24.11	8	117172544	SLC30A8	SLC30A8	ENSG00000164756	missense_variant	2e-07	6.69897		0.05	[NR] unit decrease	HbA1c measurement	Metabolic disorder	8_118184783	rs13266634	rs13266634-?	?	C	T	0.0357143	0.964286	0.25	0.75	0.133333	0.866667	C:0.861111	T:0.138889	0.46	,,V-P+	SLC30A8
Hum Mol Genet	Genome-wide association study identifies three novel loci for type 2 diabetes.	Type 2 diabetes	5,976 Japanese ancestry cases, 20,829 Japanese ancestry controls	24,416 East Asian ancestry cases, 13,985 East Asian ancestry controls	8q24.11	8	117172544	SLC30A8	SLC30A8	ENSG00000164756	missense_variant	5e-07	6.30103		1.12	[1.07-1.17]	type II diabetes mellitus	Metabolic disorder	8_118184783	rs13266634	rs13266634-C	C	C	T	0.0357143	0.964286	0.25	0.75	0.133333	0.866667	C:0.861111	T:0.138889	0.58	,,V-P+	SLC30A8
Nat Commun	Re-analysis of public genetic data reveals a rare X-chromosomal variant associated with type 2 diabetes.	Type 2 diabetes	up to 12,931 European ancestry cases, up to 57,196 European ancestry controls	NA	8q24.11	8	117172544	SLC30A8	SLC30A8	ENSG00000164756	missense_variant	3e-15	14.5229		1.14763		type II diabetes mellitus	Metabolic disorder	8_118184783	rs13266634	rs13266634-C	C	C	T	0.0357143	0.964286	0.25	0.75	0.133333	0.866667	C:0.861111	T:0.138889	NR	,,V-P+	SLC30A8
Eur J Hum Genet	Multi-ethnic genome-wide association study identifies novel locus for type 2 diabetes susceptibility.	Type 2 diabetes	746 African American cases, 2,825 African American controls, 743 East Asian ancestry cases, 3,992 East Asian ancestry controls, 7,111 European ancestry cases, 49,688 European ancestry controls, 1,147 Latino cases, 5,352 Latino controls	12,171 European ancestry cases, 56,862 European ancestry controls	8q24.11	8	117172544	SLC30A8	SLC30A8	ENSG00000164756	missense_variant	1e-11	11		1.12	[1.09-1.16]	type II diabetes mellitus	Metabolic disorder	8_118184783	rs13266634	rs13266634-C	C	C	T	0.0357143	0.964286	0.25	0.75	0.133333	0.866667	C:0.861111	T:0.138889	0.695	,,V-P+	SLC30A8
Nature	Identification of type 2 diabetes loci in 433,540 East Asian individuals.	Type 2 diabetes	77,418 East Asian cases, 356,122 East Asian controls	NA	8q24.11	8	117172544	SLC30A8	SLC30A8	ENSG00000164756	missense_variant	4e-67	66.3979		1.12	[1.11-1.14]	type II diabetes mellitus	Metabolic disorder	8_118184783	rs13266634	rs13266634-C	C	C	T	0.0357143	0.964286	0.25	0.75	0.133333	0.866667	C:0.861111	T:0.138889	0.586	,,V-P+	SLC30A8
Science	Replication of genome-wide association signals in UK samples reveals risk loci for type 2 diabetes.	Type 2 diabetes	1,924 European ancestry cases, 2,938 European ancestry controls	3,757 European ancestry cases, 5,346 European ancestry controls	8q24.11	8	117172544	SLC30A8	SLC30A8	ENSG00000164756	missense_variant	5e-08	7.30103	(DGI+FUSION+WTCCC)	1.12	[1.07-1.16]	type II diabetes mellitus	Metabolic disorder	8_118184783	rs13266634	rs13266634-C	C	C	T	0.0357143	0.964286	0.25	0.75	0.133333	0.866667	C:0.861111	T:0.138889	0.69	,,V-P+	SLC30A8
Diabetes	Confirmation of multiple risk Loci and genetic impacts by a genome-wide association study of type 2 diabetes in the Japanese population.	Type 2 diabetes	519 Japanese ancestry cases, 503 Japanese ancestry controls	5,110 Japanese ancestry cases, 6,867 Japanese ancestry controls	8q24.11	8	117172544	SLC30A8	SLC30A8	ENSG00000164756	missense_variant	2e-14	13.699		1.22	[1.16-1.28]	type II diabetes mellitus	Metabolic disorder	8_118184783	rs13266634	rs13266634-C	C	C	T	0.0357143	0.964286	0.25	0.75	0.133333	0.866667	C:0.861111	T:0.138889	0.57	,,V-P+	SLC30A8
Science	Genome-wide association analysis identifies loci for type 2 diabetes and triglyceride levels.	Type 2 diabetes	1,464 European ancestry cases, 1,467 European ancestry controls	5,065 European ancestry cases, 5,785 European ancestry controls, at least 18,129 cases and controls.	8q24.11	8	117172544	SLC30A8	SLC30A8	ENSG00000164756	missense_variant	5e-08	7.30103		1.12	[1.07-1.16]	type II diabetes mellitus	Metabolic disorder	8_118184783	rs13266634	rs13266634-C	C	C	T	0.0357143	0.964286	0.25	0.75	0.133333	0.866667	C:0.861111	T:0.138889	0.65	,,V-P+	SLC30A8
Science	A genome-wide association study of type 2 diabetes in Finns detects multiple susceptibility variants.	Type 2 diabetes	1,161 European ancestry cases, 1,174 European ancestry controls	1,215 European ancestry cases, 1,258 European ancestry controls	8q24.11	8	117172544	SLC30A8	SLC30A8	ENSG00000164756	missense_variant	5e-08	7.30103	(DGI+FUSION+WTCCC)	1.12	[1.07-1.16]	type II diabetes mellitus	Metabolic disorder	8_118184783	rs13266634	rs13266634-C	C	C	T	0.0357143	0.964286	0.25	0.75	0.133333	0.866667	C:0.861111	T:0.138889	0.61	,,V-P+	SLC30A8
Nat Genet	Genetic variant near IRS1 is associated with type 2 diabetes, insulin resistance and hyperinsulinemia.	Type 2 diabetes	679 European ancestry cases, 697 European ancestry controls	5,579 European ancestry cases, 7,096 European ancestry controls	8q24.11	8	117172544	SLC30A8	SLC30A8	ENSG00000164756	missense_variant	8e-08	7.09691		1.16	[1.10-1.22]	type II diabetes mellitus	Metabolic disorder	8_118184783	rs13266634	rs13266634-C	C	C	T	0.0357143	0.964286	0.25	0.75	0.133333	0.866667	C:0.861111	T:0.138889	0.68	,,V-P+	SLC30A8
Nat Commun	Genome-wide association studies in the Japanese population identify seven novel loci for type 2 diabetes.	Type 2 diabetes	15,463 Japanese ancestry cases, 26,183 Japanese ancestry controls	20,490 East Asian ancestry cases, 22,922 East Asian ancestry controls, 38,947 European ancestry cases, 121,903 European ancestry controls, 10,587 South Asian ancestry cases, 14,378 South Asian ancestry controls, 3,848 Mexican/Latino cases, 4,366 Mexican/Latino controls	8q24.11	8	117172544	SLC30A8	SLC30A8	ENSG00000164756	missense_variant	9e-13	12.0458	(Japanese)	1.12039	[1.08602-1.15585]	type II diabetes mellitus	Metabolic disorder	8_118184783	rs13266634	rs13266634-C	C	C	T	0.0357143	0.964286	0.25	0.75	0.133333	0.866667	C:0.861111	T:0.138889	NR	,,V-P+	SLC30A8
Nat Genet	A variant in CDKAL1 influences insulin response and risk of type 2 diabetes.	Type 2 diabetes	1,399 European ancestry cases, 5,275 European ancestry controls	2,174 European ancestry cases, 7,287 European ancestry controls	8q24.11	8	117172544	SLC30A8	SLC30A8	ENSG00000164756	missense_variant	3e-06	5.52288		1.15	[1.08-1.22]	type II diabetes mellitus	Metabolic disorder	8_118184783	rs13266634	rs13266634-C	C	C	T	0.0357143	0.964286	0.25	0.75	0.133333	0.866667	C:0.861111	T:0.138889	0.67	,,V-P+	SLC30A8
Nature	A genome-wide association study identifies novel risk loci for type 2 diabetes.	Type 2 diabetes	661 European ancestry cases, 614 European ancestry controls	2,617 European ancestry cases, 2,894 European ancestry controls	8q24.11	8	117172544	SLC30A8	SLC30A8	ENSG00000164756	missense_variant	6e-08	7.22185		1.18	[0.69-1.67]	type II diabetes mellitus	Metabolic disorder	8_118184783	rs13266634	rs13266634-C	C	C	T	0.0357143	0.964286	0.25	0.75	0.133333	0.866667	C:0.861111	T:0.138889	0.7	,,V-P+	SLC30A8
Nat Genet	Identification of 28 new susceptibility loci for type 2 diabetes in the Japanese population.	Type 2 diabetes	36,614 Japanese ancestry cases, 155,150 Japanese ancestry controls	NA	8q24.11	8	117172544	SLC30A8	SLC30A8	ENSG00000164756	missense_variant	3e-30	29.5229		1.11	1.09-1.13	type II diabetes mellitus	Metabolic disorder	8_118184783	rs13266634	rs13266634-C	C	C	T	0.0357143	0.964286	0.25	0.75	0.133333	0.866667	C:0.861111	T:0.138889	0.59	,,V-P+	SLC30A8
Nat Genet	Discovery of 318 new risk loci for type 2 diabetes and related vascular outcomes among 1.4 million participants in a multi-ancestry meta-analysis.	Type 2 diabetes	148,726 European ancestry cases, 24,646 African American cases, 8,616 Hispanic cases, 46,511 Asian ancestry cases, 965,732 European ancestry controls, 31,446 African American controls, 11,829 Hispanic controls, 169,776 Asian ancestry controls	NA	8q24.11	8	117172544	NR	SLC30A8	ENSG00000164756	missense_variant	4e-136	135.398		0.1024	[0.094-0.11] unit increase	type II diabetes mellitus	Metabolic disorder	8_118184783	rs13266634	rs13266634-C	C	C	T	0.0357143	0.964286	0.25	0.75	0.133333	0.866667	C:0.861111	T:0.138889	0.6814	,,V-P+	SLC30A8
Nat Genet	Discovery of 318 new risk loci for type 2 diabetes and related vascular outcomes among 1.4 million participants in a multi-ancestry meta-analysis.	Type 2 diabetes	46,511 Asian ancestry cases, 169,776 Asian ancestry controls	NA	8q24.11	8	117172544	NR	SLC30A8	ENSG00000164756	missense_variant	1e-30	30		0.1004	[0.083-0.117] unit increase	type II diabetes mellitus	Metabolic disorder	8_118184783	rs13266634	rs13266634-C	C	C	T	0.0357143	0.964286	0.25	0.75	0.133333	0.866667	C:0.861111	T:0.138889	0.5931	,,V-P+	SLC30A8
Nat Genet	Refining the accuracy of validated target identification through coding variant fine-mapping in type 2 diabetes.	Type 2 diabetes	up to 48,286 European ancestry cases, up to 250,671 European ancestry controls	NA	8q24.11	8	117172544	SLC30A8	SLC30A8	ENSG00000164756	missense_variant	6e-30	29.2218		1.09	[1.07-1.10]	type II diabetes mellitus	Metabolic disorder	8_118184783	rs13266634	rs13266634-C	C	C	T	0.0357143	0.964286	0.25	0.75	0.133333	0.866667	C:0.861111	T:0.138889	0.68	,,V-P+	SLC30A8
Nat Genet	Refining the accuracy of validated target identification through coding variant fine-mapping in type 2 diabetes.	Type 2 diabetes	48,286 European ancestry cases, 250,671 European ancestry controls, 33,126 African American, East Asian, Hispanic/Latino or South Asian cases, 120,161 African American, East Asian, Hispanic/Latino or South Asian controls	NA	8q24.11	8	117172544	SLC30A8	SLC30A8	ENSG00000164756	missense_variant	2e-47	46.699		1.09	[1.08-1.11]	type II diabetes mellitus	Metabolic disorder	8_118184783	rs13266634	rs13266634-C	C	C	T	0.0357143	0.964286	0.25	0.75	0.133333	0.866667	C:0.861111	T:0.138889	0.691	,,V-P+	SLC30A8
Nat Genet	Refining the accuracy of validated target identification through coding variant fine-mapping in type 2 diabetes.	Type 2 diabetes (adjusted for BMI)	48,286 European ancestry cases, 250,671 European ancestry controls, 33,126 African American, East Asian, Hispanic/Latino or South Asian cases, 120,161 African American, East Asian, Hispanic/Latino or South Asian controls	NA	8q24.11	8	117172544	SLC30A8	SLC30A8	ENSG00000164756	missense_variant	1e-47	47		1.09	[1.08-1.11]	type II diabetes mellitus	Metabolic disorder	8_118184783	rs13266634	rs13266634-C	C	C	T	0.0357143	0.964286	0.25	0.75	0.133333	0.866667	C:0.861111	T:0.138889	0.691	,,V-P+	SLC30A8
Nat Genet	Refining the accuracy of validated target identification through coding variant fine-mapping in type 2 diabetes.	Type 2 diabetes (adjusted for BMI)	up to 48,286 European ancestry cases, up to 250,671 European ancestry controls	NA	8q24.11	8	117172544	SLC30A8	SLC30A8	ENSG00000164756	missense_variant	8e-36	35.0969		1.09	[1.07-1.11]	type II diabetes mellitus	Metabolic disorder	8_118184783	rs13266634	rs13266634-C	C	C	T	0.0357143	0.964286	0.25	0.75	0.133333	0.866667	C:0.861111	T:0.138889	0.68	,,V-P+	SLC30A8
PLoS Genet	Identification and functional characterization of G6PC2 coding variants influencing glycemic traits define an effector transcript at the G6PC2-ABCB11 locus.	Fasting blood glucose adjusted for BMI	up to 33,231 non-diabetic individuals	NA	8q24.11	8	117172544	SLC30A8	SLC30A8	ENSG00000164756	missense_variant	3e-10	9.52288		0.023	[0.015-0.031] unit decrease	fasting blood glucose measurement	Metabolic disorder	8_118184783	rs13266634	rs13266634-T	T	C	T	0.0357143	0.964286	0.25	0.75	0.133333	0.866667	C:0.861111	T:0.138889	NR	,,V-P+	SLC30A8
Genome Med	Exploration of haplotype research consortium imputation for genome-wide association studies in 20,032 Generation Scotland participants.	Fasting plasma glucose	15,226 British ancestry non-diabetics individuals from 6863 families, 948 British ancestry diabetic individuals from 6863 families.	NA	8q24.11	8	117172544	SLC30A8	SLC30A8	ENSG00000164756	missense_variant	4e-11	10.3979		0.083325	[0.059-0.108] mmol/L decrease	fasting blood glucose measurement	Metabolic disorder	8_118184783	rs13266634	rs13266634-T	T	C	T	0.0357143	0.964286	0.25	0.75	0.133333	0.866667	C:0.861111	T:0.138889	0.3153	,,V-P+	SLC30A8
Nat Genet	Genetics of blood lipids among ~300,000 multi-ethnic participants of the Million Veteran Program.	Triglycerides	215,551 European ancestry individuals, 57,332 African American individuals, 24,743 Hispanic individuals	Up to 319,677 individuals	8q24.11	8	117172544	SLC30A8	SLC30A8	ENSG00000164756	missense_variant	1e-10	10		0.0134	[0.0093-0.0175] mgâ€‰dlâˆ’1 decrease	triglyceride measurement	Metabolic disorder	8_118184783	rs13266634	rs13266634-T	T	C	T	0.0357143	0.964286	0.25	0.75	0.133333	0.866667	C:0.861111	T:0.138889	0.2822	,,V-P+	SLC30A8
Nat Genet	Identification of new susceptibility loci for type 2 diabetes and shared etiological pathways with coronary heart disease.	Type 2 diabetes	6,353 South Asian ancestry cases, 7,179 South Asian ancestry controls, 3,871 European ancestry cases, 16,427 European ancestry controls, 34,840 cases, 114,981 controls	7,888 South Asian ancestry cases, 20,679 South Asian ancestry controls, 387 European ancestry cases, 2,092 European ancestry controls, 19,998 East Asian ancestry cases, 30,983 East Asian ancestry controls	8q24.11	8	117172544	SLC30A8	SLC30A8	ENSG00000164756	missense_variant	4e-42	41.3979		0.109	[0.093-0.125] unit decrease	type II diabetes mellitus	Other measurement	8_118184783	rs13266634	rs13266634-?	?	C	T	0.0357143	0.964286	0.25	0.75	0.133333	0.866667	C:0.861111	T:0.138889	0.2833	,,V-P+	SLC30A8
Nat Genet	Identification of new susceptibility loci for type 2 diabetes and shared etiological pathways with coronary heart disease.	Type 2 diabetes	6,353 South Asian ancestry cases, 7,179 South Asian ancestry controls, 3,871 European ancestry cases, 16,427 European ancestry controls, 34,840 cases, 114,981 controls	7,888 South Asian ancestry cases, 20,679 South Asian ancestry controls, 387 European ancestry cases, 2,092 European ancestry controls, 19,998 East Asian ancestry cases, 30,983 East Asian ancestry controls	8q24.11	8	117172544	SLC30A8	SLC30A8	ENSG00000164756	missense_variant	2e-22	21.699	(EA)	0.1113	[0.089-0.134] unit decrease	type II diabetes mellitus	Other measurement	8_118184783	rs13266634	rs13266634-T	T	C	T	0.0357143	0.964286	0.25	0.75	0.133333	0.866667	C:0.861111	T:0.138889	0.2833	,,V-P+	SLC30A8
Nat Genet	Identification of new susceptibility loci for type 2 diabetes and shared etiological pathways with coronary heart disease.	Type 2 diabetes	6,353 South Asian ancestry cases, 7,179 South Asian ancestry controls, 3,871 European ancestry cases, 16,427 European ancestry controls, 34,840 cases, 114,981 controls	7,888 South Asian ancestry cases, 20,679 South Asian ancestry controls, 387 European ancestry cases, 2,092 European ancestry controls, 19,998 East Asian ancestry cases, 30,983 East Asian ancestry controls	8q24.11	8	117172544	SLC30A8	SLC30A8	ENSG00000164756	missense_variant	2e-07	6.69897	(South Asian)	0.0955	[0.059-0.132] unit decrease	type II diabetes mellitus	Other measurement	8_118184783	rs13266634	rs13266634-T	T	C	T	0.0357143	0.964286	0.25	0.75	0.133333	0.866667	C:0.861111	T:0.138889	0.2546	,,V-P+	SLC30A8
Nat Commun	Genome-wide analyses of non-syndromic cleft lip with palate identify 14 novel loci and genetic heterogeneity.	Nonsyndromic cleft lip with cleft palate	2,033 Han Chinese ancestry cases, 4,051 Han Chinese ancestry controls	1,346 Han Chinese ancestry cases, 4,542 Han Chinese ancestry controls	8p11.23	8	38411996	FGFR1	FGFR1	ENSG00000077782	3_prime_UTR_variant	4e-08	7.39794		1.17647	[NR]	Cleft palate, cleft lip	Other trait	8_38269514	rs13317	rs13317-A	A	T	C	0.194444	0.805556	0.0277778	0.972222	0	1	T:1	C:0	0.66	,V+K-,	FGFR1
Nat Commun	Connecting genetic risk to disease end points through the human blood plasma proteome.	Blood protein levels	997 European ancestry individuals	338 Arab, South Asian and Filipino ancestry individuals	1q21.3	1	150706557	CTSS, CTSK, ARNT, HORMAD1, GOLPH3L, RNU6-1042P, RP11-363I22.3	HORMAD1	ENSG00000143452	missense_variant	1e-19	19	(EA, Cathepsin S)	0.4007	[0.32-0.49] unit increase	cathepsin S measurement	Other measurement	1_150679033	rs1336900	rs1336900-A	A	G	A	0.466667	0.533333	0.428571	0.571429	0.178571	0.821429	G:0.583333	A:0.416667	0.38191	,V+K-,	HORMAD1
J Allergy Clin Immunol	Shared Genetic and Experimental Links between Obesity-Related Traits and Asthma Subtypes in UK Biobank.	Waist-to-hip ratio adjusted for BMI	457,690 European ancestry individuals	NA	17q21.2	17	41811190	NR	P3H4	ENSG00000141696	missense_variant	4e-10	9.39794		NA		BMI-adjusted waist-hip ratio	Body measurement	17_39967442	rs13412	rs13412-?	?	T	C	0.5	0.5	0.444444	0.555556	0.222222	0.777778	T:0.444444	C:0.555556	NR	,V+K-,	P3H4
Cell	The Allelic Landscape of Human Blood Cell Trait Variation and Links to Common Complex Disease.	Platelet distribution width	164,433 European ancestry individuals	NA	20q13.32	20	58995513	CTSZ	CTSZ	ENSG00000101160	3_prime_UTR_variant	1e-63	63		0.077447	[0.068-0.086] unit decrease	platelet component distribution width	Hematological measurement	20_57570568	rs13720	rs13720-A	A	G	A	0.916667	0.083333	0.638889	0.361111	0.833333	0.166667	G:0	A:1	0.812	,,V+P-	CTSZ
Nat Commun	A GWAS in Latin Americans highlights the convergent evolution of lighter skin pigmentation in Eurasia.	Eye color	6,236 Latin American individuals	NA	15q21.1	15	48134287	SLC24A5	SLC24A5	ENSG00000188467	missense_variant	1e-26	26		NA		eye colour measurement	Body measurement	15_48426484	rs1426654	rs1426654-A	A	A	G	0.235294	0.764706	0.0588235	0.941176	0	1	A:0.861111	G:0.138889	NR	,V+K-,	SLC24A5
Nat Commun	A GWAS in Latin Americans highlights the convergent evolution of lighter skin pigmentation in Eurasia.	Eye color (brightness)	6,236 Latin American individuals	NA	15q21.1	15	48134287	SLC24A5	SLC24A5	ENSG00000188467	missense_variant	8e-50	49.0969		NA		eye colour measurement	Body measurement	15_48426484	rs1426654	rs1426654-A	A	A	G	0.235294	0.764706	0.0588235	0.941176	0	1	A:0.861111	G:0.138889	NR	,V+K-,	SLC24A5
Nat Commun	A GWAS in Latin Americans highlights the convergent evolution of lighter skin pigmentation in Eurasia.	Eye color (saturation)	6,236 Latin American individuals	NA	15q21.1	15	48134287	SLC24A5	SLC24A5	ENSG00000188467	missense_variant	6e-45	44.2218		NA		eye colour measurement	Other measurement	15_48426484	rs1426654	rs1426654-?	?	A	G	0.235294	0.764706	0.0588235	0.941176	0	1	A:0.861111	G:0.138889	NR	,V+K-,	SLC24A5
Nat Commun	A GWAS in Latin Americans highlights the convergent evolution of lighter skin pigmentation in Eurasia.	Hair color	6,236 Latin American individuals	NA	15q21.1	15	48134287	SLC24A5	SLC24A5	ENSG00000188467	missense_variant	1e-18	18		NA		hair colour measurement	Other measurement	15_48426484	rs1426654	rs1426654-?	?	A	G	0.235294	0.764706	0.0588235	0.941176	0	1	A:0.861111	G:0.138889	NR	,V+K-,	SLC24A5
Nat Commun	A genome-wide association scan in admixed Latin Americans identifies loci influencing facial and scalp hair features.	Hair color	6,357 Latin American individuals	NA	15q21.1	15	48134287	SLC24A5	SLC24A5	ENSG00000188467	missense_variant	1e-18	18		NA		hair colour measurement	Other measurement	15_48426484	rs1426654	rs1426654-?	?	A	G	0.235294	0.764706	0.0588235	0.941176	0	1	A:0.861111	G:0.138889	NR	,V+K-,	SLC24A5
Cell	An Unexpectedly Complex Architecture for Skin Pigmentation in Africans.	Skin pigmentation	216 Sub-Saharan African ancestry individuals	240 Sub-Saharan African ancestry individuals	15q21.1	15	48134287	SLC24A5	SLC24A5	ENSG00000188467	missense_variant	1e-08	8		3.58	NR unit decrease	skin pigmentation measurement	Other measurement	15_48426484	rs1426654	rs1426654-?	?	A	G	0.235294	0.764706	0.0588235	0.941176	0	1	A:0.861111	G:0.138889	0.4	,V+K-,	SLC24A5
BMC Genet	Meta-analysis of GWA studies provides new insights on the genetic architecture of skin pigmentation in recently admixed populations.	Skin pigmentation	762 Cuban ancestry individuals	NA	15q21.1	15	48134287	SLC24A5	SLC24A5	ENSG00000188467	missense_variant	3e-07	6.52288		0.259952	[0.16-0.36] unit increase	skin pigmentation measurement	Other measurement	15_48426484	rs1426654	rs1426654-?	?	A	G	0.235294	0.764706	0.0588235	0.941176	0	1	A:0.861111	G:0.138889	0.288485	,V+K-,	SLC24A5
Nat Commun	A GWAS in Latin Americans highlights the convergent evolution of lighter skin pigmentation in Eurasia.	Skin pigmentation	6,236 Latin American individuals	NA	15q21.1	15	48134287	SLC24A5	SLC24A5	ENSG00000188467	missense_variant	2e-130	129.699		NA		skin pigmentation measurement	Other measurement	15_48426484	rs1426654	rs1426654-?	?	A	G	0.235294	0.764706	0.0588235	0.941176	0	1	A:0.861111	G:0.138889	NR	,V+K-,	SLC24A5
Nat Commun	A GWAS in Latin Americans highlights the convergent evolution of lighter skin pigmentation in Eurasia.	Skin, hair and eye pigmentation (multivariate analysis)	6,236 Latin American individuals	NA	15q21.1	15	48134287	SLC24A5	SLC24A5	ENSG00000188467	missense_variant	4e-150	149.398		NA		hair colour measurement, eye colour measurement, skin pigmentation measurement	Other measurement	15_48426484	rs1426654	rs1426654-?	?	A	G	0.235294	0.764706	0.0588235	0.941176	0	1	A:0.861111	G:0.138889	NR	,V+K-,	SLC24A5
PLoS One	Genome-wide association studies and heritability estimates of body mass index related phenotypes in Bangladeshi adults.	Body mass index	2,763 Bangladeshi ancestry females, 2,591 Bangladeshi ancestry males	NA	15q21.1	15	48134287	SLC24A5	SLC24A5	ENSG00000188467	missense_variant	4e-07	6.39794	(females)	0.484	[0.30-0.67] kg/m2 increase	body mass index	Other measurement	15_48426484	rs1426654	rs1426654-?	?	A	G	0.235294	0.764706	0.0588235	0.941176	0	1	A:0.861111	G:0.138889	0.511	,V+K-,	SLC24A5
PLoS One	Genome-wide association studies and heritability estimates of body mass index related phenotypes in Bangladeshi adults.	Body mass index	2,763 Bangladeshi ancestry females, 2,591 Bangladeshi ancestry males	NA	15q21.1	15	48134287	SLC24A5	SLC24A5	ENSG00000188467	missense_variant	8e-07	6.09691		0.325	[0.20-0.45] kg/m2 increase	body mass index	Other measurement	15_48426484	rs1426654	rs1426654-?	?	A	G	0.235294	0.764706	0.0588235	0.941176	0	1	A:0.861111	G:0.138889	0.51	,V+K-,	SLC24A5
Genome Biol Evol	A genome-wide association study of skin and iris pigmentation among individuals of South Asian ancestry.	Iris color (a* coordinate)	329 South Asian ancestry individuals		15q21.1	15	48134287	SLC24A5	SLC24A5	ENSG00000188467	missense_variant	2e-06	5.69897		0.49289	[0.29-0.69] unit decrease	eye colour measurement	Other measurement	15_48426484	rs1426654	rs1426654-G	G	A	G	0.235294	0.764706	0.0588235	0.941176	0	1	A:0.861111	G:0.138889	0.14976	,V+K-,	SLC24A5
Genome Biol Evol	A genome-wide association study of skin and iris pigmentation among individuals of South Asian ancestry.	Iris color (b* coordinate)	329 South Asian ancestry individuals		15q21.1	15	48134287	SLC24A5	SLC24A5	ENSG00000188467	missense_variant	8e-09	8.09691		0.594	[0.4-0.79] unit decrease	eye colour measurement	Other measurement	15_48426484	rs1426654	rs1426654-G	G	A	G	0.235294	0.764706	0.0588235	0.941176	0	1	A:0.861111	G:0.138889	0.15	,V+K-,	SLC24A5
BMC Genet	Meta-analysis of GWA studies provides new insights on the genetic architecture of skin pigmentation in recently admixed populations.	Skin pigmentation	1,047 Hispanic/Latin American individuals, 684 Cape Verdian individuals, 373 African American individuals	East African ancestry individuals (See Crawford et. al, 2017)	15q21.1	15	48134287	SLC24A5	SLC24A5	ENSG00000188467	missense_variant	6e-39	38.2218		0.403	[0.34-0.46] unit increase	skin pigmentation measurement	Other measurement	15_48426484	rs1426654	rs1426654-G	G	A	G	0.235294	0.764706	0.0588235	0.941176	0	1	A:0.861111	G:0.138889	NR	,V+K-,	SLC24A5
Genome Biol Evol	A genome-wide association study of skin and iris pigmentation among individuals of South Asian ancestry.	Skin reflectance (Melanin index)	720 South Asian ancestry individuals		15q21.1	15	48134287	NR	SLC24A5	ENSG00000188467	missense_variant	3e-39	38.5229		0.704742	[0.6-0.81] unit increase	skin pigmentation measurement	Other measurement	15_48426484	rs1426654	rs1426654-G	G	A	G	0.235294	0.764706	0.0588235	0.941176	0	1	A:0.861111	G:0.138889	NR	,V+K-,	SLC24A5
Nat Commun	Characterizing rare and low-frequency height-associated variants in the Japanese population.	Height	159,095 Japanese ancestry individuals	32,692 Japanese ancestry individuals	20q11.22	20	35438203	GDF5	GDF5	ENSG00000125965	5_prime_UTR_variant	9e-78	77.0458		0.0636773	[0.057-0.07] unit increase	body height	Body measurement	20_34025983	rs143383	rs143383-?	?	A	G	0.472222	0.527778	0.527778	0.472222	0.75	0.25	A:1	G:0	NR	,V-K+,	GDF5
Nat Genet	Identification of new therapeutic targets for osteoarthritis through genome-wide analyses of UK Biobank data.	Knee osteoarthritis	24,955 European ancestry cases, 378,169 European ancestry controls	NA	20q11.22	20	35438203	GDF5	GDF5	ENSG00000125965	5_prime_UTR_variant	5e-07	6.30103		1.04959	[1.03-1.07]	osteoarthritis, knee	Other disease	20_34025983	rs143383	rs143383-T	T	A	G	0.472222	0.527778	0.527778	0.472222	0.75	0.25	A:1	G:0	NR	,V-K+,	GDF5
Nat Genet	Meta-analysis of Icelandic and UK data sets identifies missense variants in SMO, IL11, COL11A1 and 13 more new loci associated with osteoarthritis.	Knee osteoarthritis	23,877 European ancestry cases, 562,153 European ancestry controls	NA	20q11.22	20	35438203	NR	GDF5	ENSG00000125965	5_prime_UTR_variant	8e-18	17.0969		1.09287	[NR]	osteoarthritis, knee	Other measurement	20_34025983	rs143383	rs143383-?	?	A	G	0.472222	0.527778	0.527778	0.472222	0.75	0.25	A:1	G:0	0.64	,V-K+,	GDF5
J Med Genet	Multitrait genome association analysis identifies new susceptibility genes for human anthropometric variation in the GCAT cohort.	Anthropometric traits (multi-trait analysis)	4,988 Spanish ancestry individuals	336,107 British ancestry individuals	20q11.22	20	35437976	GDF5, GDF5OS	GDF5	ENSG00000125965	5_prime_UTR_variant	1e-170	170		NA		body weights and measures	Body measurement	20_34025756	rs143384	rs143384-A	A	A	G	0.444444	0.555556	0.444444	0.555556	0.764706	0.235294	A:0.416667	G:0.583333		P-K+,V-K+,	GDF5
Nat Genet	Genome-wide association analysis of 19,629 individuals identifies variants influencing regional brain volumes and refines their genetic co-architecture with cognitive and mental health traits.	Brain region volumes	19,629 British ancestry individuals	NA	20q11.22	20	35437976	NR	GDF5	ENSG00000125965	5_prime_UTR_variant	2e-08	7.69897	(left entorhinal)	NA		brain volume measurement	Body measurement	20_34025756	rs143384	rs143384-A	A	A	G	0.444444	0.555556	0.444444	0.555556	0.764706	0.235294	A:0.416667	G:0.583333	NR	P-K+,V-K+,	GDF5
Am J Med Genet B Neuropsychiatr Genet	Genomics of body fat percentage may contribute to sex bias in anorexia nervosa.	Fat-free mass	70,700 European ancestry female individuals, 85,261 European ancestry male individuals	NA	20q11.22	20	35437976	NR	GDF5	ENSG00000125965	5_prime_UTR_variant	2e-49	48.699	(male)	0.52142	[0.45-0.59] unit increase	lean body mass	Body measurement	20_34025756	rs143384	rs143384-A	A	A	G	0.444444	0.555556	0.444444	0.555556	0.764706	0.235294	A:0.416667	G:0.583333	NR	P-K+,V-K+,	GDF5
Am J Med Genet B Neuropsychiatr Genet	Genomics of body fat percentage may contribute to sex bias in anorexia nervosa.	Fat-free mass	70,700 European ancestry female individuals, 85,261 European ancestry male individuals	NA	20q11.22	20	35437976	NR	GDF5	ENSG00000125965	5_prime_UTR_variant	6e-68	67.2218		0.38971	[0.35-0.43] unit increase	lean body mass	Body measurement	20_34025756	rs143384	rs143384-A	A	A	G	0.444444	0.555556	0.444444	0.555556	0.764706	0.235294	A:0.416667	G:0.583333	NR	P-K+,V-K+,	GDF5
Am J Med Genet B Neuropsychiatr Genet	Genomics of body fat percentage may contribute to sex bias in anorexia nervosa.	Fat-free mass	70,700 European ancestry female individuals, 85,261 European ancestry male individuals	NA	20q11.22	20	35437976	NR	GDF5	ENSG00000125965	5_prime_UTR_variant	7e-21	20.1549	(female)	0.22962	[0.18-0.28] unit increase	lean body mass	Body measurement	20_34025756	rs143384	rs143384-A	A	A	G	0.444444	0.555556	0.444444	0.555556	0.764706	0.235294	A:0.416667	G:0.583333	NR	P-K+,V-K+,	GDF5
Nature	Genetic analyses of diverse populations improves discovery for complex traits.	Height	17,286 African American individuals, 22,192 Hispanic/Latino individuals, 4,680 Asian ancestry individuals, 3,939 Native Hawaiian ancestry individuals, 647 Native American ancestry individuals, 1,052 individuals	NA	20q11.22	20	35437976	NR	GDF5	ENSG00000125965	5_prime_UTR_variant	5e-21	20.301		0.0623159	[0.049-0.075] unit increase	body height	Body measurement	20_34025756	rs143384	rs143384-A	A	A	G	0.444444	0.555556	0.444444	0.555556	0.764706	0.235294	A:0.416667	G:0.583333	NR	P-K+,V-K+,	GDF5
Nat Genet	Detection and interpretation of shared genetic influences on 42 human traits.	Joint mobility (Beighton score)	64,143 European ancestry individuals	NA	20q11.22	20	35437976	GDF5	GDF5	ENSG00000125965	5_prime_UTR_variant	1e-12	12		0.079	[0.100-0.057] unit decrease	joint hypermobility measurement	Body measurement	20_34025756	rs143384	rs143384-A	A	A	G	0.444444	0.555556	0.444444	0.555556	0.764706	0.235294	A:0.416667	G:0.583333	NR	P-K+,V-K+,	GDF5
Am J Hum Genet	Leveraging Polygenic Functional Enrichment to Improve GWAS Power.	Lung function (FVC)	approximately 372,000 European ancestry individuals	NA	20q11.22	20	35437976		GDF5	ENSG00000125965	5_prime_UTR_variant	2e-38	37.699		NA		vital capacity	Body measurement	20_34025756	rs143384	rs143384-A	A	A	G	0.444444	0.555556	0.444444	0.555556	0.764706	0.235294	A:0.416667	G:0.583333	NR	P-K+,V-K+,	GDF5
Am J Hum Genet	Leveraging Polygenic Functional Enrichment to Improve GWAS Power.	Waist-hip ratio	approximately 458,000 European ancestry individuals	NA	20q11.22	20	35437976		GDF5	ENSG00000125965	5_prime_UTR_variant	3e-21	20.5229		NA		waist-hip ratio	Body measurement	20_34025756	rs143384	rs143384-G	G	A	G	0.444444	0.555556	0.444444	0.555556	0.764706	0.235294	A:0.416667	G:0.583333	NR	P-K+,V-K+,	GDF5
Commun Biol	Genome-wide association study of developmental dysplasia of the hip identifies an association with GDF5.	Developmental dysplasia of the hip	770 European ancestry cases, 3,364 European ancestry controls	1,129 European ancestry cases, 4,652 European ancestry controls	20q11.22	20	35437976	NR	GDF5	ENSG00000125965	5_prime_UTR_variant	4e-22	21.3979		1.44	[1.34-1.56]	developmental dysplasia of the hip	Body measurement	20_34025756	rs143384	rs143384-G	G	A	G	0.444444	0.555556	0.444444	0.555556	0.764706	0.235294	A:0.416667	G:0.583333	0.6	P-K+,V-K+,	GDF5
Nat Genet	New genetic signals for lung function highlight pathways and chronic obstructive pulmonary disease associations across multiple ancestries.	FEV1	321,047 European ancestry individuals	79,005 European ancestry individuals	20q11.22	20	35437976	UQCC1	GDF5	ENSG00000125965	5_prime_UTR_variant	4e-12	11.3979		0.0165	[0.012-0.021] unit increase	forced expiratory volume	Body measurement	20_34025756	rs143384	rs143384-G	G	A	G	0.444444	0.555556	0.444444	0.555556	0.764706	0.235294	A:0.416667	G:0.583333	0.5964	P-K+,V-K+,	GDF5
Nat Genet	Defining the role of common variation in the genomic and biological architecture of adult human height.	Height	253,288 European ancestry individuals	80,067 European ancestry individuals	20q11.22	20	35437976	GDF5	GDF5	ENSG00000125965	5_prime_UTR_variant	1e-121	121		0.075	[0.016-0.134] unit decrease	body height	Body measurement	20_34025756	rs143384	rs143384-G	G	A	G	0.444444	0.555556	0.444444	0.555556	0.764706	0.235294	A:0.416667	G:0.583333	0.576	P-K+,V-K+,	GDF5
Am J Hum Genet	Whole-Genome Sequencing Coupled to Imputation Discovers Genetic Signals for Anthropometric Traits.	Height	1,249 whole genome sequenced European ancestry individuals, 3,541 whole genome sequenced individuals, 46,910 European ancestry individuals, 471 Carlantino (founder/genetic isolate) individuals, 1,197 Friuli Venezia Giulia (founder/genetic isolate) individuals, 1,043 Mylopotamos (founder/genetic isolate) individuals, 933 Pomak (founder/genetic isolate) individuals, 1,785 Val Borbera (founder/genet…	205,003 European ancestry individuals	20q11.22	20	35437976	GDF5	GDF5	ENSG00000125965	5_prime_UTR_variant	4e-36	35.3979		0.0816	[0.069-0.094] unit decrease	body height	Body measurement	20_34025756	rs143384	rs143384-G	G	A	G	0.444444	0.555556	0.444444	0.555556	0.764706	0.235294	A:0.416667	G:0.583333	0.5722	P-K+,V-K+,	GDF5
Nature	Hundreds of variants clustered in genomic loci and biological pathways affect human height.	Height	133,653 European ancestry individuals	50,074 European ancestry individuals	20q11.22	20	35437976	GDF5	GDF5	ENSG00000125965	5_prime_UTR_variant	1e-58	58		0.063	[NR] unit decrease	body height	Body measurement	20_34025756	rs143384	rs143384-G	G	A	G	0.444444	0.555556	0.444444	0.555556	0.764706	0.235294	A:0.416667	G:0.583333	0.58	P-K+,V-K+,	GDF5
Nature	New genetic loci link adipose and insulin biology to body fat distribution.	Hip circumference	up to 56,910 European ancestry men, up to 86,570 European ancestry women	up to 36,570 European ancestry men, 30,172 European ancestry women, 915 Filipino ancestry men, 735 Filipino ancestry women, 2,351 African American/Afro-Caribbean ancestry men, 6,258 African American/Afro-Caribbean ancestry women, 2,285 South Asian ancestry men, 506 South Asian ancestry women, 195 Seychellois ancestry men, 266 Seychellois ancestry women	20q11.22	20	35437976	GDF5	GDF5	ENSG00000125965	5_prime_UTR_variant	4e-12	11.3979	(EA)	0.0262	[0.019-0.034] unit decrease	hip circumference	Body measurement	20_34025756	rs143384	rs143384-G	G	A	G	0.444444	0.555556	0.444444	0.555556	0.764706	0.235294	A:0.416667	G:0.583333	0.5666	P-K+,V-K+,	GDF5
Nature	New genetic loci link adipose and insulin biology to body fat distribution.	Hip circumference	up to 56,910 European ancestry men, up to 86,570 European ancestry women	up to 36,570 European ancestry men, 30,172 European ancestry women, 915 Filipino ancestry men, 735 Filipino ancestry women, 2,351 African American/Afro-Caribbean ancestry men, 6,258 African American/Afro-Caribbean ancestry women, 2,285 South Asian ancestry men, 506 South Asian ancestry women, 195 Seychellois ancestry men, 266 Seychellois ancestry women	20q11.22	20	35437976	GDF5	GDF5	ENSG00000125965	5_prime_UTR_variant	4e-11	10.3979	(EA, men)	0.0339	[0.024-0.044] unit decrease	hip circumference	Body measurement	20_34025756	rs143384	rs143384-G	G	A	G	0.444444	0.555556	0.444444	0.555556	0.764706	0.235294	A:0.416667	G:0.583333	0.5666	P-K+,V-K+,	GDF5
Am J Hum Genet	Whole-Genome Sequencing Coupled to Imputation Discovers Genetic Signals for Anthropometric Traits.	Hip circumference adjusted for BMI	1,247 whole genome sequenced European ancestry individuals, 3,052 whole genome sequenced individuals, 29,518 European ancestry individuals, 400 Carlantino (founder/genetic isolate) individuals, 831 Friuli Venezia Giulia (founder/genetic isolate) individuals, 998 Mylopotamos (founder/genetic isolate) individuals, 871 Pomak (founder/genetic isolate) individuals	205,905 European ancestry individuals	20q11.22	20	35437976	GDF5	GDF5	ENSG00000125965	5_prime_UTR_variant	3e-07	6.52288		0.0422	[0.026-0.058] unit decrease	BMI-adjusted hip circumference	Body measurement	20_34025756	rs143384	rs143384-G	G	A	G	0.444444	0.555556	0.444444	0.555556	0.764706	0.235294	A:0.416667	G:0.583333	0.5714	P-K+,V-K+,	GDF5
Nature	New genetic loci link adipose and insulin biology to body fat distribution.	Hip circumference adjusted for BMI	up to 56,910 European ancestry men, up to 86,570 European ancestry women	up to 36,570 European ancestry men, 30,172 European ancestry women, 915 Filipino ancestry men, 735 Filipino ancestry women, 2,351 African American/Afro-Caribbean ancestry men, 6,258 African American/Afro-Caribbean ancestry women, 2,285 South Asian ancestry men, 506 South Asian ancestry women, 195 Seychellois ancestry men, 266 Seychellois ancestry women	20q11.22	20	35437976	GDF5	GDF5	ENSG00000125965	5_prime_UTR_variant	3e-16	15.5229	(EA, women)	0.0396	[0.03-0.049] unit decrease	BMI-adjusted hip circumference	Body measurement	20_34025756	rs143384	rs143384-G	G	A	G	0.444444	0.555556	0.444444	0.555556	0.764706	0.235294	A:0.416667	G:0.583333	0.5668	P-K+,V-K+,	GDF5
Nature	New genetic loci link adipose and insulin biology to body fat distribution.	Hip circumference adjusted for BMI	up to 56,910 European ancestry men, up to 86,570 European ancestry women	up to 36,570 European ancestry men, 30,172 European ancestry women, 915 Filipino ancestry men, 735 Filipino ancestry women, 2,351 African American/Afro-Caribbean ancestry men, 6,258 African American/Afro-Caribbean ancestry women, 2,285 South Asian ancestry men, 506 South Asian ancestry women, 195 Seychellois ancestry men, 266 Seychellois ancestry women	20q11.22	20	35437976	GDF5	GDF5	ENSG00000125965	5_prime_UTR_variant	5e-21	20.301	(EA,men)	0.0505	[0.04-0.061] unit decrease	BMI-adjusted hip circumference	Body measurement	20_34025756	rs143384	rs143384-G	G	A	G	0.444444	0.555556	0.444444	0.555556	0.764706	0.235294	A:0.416667	G:0.583333	0.5668	P-K+,V-K+,	GDF5
Nature	New genetic loci link adipose and insulin biology to body fat distribution.	Hip circumference adjusted for BMI	up to 56,910 European ancestry men, up to 86,570 European ancestry women	up to 36,570 European ancestry men, 30,172 European ancestry women, 915 Filipino ancestry men, 735 Filipino ancestry women, 2,351 African American/Afro-Caribbean ancestry men, 6,258 African American/Afro-Caribbean ancestry women, 2,285 South Asian ancestry men, 506 South Asian ancestry women, 195 Seychellois ancestry men, 266 Seychellois ancestry women	20q11.22	20	35437976	GDF5	GDF5	ENSG00000125965	5_prime_UTR_variant	1e-31	31	(EA)	0.0439	[0.036-0.051] unit decrease	BMI-adjusted hip circumference	Other disease	20_34025756	rs143384	rs143384-A	A	A	G	0.444444	0.555556	0.444444	0.555556	0.764706	0.235294	A:0.416667	G:0.583333	0.5668	P-K+,V-K+,	GDF5
Nat Genet	Meta-analysis of Icelandic and UK data sets identifies missense variants in SMO, IL11, COL11A1 and 13 more new loci associated with osteoarthritis.	Knee osteoarthritis	23,877 European ancestry cases, 562,153 European ancestry controls	NA	20q11.22	20	35437976	GDF5	GDF5	ENSG00000125965	5_prime_UTR_variant	1e-19	19		1.1	[1.07-1.12]	osteoarthritis, knee	Other disease	20_34025756	rs143384	rs143384-A	A	A	G	0.444444	0.555556	0.444444	0.555556	0.764706	0.235294	A:0.416667	G:0.583333	NR	P-K+,V-K+,	GDF5
Nat Genet	Identification of new therapeutic targets for osteoarthritis through genome-wide analyses of UK Biobank data.	Knee osteoarthritis	24,955 European ancestry cases, 378,169 European ancestry controls	NA	20q11.22	20	35437976	NR	GDF5	ENSG00000125965	5_prime_UTR_variant	5e-23	22.301		1.1	[1.08-1.12]	osteoarthritis, knee	Other disease	20_34025756	rs143384	rs143384-A	A	A	G	0.444444	0.555556	0.444444	0.555556	0.764706	0.235294	A:0.416667	G:0.583333	0.6	P-K+,V-K+,	GDF5
Commun Biol	Genome-wide association study of knee pain identifies associations with GDF5 and COL27A1 in UK Biobank.	Knee pain	22,204 British ancestry cases, 149,312 British ancestry controls	NA	20q11.22	20	35437976	GDF5	GDF5	ENSG00000125965	5_prime_UTR_variant	1e-12	12		0.008	NR unit decrease	Knee pain	Other measurement	20_34025756	rs143384	rs143384-?	?	A	G	0.444444	0.555556	0.444444	0.555556	0.764706	0.235294	A:0.416667	G:0.583333	0.6	P-K+,V-K+,	GDF5
Nat Genet	New genetic signals for lung function highlight pathways and chronic obstructive pulmonary disease associations across multiple ancestries.	Lung function (FVC)	321,047 European ancestry individuals	79,005 European ancestry individuals	20q11.22	20	35437976	UQCC1	GDF5	ENSG00000125965	5_prime_UTR_variant	1e-23	23		0.0239	[0.019-0.029] unit increase	vital capacity	Other measurement	20_34025756	rs143384	rs143384-?	?	A	G	0.444444	0.555556	0.444444	0.555556	0.764706	0.235294	A:0.416667	G:0.583333	0.5964	P-K+,V-K+,	GDF5
Nat Genet	New genetic signals for lung function highlight pathways and chronic obstructive pulmonary disease associations across multiple ancestries.	Peak expiratory flow	321,047 European ancestry individuals	24,218 European ancestry individuals	20q11.22	20	35437976	UQCC1	GDF5	ENSG00000125965	5_prime_UTR_variant	1e-09	9		0.0156	[0.011-0.021] unit decrease	peak expiratory flow	Other measurement	20_34025756	rs143384	rs143384-?	?	A	G	0.444444	0.555556	0.444444	0.555556	0.764706	0.235294	A:0.416667	G:0.583333	0.5964	P-K+,V-K+,	GDF5
JAMA	Association of Genetic Variants Related to Gluteofemoral vs Abdominal Fat Distribution With Type 2 Diabetes, Coronary Disease, and Cardiovascular Risk Factors.	Waist-hip ratio	663,598 European ancestry individuals	NA	20q11.22	20	35437976	NR	GDF5	ENSG00000125965	5_prime_UTR_variant	5e-08	7.30103		NA		waist-hip ratio	Other measurement	20_34025756	rs143384	rs143384-?	?	A	G	0.444444	0.555556	0.444444	0.555556	0.764706	0.235294	A:0.416667	G:0.583333	0.6	P-K+,V-K+,	GDF5
JAMA	Association of Genetic Variants Related to Gluteofemoral vs Abdominal Fat Distribution With Type 2 Diabetes, Coronary Disease, and Cardiovascular Risk Factors.	Waist-to-hip ratio adjusted for BMI	660,648 European ancestry individuals	NA	20q11.22	20	35437976	NR	GDF5	ENSG00000125965	5_prime_UTR_variant	2e-27	26.699		0.02	[0.016-0.024] unit increase	BMI-adjusted waist-hip ratio	Other measurement	20_34025756	rs143384	rs143384-?	?	A	G	0.444444	0.555556	0.444444	0.555556	0.764706	0.235294	A:0.416667	G:0.583333	0.6	P-K+,V-K+,	GDF5
Am J Hum Genet	Whole-Genome Sequencing Coupled to Imputation Discovers Genetic Signals for Anthropometric Traits.	Weight	1,249 whole genome sequenced European ancestry individuals, 3,559 whole genome sequenced individuals, 46,819 European ancestry individuals, 472 Carlantino (founder/genetic isolate) individuals, 1,172 Friuli Venezia Giulia (founder/genetic isolate) individuals, 1,051 Mylopotamos (founder/genetic isolate) individuals, 942 Pomak (founder/genetic isolate) individuals, 1,779 Val Borbera (founder/genet…	179,022 European ancestry individuals	20q11.22	20	35437976	GDF5	GDF5	ENSG00000125965	5_prime_UTR_variant	2e-10	9.69897		0.0414	[0.029-0.054] unit decrease	body weight	Other measurement	20_34025756	rs143384	rs143384-?	?	A	G	0.444444	0.555556	0.444444	0.555556	0.764706	0.235294	A:0.416667	G:0.583333	0.5721	P-K+,V-K+,	GDF5
J Med Genet	Multitrait genome association analysis identifies new susceptibility genes for human anthropometric variation in the GCAT cohort.	Anthropometric traits	4,988 Spanish ancestry individuals	336,107 British ancestry individuals	20q11.22	20	35437976	GDF5, GDF5OS	GDF5	ENSG00000125965	5_prime_UTR_variant	9e-292	291.046	(height)	0.06411	[0.061-0.068] unit increase	body weights and measures, body height	Other measurement	20_34025756	rs143384	rs143384-?	?	A	G	0.444444	0.555556	0.444444	0.555556	0.764706	0.235294	A:0.416667	G:0.583333	0.403	P-K+,V-K+,	GDF5
Am J Hum Genet	Genome-wide Associations Reveal Human-Mouse Genetic Convergence and Modifiers of Myogenesis, CPNE1 and STC2.	Appendicular lean mass	85,750 European ancestry middle-aged adult individuals	NA	20q11.22	20	35437976	NR	GDF5	ENSG00000125965	5_prime_UTR_variant	6e-23	22.2218		0.0972387	[0.078-0.117] unit increase	appendicular lean mass	Other measurement	20_34025756	rs143384	rs143384-?	?	A	G	0.444444	0.555556	0.444444	0.555556	0.764706	0.235294	A:0.416667	G:0.583333	0.401718	P-K+,V-K+,	GDF5
Am J Hum Genet	Genome-wide Associations Reveal Human-Mouse Genetic Convergence and Modifiers of Myogenesis, CPNE1 and STC2.	Appendicular lean mass	181,862 European ancestry elderly individuals	NA	20q11.22	20	35437976	NR	GDF5	ENSG00000125965	5_prime_UTR_variant	4e-47	46.3979		0.0988636	[0.085-0.112] unit increase	appendicular lean mass	Other measurement	20_34025756	rs143384	rs143384-?	?	A	G	0.444444	0.555556	0.444444	0.555556	0.764706	0.235294	A:0.416667	G:0.583333	0.404718	P-K+,V-K+,	GDF5
Nat Commun	Genome-wide association study of body fat distribution identifies adiposity loci and sex-specific genetic effects.	Body fat distribution (leg fat ratio)	55,006 British ancestry males, 61,132 British ancestry females	112,425 British ancestry males, 133,936 British ancestry females	20q11.22	20	35437976	EIF6, FAM83C, GDF5, MMP24, UQCC	GDF5	ENSG00000125965	5_prime_UTR_variant	1e-40	40	(females)	0.04352	NR unit decrease (replication)	body fat distribution	Other measurement	20_34025756	rs143384	rs143384-A	A	A	G	0.444444	0.555556	0.444444	0.555556	0.764706	0.235294	A:0.416667	G:0.583333	0.417618	P-K+,V-K+,	GDF5
Nat Commun	Genome-wide association study of body fat distribution identifies adiposity loci and sex-specific genetic effects.	Body fat distribution (leg fat ratio)	55,006 British ancestry males, 61,132 British ancestry females	112,425 British ancestry males, 133,936 British ancestry females	20q11.22	20	35437976	EIF6, FAM83C, GDF5, MMP24, UQCC	GDF5	ENSG00000125965	5_prime_UTR_variant	3e-09	8.52288	(males)	0.01716	NR unit decrease (replication)	body fat distribution	Other measurement	20_34025756	rs143384	rs143384-A	A	A	G	0.444444	0.555556	0.444444	0.555556	0.764706	0.235294	A:0.416667	G:0.583333	0.417618	P-K+,V-K+,	GDF5
Nat Commun	Genome-wide association study of body fat distribution identifies adiposity loci and sex-specific genetic effects.	Body fat distribution (leg fat ratio)	55,006 British ancestry males, 61,132 British ancestry females	112,425 British ancestry males, 133,936 British ancestry females	20q11.22	20	35437976	EIF6, FAM83C, GDF5, MMP24, UQCC	GDF5	ENSG00000125965	5_prime_UTR_variant	3e-43	42.5229		0.03139	NR unit decrease (replication)	body fat distribution	Other measurement	20_34025756	rs143384	rs143384-A	A	A	G	0.444444	0.555556	0.444444	0.555556	0.764706	0.235294	A:0.416667	G:0.583333	0.417618	P-K+,V-K+,	GDF5
Nat Commun	Genome-wide association study of body fat distribution identifies adiposity loci and sex-specific genetic effects.	Body fat distribution (trunk fat ratio)	55,006 British ancestry males, 61,132 British ancestry females	112,425 British ancestry males, 133,936 British ancestry females	20q11.22	20	35437976	EIF6, FAM83C, GDF5, MMP24, UQCC	GDF5	ENSG00000125965	5_prime_UTR_variant	4e-48	47.3979	(females)	0.04729	NR unit increase (replication)	body fat distribution	Other measurement	20_34025756	rs143384	rs143384-A	A	A	G	0.444444	0.555556	0.444444	0.555556	0.764706	0.235294	A:0.416667	G:0.583333	0.417618	P-K+,V-K+,	GDF5
Nat Commun	Genome-wide association study of body fat distribution identifies adiposity loci and sex-specific genetic effects.	Body fat distribution (trunk fat ratio)	55,006 British ancestry males, 61,132 British ancestry females	112,425 British ancestry males, 133,936 British ancestry females	20q11.22	20	35437976	EIF6, FAM83C, GDF5, MMP24, UQCC	GDF5	ENSG00000125965	5_prime_UTR_variant	6e-38	37.2218		0.02963	NR unit increase (replication)	body fat distribution	Other measurement	20_34025756	rs143384	rs143384-A	A	A	G	0.444444	0.555556	0.444444	0.555556	0.764706	0.235294	A:0.416667	G:0.583333	0.417618	P-K+,V-K+,	GDF5
Nat Commun	GWAS of bone size yields twelve loci that also affect height, BMD, osteoarthritis or fractures.	Femoral neck size	28,954 European ancestry individuals	9,383 European ancestry individuals, 6,351 East Asian ancestry individuals	20q11.22	20	35437976	GDF5	GDF5	ENSG00000125965	5_prime_UTR_variant	3e-10	9.52288		0.046	NR unit increase	femoral neck size	Other measurement	20_34025756	rs143384	rs143384-A	A	A	G	0.444444	0.555556	0.444444	0.555556	0.764706	0.235294	A:0.416667	G:0.583333	0.36977	P-K+,V-K+,	GDF5
Nat Commun	GWAS of bone size yields twelve loci that also affect height, BMD, osteoarthritis or fractures.	Hip bone size	28,900 European ancestry individuals	7,912 European ancestry individuals, 5,699 East Asian ancestry individuals	20q11.22	20	35437976	GDF5	GDF5	ENSG00000125965	5_prime_UTR_variant	2e-22	21.699		0.071	[0.057-0.086] unit increase	hip bone size	Other measurement	20_34025756	rs143384	rs143384-A	A	A	G	0.444444	0.555556	0.444444	0.555556	0.764706	0.235294	A:0.416667	G:0.583333	0.37	P-K+,V-K+,	GDF5
Hum Mol Genet	A novel common variant in DCST2 is associated with length in early life and height in adulthood.	Infant length	28,238 European ancestry individuals	NA	20q11.22	20	35437976	GDF5	GDF5	ENSG00000125965	5_prime_UTR_variant	3e-10	9.52288		0.058	[0.040-0.076] unit increase	infant body height	Other measurement	20_34025756	rs143384	rs143384-G	G	A	G	0.444444	0.555556	0.444444	0.555556	0.764706	0.235294	A:0.416667	G:0.583333	0.44	P-K+,V-K+,	GDF5
Nat Commun	GWAS of bone size yields twelve loci that also affect height, BMD, osteoarthritis or fractures.	Intertrochanteric region size	28,936 European ancestry individuals	7,912 European ancestry individuals, 5,696 East Asian ancestry individuals	20q11.22	20	35437976	GDF5	GDF5	ENSG00000125965	5_prime_UTR_variant	1e-09	9		0.05	NR unit increase	intertrochanteric region size	Other measurement	20_34025756	rs143384	rs143384-G	G	A	G	0.444444	0.555556	0.444444	0.555556	0.764706	0.235294	A:0.416667	G:0.583333	0.36977	P-K+,V-K+,	GDF5
Nat Commun	GWAS of bone size yields twelve loci that also affect height, BMD, osteoarthritis or fractures.	Spine bone size	29,059 European ancestry individuals	14,932 European ancestry individuals, 6,345 East Asian ancestry individuals	20q11.22	20	35437976	GDF5	GDF5	ENSG00000125965	5_prime_UTR_variant	4e-21	20.3979		0.063	[0.050-0.076] unit increase	spine bone size	Other measurement	20_34025756	rs143384	rs143384-G	G	A	G	0.444444	0.555556	0.444444	0.555556	0.764706	0.235294	A:0.416667	G:0.583333	0.37	P-K+,V-K+,	GDF5
Nat Commun	GWAS of bone size yields twelve loci that also affect height, BMD, osteoarthritis or fractures.	Trochanter size	28,944 European ancestry individuals	8,065 European ancestry individuals, 5,711 East Asian ancestry individuals	20q11.22	20	35437976	GDF5	GDF5	ENSG00000125965	5_prime_UTR_variant	1e-18	18		0.071	[0.055-0.086] unit increase	trochanter size	Other trait	20_34025756	rs143384	rs143384-A	A	A	G	0.444444	0.555556	0.444444	0.555556	0.764706	0.235294	A:0.416667	G:0.583333	0.37	P-K+,V-K+,	GDF5
Nat Genet	Gene discovery and polygenic prediction from a genome-wide association study of educational attainment in 1.1 million individuals.	Cognitive performance (MTAG)	402,382 European ancestry individuals	NA	1q32.1	1	201880929	Intergenic	IPO9	ENSG00000198700	3_prime_UTR_variant	3e-10	9.52288	(MTAG)	0.0153	[0.011-0.02] unit increase	cognitive function measurement	Other measurement	1_201850057	rs1517810	rs1517810-T	T	T	C	0.117647	0.882353	0.166667	0.833333	0.392857	0.607143	T:1	C:0	0.6666	,V-K+,	IPO9
Biomark Res	Associations of single nucleotide polymorphisms with mucinous colorectal cancer: genome-wide common variant and gene-based rare variant analyses.	Mucinous adenocarcinoma in colorectal cancer	57 European ancestry cases, 448 European ancestry controls	NA	10q23.31	10	88820573	NR	ANKRD22	ENSG00000152766	3_prime_UTR_variant	6e-06	5.22185	(univariable, recessive)	5.284	[2.518-10.764]	colorectal cancer, colorectal mucinous adenocarcinoma	Cancer	10_90580330	rs1661281	rs1661281-T	T	G	A	0.416667	0.583333	0.352941	0.647059	0.125	0.875	G:0.666667	A:0.333333	NR	P+K-,V+K-,	ANKRD22
Hum Genomics	Genome-wide enriched pathway analysis of acute post-radiotherapy pain in breast cancer patients: a prospective cohort study.	Acute post-radiotherapy pain in breast cancer	136 Hispanic cases, 75 European ancestry cases, 102 African ancestry cases, 45 cases, 265 Hispanic controls, 282 European ancestry controls, 194 African ancestry controls, 45 controls	NA	17q12	17	35011428	RFFL, LIG3	AC004223.3, RFFL	ENSG00000267618, ENSG00000092871	3_prime_UTR_variant	2e-06	5.69897		2.2	[1.59-3.04]	response to radiation, pain, breast carcinoma	Cancer	17_33338447	rs16970540	rs16970540-T	T	C	T	0.222222	0.777778	0.294118	0.705882	0.0833333	0.916667	C:1	T:0	0.1	P+K-,,	RAD51L3-RFFL
Arterioscler Thromb Vasc Biol	Group IIA Secretory Phospholipase A2 and Incident Cardiovascular Disease.	group IIA secretory phospholipase A2 levels in individuals with elevated hsCRP	6,692 European ancestry individuals	NA	1p36.13	1	19910238	OTUD3	OTUD3	ENSG00000169914	3_prime_UTR_variant	1e-09	9		0.37	[0.23-0.51] unit decrease	phospholipase A2, membrane associated measurement, C-reactive protein measurement	Other measurement	1_20236731	rs17401735	rs17401735-G	G	A	G	0.25	0.75	0.305556	0.694444	0.0277778	0.972222	A:1	G:0	0.18	P+K-,V+K-,	OTUD3
Nat Commun	Common and rare variants associating with serum levels of creatine kinase and lactate dehydrogenase.	Lactate dehydrogenase levels	98,585 Icelandic ancestry individuals	NA	6p21.32	6	32664821		HLA-DQB1, HLA-DQB1, HLA-DQB1, HLA-DQB1, HLA-DQB1, HLA-DQB1, HLA-DQB1	ENSG00000233209, ENSG00000179344, ENSG00000206302, ENSG00000206237, ENSG00000225824, ENSG00000231939, ENSG00000231286	missense_variant	2e-22	21.699		0.07	unit increase	L lactate dehydrogenase measurement	Hematological measurement	6_32632598	rs17412833	rs17412833-T	T	A	T	0.2	0.8	0.529412	0.470588	0.375	0.625	A:0.472222	T:0.527778	0.1376	,,V-P+	HLA-DQB1
Nat Commun	Meta-analysis identifies seven susceptibility loci involved in the atopic march.	Atopic march	1,151 European ancestry early-onset eczema and childhood asthma cases, 10,030 European ancestry controls	1,277 European ancestry early-onset eczema and childhood asthma cases, 7,004 European ancestry controls	5q31.1	5	132694975	IL4, KIF3A	AC004039.1, KIF3A	ENSG00000230612, ENSG00000131437	3_prime_UTR_variant	5e-08	7.30103		1.24	[1.15-1.33]	childhood onset asthma, atopic eczema, atopic march	Biological process	5_132030667	rs17690965	rs17690965-C	C	C	G	0.527778	0.472222	0.833333	0.166667	0.638889	0.361111	C:0.333333	G:0.666667	0.264	,,V-P+	KIF3A
Am J Hum Genet	Leveraging Polygenic Functional Enrichment to Improve GWAS Power.	White blood cell count	approximately 444,000 European ancestry individuals	NA	6q25.2	6	152721900		MYCT1	ENSG00000120279	missense_variant	2e-16	15.699		NA		leukocyte count	Hematological measurement	6_153043035	rs17710008	rs17710008-A	A	G	A	0.111111	0.888889	0.222222	0.777778	0.0294118	0.970588	G:0.833333	A:0.166667	NR	P+K-,,	MYCT1
Cell	Trans-ethnic and Ancestry-Specific Blood-Cell Genetics in 746,667 Individuals from 5 Global Populations.	Lymphocyte counts	524,923 European ancestry individuals	NA	6q25.2	6	152721900	NR	MYCT1	ENSG00000120279	missense_variant	4e-17	16.3979		0.020604	[0.016-0.025] SD unit increase	lymphocyte count	Hematological measurement	6_153043035	rs17710008	rs17710008-A	A	G	A	0.111111	0.888889	0.222222	0.777778	0.0294118	0.970588	G:0.833333	A:0.166667	0.18168	P+K-,,	MYCT1
Cell	Trans-ethnic and Ancestry-Specific Blood-Cell Genetics in 746,667 Individuals from 5 Global Populations.	Lymphocyte counts	643,370 African American or Afro-Caribbean, African ancestry, European ancestry, East Asian ancestry, Hispanic or Latin American and South Asian ancestry individuals	NA	6q25.2	6	152721900	NR	MYCT1	ENSG00000120279	missense_variant	1e-14	14		NA		lymphocyte count	Hematological measurement	6_153043035	rs17710008	rs17710008-A	A	G	A	0.111111	0.888889	0.222222	0.777778	0.0294118	0.970588	G:0.833333	A:0.166667	0.169396	P+K-,,	MYCT1
Cell	Trans-ethnic and Ancestry-Specific Blood-Cell Genetics in 746,667 Individuals from 5 Global Populations.	Monocyte count	521,594 European ancestry individuals	NA	6q25.2	6	152721900	NR	MYCT1	ENSG00000120279	missense_variant	1e-10	10		0.0157	[0.011-0.02] SD unit increase	monocyte count	Inflammatory measurement	6_153043035	rs17710008	rs17710008-?	?	G	A	0.111111	0.888889	0.222222	0.777778	0.0294118	0.970588	G:0.833333	A:0.166667	0.181599	P+K-,,	MYCT1
Cell	Trans-ethnic and Ancestry-Specific Blood-Cell Genetics in 746,667 Individuals from 5 Global Populations.	White blood cell count	746,667 African American or Afro-Caribbean, African ancestry, European ancestry, East Asian ancestry, Hispanic or Latin American and South Asian ancestry individuals	NA	6q25.2	6	152721900	NR	MYCT1	ENSG00000120279	missense_variant	5e-19	18.301		NA		myeloid white cell count	Inflammatory measurement	6_153043035	rs17710008	rs17710008-A	A	G	A	0.111111	0.888889	0.222222	0.777778	0.0294118	0.970588	G:0.833333	A:0.166667	0.164636	P+K-,,	MYCT1
Cell	The Allelic Landscape of Human Blood Cell Trait Variation and Links to Common Complex Disease.	Monocyte count	170,721 European ancestry individuals	NA	3p21.31	3	46357717	CCR2	CCR2	ENSG00000121807	missense_variant	1e-11	11		0.0458816	[0.033-0.059] unit decrease	monocyte count	Hematological measurement	3_46399208	rs1799864	rs1799864-A	A	G	A	0.0277778	0.972222	0.166667	0.833333	0.235294	0.764706	G:0.944444	A:0.0555556	0.0746	,V-K+,	CCR2
Nat Commun	Elucidating the genetic architecture of reproductive ageing in the Japanese population.	Menarche (age at onset)	67,029 Japanese ancestry women	73,397 European ancestry women	17q21.31	17	43093449	NR	BRCA1	ENSG00000012048	synonymous_variant	3e-08	7.52288	(japanese)	0.152	[0.099-0.205] year decrease	age at menarche	Other measurement	17_41245466	rs1799949	rs1799949-G	G	G	A	0.71875	0.28125	0.416667	0.583333	0.555556	0.444444	G:0.472222	A:0.527778	0.6614	,,V+P-	BRCA1
Nat Genet	Large-scale genomic analyses link reproductive aging to hypothalamic signaling, breast cancer susceptibility and BRCA1-mediated DNA repair.	Menopause (age at onset)	up to 69,626 European ancestry women	NA	17q21.31	17	43093449	BRCA1	BRCA1	ENSG00000012048	synonymous_variant	8e-11	10.0969		0.14	[0.1-0.18] years decrease	age at menopause	Other measurement	17_41245466	rs1799949	rs1799949-G	G	G	A	0.71875	0.28125	0.416667	0.583333	0.555556	0.444444	G:0.472222	A:0.527778	0.68	,,V+P-	BRCA1
Am J Med Genet B Neuropsychiatr Genet	Genomics of body fat percentage may contribute to sex bias in anorexia nervosa.	Body fat percentage	70,700 European ancestry female individuals, 85,261 European ancestry male individuals	NA	19q13.32	19	45678134	NR	GIPR	ENSG00000010310	missense_variant	7e-07	6.1549	(female)	0.21451	[0.13-0.3] unit decrease	body fat percentage	Body measurement	19_46181392	rs1800437	rs1800437-?	?	G	C	0.222222	0.777778	0.0277778	0.972222	0.0833333	0.916667	G:0.916667	C:0.0833333	NR	,,V+P-	GIPR
Am J Med Genet B Neuropsychiatr Genet	Genomics of body fat percentage may contribute to sex bias in anorexia nervosa.	Body fat percentage	70,700 European ancestry female individuals, 85,261 European ancestry male individuals	NA	19q13.32	19	45678134	NR	GIPR	ENSG00000010310	missense_variant	2e-09	8.69897		0.15946	[0.11-0.21] unit decrease	body fat percentage	Body measurement	19_46181392	rs1800437	rs1800437-?	?	G	C	0.222222	0.777778	0.0277778	0.972222	0.0833333	0.916667	G:0.916667	C:0.0833333	NR	,,V+P-	GIPR
PLoS Genet	Genome-wide physical activity interactions in adiposity - A meta-analysis of 200,452 adults.	Body mass index (joint analysis main effects and physical activity interaction)	2,518 African American women, 86,278 European ancestry women, 1,773 Filipino ancestry women, 1,030 Indian ancestry women, 1,457 African American men, 55,137 European ancestry men, 7,648 Indian ancestry men, 5,527 European ancestry individuals	6,244 African American women, 17,531 European ancestry women, 329 African American men, 19,956 European ancestry men	19q13.32	19	45678134	GIPR	GIPR	ENSG00000010310	missense_variant	2e-06	5.69897	(EA, women)	NA		physical activity measurement, body mass index	Body measurement	19_46181392	rs1800437	rs1800437-?	?	G	C	0.222222	0.777778	0.0277778	0.972222	0.0833333	0.916667	G:0.916667	C:0.0833333	NR	,,V+P-	GIPR
PLoS Genet	Genome-wide physical activity interactions in adiposity - A meta-analysis of 200,452 adults.	Body mass index (joint analysis main effects and physical activity interaction)	2,518 African American women, 86,278 European ancestry women, 1,773 Filipino ancestry women, 1,030 Indian ancestry women, 1,457 African American men, 55,137 European ancestry men, 7,648 Indian ancestry men, 5,527 European ancestry individuals	6,244 African American women, 17,531 European ancestry women, 329 African American men, 19,956 European ancestry men	19q13.32	19	45678134	GIPR	GIPR	ENSG00000010310	missense_variant	5e-09	8.30103	(EA)	NA		physical activity measurement, body mass index	Body measurement	19_46181392	rs1800437	rs1800437-?	?	G	C	0.222222	0.777778	0.0277778	0.972222	0.0833333	0.916667	G:0.916667	C:0.0833333	NR	,,V+P-	GIPR
Sci Adv	Genotype-by-environment interactions inferred from genetic effects on phenotypic variability in the UK Biobank.	Waist circumference	347,158 European ancestry individuals	NA	19q13.32	19	45678134	GIPR	GIPR	ENSG00000010310	missense_variant	1e-24	24		NA		waist circumference	Body measurement	19_46181392	rs1800437	rs1800437-?	?	G	C	0.222222	0.777778	0.0277778	0.972222	0.0833333	0.916667	G:0.916667	C:0.0833333	NR	,,V+P-	GIPR
Sci Adv	Genotype-by-environment interactions inferred from genetic effects on phenotypic variability in the UK Biobank.	Waist circumference variance	347,158 European ancestry individuals	NA	19q13.32	19	45678134	GIPR	GIPR	ENSG00000010310	missense_variant	2e-11	10.699		NA		waist circumference	Body measurement	19_46181392	rs1800437	rs1800437-?	?	G	C	0.222222	0.777778	0.0277778	0.972222	0.0833333	0.916667	G:0.916667	C:0.0833333	NR	,,V+P-	GIPR
Nat Genet	Protein-altering variants associated with body mass index implicate pathways that control energy intake and expenditure in obesity.	Body mass index	up to 449,889 European ancestry individuals, up to 29,398 South Asian ancestry individuals, up to 27,610 African American individuals, up to 8,839 East Asian individuals, up to 10,772 Hispanic ancestry individuals	up to 196,766 European ancestry individuals	19q13.32	19	45678134	GIPR	GIPR	ENSG00000010310	missense_variant	6e-45	44.2218		0.0306	[0.026-0.035] unit increase	body mass index	Body measurement	19_46181392	rs1800437	rs1800437-G	G	G	C	0.222222	0.777778	0.0277778	0.972222	0.0833333	0.916667	G:0.916667	C:0.0833333	0.7991	,,V+P-	GIPR
PLoS Genet	Genome-wide physical activity interactions in adiposity - A meta-analysis of 200,452 adults.	Body mass index	2,518 African American women, 86,278 European ancestry women, 1,773 Filipino ancestry women, 1,030 Indian ancestry women, 1,457 African American men, 55,137 European ancestry men, 7,648 Indian ancestry men, 5,527 European ancestry individuals	6,244 African American women, 17,531 European ancestry women, 329 African American men, 19,956 European ancestry men	19q13.32	19	45678134	GIPR	GIPR	ENSG00000010310	missense_variant	2e-06	5.69897	(EA, women)	0.0298	[0.017-0.042] kg/m2 increase	physical activity measurement, body mass index	Body measurement	19_46181392	rs1800437	rs1800437-G	G	G	C	0.222222	0.777778	0.0277778	0.972222	0.0833333	0.916667	G:0.916667	C:0.0833333	0.7873	,,V+P-	GIPR
PLoS Genet	Genome-wide physical activity interactions in adiposity - A meta-analysis of 200,452 adults.	Body mass index in physically active individuals	1,957 African American women, 1,773 Filipino ancestry women, 305 Indian ancestry women, 67,609 European ancestry women, 1,206 African American men, 2,029 Indian ancestry men, 43,399 European ancestry men, at least 4,819 European ancestry individuals	4,807 African American women, 12,347 European ancestry women, 265 African American men, 14,540 European ancestry men	19q13.32	19	45678134	GIPR	GIPR	ENSG00000010310	missense_variant	2e-09	8.69897	(EA)	0.0333	[0.022-0.044] kg/m2 increase	physical activity measurement, body mass index	Body measurement	19_46181392	rs1800437	rs1800437-G	G	G	C	0.222222	0.777778	0.0277778	0.972222	0.0833333	0.916667	G:0.916667	C:0.0833333	0.7873	,,V+P-	GIPR
Nat Genet	Genome-wide meta-analysis identifies 11 new loci for anthropometric traits and provides insights into genetic architecture.	Obesity	93,015 European ancestry overweight individuals, 32,858 European ancestry class I obese individuals, 9,889 European ancestry class II obese individuals, 2,896 European ancestry class III obese individuals, up to 65,840 European ancestry controls	65,332 European ancestry overweight individuals, 22,373 European ancestry class I obese individuals, 5,476 European ancestry class II obese individuals, 1,162 European ancestry class III obese individuals, up to 39,294 European ancestry controls	19q13.32	19	45678134	GIPR	GIPR	ENSG00000010310	missense_variant	3e-14	13.5229	(Obesity class I)	1.1	[NR]	obesity	Body measurement	19_46181392	rs1800437	rs1800437-C	C	G	C	0.222222	0.777778	0.0277778	0.972222	0.0833333	0.916667	G:0.916667	C:0.0833333	0.78	,,V+P-	GIPR
Hum Mol Genet	Meta-analysis of genome-wide association studies for body fat distribution in 694,649 individuals of European ancestry.	Body mass index	374,756 European ancestry male individuals	NA	19q13.32	19	45678134	NA	GIPR	ENSG00000010310	missense_variant	3e-59	58.5229		0.0339	[0.03-0.038] unit decrease	body mass index	Metabolic disorder	19_46181392	rs1800437	rs1800437-G	G	G	C	0.222222	0.777778	0.0277778	0.972222	0.0833333	0.916667	G:0.916667	C:0.0833333	0.1873	,,V+P-	GIPR
JCI Insight	Genetic determinants of circulating GIP and GLP-1 concentrations.	GIP levels in response to oral glucose tolerance test (120 minutes)	3,344 Swedish ancestry individuals	4,905 Finnish ancestry individuals	19q13.32	19	45678134	GIPR	GIPR	ENSG00000010310	missense_variant	2e-17	16.699		0.072	[0.056-0.088] unit decrease	glucose-dependent insulinotropic peptide measurement, glucose tolerance test	Metabolic disorder	19_46181392	rs1800437	rs1800437-C	C	G	C	0.222222	0.777778	0.0277778	0.972222	0.0833333	0.916667	G:0.916667	C:0.0833333	0.258	,,V+P-	GIPR
JCI Insight	Genetic determinants of circulating GIP and GLP-1 concentrations.	GIP levels in response to oral glucose tolerance test (fasting)	3,344 Swedish ancestry individuals	4,905 Finnish ancestry individuals	19q13.32	19	45678134	GIPR	GIPR	ENSG00000010310	missense_variant	4e-15	14.3979		0.076	[0.056-0.096] unit decrease	glucose-dependent insulinotropic peptide measurement, glucose tolerance test	Metabolic disorder	19_46181392	rs1800437	rs1800437-C	C	G	C	0.222222	0.777778	0.0277778	0.972222	0.0833333	0.916667	G:0.916667	C:0.0833333	0.256	,,V+P-	GIPR
JCI Insight	Genetic determinants of circulating GIP and GLP-1 concentrations.	Insulin levels in response to oral glucose tolerance test (30 minutes)	3,344 Swedish ancestry individuals	4,905 Finnish ancestry individuals	19q13.32	19	45678134	GIPR	GIPR	ENSG00000010310	missense_variant	1e-13	13		0.081	[0.059-0.103] unit decrease	insulin measurement, glucose tolerance test	Other measurement	19_46181392	rs1800437	rs1800437-C	C	G	C	0.222222	0.777778	0.0277778	0.972222	0.0833333	0.916667	G:0.916667	C:0.0833333	0.258	,,V+P-	GIPR
Nat Genet	Refining the accuracy of validated target identification through coding variant fine-mapping in type 2 diabetes.	Type 2 diabetes (adjusted for BMI)	48,286 European ancestry cases, 250,671 European ancestry controls, 33,126 African American, East Asian, Hispanic/Latino or South Asian cases, 120,161 African American, East Asian, Hispanic/Latino or South Asian controls	NA	19q13.32	19	45678134	GIPR	GIPR	ENSG00000010310	missense_variant	7e-12	11.1549		1.06	[1.04-1.07]	type II diabetes mellitus	Other measurement	19_46181392	rs1800437	rs1800437-C	C	G	C	0.222222	0.777778	0.0277778	0.972222	0.0833333	0.916667	G:0.916667	C:0.0833333	0.2	,,V+P-	GIPR
Nat Genet	Refining the accuracy of validated target identification through coding variant fine-mapping in type 2 diabetes.	Type 2 diabetes (adjusted for BMI)	up to 48,286 European ancestry cases, up to 250,671 European ancestry controls	NA	19q13.32	19	45678134	GIPR	GIPR	ENSG00000010310	missense_variant	3e-12	11.5229		1.06	[1.04-1.08]	type II diabetes mellitus	Other measurement	19_46181392	rs1800437	rs1800437-C	C	G	C	0.222222	0.777778	0.0277778	0.972222	0.0833333	0.916667	G:0.916667	C:0.0833333	0.218	,,V+P-	GIPR
Hum Mol Genet	Meta-analysis of genome-wide association studies for body fat distribution in 694,649 individuals of European ancestry.	Waist-hip ratio	697,734 European ancestry individuals	NA	19q13.32	19	45678134	NA	GIPR	ENSG00000010310	missense_variant	6e-22	21.2218		0.0209	[0.017-0.025] unit decrease	waist-hip ratio	Other measurement	19_46181392	rs1800437	rs1800437-C	C	G	C	0.222222	0.777778	0.0277778	0.972222	0.0833333	0.916667	G:0.916667	C:0.0833333	0.1876	,,V+P-	GIPR
Hum Mol Genet	Meta-analysis of genome-wide association studies for body fat distribution in 694,649 individuals of European ancestry.	Waist-hip ratio	381,152 European female individuals	NA	19q13.32	19	45678134	NR	GIPR	ENSG00000010310	missense_variant	6e-22	21.2218		0.0209	[0.017-0.025] unit decrease	waist-hip ratio	Other measurement	19_46181392	rs1800437	rs1800437-C	C	G	C	0.222222	0.777778	0.0277778	0.972222	0.0833333	0.916667	G:0.916667	C:0.0833333	0.1876	,,V+P-	GIPR
PLoS One	Imputation of variants from the 1000 Genomes Project modestly improves known associations and can identify low-frequency variant-phenotype associations undetected by HapMap based imputation.	Homocysteine levels	1,208 European ancestry individuals	NA	1p36.22	1	11796321	MTHFR	MTHFR	ENSG00000177000	missense_variant	2e-11	10.699		NA		homocysteine measurement	Biological process	1_11856378	rs1801133	rs1801133-A	A	G	A	0.111111	0.888889	0.333333	0.666667	0.25	0.75	G:0.833333	A:0.166667	NR	,,V-P+	MTHFR
Am J Clin Nutr	The 677Câ†’T variant of MTHFR is the major genetic modifier of biomarkers of folate status in a young, healthy Irish population.	Plasma homocysteine levels	2,232 Irish ancestry individuals	NA	1p36.22	1	11796321	MTHFR	MTHFR	ENSG00000177000	missense_variant	1e-19	19		0.03087	[0.024-0.037] Î¼mol/L increase	homocysteine measurement	Cardiovascular measurement	1_11856378	rs1801133	rs1801133-?	?	G	A	0.111111	0.888889	0.333333	0.666667	0.25	0.75	G:0.833333	A:0.166667	NR	,,V-P+	MTHFR
Am J Hum Genet	Leveraging Polygenic Functional Enrichment to Improve GWAS Power.	Red cell distribution width	approximately 445,000 European ancestry individuals	NA	1p36.22	1	11796321		MTHFR	ENSG00000177000	missense_variant	1e-23	23		NA		red blood cell distribution width	Cardiovascular measurement	1_11856378	rs1801133	rs1801133-?	?	G	A	0.111111	0.888889	0.333333	0.666667	0.25	0.75	G:0.833333	A:0.166667	NR	,,V-P+	MTHFR
Gene	Identification of three novel loci of ALDH2 Gene for Serum Folate levels in a Male Chinese Population by Genome-Wide Association Study.	Serum folate levels	1,999 Han Chinese ancestry individuals	NA	1p36.22	1	11796321	MTHFR	MTHFR	ENSG00000177000	missense_variant	4e-19	18.3979		NA		folic acid measurement	Cardiovascular measurement	1_11856378	rs1801133	rs1801133-A	A	G	A	0.111111	0.888889	0.333333	0.666667	0.25	0.75	G:0.833333	A:0.166667	NR	,,V-P+	MTHFR
Am J Clin Nutr	The 677Câ†’T variant of MTHFR is the major genetic modifier of biomarkers of folate status in a young, healthy Irish population.	Serum folate levels	2,232 Irish ancestry individuals	NA	1p36.22	1	11796321	MTHFR	MTHFR	ENSG00000177000	missense_variant	3e-11	10.5229		0.04932	[0.035-0.064] nmol/L decrease	folic acid measurement	Cardiovascular measurement	1_11856378	rs1801133	rs1801133-A	A	G	A	0.111111	0.888889	0.333333	0.666667	0.25	0.75	G:0.833333	A:0.166667	NR	,,V-P+	MTHFR
Science	Multiple sclerosis genomic map implicates peripheral immune cells and microglia in susceptibility.	Multiple sclerosis	14,802 European and unknown ancestry cases, 26,703 European and unknown ancestry controls	32,627 European and unknown ancestry cases, 41,672 European and unknown ancestry controls	1p36.22	1	11796321	MTHFR	MTHFR	ENSG00000177000	missense_variant	2e-15	14.699		1.10705	NR	multiple sclerosis	Hematological measurement	1_11856378	rs1801133	rs1801133-?	?	G	A	0.111111	0.888889	0.333333	0.666667	0.25	0.75	G:0.833333	A:0.166667	NR	,,V-P+	MTHFR
Proc Natl Acad Sci U S A	Genetic signatures of high-altitude adaptation in Tibetans.	High altitude adaptation	3,008 Tibetan (founder/genetic isolate) individuals and 7,287 East Asian individuals	NA	1p36.22	1	11796321	MTHFR	MTHFR	ENSG00000177000	missense_variant	6e-09	8.22185		NA		high altitude adaptation	Immune system disorder	1_11856378	rs1801133	rs1801133-G	G	G	A	0.111111	0.888889	0.333333	0.666667	0.25	0.75	G:0.833333	A:0.166667	0.333	,,V-P+	MTHFR
Am J Clin Nutr	Common genetic loci influencing plasma homocysteine concentrations and their effect on risk of coronary artery disease.	Homocysteine levels	44,147 European ancestry individuals	NA	1p36.22	1	11796321	MTHFR	MTHFR	ENSG00000177000	missense_variant	4e-104	103.398		0.1583	[0.14-0.17] unit increase	homocysteine measurement	Other measurement	1_11856378	rs1801133	rs1801133-?	?	G	A	0.111111	0.888889	0.333333	0.666667	0.25	0.75	G:0.833333	A:0.166667	0.34	,,V-P+	MTHFR
Circ Cardiovasc Genet	Novel associations of CPS1, MUT, NOX4, and DPEP1 with plasma homocysteine in a healthy population: a genome-wide evaluation of 13 974 participants in the Women's Genome Health Study.	Homocysteine levels	13,974 European ancestry females	840 European ancestry females	1p36.22	1	11796321	MTHFR	MTHFR	ENSG00000177000	missense_variant	8e-35	34.0969	(WGHS)	0.05	[NR] unit increase	homocysteine measurement	Other measurement	1_11856378	rs1801133	rs1801133-?	?	G	A	0.111111	0.888889	0.333333	0.666667	0.25	0.75	G:0.833333	A:0.166667	0.33	,,V-P+	MTHFR
Am J Hum Genet	Leveraging Polygenic Functional Enrichment to Improve GWAS Power.	White blood cell count	approximately 444,000 European ancestry individuals	NA	11q23.3	11	120327384		TLCD5	ENSG00000181264	synonymous_variant	2e-13	12.699		NA		leukocyte count	Inflammatory measurement	11_120198093	rs1893261	rs1893261-?	?	G	A	0.5	0.5	0.305556	0.694444	0.611111	0.388889	G:0.805556	A:0.194444	NR	P-K+,,	TMEM136
Am J Hum Genet	Genome Analyses of >200,000 Individuals Identify 58 Loci for Chronic Inflammation and Highlight Pathways that Link Inflammation and Complex Disorders.	C-reactive protein levels	148,164 European ancestry individuals	NA	16q12.1	16	51139648	SALL1	SALL1	ENSG00000103449	synonymous_variant	1e-18	18		0.039	[0.031-0.047] unit decrease	C-reactive protein measurement	Inflammatory measurement	16_51173559	rs1965024	rs1965024-A	A	G	A	0.805556	0.194444	0.611111	0.388889	0.527778	0.472222	G:0.388889	A:0.611111	0.64	,V+K-,	SALL1
Nat Commun	Elucidating the genetic basis of social interaction and isolation.	Ability to confide in someone	64,505 European ancestry cases, 238,062 European ancestry controls	NA	11q12.1	11	58214757	OR9Q1, OR6Q1, OR9I1, OR9Q2, OR1S2, OR1S1, OR10Q1, OR10W1, OR5B17, OR5B3, OR5B2, OR5B12, OR5B21	OR1S1	ENSG00000280204	missense_variant	9e-08	7.04576		0.0061	[-0.00586-0.01806] unit increase	social interaction measurement	Other measurement	11_57982229	rs1966836	rs1966836-A	A	A	G	0.805556	0.194444	0.633333	0.366667	0.923077	0.076923	A:0.25	G:0.75	0.289	P-K+,,	OR1S1
Nat Commun	Elucidating the genetic basis of social interaction and isolation.	Loneliness	80,134 European ancestry cases, 364,890 European ancestry controls	NA	11q12.1	11	58214757	OR9Q1, OR6Q1, OR9I1, OR9Q2, OR1S2, OR1S1, OR10Q1, OR10W1, OR5B17, OR5B3, OR5B2, OR5B12, OR5B21	OR1S1	ENSG00000280204	missense_variant	3e-06	5.52288		0.0042	[0.0024-0.006] unit increase	loneliness measurement	Other measurement	11_57982229	rs1966836	rs1966836-A	A	A	G	0.805556	0.194444	0.633333	0.366667	0.923077	0.076923	A:0.25	G:0.75	0.289	P-K+,,	OR1S1
Nat Commun	Elucidating the genetic basis of social interaction and isolation.	Loneliness (MTAG)	487,647 European ancestry individuals	NA	11q12.1	11	58214757	OR9Q1, OR6Q1, OR9I1, OR9Q2, OR1S2, OR1S1, OR10Q1, OR10W1, OR5B17, OR5B3, OR5B2, OR5B12, OR5B21	OR1S1	ENSG00000280204	missense_variant	8e-09	8.09691		0.0130414	[0.0086-0.0175] unit increase	loneliness measurement	Other measurement	11_57982229	rs1966836	rs1966836-A	A	A	G	0.805556	0.194444	0.633333	0.366667	0.923077	0.076923	A:0.25	G:0.75	0.288827	P-K+,,	OR1S1
Nat Genet	Association of IFIH1 and other autoimmunity risk alleles with selective IgA deficiency.	Immunoglobulin A	430 European ancestry cases, 1,090 European ancestry controls	342 European ancestry cases, 886 European ancestry controls	2q24.2	2	162267541	IFIH1	IFIH1	ENSG00000115267	missense_variant	7e-10	9.1549		1.49	[1.32-1.69]	protein measurement	Digestive system disorder	2_163124051	rs1990760	rs1990760-?	?	C	T	0.333333	0.666667	0.666667	0.333333	0.472222	0.527778	C:0.583333	T:0.416667	0.61	,,V-P+	IFIH1
Nat Genet	Association analyses identify 38 susceptibility loci for inflammatory bowel disease and highlight shared genetic risk across populations.	Inflammatory bowel disease	12,882 European ancestry cases, 21,770 European ancestry controls	25,273 European ancestry cases, 26,715 European ancestry controls, 548 Iranian ancestry cases, 342 Iranian ancestry control, 1,423 Indian ancestry cases, 990 Indian ancestry controls, 2,824 East Asian ancestry cases, 3,719 East Asian ancestry controls	2q24.2	2	162267541	NR	IFIH1	ENSG00000115267	missense_variant	4e-10	9.39794	(EA)	NA		inflammatory bowel disease	Hematological measurement	2_163124051	rs1990760	rs1990760-T	T	C	T	0.333333	0.666667	0.666667	0.333333	0.472222	0.527778	C:0.583333	T:0.416667	NR	,,V-P+	IFIH1
Nat Genet	Common variants at PVT1, ATG13-AMBRA1, AHI1 and CLEC16A are associated with selective IgA deficiency.	Selective IgA deficiency	1,635 European ancestry cases, 4,852 European ancestry controls	NA	2q24.2	2	162267541	IFIH1	IFIH1	ENSG00000115267	missense_variant	4e-15	14.3979		1.42857	[NR]	selective IgA deficiency disease	Immune system disorder	2_163124051	rs1990760	rs1990760-?	?	C	T	0.333333	0.666667	0.666667	0.333333	0.472222	0.527778	C:0.583333	T:0.416667	0.627	,,V-P+	IFIH1
Nat Genet	Genome-wide association study and meta-analysis find that over 40 loci affect risk of type 1 diabetes.	Type 1 diabetes	7,514 European ancestry cases, 9,045 European ancestry controls	4,267 European ancestry cases, 4,670 European ancestry controls, 4,342 European ancestry trios from 2,319 families	2q24.2	2	162267541	IFIH1	IFIH1	ENSG00000115267	missense_variant	7e-09	8.1549		NA		type I diabetes mellitus	Immune system disorder	2_163124051	rs1990760	rs1990760-T	T	C	T	0.333333	0.666667	0.666667	0.333333	0.472222	0.527778	C:0.583333	T:0.416667	NR	,,V-P+	IFIH1
Nat Genet	Robust associations of four new chromosome regions from genome-wide analyses of type 1 diabetes.	Type 1 diabetes	2,000 European ancestry cases, 3,000 European ancestry controls	2,997 European ancestry trios, 4,000 European ancestry cases, 5,000 European ancestry controls	2q24.2	2	162267541	IFIH1	IFIH1	ENSG00000115267	missense_variant	2e-11	10.699		1.18	[1.11-1.23]	type I diabetes mellitus	Immune system disorder	2_163124051	rs1990760	rs1990760-T	T	C	T	0.333333	0.666667	0.666667	0.333333	0.472222	0.527778	C:0.583333	T:0.416667	0.6	,,V-P+	IFIH1
PLoS Genet	Genome-wide association analysis of autoantibody positivity in type 1 diabetes cases.	Type 1 diabetes	8,506 European ancestry cases, up to 10,596 European ancestry controls	NA	2q24.2	2	162267541	IFIH1	IFIH1	ENSG00000115267	missense_variant	2e-14	13.699		1.2	[NR]	type I diabetes mellitus	Immune system disorder	2_163124051	rs1990760	rs1990760-T	T	C	T	0.333333	0.666667	0.666667	0.333333	0.472222	0.527778	C:0.583333	T:0.416667	NR	,,V-P+	IFIH1
Nature	FLT3 stop mutation increases FLT3 ligand level and risk of autoimmune thyroid disease.	Autoimmune thyroid disease	30,234 European ancestry cases, 724,172 European ancestry controls	NA	2q24.2	2	162267541	IFIH1	IFIH1	ENSG00000115267	missense_variant	1e-14	14		1.07527	[NR]	autoimmune thyroid disease	Immune system disorder	2_163124051	rs1990760	rs1990760-T	T	C	T	0.333333	0.666667	0.666667	0.333333	0.472222	0.527778	C:0.583333	T:0.416667	0.594	,,V-P+	IFIH1
Cell	Trans-ethnic and Ancestry-Specific Blood-Cell Genetics in 746,667 Individuals from 5 Global Populations.	Neutrophil count	627,215 African American or Afro-Caribbean, African ancestry, European ancestry, East Asian ancestry, Hispanic or Latin American and South Asian ancestry individuals	NA	2q24.2	2	162267541	NR	IFIH1	ENSG00000115267	missense_variant	2e-12	11.699		NA		neutrophil count	Immune system disorder	2_163124051	rs1990760	rs1990760-T	T	C	T	0.333333	0.666667	0.666667	0.333333	0.472222	0.527778	C:0.583333	T:0.416667	0.546042	,,V-P+	IFIH1
Nat Commun	Genome-wide meta-analysis identifies multiple novel associations and ethnic heterogeneity of psoriasis susceptibility.	Psoriasis	3,496 European ancestry cases, 5,186 European ancestry controls, 1,588 Chinese ancestry cases, 3,546 Chinese ancestry controls	5,134 European ancestry cases, 5,633 European ancestry controls, 5,151 Chinese ancestry cases, 5,152 Chinese ancestry controls	2q24.2	2	162267541	IFIH1	IFIH1	ENSG00000115267	missense_variant	1e-08	8		1.18	[1.12-1.25]	psoriasis	Metabolic disorder	2_163124051	rs1990760	rs1990760-?	?	C	T	0.333333	0.666667	0.666667	0.333333	0.472222	0.527778	C:0.583333	T:0.416667	0.614	,,V-P+	IFIH1
Nat Commun	Genome-wide meta-analysis identifies multiple novel associations and ethnic heterogeneity of psoriasis susceptibility.	Psoriasis	3,496 European ancestry cases, 5,186 European ancestry controls, 1,588 Chinese ancestry cases, 3,546 Chinese ancestry controls	5,134 European ancestry cases, 5,633 European ancestry controls, 5,151 Chinese ancestry cases, 5,152 Chinese ancestry controls	2q24.2	2	162267541	IFIH1	IFIH1	ENSG00000115267	missense_variant	1e-07	7	(EA)	1.19	[1.12-1.28]	psoriasis	Metabolic disorder	2_163124051	rs1990760	rs1990760-A	A	C	T	0.333333	0.666667	0.666667	0.333333	0.472222	0.527778	C:0.583333	T:0.416667	0.61416	,,V-P+	IFIH1
Nat Genet	Genetic association analyses implicate aberrant regulation of innate and adaptive immunity genes in the pathogenesis of systemic lupus erythematosus.	Systemic lupus erythematosus	5,201 European ancestry cases, 9,066 European ancestry controls	NA	2q24.2	2	162267541	IFIH1	IFIH1	ENSG00000115267	missense_variant	4e-08	7.39794		1.15	[NR]	systemic lupus erythematosus	Metabolic disorder	2_163124051	rs1990760	rs1990760-C	C	C	T	0.333333	0.666667	0.666667	0.333333	0.472222	0.527778	C:0.583333	T:0.416667		,,V-P+	IFIH1
Nat Genet	A large-scale replication study identifies TNIP1, PRDM1, JAZF1, UHRF1BP1 and IL10 as risk loci for systemic lupus erythematosus.	Systemic lupus erythematosus	1,310 European ancestry cases, 7,859 European ancestry controls	1,963 European ancestry cases, 4,329 European ancestry controls	2q24.2	2	162267541	IFIH1	IFIH1	ENSG00000115267	missense_variant	3e-07	6.52288		1.17		systemic lupus erythematosus	Other measurement	2_163124051	rs1990760	rs1990760-?	?	C	T	0.333333	0.666667	0.666667	0.333333	0.472222	0.527778	C:0.583333	T:0.416667	0.6	,,V-P+	IFIH1
Pediatr Res	Surgical necrotizing enterocolitis in extremely premature neonates is associated with genetic variations in an intergenic region of chromosome eight.	Surgical necrotising enterocolitis in extremely premature birth	20 African American cases, 6 Hispanic Caucasian cases, 4 European ancestry cases, 283 African American controls, 130 Hispanic Caucasian controls, 133 European ancestry controls,	NA	18q12.2	18	37225231	NR	KIAA1328	ENSG00000150477	3_prime_UTR_variant	2e-06	5.69897		NA		necrotizing enterocolitis, premature birth	Other trait	18_34805194	rs2017027	rs2017027-?	?	C	T	0.0555556	0.944444	0.25	0.75	0.0882353	0.911765	C:1	T:0	NR	,,V-P+	KIAA1328
PLoS Med	Evaluating the relationship between circulating lipoprotein lipids and apolipoproteins with risk of coronary heart disease: A multivariable Mendelian randomisation analysis.	Triglyceride levels	441,016 European ancestry individuals	NA	22q13.1	22	38483005	KDELR3	KDELR3	ENSG00000100196	3_prime_UTR_variant	2e-14	13.699		0.0160194	[0.012-0.02] unit decrease	triglyceride measurement	Lipid or lipoprotein measurement	22_38879010	rs2071887	rs2071887-T	T	T	A	0.1875	0.8125	0.194444	0.805556	0.470588	0.529412	T:0.666667	A:0.333333	0.655196	P-K+,V-K+,	KDELR3
Nat Commun	Item-level analyses reveal genetic heterogeneity in neuroticism.	Feeling worry	372,869 European ancestry individuals	NA	3p21.31	3	50332115	NR	RASSF1	ENSG00000068028	missense_variant	6e-09	8.22185		5.813	unit increase	worry measurement	Other measurement	3_50369546	rs2073498	rs2073498-A	A	C	A	0.138889	0.861111	0.25	0.75	0.0555556	0.944444	C:0.944444	A:0.0555556	0.110814	P+K-,,	RASSF1
PLoS One	Genome-Wide Association Study of Peripheral Arterial Disease in a Japanese Population.	Peripheral artery disease	785 Japanese ancestry cases, 3,383 Japanese ancestry controls	2,379 Japanese ancestry cases, 16,752 Japanese ancestry controls	7p21.1	7	18996297	HDAC9	HDAC9	ENSG00000048052	3_prime_UTR_variant	8e-08	7.09691		1.16	[1.10-1.22]	peripheral arterial disease	Cardiovascular disease	7_19035920	rs2074633	rs2074633-C	C	T	C	0.527778	0.472222	0.205882	0.794118	0.441176	0.558824	T:0.8	C:0.2	NR	,,V+P-	HDAC9
Circ Genom Precis Med	Polygenic Hyperlipidemias and Coronary Artery Disease Risk.	Low density lipoprotein cholesterol levels	324,708 British ancestry individuals	NA	1q21.2	1	150283177	C1orf51	CIART	ENSG00000159208	5_prime_UTR_variant	3e-08	7.52288		0.014	[0.0095-0.0185] unit decrease	low density lipoprotein cholesterol measurement	Lipid or lipoprotein measurement	1_150255587	rs2147324	rs2147324-?	?	T	C	0.722222	0.277778	0.638889	0.361111	0.416667	0.583333	T:1	C:0	NR	,V+K-,	CIART
Cell Metab	A genome-wide association study of the human metabolome in a community-based cohort.	Metabolite levels	2,076 European ancestry individuals	NA	7p21.3	7	10982603	NDUFA4	PHF14	ENSG00000106443	missense_variant	3e-07	6.52288	(fum; mal; alpha keto)	0.197186	[0.12-0.27] unit increase	maleate measurement, Alpha ketoglutarate measurement, fumarate measurement	Other trait	7_11022230	rs218966	rs218966-?	?	A	G	0.852941	0.147059	0.533333	0.466667	0.466667	0.533333	A:0.361111	G:0.638889	NR	,V+K-,V+P-	PHF14
Am J Med Genet B Neuropsychiatr Genet	Genome-wide association study of schizophrenia in Ashkenazi Jews.	Schizophrenia	592 Ashkenazi Jewish ancestry cases, 505 Ashkenazi Jewish ancestry controls, 36,989 cases, 113,075 controls	NA	20q11.23	20	38650612	NR	ARHGAP40	ENSG00000124143	3_prime_UTR_variant	5e-06	5.30103		1.05	[NR]	schizophrenia	Neurological disorder	20_37279255	rs220519	rs220519-T	T	C	T	0.647059	0.352941	0.529412	0.470588	0.821429	0.178571	C:0.472222	T:0.527778	NR	P-K+,,	ARHGAP40
Cell Metab	A genome-wide association study of the human metabolome in a community-based cohort.	Metabolite levels	2,076 European ancestry individuals	NA	7p14.1	7	41779313	GLI3	INHBA-AS1	ENSG00000224116	non_coding_transcript_exon_variant	5e-06	5.30103	(leucine)	0.226768	[0.13-0.32] unit decrease	leucine measurement	Other trait	7_41818911	rs2214873	rs2214873-?	?	A	T	0.375	0.625	0.142857	0.857143	0.0769231	0.923077	A:0.666667	T:0.333333	NR	,V+K-,	INHBA-AS1
Nature	Genetic analyses of diverse populations improves discovery for complex traits.	C-reactive protein levels	8,349 African American individuals, 15,912 Hispanic/Latino individuals, 1,811 Asian ancestry individuals, 1,777 Native Hawaiian ancestry individuals, 574 Native American ancestry individuals, 97 individuals	NA	1q21.3	1	154454494	NR	IL6R	ENSG00000160712	missense_variant	9e-34	33.0458		0.109186	[0.092-0.127] unit decrease	C-reactive protein measurement	Immune system disorder	1_154426970	rs2228145	rs2228145-A	A	A	C	0.138889	0.861111	0.444444	0.555556	0.277778	0.722222	A:0.75	C:0.25	NR	,,V-P+	IL6R
Am J Hum Genet	Leveraging Polygenic Functional Enrichment to Improve GWAS Power.	Eczema	approximately 459,000 European ancestry individuals	NA	1q21.3	1	154454494		IL6R	ENSG00000160712	missense_variant	1e-15	15		NA		Eczema	Immune system disorder	1_154426970	rs2228145	rs2228145-A	A	A	C	0.138889	0.861111	0.444444	0.555556	0.277778	0.722222	A:0.75	C:0.25	NR	,,V-P+	IL6R
Nature	Genetic analyses of diverse populations improves discovery for complex traits.	White blood cell count	8,825 African American individuals, 18,251 Hispanic/Latino individuals, 543 Asian ancestry individuals, 606 Native American ancestry individuals, 383 individuals	NA	1q21.3	1	154454494	NR	IL6R	ENSG00000160712	missense_variant	4e-10	9.39794		0.0167049	[0.011-0.022] unit increase	leukocyte count	Immune system disorder	1_154426970	rs2228145	rs2228145-A	A	A	C	0.138889	0.861111	0.444444	0.555556	0.277778	0.722222	A:0.75	C:0.25	NR	,,V-P+	IL6R
Science	Co-regulatory networks of human serum proteins link genetics to disease.	Blood protein levels	3,200 European ancestry individuals	NA	1q21.3	1	154454494	IL6R	IL6R	ENSG00000160712	missense_variant	1e-300	300	(IL6R)	0.993	[0.96-1.03] unit decrease	blood protein measurement	Immune system disorder	1_154426970	rs2228145	rs2228145-A	A	A	C	0.138889	0.861111	0.444444	0.555556	0.277778	0.722222	A:0.75	C:0.25	0.583	,,V-P+	IL6R
Hum Mol Genet	Genetic Influences on Susceptibility to Rheumatoid Arthritis in African-Americans.	Rheumatoid arthritis	916 African American cases, 1,392 African American controls,	4,873 East Asian ancestry cases, 17,641 East Asian ancestry controls, 19,234 European ancestry cases, 61,654 European ancestry controls	1q21.3	1	154454494	IL6R	IL6R	ENSG00000160712	missense_variant	5e-06	5.30103	(EA)	0.07194	[0.041-0.103] unit increase	rheumatoid arthritis	Immune system disorder	1_154426970	rs2228145	rs2228145-A	A	A	C	0.138889	0.861111	0.444444	0.555556	0.277778	0.722222	A:0.75	C:0.25	0.6	,,V-P+	IL6R
Hum Mol Genet	Genetic Influences on Susceptibility to Rheumatoid Arthritis in African-Americans.	Rheumatoid arthritis	916 African American cases, 1,392 African American controls,	4,873 East Asian ancestry cases, 17,641 East Asian ancestry controls, 19,234 European ancestry cases, 61,654 European ancestry controls	1q21.3	1	154454494	IL6R	IL6R	ENSG00000160712	missense_variant	3e-09	8.52288		0.0792409	[0.053-0.105] unit increase	rheumatoid arthritis	Immune system disorder	1_154426970	rs2228145	rs2228145-C	C	A	C	0.138889	0.861111	0.444444	0.555556	0.277778	0.722222	A:0.75	C:0.25	NR	,,V-P+	IL6R
Nature	Genetics of rheumatoid arthritis contributes to biology and drug discovery.	Rheumatoid arthritis	up to 14,361 European ancestry cases, up to 42,923 European ancestry controls, up to 4,873 East Asian ancestry cases, up to 17,642 East Asian ancestry controls	up to 3,775 European ancestry cases, up to 5,801 European ancestry controls, up to 6,871 East Asian ancestry cases, up to 6,392 East Asian ancestry controls	1q21.3	1	154454494	IL6R	IL6R	ENSG00000160712	missense_variant	5e-06	5.30103	(EA)	1.07	[1.04-1.10]	rheumatoid arthritis	Inflammatory measurement	1_154426970	rs2228145	rs2228145-?	?	A	C	0.138889	0.861111	0.444444	0.555556	0.277778	0.722222	A:0.75	C:0.25	0.6	,,V-P+	IL6R
Nature	Genetics of rheumatoid arthritis contributes to biology and drug discovery.	Rheumatoid arthritis	up to 14,361 European ancestry cases, up to 42,923 European ancestry controls, up to 4,873 East Asian ancestry cases, up to 17,642 East Asian ancestry controls	up to 3,775 European ancestry cases, up to 5,801 European ancestry controls, up to 6,871 East Asian ancestry cases, up to 6,392 East Asian ancestry controls	1q21.3	1	154454494	IL6R	IL6R	ENSG00000160712	missense_variant	4e-09	8.39794		1.08	[1.05-1.10]	rheumatoid arthritis	Inflammatory measurement	1_154426970	rs2228145	rs2228145-?	?	A	C	0.138889	0.861111	0.444444	0.555556	0.277778	0.722222	A:0.75	C:0.25	0.6	,,V-P+	IL6R
Ann Rheum Dis	High-density genotyping of immune loci in Koreans and Europeans identifies eight new rheumatoid arthritis risk loci.	Rheumatoid arthritis (ACPA-positive)	2,234 Korean ancestry cases, 7,065 Korean ancestry controls, 10,288 European ancestry cases, 35,502 European ancestry controls	NA	1q21.3	1	154454494	IL6R	IL6R	ENSG00000160712	missense_variant	1e-07	7		1.08696	[1.05-1.12]	rheumatoid arthritis	Other disease	1_154426970	rs2228145	rs2228145-C	C	A	C	0.138889	0.861111	0.444444	0.555556	0.277778	0.722222	A:0.75	C:0.25	0.6	,,V-P+	IL6R
Nat Genet	Shared genetic origin of asthma, hay fever and eczema elucidates allergic disease biology.	Allergic disease (asthma, hay fever or eczema)	180,129 European ancestry cases, 180,709 European ancestry controls	NA	1q21.3	1	154454494	IL6R	IL6R	ENSG00000160712	missense_variant	4e-13	12.3979		1.038	[1.03-1.05]	allergy	Other disease	1_154426970	rs2228145	rs2228145-C	C	A	C	0.138889	0.861111	0.444444	0.555556	0.277778	0.722222	A:0.75	C:0.25	0.35	,,V-P+	IL6R
Hum Mol Genet	Genome-wide association analysis of 350â€‰000 Caucasians from the UK Biobank identifies novel loci for asthma, hay fever and eczema.	Allergic disease (asthma, hay fever or eczema)	106,772 European ancestry cases, 239,773 European ancestry controls	83,335 cases, 34,934 controls	1q21.3	1	154454494	NR	IL6R	ENSG00000160712	missense_variant	1e-12	12		1.04	[1.03-1.051]	Eczema, allergic rhinitis, asthma	Other measurement	1_154426970	rs2228145	rs2228145-A	A	A	C	0.138889	0.861111	0.444444	0.555556	0.277778	0.722222	A:0.75	C:0.25	0.4108	,,V-P+	IL6R
Nat Genet	Multi-ancestry genome-wide association study of 21,000 cases and 95,000 controls identifies new risk loci for atopic dermatitis.	Atopic dermatitis	18,900 European ancestry cases, 1,472 Japanese ancestry cases, 422 African American cases, 300 Latino cases, 305 cases, 84,166 European ancestry controls, 7,966 Japanese ancestry controls, 844 African American controls, 1,592 Latino controls, 896 controls	30,588 European ancestry cases, 459 African American cases, 1,012 Chinese ancestry cases, 226,537 European ancestry controls, 729 African American controls, 1,362 Chinese ancestry controls	1q21.3	1	154454494	IL6R	IL6R	ENSG00000160712	missense_variant	5e-10	9.30103	(EA, fixed effects)	1.08	[1.05-1.11]	atopic eczema	Other measurement	1_154426970	rs2228145	rs2228145-C	C	A	C	0.138889	0.861111	0.444444	0.555556	0.277778	0.722222	A:0.75	C:0.25	NR	,,V-P+	IL6R
Hum Mol Genet	Genome-wide quantitative trait loci mapping of the human cerebrospinal fluid proteome.	Cerebrospinal fluid biomarker levels	133 Japanese ancestry individuals.	NA	1q21.3	1	154454494	NR	IL6R	ENSG00000160712	missense_variant	7e-29	28.1549	(Interleukin-6 receptor subunit alpha)	NA		cerebrospinal fluid biomarker measurement	Other trait	1_154426970	rs2228145	rs2228145-?	?	A	C	0.138889	0.861111	0.444444	0.555556	0.277778	0.722222	A:0.75	C:0.25	NR	,,V-P+	IL6R
Hum Mol Genet	Genome-wide association analysis of 350â€‰000 Caucasians from the UK Biobank identifies novel loci for asthma, hay fever and eczema.	Hay fever and/or eczema	84,034 European ancestry cases, 239,773 European ancestry controls	NA	1q21.3	1	154454494	NR	IL6R	ENSG00000160712	missense_variant	7e-13	12.1549		1.044	[1.032-1.056]	Eczema, allergic rhinitis	Other trait	1_154426970	rs2228145	rs2228145-C	C	A	C	0.138889	0.861111	0.444444	0.555556	0.277778	0.722222	A:0.75	C:0.25	0.4108	,,V-P+	IL6R
Commun Biol	Predicted loss and gain of function mutations in ACO1 are associated with erythropoiesis.	Hemoglobin levels	684,122 European ancestry individuals	NA	4q21.3	4	86769845	PTPN13	PTPN13	ENSG00000163629	missense_variant	1e-08	8		0.016	[NR] unit decrease	hemoglobin measurement	Hematological measurement	4_87690998	rs2230600	rs2230600-G	G	A	G	0	1	0.176471	0.823529	0.0625	0.9375	A:0.861111	G:0.138889		,,V-P+	PTPN13
Am J Hum Genet	Leveraging Polygenic Functional Enrichment to Improve GWAS Power.	Hypothyroidism	approximately 459,000 European ancestry individuals	NA	1p36.32	1	2562891		TNFRSF14, TNFRSF14	ENSG00000273936, ENSG00000157873	missense_variant	4e-11	10.3979		NA		hypothyroidism	Immune system disorder	1_2494330	rs2234167	rs2234167-A	A	G	A	0.0833333	0.916667	0.138889	0.861111	0.305556	0.694444	G:0.916667	A:0.0833333	NR	,V-K+,	TNFRSF14
Nature	FLT3 stop mutation increases FLT3 ligand level and risk of autoimmune thyroid disease.	Autoimmune thyroid disease	30,234 European ancestry cases, 724,172 European ancestry controls	NA	1p36.32	1	2562891	TNFRSF14	TNFRSF14, TNFRSF14	ENSG00000273936, ENSG00000157873	missense_variant	2e-11	10.699		1.09	[NR]	autoimmune thyroid disease	Neurological disorder	1_2494330	rs2234167	rs2234167-?	?	G	A	0.0833333	0.916667	0.138889	0.861111	0.305556	0.694444	G:0.916667	A:0.0833333	0.133	,V-K+,	TNFRSF14
Nat Commun	Genome-wide association study of medication-use and associated disease in the UK Biobank.	Medication use (thyroid preparations)	24,832 European ancestry cases, 280,750 European ancestry controls	NA	1p36.32	1	2562891	TNFRSF14	TNFRSF14, TNFRSF14	ENSG00000273936, ENSG00000157873	missense_variant	9e-10	9.04576		0.0817848	[0.056-0.108] unit increase	Thyroid preparation use measurement	Other measurement	1_2494330	rs2234167	rs2234167-A	A	G	A	0.0833333	0.916667	0.138889	0.861111	0.305556	0.694444	G:0.916667	A:0.0833333	0.133222	,V-K+,	TNFRSF14
Nat Commun	Connecting genetic risk to disease end points through the human blood plasma proteome.	Blood protein levels	997 European ancestry individuals	338 Arab, South Asian and Filipino ancestry individuals	9p13.3	9	35841786	RP11-112J3.16, NPR2, SPAG8, TMEM8B, HINT2, FAM221B, OR13E1P, LINC00950	TMEM8B	ENSG00000137103	missense_variant	5e-14	13.301	(EA, Hemojuvelin)	0.3281	[0.24-0.41] unit decrease	hemojuvelin measurement	Other measurement	9_35841783	rs2236293	rs2236293-A	A	G	A	0.25	0.75	0.323529	0.676471	0.5	0.5	G:0.6	A:0.4	0.441028	,V-K+,	TMEM8B
Am J Hum Genet	Leveraging Polygenic Functional Enrichment to Improve GWAS Power.	White blood cell count	approximately 444,000 European ancestry individuals	NA	17q25.1	17	76714046		JMJD6	ENSG00000070495	3_prime_UTR_variant	4e-08	7.39794		NA		leukocyte count	Hematological measurement	17_74710128	rs2240775	rs2240775-C	C	T	C	0.222222	0.777778	0.277778	0.722222	0.527778	0.472222	T:0.5	C:0.5	NR	,V-K+,	JMJD6
Cell	Trans-ethnic and Ancestry-Specific Blood-Cell Genetics in 746,667 Individuals from 5 Global Populations.	Neutrophil count	627,215 African American or Afro-Caribbean, African ancestry, European ancestry, East Asian ancestry, Hispanic or Latin American and South Asian ancestry individuals	NA	17q25.1	17	76714046	NR	JMJD6	ENSG00000070495	3_prime_UTR_variant	2e-15	14.699		NA		neutrophil count	Inflammatory measurement	17_74710128	rs2240775	rs2240775-?	?	T	C	0.222222	0.777778	0.277778	0.722222	0.527778	0.472222	T:0.5	C:0.5	0.438304	,V-K+,	JMJD6
PLoS Genet	The relative contribution of DNA methylation and genetic variants on protein biomarkers for human diseases.	Blood protein levels	up to 961 individuals	NA	6p21.33	6	31707988	NR	LY6G6F, LY6G6F, LY6G6F, LY6G6F, LY6G6F, LY6G6F, LY6G6F, AL662899.3, LY6G6F-LY6G6D, LY6G6F-LY6G6D, LY6G6F-LY6G6D, LY6G6F-LY6G6D	ENSG00000241822, ENSG00000243804, ENSG00000204424, ENSG00000240008, ENSG00000243003, ENSG00000240957, ENSG00000239741, ENSG00000204422, ENSG00000250641, ENSG00000259101, ENSG00000258880, ENSG00000258635	missense_variant	3e-10	9.52288	(MIC-A)	0.545677	[0.38-0.71] unit decrease	MHC class I polypeptide-related sequence A measurement	Other measurement	6_31675765	rs2242653	rs2242653-?	?	G	A	0.194444	0.805556	0.361111	0.638889	0.0833333	0.916667	G:0.861111	A:0.138889	NR	P+K-,,	LY6G6F
Cell	Trans-ethnic and Ancestry-Specific Blood-Cell Genetics in 746,667 Individuals from 5 Global Populations.	Mean corpuscular volume	544,127 European ancestry individuals	NA	17q25.1	17	76385474	NR	SPHK1	ENSG00000176170	missense_variant	3e-15	14.5229		0.014746	[0.011-0.018] SD unit increase	mean corpuscular volume	Hematological measurement	17_74381555	rs2247856	rs2247856-A	A	G	A	0	1	0.4375	0.5625	0.192308	0.807692	G:0.722222	A:0.277778	0.458056	,V-K+,V-P+	SPHK1
Cell	The Allelic Landscape of Human Blood Cell Trait Variation and Links to Common Complex Disease.	Reticulocyte count	170,641 European ancestry individuals	NA	17q25.1	17	76385474	SPHK1	SPHK1	ENSG00000176170	missense_variant	5e-26	25.301		0.0378231	[0.031-0.045] unit increase	reticulocyte count	Hematological measurement	17_74381555	rs2247856	rs2247856-A	A	G	A	0	1	0.4375	0.5625	0.192308	0.807692	G:0.722222	A:0.277778	0.4666	,V-K+,V-P+	SPHK1
Cell	The Allelic Landscape of Human Blood Cell Trait Variation and Links to Common Complex Disease.	Reticulocyte fraction of red cells	170,690 European ancestry individuals	NA	17q25.1	17	76385474	SPHK1	SPHK1	ENSG00000176170	missense_variant	2e-27	26.699		0.0389178	[0.032-0.046] unit increase	reticulocyte count	Hematological measurement	17_74381555	rs2247856	rs2247856-A	A	G	A	0	1	0.4375	0.5625	0.192308	0.807692	G:0.722222	A:0.277778	0.4666	,V-K+,V-P+	SPHK1
Nat Commun	Connecting genetic risk to disease end points through the human blood plasma proteome.	Blood protein levels	997 European ancestry individuals	338 Arab, South Asian and Filipino ancestry individuals	12p13.2	12	10379727	KLRK1, KLRC3, KLRC2, KLRC4-KLRK1, RP11-277P12.20, KLRC1, RP11-277P12.9, KLRC4, RP11-277P12.6	KLRC4-KLRK1, AC022075.1, KLRK1	ENSG00000255819, ENSG00000245648, ENSG00000213809	missense_variant	1e-13	13	(EA, NKG2-D type II integral membrane protein)	0.3993	[0.3-0.5] unit increase	NKG2-D type II integral membrane protein measurement	Other measurement	12_10532326	rs2255336	rs2255336-T	T	T	C	0.944444	0.055556	1	0	0.833333	0.166667	T:0.0833333	C:0.916667	0.217871	P+K-,,	KLRC4-KLRK1;KLRK1
PLoS One	Genome-Wide Association Studies of the Human Gut Microbiota.	Gut microbiome composition (winter)	93 Hutterite individuals	NA	11p15.1	11	19146303	NR	ZDHHC13	ENSG00000177054	missense_variant	6e-07	6.22185	(genus_Holdemania)	0.670005	[0.42-0.92] unit increase	seasonal gut microbiome measurement	Other measurement	11_19167850	rs2271001	rs2271001-?	?	A	G	0.409091	0.590909	0.71875	0.28125	0.566667	0.433333	A:0.416667	G:0.583333		,,V-P+	ZDHHC13
Am J Hum Genet	Leveraging Polygenic Functional Enrichment to Improve GWAS Power.	Waist-hip ratio	approximately 458,000 European ancestry individuals	NA	17q25.3	17	78427016		DNAH17	ENSG00000187775	synonymous_variant	4e-11	10.3979		NA		waist-hip ratio	Other measurement	17_76423097	rs2271613	rs2271613-?	?	G	A	0.888889	0.111111	0.694444	0.305556	0.666667	0.333333	G:0.277778	A:0.722222	NR	,V+K-,	DNAH17
Mol Psychiatry	A novel Alzheimer disease locus located near the gene encoding tau protein.	Alzheimer's disease in APOE e4- carriers	7,184 cases, 26,968 controls	718 European ancestry cases, 1,699 European ancestry controls	8p21.2	8	27458600	PTK2B	PTK2B	ENSG00000120899	3_prime_UTR_variant	8e-06	5.09691		1.11	[1.06-1.16]	Alzheimer's disease	Neurological disorder	8_27316117	rs2271920	rs2271920-A	A	G	A	0.277778	0.722222	0.444444	0.555556	0.75	0.25	G:0.625	A:0.375	0.39	P-K+,V-K+,	PTK2B
J Allergy Clin Immunol	Shared Genetic and Experimental Links between Obesity-Related Traits and Asthma Subtypes in UK Biobank.	Waist circumference adjusted for body mass index	457,690 European ancestry individuals	NA	1p13.2	1	112521149	NR	WNT2B	ENSG00000134245	3_prime_UTR_variant	1e-15	15		NA		BMI-adjusted waist circumference	Body measurement	1_113063771	rs2273368	rs2273368-?	?	C	T	0.111111	0.888889	0.138889	0.861111	0.388889	0.611111	C:1	T:0	NR	P-K+,V-K+,	WNT2B
Nat Commun	Genome-wide association study of body fat distribution identifies adiposity loci and sex-specific genetic effects.	Body fat distribution (leg fat ratio)	55,006 British ancestry males, 61,132 British ancestry females	112,425 British ancestry males, 133,936 British ancestry females	1p13.2	1	112521149	CAPZA1, MOV10, ST7L, WNT2B	WNT2B	ENSG00000134245	3_prime_UTR_variant	7e-16	15.1549	(females)	0.02999	NR unit increase (replication)	body fat distribution	Body measurement	1_113063771	rs2273368	rs2273368-T	T	C	T	0.111111	0.888889	0.138889	0.861111	0.388889	0.611111	C:1	T:0	0.196657	P-K+,V-K+,	WNT2B
Nat Commun	Genome-wide association study of body fat distribution identifies adiposity loci and sex-specific genetic effects.	Body fat distribution (leg fat ratio)	55,006 British ancestry males, 61,132 British ancestry females	112,425 British ancestry males, 133,936 British ancestry females	1p13.2	1	112521149	CAPZA1, MOV10, ST7L, WNT2B	WNT2B	ENSG00000134245	3_prime_UTR_variant	8e-07	6.09691		0.01264	NR unit increase (replication)	body fat distribution	Body measurement	1_113063771	rs2273368	rs2273368-T	T	C	T	0.111111	0.888889	0.138889	0.861111	0.388889	0.611111	C:1	T:0	0.196657	P-K+,V-K+,	WNT2B
Nat Commun	Genome-wide association study of body fat distribution identifies adiposity loci and sex-specific genetic effects.	Body fat distribution (trunk fat ratio)	55,006 British ancestry males, 61,132 British ancestry females	112,425 British ancestry males, 133,936 British ancestry females	1p13.2	1	112521149	CAPZA1, MOV10, ST7L, WNT2B	WNT2B	ENSG00000134245	3_prime_UTR_variant	9e-19	18.0458	(females)	0.03321	NR unit decrease (replication)	body fat distribution	Body measurement	1_113063771	rs2273368	rs2273368-T	T	C	T	0.111111	0.888889	0.138889	0.861111	0.388889	0.611111	C:1	T:0	0.196657	P-K+,V-K+,	WNT2B
Nat Commun	Genome-wide association study of body fat distribution identifies adiposity loci and sex-specific genetic effects.	Body fat distribution (trunk fat ratio)	55,006 British ancestry males, 61,132 British ancestry females	112,425 British ancestry males, 133,936 British ancestry females	1p13.2	1	112521149	CAPZA1, MOV10, ST7L, WNT2B	WNT2B	ENSG00000134245	3_prime_UTR_variant	1e-08	8		0.01461	NR unit decrease (replication)	body fat distribution	Body measurement	1_113063771	rs2273368	rs2273368-T	T	C	T	0.111111	0.888889	0.138889	0.861111	0.388889	0.611111	C:1	T:0	0.196657	P-K+,V-K+,	WNT2B
Nat Commun	Sixteen new lung function signals identified through 1000 Genomes Project reference panel imputation.	Lung function (FEV1)	38,199 European ancestry adults	54,550 European ancestry adults, 5,062 children	9q34.3	9	136202959	LHX3	LHX3	ENSG00000107187	synonymous_variant	3e-08	7.52288	(adults)	0.029	[0.019-0.039] unit increase	forced expiratory volume	Other measurement	9_139094805	rs2274116	rs2274116-C	C	C	T	0.205882	0.794118	0.375	0.625	0.09375	0.90625	C:0.777778	T:0.222222	NR	P+K-,,	LHX3
Nat Commun	Sixteen new lung function signals identified through 1000 Genomes Project reference panel imputation.	Lung function (FVC)	38,199 European ancestry adults	54,550 European ancestry adults, 5,062 children	9q34.3	9	136202959	LHX3	LHX3	ENSG00000107187	synonymous_variant	6e-14	13.2218	(adults)	0.039	[0.029-0.049] unit increase	vital capacity	Other measurement	9_139094805	rs2274116	rs2274116-C	C	C	T	0.205882	0.794118	0.375	0.625	0.09375	0.90625	C:0.777778	T:0.222222	NR	P+K-,,	LHX3
Nat Commun	Genome-wide association study identifies three novel loci in Fuchs endothelial corneal dystrophy.	Fuchs's corneal dystrophy	1,404 European ancestry cases, 2,564 European ancestry controls	671 European ancestry cases, 778 European ancestry controls	1q31.3	1	196713817	CFH	CFH	ENSG00000000971	synonymous_variant	2e-07	6.69897		1.25	[1.15-1.36]	Fuchs endothelial corneal dystrophy	Hematological measurement	1_196682947	rs2274700	rs2274700-A	A	G	A	0.28125	0.71875	0.5	0.5	0.558824	0.441176	G:0.5	A:0.5	NR	,V-K+,	CFH
Nature	Genomic atlas of the human plasma proteome.	Blood protein levels	3,301 European ancestry individuals	NA	1q31.3	1	196713817	CFH	CFH	ENSG00000000971	synonymous_variant	2e-51	50.699	(Complement factor H, CFH.4159.130.1)	0.37	[0.33-0.41] unit increase	blood protein measurement	Neurological disorder	1_196682947	rs2274700	rs2274700-?	?	G	A	0.28125	0.71875	0.5	0.5	0.558824	0.441176	G:0.5	A:0.5	0.399	,V-K+,	CFH
Nat Commun	Common and rare variants associating with serum levels of creatine kinase and lactate dehydrogenase.	Lactate dehydrogenase levels	98,585 Icelandic ancestry individuals	NA	1q31.3	1	196713817		CFH	ENSG00000000971	synonymous_variant	4e-12	11.3979		0.034	unit decrease	L lactate dehydrogenase measurement	Other disease	1_196682947	rs2274700	rs2274700-A	A	G	A	0.28125	0.71875	0.5	0.5	0.558824	0.441176	G:0.5	A:0.5	0.3862	,V-K+,	CFH
BMC Genet	A genome-wide association study identifies risk loci for spirometric measures among smokers of European and African ancestry.	Post bronchodilator FEV1/FVC ratio in COPD	5,439 European ancestry current and former smoker cases, 821 African American current and former smoker cases	NA	1q31.3	1	196713817	CFH	CFH	ENSG00000000971	synonymous_variant	6e-07	6.22185		0.012	NR unit increase	response to bronchodilator, chronic obstructive pulmonary disease, FEV/FEC ratio	Other measurement	1_196682947	rs2274700	rs2274700-A	A	G	A	0.28125	0.71875	0.5	0.5	0.558824	0.441176	G:0.5	A:0.5	0.4	,V-K+,	CFH
BMC Genomics	Discovery of genetic biomarkers contributing to variation in drug response of cytidine analogues using human lymphoblastoid cell lines.	Response to cytidine analogues (gemcitabine)	60 European ancestry lymphoblastoid cell lines, 54 African American lymphoblastoid cell lines, 60 Han Chinese ancestry lymphoblastoid cell lines	NA	9q31.1	9	104752933	NIPSNAP3A	NIPSNAP3A	ENSG00000136783	missense_variant	4e-06	5.39794		NA		response to gemcitabine	Response to drug	9_107515214	rs2274870	rs2274870-?	?	G	A	0.71875	0.28125	0.441176	0.558824	0.65625	0.34375	G:0.444444	A:0.555556		,,V+P-	NIPSNAP3A
Am J Hum Genet	Leveraging Polygenic Functional Enrichment to Improve GWAS Power.	Red blood cell count	approximately 445,000 European ancestry individuals	NA	1q23.3	1	164559883		PBX1	ENSG00000185630	missense_variant	4e-10	9.39794		NA		erythrocyte count	Hematological measurement	1_164529120	rs2275558	rs2275558-?	?	G	A	0.527778	0.472222	0.428571	0.571429	0.222222	0.777778	G:0.861111	A:0.138889	NR	,V+K-,	PBX1
Cell	Trans-ethnic and Ancestry-Specific Blood-Cell Genetics in 746,667 Individuals from 5 Global Populations.	Mean platelet volume	484,042 African American or Afro-Caribbean, African ancestry, European ancestry, East Asian ancestry, Hispanic or Latin American and South Asian ancestry individuals	NA	1q23.3	1	164559883	NR	PBX1	ENSG00000185630	missense_variant	6e-17	16.2218		NA		mean platelet volume	Hematological measurement	1_164529120	rs2275558	rs2275558-G	G	G	A	0.527778	0.472222	0.428571	0.571429	0.222222	0.777778	G:0.861111	A:0.138889	0.788965	,V+K-,	PBX1
Cancer Med	Genetic overlap between endometriosis and endometrial cancer: evidence from cross-disease genetic correlation and GWAS meta-analyses.	Endometriosis or endometrial cancer (pleiotropy)	3,194 endometriosis cases, 5,330 non-endometriosis controls, 2,057 endometrial cancer cases, 3,866 non-endometrial cancer controls	NA	17q21.32	17	48184809	NR	SKAP1	ENSG00000141293	missense_variant	5e-07	6.30103		1.14943	[1.09-1.21]	endometrial carcinoma, endometriosis	Cancer	17_46262171	rs2278868	rs2278868-T	T	C	T	0.916667	0.083333	0.75	0.25	0.666667	0.333333	C:0.222222	T:0.777778	NR	,V+K-,	SKAP1
Cell	The Allelic Landscape of Human Blood Cell Trait Variation and Links to Common Complex Disease.	White blood cell count (basophil)	171,846 European ancestry individuals	NA	19p13.11	19	19357128	MAU2	MAU2	ENSG00000129933	3_prime_UTR_variant	1e-09	9		0.0226155	[0.015-0.03] unit decrease	basophil count	Inflammatory measurement	19_19467937	rs2285627	rs2285627-C	C	T	C	0.611111	0.388889	0.333333	0.666667	0.444444	0.555556	T:0.8	C:0.2	0.6675	,,V+P-	MAU2
Mol Psychiatry	Genetic contributions to variation in general cognitive function: a meta-analysis of genome-wide association studies in the CHARGE consortium (N=53949).	Cognitive function	51,719 European ancestry individuals, 1,473 Erasmus Rucphen (founder/genetic isolate) individuals, 327 Korculan (founder/genetic isolate) individuals, 430 Orcadian (founder/genetic isolate) individuals	NA	17q21.31	17	44911720	GFAP	GFAP	ENSG00000131095	synonymous_variant	5e-06	5.30103		0.038	[0.022-0.054] unit increase	intelligence	Other measurement	17_42989088	rs2289681	rs2289681-?	?	C	T	0.166667	0.833333	0.0277778	0.972222	0	1	C:0.888889	T:0.111111	NR	,V+K-,	GFAP
PLoS Med	Evaluating the relationship between circulating lipoprotein lipids and apolipoproteins with risk of coronary heart disease: A multivariable Mendelian randomisation analysis.	HDL cholesterol levels	403,943 European ancestry individuals	NA	19p13.3	19	4028785	PIAS4	PIAS4	ENSG00000105229	synonymous_variant	6e-16	15.2218		0.0179113	[0.014-0.022] unit increase	high density lipoprotein cholesterol measurement	Lipid or lipoprotein measurement	19_4028783	rs2289863	rs2289863-C	C	C	T	0.555556	0.444444	0.722222	0.277778	0.444444	0.555556	C:0.416667	T:0.583333	0.24926	P+K-,,	PIAS4
Proc Natl Acad Sci U S A	The genetic architecture of economic and political preferences.	Economic and political preferences	9,617 European ancestry individuals	NA	17q21.31	17	45135596	ACBD4	ACBD4	ENSG00000181513	splice_region_variant	2e-06	5.69897	(Risk)	0.114	[0.067-0.161] unit increase	economic and social preference	Other trait	17_43212963	rs2291447	rs2291447-T	T	G	T	0.722222	0.277778	0.583333	0.416667	0.388889	0.611111	G:0	T:1	NR	,V+K-,	ACBD4
Hum Mol Genet	Meta-analysis of genome-wide association studies for body fat distribution in 694,649 individuals of European ancestry.	Waist-hip ratio	697,734 European ancestry individuals	NA	3p21.31	3	49714152	NA	RNF123	ENSG00000164068	synonymous_variant	2e-20	19.699		0.0168	[0.013-0.02] unit increase	waist-hip ratio	Other measurement	3_49751585	rs2291542	rs2291542-T	T	C	T	0.0833333	0.916667	0.305556	0.694444	0.166667	0.833333	C:0.638889	T:0.361111	0.3272	,,V-P+	RNF123
Cell	Trans-ethnic and Ancestry-Specific Blood-Cell Genetics in 746,667 Individuals from 5 Global Populations.	Mean corpuscular hemoglobin concentration	126,151 East Asian ancestry individuals	NA	18q12.3	18	45730450	NR	SLC14A1, AC023421.2	ENSG00000141469, ENSG00000288545	missense_variant	2e-48	47.699		0.059659	[0.052-0.068] SD units decrease	mean corpuscular hemoglobin concentration	Hematological measurement	18_43310415	rs2298720	rs2298720-G	G	G	A	0.333333	0.666667	0.111111	0.888889	0.194444	0.805556	G:0.527778	A:0.472222	0.612407	,,V+P-	SLC14A1
Cell	Trans-ethnic and Ancestry-Specific Blood-Cell Genetics in 746,667 Individuals from 5 Global Populations.	Mean corpuscular hemoglobin concentration	642,173 African American or Afro-Caribbean, African ancestry, European ancestry, East Asian ancestry, Hispanic or Latin American and South Asian ancestry individuals	NA	18q12.3	18	45730450	NR	SLC14A1, AC023421.2	ENSG00000141469, ENSG00000288545	missense_variant	2e-46	45.699		NA		mean corpuscular hemoglobin concentration	Hematological measurement	18_43310415	rs2298720	rs2298720-A	A	G	A	0.333333	0.666667	0.111111	0.888889	0.194444	0.805556	G:0.527778	A:0.472222	0.135532	,,V+P-	SLC14A1
Br J Ophthalmol	Association between birth weight and refractive error in adulthood: a Mendelian randomisation study.	Birth weight	188,039 European ancestry individuals	NA	7q21.3	7	93486987	NR	CALCR	ENSG00000004948	missense_variant	5e-09	8.30103		0.019	[0.013-0.025] z score decrease	birth weight	Body measurement	7_93116299	rs2301680	rs2301680-A	A	A	G	0.46875	0.53125	0.764706	0.235294	0.533333	0.466667	A:0.472222	G:0.527778	0.5	,,V-P+	CALCR
Nat Commun	Genome-wide analyses of non-syndromic cleft lip with palate identify 14 novel loci and genetic heterogeneity.	Nonsyndromic cleft lip with cleft palate	2,033 Han Chinese ancestry cases, 4,051 Han Chinese ancestry controls	1,346 Han Chinese ancestry cases, 4,542 Han Chinese ancestry controls	12q21.1	12	71686492	TMEM19	AC073612.1, TMEM19	ENSG00000258064, ENSG00000139291	5_prime_UTR_variant	1e-12	12		1.23457	[NR]	Cleft palate, cleft lip	Other trait	12_72080272	rs2304269	rs2304269-A	A	T	C	0.388889	0.611111	0.138889	0.861111	0.111111	0.888889	T:0.892857	C:0.107143	0.56	,V+K-,V+P-	TMEM19
Nat Genet	Target genes, variants, tissues and transcriptional pathways influencing human serum urate levels.	Urate levels	288,649 European ancestry individuals	NA	2q14.2	2	121231913	TFCP2L1	TFCP2L1	ENSG00000115112	synonymous_variant	1e-07	7		0.027127	[0.017-0.037] mg/dL increase	urate measurement	Metabolic disorder	2_121989489	rs2304667	rs2304667-A	A	G	A	0.333333	0.666667	0.333333	0.666667	0.111111	0.888889	G:0.583333	A:0.416667	0.5312	P+K-,V+K-,	TFCP2L1
Nat Genet	Target genes, variants, tissues and transcriptional pathways influencing human serum urate levels.	Urate levels	174,111 European, East Asian, African American, South Asian and Hispanic ancestry men, 172,102 European, East Asian, African American, South Asian and Hispanic ancestry women	NA	2q14.2	2	121231913	NR	TFCP2L1	ENSG00000115112	synonymous_variant	1e-06	6	(men)	0.0304	[0.018-0.043] mg/dL increase	urate measurement	Metabolic disorder	2_121989489	rs2304667	rs2304667-A	A	G	A	0.333333	0.666667	0.333333	0.666667	0.111111	0.888889	G:0.583333	A:0.416667	0.3857	P+K-,V+K-,	TFCP2L1
Nat Genet	Target genes, variants, tissues and transcriptional pathways influencing human serum urate levels.	Urate levels	288,649 European ancestry individuals, 125,725 East Asian ancestry individuals, 33,671 African American individuals, 9,037 South Asian ancestry individuals, 608 Hispanic individuals	NA	2q14.2	2	121231913	TFCP2L1	TFCP2L1	ENSG00000115112	synonymous_variant	1e-09	9		0.0233	[0.016-0.031] mg/dL increase	urate measurement	Metabolic disorder	2_121989489	rs2304667	rs2304667-A	A	G	A	0.333333	0.666667	0.333333	0.666667	0.111111	0.888889	G:0.583333	A:0.416667	0.4205	P+K-,V+K-,	TFCP2L1
Nat Genet	Protein-altering variants associated with body mass index implicate pathways that control energy intake and expenditure in obesity.	Body mass index	up to 449,889 European ancestry individuals, up to 29,398 South Asian ancestry individuals, up to 27,610 African American individuals, up to 8,839 East Asian individuals, up to 10,772 Hispanic ancestry individuals	up to 196,766 European ancestry individuals	17q12	17	36498436	MYO19	MYO19, MYO19, ZNHIT3, ZNHIT3	ENSG00000278372, ENSG00000278259, ENSG00000278574, ENSG00000273611	missense_variant	2e-18	17.699		0.0164	[0.013-0.02] unit increase	body mass index	Body measurement	17_34854280	rs2306590	rs2306590-G	G	G	A	0.444444	0.555556	0.5	0.5	0.194444	0.805556	G:0.777778	A:0.222222	0.6099	P+K-,V+K-,	MYO19
Nat Genet	Fine-mapping type 2 diabetes loci to single-variant resolution using high-density imputation and islet-specific epigenome maps.	Type 2 diabetes	74,124 European ancestry cases, 824,006 European ancestry controls	NA	11p15.5	11	2651591	KCNQ1	KCNQ1OT1, KCNQ1	ENSG00000269821, ENSG00000053918	non_coding_transcript_exon_variant	2e-11	10.699		1.07	[1.05-1.10]	type II diabetes mellitus	Metabolic disorder	11_2672821	rs231349	rs231349-T	T	C	T	0.222222	0.777778	0.0294118	0.970588	0.111111	0.888889	C:1	T:0	0.1024	,,V+P-	KCNQ1OT1
Cell	Trans-ethnic and Ancestry-Specific Blood-Cell Genetics in 746,667 Individuals from 5 Global Populations.	Platelet count	721,201 African American or Afro-Caribbean, African ancestry, European ancestry, East Asian ancestry, Hispanic or Latin American and South Asian ancestry individuals	NA	11p15.5	11	2687789	NR	KCNQ1, KCNQ1OT1	ENSG00000053918, ENSG00000269821	non_coding_transcript_exon_variant	2e-14	13.699		NA		platelet count	Hematological measurement	11_2709019	rs231353	rs231353-G	G	A	G	0.555556	0.444444	0.666667	0.333333	0.833333	0.166667	A:1	G:0	0.465753	,V-K+,	KCNQ1OT1
Cell	The Allelic Landscape of Human Blood Cell Trait Variation and Links to Common Complex Disease.	Plateletcrit	164,339 European ancestry individuals	NA	11p15.5	11	2687789	KCNQ1OT1	KCNQ1, KCNQ1OT1	ENSG00000053918, ENSG00000269821	non_coding_transcript_exon_variant	2e-09	8.69897		0.0230801	[0.016-0.031] unit decrease	platelet crit	Hematological measurement	11_2709019	rs231353	rs231353-G	G	A	G	0.555556	0.444444	0.666667	0.333333	0.833333	0.166667	A:1	G:0	0.3493	,V-K+,	KCNQ1OT1
PLoS Genet	Meta-analysis of genome-wide association studies in African Americans provides insights into the genetic architecture of type 2 diabetes.	Type 2 diabetes	8,284 African American cases, 15,543 African American controls	6,061 African American cases, 5,483 African American controls, 8,130 European ancestry cases, 38,987 European ancestry controls	11p15.5	11	2684113	KCNQ1	KCNQ1OT1, KCNQ1	ENSG00000269821, ENSG00000053918	non_coding_transcript_exon_variant	4e-08	7.39794		1.09	[1.06-1.13]	type II diabetes mellitus	Metabolic disorder	11_2705343	rs231356	rs231356-T	T	A	T	0.25	0.75	0.5625	0.4375	0.566667	0.433333	A:0.75	T:0.25	0.27	,V-K+,V-P+	KCNQ1OT1
Nat Genet	Identification of sequence variants influencing immunoglobulin levels.	Composite immunoglobulin trait (IgA/IgG)	14,183 Icelandic ancestry individuals	2,146 Swedish ancestry individuals	12p13.2	12	10420495	KLRC3	KLRC3, AC068775.1	ENSG00000205810, ENSG00000255641	stop_gained	3e-06	5.52288		0.06	NR SD units decrease	immunoglobulin isotype switching measurement	Other measurement	12_10573094	rs2682491	rs2682491-C	C	C	G	0.392857	0.607143	0.441176	0.558824	0.166667	0.833333	C:0.472222	G:0.527778	0.3132	P+K-,,	KLRC3
J Allergy Clin Immunol	Shared Genetic and Experimental Links between Obesity-Related Traits and Asthma Subtypes in UK Biobank.	Waist circumference adjusted for body mass index	457,690 European ancestry individuals	NA	15q26.3	15	98961208	NR	AC036108.1, IGF1R	ENSG00000259475, ENSG00000140443	3_prime_UTR_variant	2e-10	9.69897		NA		BMI-adjusted waist circumference	Body measurement	15_99504437	rs2684788	rs2684788-?	?	C	T	0.472222	0.527778	0.361111	0.638889	0.222222	0.777778	C:0.6	T:0.4	NR	,V+K-,	IGF1R
Am J Med Genet B Neuropsychiatr Genet	Genome-wide association study of schizophrenia in Ashkenazi Jews.	Schizophrenia	592 Ashkenazi Jewish ancestry cases, 505 Ashkenazi Jewish ancestry controls, 36,989 cases, 113,075 controls	NA	19q13.42	19	54711025	NR	LILRP2	ENSG00000170858	intron_variant	9e-07	6.04576		1.06383	[NR]	schizophrenia	Neurological disorder	19_55222807	rs270776	rs270776-G	G	G	T	0.617647	0.382353	0.444444	0.555556	0.833333	0.166667	G:0	T:1	NR	P-K+,,	LILRP2
Nat Commun	Sex-specific and pleiotropic effects underlying kidney function identified from GWAS meta-analysis.	Estimated glomerular filtration rate	206,856 European ancestry individuals, 143,658 East Asian ancestry individuals	NA	12q13.11	12	48343202	ZNF641	ZNF641	ENSG00000167528	missense_variant	2e-09	8.69897		6.014	NR z score decrease	glomerular filtration rate	Other measurement	12_48736985	rs2732481	rs2732481-G	G	T	G	0.555556	0.444444	0.294118	0.705882	0.411765	0.588235	T:0.555556	G:0.444444	0.2444	,,V+P-	ZNF641
Nat Commun	Genome-wide meta-analysis identifies five new susceptibility loci for pancreatic cancer.	Pancreatic cancer	9,040 European ancestry cases, 12,496 European ancestry controls	up to 2,737 cases, up to 4,752 controls	5p15.33	5	1293971	TERT	TERT	ENSG00000164362	synonymous_variant	7e-15	14.1549		1.19048	[1.14-1.27]	pancreatic carcinoma	Cancer	5_1294086	rs2736098	rs2736098-C	C	C	T	0.611111	0.388889	0.638889	0.361111	0.333333	0.666667	C:0.527778	T:0.472222	0.73	P+K-,V+K-,	TERT
Nat Genet	Genome-wide association study identifies multiple susceptibility loci for pancreatic cancer.	Pancreatic cancer	1,582 European ancestry cases, 5,203 European ancestry controls	6,101 European ancestry cases, 9,194 European ancestry controls	5p15.33	5	1293971	ZDHHC11, BRD9, TRIP13, LOC100506688, NKD2, SLC12A7, MIR4635, SLC6A19, SLC6A18, MIR4457, TERT, SLC6A3, LPCAT1, CLPTM1L, SDHAP3, LOC728613, MIR4277	TERT	ENSG00000164362	synonymous_variant	1e-13	13		1.25	[1.18-1.32]	pancreatic carcinoma	Cancer	5_1294086	rs2736098	rs2736098-C	C	C	T	0.611111	0.388889	0.638889	0.361111	0.333333	0.666667	C:0.527778	T:0.472222	0.716	P+K-,V+K-,	TERT
Cell	Trans-ethnic and Ancestry-Specific Blood-Cell Genetics in 746,667 Individuals from 5 Global Populations.	Mean corpuscular volume	696,882 African American or Afro-Caribbean, African ancestry, European ancestry, East Asian ancestry, Hispanic or Latin American and South Asian ancestry individuals	NA	22q13.33	22	50523425	NR	NCAPH2	ENSG00000025770	3_prime_UTR_variant	0	428.523		NA		mean corpuscular volume	Hematological measurement	22_50961854	rs2782	rs2782-C	C	T	C	0.805556	0.194444	0.638889	0.361111	0.5	0.5	T:0.46875	C:0.53125	0.636621	,V+K-,	NCAPH2
Nat Genet	Genetic studies of urinary metabolites illuminate mechanisms of detoxification and excretion in humans.	Urinary metabolite levels in chronic kidney disease	1,221 cases	406 cases	18p11.32	18	673086	TYMS	TYMS, ENOSF1	ENSG00000176890, ENSG00000132199	3_prime_UTR_variant	4e-15	14.3979	(ribonate)	0.141	[0.11-0.18] unit decrease	chronic kidney disease, urinary metabolite measurement	Other measurement	18_673086	rs2790	rs2790-G	G	A	G	0.147059	0.852941	0.352941	0.647059	0.388889	0.611111	A:0.75	G:0.25	0.21	,V-K+,	ENOSF1;TYMS
PLoS Med	Evaluating the relationship between circulating lipoprotein lipids and apolipoproteins with risk of coronary heart disease: A multivariable Mendelian randomisation analysis.	Apolipoprotein A1 levels	393,193 European ancestry individuals	NA	10q25.2	10	112180571	GPAM	GPAM	ENSG00000119927	missense_variant	2e-65	64.699		0.0375265	[0.033-0.042] unit increase	apolipoprotein A 1 measurement	Lipid or lipoprotein measurement	10_113940329	rs2792751	rs2792751-T	T	T	C	0.84375	0.15625	0.633333	0.366667	0.961538	0.038462	T:0.111111	C:0.888889	0.274865	P-K+,,	GPAM
PLoS Med	Evaluating the relationship between circulating lipoprotein lipids and apolipoproteins with risk of coronary heart disease: A multivariable Mendelian randomisation analysis.	HDL cholesterol levels	403,943 European ancestry individuals	NA	10q25.2	10	112180571	GPAM	GPAM	ENSG00000119927	missense_variant	3e-64	63.5229		0.0361015	[0.032-0.04] unit increase	high density lipoprotein cholesterol measurement	Lipid or lipoprotein measurement	10_113940329	rs2792751	rs2792751-T	T	T	C	0.84375	0.15625	0.633333	0.366667	0.961538	0.038462	T:0.111111	C:0.888889	0.274966	P-K+,,	GPAM
Hum Mol Genet	Genetic Influences on Susceptibility to Rheumatoid Arthritis in African-Americans.	Rheumatoid arthritis	916 African American cases, 1,392 African American controls,	4,873 East Asian ancestry cases, 17,641 East Asian ancestry controls, 19,234 European ancestry cases, 61,654 European ancestry controls	1p34.3	1	37812907	MTF1, INPP5B	MTF1	ENSG00000188786	3_prime_UTR_variant	5e-09	8.30103	(EA)	0.10876	[0.072-0.145] unit increase	rheumatoid arthritis	Immune system disorder	1_38278579	rs28411352	rs28411352-T	T	C	T	0.111111	0.888889	0.305556	0.694444	0.0555556	0.944444	C:1	T:0	0.25	P+K-,,	MTF1
Hum Mol Genet	Genetic Influences on Susceptibility to Rheumatoid Arthritis in African-Americans.	Rheumatoid arthritis	916 African American cases, 1,392 African American controls,	4,873 East Asian ancestry cases, 17,641 East Asian ancestry controls, 19,234 European ancestry cases, 61,654 European ancestry controls	1p34.3	1	37812907	MTF1, INPP5B	MTF1	ENSG00000188786	3_prime_UTR_variant	6e-12	11.2218		0.110285	[0.079-0.141] unit increase	rheumatoid arthritis	Immune system disorder	1_38278579	rs28411352	rs28411352-T	T	C	T	0.111111	0.888889	0.305556	0.694444	0.0555556	0.944444	C:1	T:0	NR	P+K-,,	MTF1
Nature	Genetics of rheumatoid arthritis contributes to biology and drug discovery.	Rheumatoid arthritis	up to 14,361 European ancestry cases, up to 42,923 European ancestry controls, up to 4,873 East Asian ancestry cases, up to 17,642 East Asian ancestry controls	up to 3,775 European ancestry cases, up to 5,801 European ancestry controls, up to 6,871 East Asian ancestry cases, up to 6,392 East Asian ancestry controls	1p34.3	1	37812907	MTF1, INPP5B	MTF1	ENSG00000188786	3_prime_UTR_variant	3e-12	11.5229		1.11	[1.08-1.14]	rheumatoid arthritis	Immune system disorder	1_38278579	rs28411352	rs28411352-T	T	C	T	0.111111	0.888889	0.305556	0.694444	0.0555556	0.944444	C:1	T:0	0.25	P+K-,,	MTF1
Nature	Genetics of rheumatoid arthritis contributes to biology and drug discovery.	Rheumatoid arthritis	up to 14,361 European ancestry cases, up to 42,923 European ancestry controls, up to 4,873 East Asian ancestry cases, up to 17,642 East Asian ancestry controls	up to 3,775 European ancestry cases, up to 5,801 European ancestry controls, up to 6,871 East Asian ancestry cases, up to 6,392 East Asian ancestry controls	1p34.3	1	37812907	MTF1, INPP5B	MTF1	ENSG00000188786	3_prime_UTR_variant	6e-09	8.22185	(EA)	1.1	[1.07-1.14]	rheumatoid arthritis	Immune system disorder	1_38278579	rs28411352	rs28411352-T	T	C	T	0.111111	0.888889	0.305556	0.694444	0.0555556	0.944444	C:1	T:0	0.25	P+K-,,	MTF1
Addict Biol	Genome-wide association study in Finnish twins highlights the connection between nicotine addiction and neurotrophin signaling pathway.	Nicotine dependence	873 Finnish ancestry cases and 842 Finnish ancestry controls from 739 families	NA	9q34.3	9	136323035	NR	AC174065.1	ENSG00000262075	non_coding_transcript_exon_variant	8e-06	5.09691		0.0861875	[0.05-0.12] unit increase	nicotine dependence	Neurological disorder	9_139217489	rs28714232	rs28714232-T	T	C	T	0.4375	0.5625	0.09375	0.90625	0.441176	0.558824	C:1	T:0	0.34728	P-K+,,V+P-	DKFZP434A062
PLoS One	A genome-wide trans-ethnic interaction study links the PIGR-FCAMR locus to coronary atherosclerosis via interactions between genetic variants and residential exposure to traffic.	Coronary atherosclerosis (increased number of diseased vessels) (traffic exposure interaction)	1,562 European ancestry individuals, 538 African American individuals	NA	1q32.1	1	206937591	PIGR	PIGR	ENSG00000162896	synonymous_variant	3e-06	5.52288	(AA)	2.97	[1.88-4.67]	coronary atherosclerosis measurement, traffic air pollution measurement	Other measurement	1_207110936	rs291096	rs291096-G	G	T	C	0.25	0.75	0.111111	0.888889	0.333333	0.666667	T:0.722222	C:0.277778	NR	P-K+,,	PIGR
Nat Genet	Protein-altering variants associated with body mass index implicate pathways that control energy intake and expenditure in obesity.	Body mass index	up to 449,889 European ancestry individuals, up to 29,398 South Asian ancestry individuals, up to 27,610 African American individuals, up to 8,839 East Asian individuals, up to 10,772 Hispanic ancestry individuals	up to 196,766 European ancestry individuals	3q23	3	141607760	RASA2	RASA2	ENSG00000155903	splice_region_variant	4e-14	13.3979		0.0276	[0.02-0.035] unit increase	body mass index	Body measurement	3_141326602	rs295322	rs295322-C	C	T	C	0.1	0.9	0.0294118	0.970588	0.2	0.8	T:0.972222	C:0.0277778	0.0742	P-K+,,	RASA2
Science	Multiple sclerosis genomic map implicates peripheral immune cells and microglia in susceptibility.	Multiple sclerosis	14,802 European and unknown ancestry cases, 26,703 European and unknown ancestry controls	32,627 European and unknown ancestry cases, 41,672 European and unknown ancestry controls	5q33.3	5	157163344	FAM71B	ITK, FAM71B	ENSG00000113263, ENSG00000170613	synonymous_variant	3e-06	5.52288		1.06485	NR	multiple sclerosis	Immune system disorder	5_156590355	rs31220	rs31220-G	G	A	G	0	1	0.0833333	0.916667	0.194444	0.805556	A:0.944444	G:0.0555556	NR	,V-K+,	FAM71B
PLoS Genet	Functional variants in NFKBIE and RTKN2 involved in activation of the NF-ÎºB pathway are associated with rheumatoid arthritis in Japanese.	Rheumatoid arthritis	2,303 Japanese ancestry cases, 3,380 Japanese ancestry controls	5,604 Japanese ancestry cases, 31,982 Japanese ancestry controls	10q21.2	10	62198353	RTKN2	RTKN2	ENSG00000182010	missense_variant	5e-09	8.30103		1.2	[1.13-1.27]	rheumatoid arthritis	Immune system disorder	10_63958112	rs3125734	rs3125734-T	T	T	C	0.638889	0.361111	0.352941	0.647059	0.5	0.5	T:0.583333	C:0.416667	0.108	,,V+P-	RTKN2
Nat Commun	Item-level analyses reveal genetic heterogeneity in neuroticism.	Feeling tense	371,318 European ancestry individuals	NA	22q13.2	22	41246208	NR	RANGAP1	ENSG00000100401	3_prime_UTR_variant	2e-08	7.69897		5.66	z score increase	feeling tense measurement	Other measurement	22_41642212	rs3171692	rs3171692-T	T	C	T	0.583333	0.416667	0.305556	0.694444	0.388889	0.611111	C:0.666667	T:0.333333	0.329472	,,V+P-	RANGAP1
Nat Genet	Meta-analysis of 542,934 subjects of European ancestry identifies new genes and mechanisms predisposing to refractive error and myopia.	Refractive error	542,934 European ancestry individuals	NA	14q24.1	14	69236441	TMEM229B, RAD51B, DCAF5, EXD2, SMOC1	EXD2	ENSG00000081177	synonymous_variant	6e-11	10.2218		NA		Abnormality of refraction	Other measurement	14_69703158	rs3211166	rs3211166-?	?	A	G	0.75	0.25	0.361111	0.638889	0.472222	0.527778	A:0.527778	G:0.472222		,V+K-,V+P-	EXD2
Am J Hum Genet	Leveraging Polygenic Functional Enrichment to Improve GWAS Power.	Type 2 diabetes	approximately 459,000 European ancestry individuals	NA	6q24.2	6	142751904		AL023584.1, HIVEP2	ENSG00000233138, ENSG00000010818	3_prime_UTR_variant	2e-08	7.69897		NA		type II diabetes mellitus	Metabolic disorder	6_143073041	rs3383	rs3383-?	?	T	C	0.583333	0.416667	0.861111	0.138889	0.694444	0.305556	T:0.4	C:0.6	NR	,,V-P+	HIVEP2
Nat Commun	Genome-wide association study of medication-use and associated disease in the UK Biobank.	Medication use (drugs used in diabetes)	15,272 European ancestry cases, 29,0641 European ancestry controls	NA	6q24.2	6	142751904	RP1-67K17.3	AL023584.1, HIVEP2	ENSG00000233138, ENSG00000010818	3_prime_UTR_variant	2e-08	7.69897		0.0679714	[0.044-0.092] unit decrease	Drugs used in diabetes use measurement	Other measurement	6_143073041	rs3383	rs3383-T	T	T	C	0.583333	0.416667	0.861111	0.138889	0.694444	0.305556	T:0.4	C:0.6	0.365922	,,V-P+	HIVEP2
Nat Genet	Gene discovery and polygenic prediction from a genome-wide association study of educational attainment in 1.1 million individuals.	Educational attainment (MTAG)	1,311,438 European ancestry individuals	NA	5q14.3	5	88719728	Intergenic	MEF2C-AS2, MEF2C	ENSG00000245864, ENSG00000081189	3_prime_UTR_variant	5e-43	42.301	(MTAG)	0.0185	[0.016-0.021] unit increase	self reported educational attainment	Biological process	5_88015545	rs34316	rs34316-A	A	A	C	0.538462	0.461538	0.676471	0.323529	0.392857	0.607143	A:1	C:0	0.4226	P+K-,,	MEF2C-AS2
Nat Genet	Genome-wide association meta-analysis in 269,867 individuals identifies new genetic and functional links to intelligence.	Intelligence	269,867 European ancestry individuals	NA	5q14.3	5	88719728	NR	MEF2C-AS2, MEF2C	ENSG00000245864, ENSG00000081189	3_prime_UTR_variant	3e-14	13.5229		7.606	z-score increase	intelligence	Other measurement	5_88015545	rs34316	rs34316-A	A	A	C	0.538462	0.461538	0.676471	0.323529	0.392857	0.607143	A:1	C:0	NR	P+K-,,	MEF2C-AS2
Nat Genet	Association studies of up to 1.2 million individuals yield new insights into the genetic etiology of tobacco and alcohol use.	Smoking initiation (ever regular vs never regular) (MTAG)	up to 1,359,002 European ancestry individuals	NA	6p21.32	6	33278741	NR	B3GALT4, B3GALT4, B3GALT4, B3GALT4	ENSG00000235863, ENSG00000236802, ENSG00000226936, ENSG00000206285	3_prime_UTR_variant	1e-09	9		0.00933656	[0.0063-0.0123] unit increase	smoking status measurement	Other measurement	6_33246518	rs3445	rs3445-A	A	G	A	0	1	0.138889	0.861111	0.277778	0.722222	G:1	A:0	0.156	,V-K+,	B3GALT4
Commun Biol	Predicted loss and gain of function mutations in ACO1 are associated with erythropoiesis.	Hemoglobin levels	684,122 European ancestry individuals	NA	5p15.33	5	434607	AHRR	AHRR, AHRR	ENSG00000063438, ENSG00000286169	missense_variant	6e-12	11.2218		0.015	[NR] unit increase	hemoglobin measurement	Hematological measurement	5_434722	rs34453673	rs34453673-C	C	G	C	0.0833333	0.916667	0.333333	0.666667	0.166667	0.833333	G:0.805556	C:0.194444		,,V-P+	AHRR
Nat Genet	Association studies of up to 1.2 million individuals yield new insights into the genetic etiology of tobacco and alcohol use.	Smoking initiation (ever regular vs never regular)	up to 1,232,091 European ancestry individuals	NA	9q34.13	9	131459201	NR	PRRC2B	ENSG00000130723	missense_variant	1e-09	9		0.0246707	[0.017-0.033] unit increase	smoking status measurement	Other measurement	9_134334588	rs34553878	rs34553878-G	G	A	G	0.166667	0.833333	0.0555556	0.944444	0	1	A:0.944444	G:0.0555556	0.111	,V+K-,	PRRC2B
Nat Genet	Association studies of up to 1.2 million individuals yield new insights into the genetic etiology of tobacco and alcohol use.	Smoking initiation (ever regular vs never regular) (MTAG)	up to 1,359,002 European ancestry individuals	NA	9q34.13	9	131459201	NR	PRRC2B	ENSG00000130723	missense_variant	1e-12	12		0.0124133	[0.009-0.0158] unit increase	smoking status measurement	Other measurement	9_134334588	rs34553878	rs34553878-G	G	A	G	0.166667	0.833333	0.0555556	0.944444	0	1	A:0.944444	G:0.0555556	0.111	,V+K-,	PRRC2B
Nat Commun	GWAS of 89,283 individuals identifies genetic variants associated with self-reporting of being a morning person.	Morning vs. evening chronotype	38,937 European ancestry morning chronotype individuals, 50,346 European ancestry evening chronotype individuals	NA	1q21.2	1	150262258	APH1A, CA14	CA14	ENSG00000118298	synonymous_variant	2e-10	9.69897		1.12	[1.08-1.16]	circadian rhythm	Biological process	1_150234657	rs34714364	rs34714364-T	T	G	T	0.0555556	0.944444	0.0833333	0.916667	0.25	0.75	G:0.916667	T:0.0833333	0.17	,V-K+,	CA14
Cell	The Allelic Landscape of Human Blood Cell Trait Variation and Links to Common Complex Disease.	Reticulocyte count	170,641 European ancestry individuals	NA	6p21.33	6	31270081	HLA-C	HLA-B, HLA-B, HLA-B, HLA-B, HLA-B, HLA-B, HLA-C, HLA-C, HLA-C, HLA-C, HLA-C, HLA-C	ENSG00000228964, ENSG00000223532, ENSG00000234745, ENSG00000232126, ENSG00000224608, ENSG00000206450, ENSG00000204525, ENSG00000206435, ENSG00000233841, ENSG00000206452, ENSG00000237022, ENSG00000225691	synonymous_variant	2e-23	22.699		0.0408997	[0.033-0.049] unit increase	reticulocyte count	Hematological measurement	6_31237858	rs34794906	rs34794906-C	C	T	C	0.416667	0.583333	0.472222	0.527778	0.194444	0.805556	T:0.638889	C:0.361111	0.2643	P+K-,,	HLA-C
J Allergy Clin Immunol	Shared Genetic and Experimental Links between Obesity-Related Traits and Asthma Subtypes in UK Biobank.	Body mass index	457,822 European ancestry individuals	NA	4q31.21	4	142145901	NR	INPP4B	ENSG00000109452	synonymous_variant	9e-09	8.04576		NA		body mass index	Body measurement	4_143067054	rs35390852	rs35390852-?	?	G	A	0.388889	0.611111	0.194444	0.805556	0.111111	0.888889	G:0.805556	A:0.194444	NR	,V+K-,	INPP4B
BMC Genet	A genome-wide association study identifies risk loci for spirometric measures among smokers of European and African ancestry.	Post bronchodilator FEV1	10,094 European ancestry current and former smoker individuals, 3,260 African American current and former smoker individuals, 178 current and former smoker individuals	NA	8q24.3	8	143925516	PLEC	PLEC	ENSG00000178209	synonymous_variant	3e-06	5.52288		0.045	NR unit decrease	forced expiratory volume, response to bronchodilator	Response to drug	8_144999684	rs35916068	rs35916068-A	A	A	G	0.361111	0.638889	0.527778	0.472222	0.266667	0.733333	A:0.694444	G:0.305556	0.624	P+K-,,	PLEC
Nat Commun	Elucidating the genetic architecture of reproductive ageing in the Japanese population.	Menarche (age at onset)	67,029 Japanese ancestry women	73,397 European ancestry women	5q35.2	5	176951573	NR	UIMC1	ENSG00000087206	synonymous_variant	9e-13	12.0458	(japanese)	0.192	[0.14-0.24] year decrease	age at menarche	Other measurement	5_176378574	rs365132	rs365132-G	G	G	T	0.527778	0.472222	0.333333	0.666667	0.617647	0.382353	G:0.638889	T:0.361111	0.4936	P-K+,,	UIMC1
Nat Genet	Large-scale genomic analyses link reproductive aging to hypothalamic signaling, breast cancer susceptibility and BRCA1-mediated DNA repair.	Menopause (age at onset)	up to 69,626 European ancestry women	NA	5q35.2	5	176951573	UIMC1	UIMC1	ENSG00000087206	synonymous_variant	1e-33	33		0.24	[0.2-0.28] years decrease	age at menopause	Other measurement	5_176378574	rs365132	rs365132-G	G	G	T	0.527778	0.472222	0.333333	0.666667	0.617647	0.382353	G:0.638889	T:0.361111	0.51	P-K+,,	UIMC1
Nat Genet	Genome-wide association studies identify loci associated with age at menarche and age at natural menopause.	Menarche and menopause (age at onset)	17,438 European ancestry female individuals	NA	5q35.2	5	176951573	UIMC1	UIMC1	ENSG00000087206	synonymous_variant	8e-14	13.0969	(age at natural menopause)	0.39	[0.29-0.49] years increase	age at menopause	Other measurement	5_176378574	rs365132	rs365132-T	T	G	T	0.527778	0.472222	0.333333	0.666667	0.617647	0.382353	G:0.638889	T:0.361111	0.49	P-K+,,	UIMC1
Nat Genet	Meta-analyses identify 13 loci associated with age at menopause and highlight DNA repair and immune pathways.	Menopause (age at onset)	38,968 European ancestry female individuals	Up to 14,435 European ancestry female individuals	5q35.2	5	176951573	UIMC1	UIMC1	ENSG00000087206	synonymous_variant	9e-32	31.0458		0.287	[0.24-0.34] years increase	age at menopause	Other measurement	5_176378574	rs365132	rs365132-T	T	G	T	0.527778	0.472222	0.333333	0.666667	0.617647	0.382353	G:0.638889	T:0.361111	0.49	P-K+,,	UIMC1
Circ Cardiovasc Genet	Genome-wide association analysis of plasma B-type natriuretic peptide in blacks: the Jackson Heart Study.	B-type natriuretic peptide levels	2,790 Black individuals	NA	4q35.2	4	186236880	KLKB1	KLKB1	ENSG00000164344	missense_variant	2e-11	10.699		0.2	[0.14-0.26] unit increase	BNP measurement	Cardiovascular measurement	4_187158034	rs3733402	rs3733402-G	G	G	A	0.5	0.5	0.294118	0.705882	0.617647	0.382353	G:0.611111	A:0.388889	0.26	P-K+,,	KLKB1
PLoS One	Novel genetic loci identified for the pathophysiology of childhood obesity in the Hispanic population.	Obesity-related traits	815 Hispanic children from 263 families	NA	4q35.2	4	186236880	KLKB1	KLKB1	ENSG00000164344	missense_variant	9e-08	7.04576	(IGF1 free )	0.04	[NR] ng/mL increase	IGF-1 measurement	Other measurement	4_187158034	rs3733402	rs3733402-G	G	G	A	0.5	0.5	0.294118	0.705882	0.617647	0.382353	G:0.611111	A:0.388889	0.337	P-K+,,	KLKB1
Nat Commun	Genome-wide study for circulating metabolites identifies 62 loci and reveals novel systemic effects of LPA.	Metabolite levels (small molecules and protein measures)	2,118 Erasmus Rucphen (founder/genetic isolate), 22,807 European ancestry individuals	NA	4q35.2	4	186236880	KLKB1	KLKB1	ENSG00000164344	missense_variant	9e-15	14.0458	(Histidine)	0.08	[0.06-0.1] unit increase	blood metabolite measurement, protein measurement, amino acid measurement	Other measurement	4_187158034	rs3733402	rs3733402-A	A	G	A	0.5	0.5	0.294118	0.705882	0.617647	0.382353	G:0.611111	A:0.388889	0.57	P-K+,,	KLKB1
PLoS Genet	Genetic determinants influencing human serum metabolome among African Americans.	Serum metabolite levels	1,260 African American individuals	NA	4q35.2	4	186236880	KLKB1	KLKB1	ENSG00000164344	missense_variant	9e-27	26.0458	(HXGXA)	0.44	[NR] unit increase	serum metabolite measurement	Other measurement	4_187158034	rs3733402	rs3733402-A	A	G	A	0.5	0.5	0.294118	0.705882	0.617647	0.382353	G:0.611111	A:0.388889	0.74	P-K+,,	KLKB1
PLoS Genet	Genetic determinants influencing human serum metabolome among African Americans.	Serum metabolite levels	1,260 African American individuals	NA	4q35.2	4	186236880	KLKB1	KLKB1	ENSG00000164344	missense_variant	7e-25	24.1549	(Leucylphenylalanine)	0.28	[NR] unit increase	serum metabolite measurement	Other measurement	4_187158034	rs3733402	rs3733402-A	A	G	A	0.5	0.5	0.294118	0.705882	0.617647	0.382353	G:0.611111	A:0.388889	0.74	P-K+,,	KLKB1
JAMA Psychiatry	Association of Schizophrenia Risk With Disordered Niacin Metabolism in an Indian Genome-wide Association Study.	Schizophrenia	816 Indian ancestry cases, 900 Indian ancestry controls, 505 Indian ancestry cases and 871 Indian ancestry controls from 405 families, up to 36,989 European and unknown ancestry cases, up to 113,075 European and unknown ancestry controls	NA	7q33	7	137390098	NR	DGKI	ENSG00000157680	3_prime_UTR_variant	1e-08	8		NA		schizophrenia	Neurological disorder	7_137074844	rs3735025	rs3735025-?	?	T	C	0.166667	0.833333	0.4375	0.5625	0.214286	0.785714	T:0.5	C:0.5	NR	,,V-P+	DGKI
Nat Genet	Common schizophrenia alleles are enriched in mutation-intolerant genes and in regions under strong background selection.	Schizophrenia	40,675 European ancestry cases, 64,643 European ancestry controls	1,651 European ancestry cases, 4,111 cases, 142,717 European ancestry controls, 11,507 controls	7q33	7	137390098	DGKI, PTN	DGKI	ENSG00000157680	3_prime_UTR_variant	7e-11	10.1549		1.067	[1.05-1.09]	schizophrenia	Neurological disorder	7_137074844	rs3735025	rs3735025-?	?	T	C	0.166667	0.833333	0.4375	0.5625	0.214286	0.785714	T:0.5	C:0.5	NR	,,V-P+	DGKI
Mol Autism	Meta-analysis of GWAS of over 16,000 individuals with autism spectrum disorder highlights a novel locus at 10q24.32 and a significant overlap with schizophrenia.	Autism spectrum disorder or schizophrenia	schizophrenia cases and controls (see Ripke, 2014), up to 6,197 European ancestry ASD cases, up to 7,377 European ancestry controls, up to 1,190 ASD cases, up to 1,190 controls	NA	7q33	7	137390098	DGKI	DGKI	ENSG00000157680	3_prime_UTR_variant	6e-10	9.22185		1.06	[1.04-1.09]	schizophrenia, autism spectrum disorder	Neurological disorder	7_137074844	rs3735025	rs3735025-T	T	T	C	0.166667	0.833333	0.4375	0.5625	0.214286	0.785714	T:0.5	C:0.5		,,V-P+	DGKI
Nat Genet	Genome-wide association analysis identifies 30 new susceptibility loci for schizophrenia.	Schizophrenia	7,699 Chinese ancestry cases, 35,476 European ancestry cases, 18,327 Chinese ancestry controls, 46,839 European ancestry controls	4,384 Chinese ancestry cases, 5,770 Chinese ancestry controls	7q33	7	137390098	DGKI	DGKI	ENSG00000157680	3_prime_UTR_variant	4e-12	11.3979		1.068	[1.05-1.09]	schizophrenia	Neurological disorder	7_137074844	rs3735025	rs3735025-T	T	T	C	0.166667	0.833333	0.4375	0.5625	0.214286	0.785714	T:0.5	C:0.5	NR	,,V-P+	DGKI
Am J Med Genet B Neuropsychiatr Genet	Genome-wide association study of schizophrenia in Ashkenazi Jews.	Schizophrenia	592 Ashkenazi Jewish ancestry cases, 505 Ashkenazi Jewish ancestry controls, 36,989 cases, 113,075 controls	NA	7q33	7	137390098	NR	DGKI	ENSG00000157680	3_prime_UTR_variant	2e-09	8.69897		1.07	[NR]	schizophrenia	Neurological disorder	7_137074844	rs3735025	rs3735025-T	T	T	C	0.166667	0.833333	0.4375	0.5625	0.214286	0.785714	T:0.5	C:0.5	NR	,,V-P+	DGKI
Nature	Biological insights from 108 schizophrenia-associated genetic loci.	Schizophrenia	32,405 European ancestry cases, 42,221 European ancestry controls, 1,235 European ancestry cases and 1,235 European ancestry controls from 1235 parent-offspring trios, 1,836 East Asian ancestry cases, 3,383 East Asian ancestry controls	1,513 European ancestry cases, 66,236 European ancestry controls	7q33	7	137390098	DGKI, PTN	DGKI	ENSG00000157680	3_prime_UTR_variant	3e-09	8.52288		1.066	[1.043-1.089]	schizophrenia	Neurological disorder	7_137074844	rs3735025	rs3735025-T	T	T	C	0.166667	0.833333	0.4375	0.5625	0.214286	0.785714	T:0.5	C:0.5	0.642	,,V-P+	DGKI
Schizophr Bull	Genome-Wide Association Study Detected Novel Susceptibility Genes for Schizophrenia and Shared Trans-Populations/Diseases Genetic Effect.	Schizophrenia	14,023 East Asian ancestry cases, 33,640 European ancestry cases, 31,505 East Asian ancestry controls, 43,456 European ancestry controls	NA	7q33	7	137390098	DGKI	DGKI	ENSG00000157680	3_prime_UTR_variant	1e-09	9		1.062	[1.04-1.08]	schizophrenia	Neurological disorder	7_137074844	rs3735025	rs3735025-T	T	T	C	0.166667	0.833333	0.4375	0.5625	0.214286	0.785714	T:0.5	C:0.5	NR	,,V-P+	DGKI
Schizophr Bull	Genome-Wide Association Study Detected Novel Susceptibility Genes for Schizophrenia and Shared Trans-Populations/Diseases Genetic Effect.	Schizophrenia	14,023 East Asian ancestry cases, 33,640 European ancestry cases, 31,505 East Asian ancestry controls, 43,456 European ancestry controls	NA	7q33	7	137390098	DGKI	DGKI	ENSG00000157680	3_prime_UTR_variant	3e-08	7.52288	(EA)	1.0647	[1.04-1.09]	schizophrenia	Neurological disorder	7_137074844	rs3735025	rs3735025-T	T	T	C	0.166667	0.833333	0.4375	0.5625	0.214286	0.785714	T:0.5	C:0.5	NR	,,V-P+	DGKI
Am J Hum Genet	Leveraging Polygenic Functional Enrichment to Improve GWAS Power.	Mean corpuscular hemoglobin	approximately 443,000 European ancestry individuals	NA	17q12	17	36544987		GGNBP2, GGNBP2	ENSG00000278311, ENSG00000275099	5_prime_UTR_variant	2e-08	7.69897		NA		mean corpuscular hemoglobin	Biological process	17_34900836	rs3736166	rs3736166-G	G	G	C	0.361111	0.638889	0.25	0.75	0.527778	0.472222	G:0.5	C:0.5	NR	P-K+,,	GGNBP2
Nat Genet	Gene discovery and polygenic prediction from a genome-wide association study of educational attainment in 1.1 million individuals.	Highest math class taken	430,445 European ancestry individuals	NA	17q12	17	36544987	Intergenic	GGNBP2, GGNBP2	ENSG00000278311, ENSG00000275099	5_prime_UTR_variant	1e-08	8		0.013	[0.0085-0.0175] unit increase	mathematical ability	Biological process	17_34900836	rs3736166	rs3736166-C	C	G	C	0.361111	0.638889	0.25	0.75	0.527778	0.472222	G:0.5	C:0.5	0.5203	P-K+,,	GGNBP2
Nat Genet	Gene discovery and polygenic prediction from a genome-wide association study of educational attainment in 1.1 million individuals.	Highest math class taken (MTAG)	811,539 European ancestry individuals	NA	17q12	17	36544987	Intergenic	GGNBP2, GGNBP2	ENSG00000278311, ENSG00000275099	5_prime_UTR_variant	2e-18	17.699	(MTAG)	0.0144	[0.011-0.018] unit decrease	mathematical ability	Hematological measurement	17_34900836	rs3736166	rs3736166-?	?	G	C	0.361111	0.638889	0.25	0.75	0.527778	0.472222	G:0.5	C:0.5	0.4797	P-K+,,	GGNBP2
Nat Genet	Gene discovery and polygenic prediction from a genome-wide association study of educational attainment in 1.1 million individuals.	Self-reported math ability	564,698 European ancestry individuals	NA	2q36.2	2	224497761	Intergenic	CUL3	ENSG00000036257	missense_variant	1e-14	14		0.0262	[0.02-0.033] unit increase	mathematical ability	Biological process	2_225362478	rs3738952	rs3738952-C	C	C	T	0.3125	0.6875	0.0588235	0.941176	0.266667	0.733333	C:0.805556	T:0.194444	0.9097	P-K+,,V+P-	CUL3
Nat Genet	Gene discovery and polygenic prediction from a genome-wide association study of educational attainment in 1.1 million individuals.	Self-reported math ability (MTAG)	670,471 European ancestry individuals	NA	2q36.2	2	224497761	Intergenic	CUL3	ENSG00000036257	missense_variant	8e-17	16.0969	(MTAG)	0.026	[0.02-0.032] unit decrease	mathematical ability	Biological process	2_225362478	rs3738952	rs3738952-T	T	C	T	0.3125	0.6875	0.0588235	0.941176	0.266667	0.733333	C:0.805556	T:0.194444	0.0903	P-K+,,V+P-	CUL3
Nat Genet	Robust associations of four new chromosome regions from genome-wide analyses of type 1 diabetes.	Type 1 diabetes	2,000 European ancestry cases, 3,000 European ancestry controls	2,997 European ancestry trios, 4,000 European ancestry cases, 5,000 European ancestry controls	11p15.5	11	2148544	INS	AC132217.2, INS-IGF2, IGF2-AS	ENSG00000284779, ENSG00000129965, ENSG00000099869	non_coding_transcript_exon_variant	2e-07	6.69897		1.25	[1.15-1.35]	type I diabetes mellitus	Metabolic disorder	11_2169774	rs3741208	rs3741208-T	T	A	G	0.535714	0.464286	0.5625	0.4375	0.875	0.125	A:0	G:1	0.38	P-K+,V-K+,	IGF2-AS
Circ Cardiovasc Genet	COL4A1 is associated with arterial stiffness by genome-wide association scan.	Arterial stiffness	4,221 Sardinian individuals	1,828 Sardinian individuals, 813 Old Order Amish individuals	13q34	13	110166251	COL4A1	COL4A1	ENSG00000187498	missense_variant	5e-08	7.30103		21	[11.79-30.21] cm/s increase	arterial stiffness measurement	Cardiovascular measurement	13_110818598	rs3742207	rs3742207-C	C	T	G	0.444444	0.555556	0.305556	0.694444	0.166667	0.833333	T:0.638889	G:0.361111	0.44	,V+K-,	COL4A1
Nat Genet	Genome-wide association analyses identify variants in developmental genes associated with hypospadias.	Hypospadias	1,006 European ancestry male child cases, 2,390 European ancestry male child controls, 3,096 European ancestry female child controls	1,972 European ancestry male child cases, 1,401 European ancestry male child controls, 405 European ancestry female child controls, 6 European ancestry child controls	15q13.3	15	32731784	GREM1	GREM1, GREM1, GREM1	ENSG00000276886, ENSG00000166923, ENSG00000282046	3_prime_UTR_variant	6e-10	9.22185		1.24	[NR]	hypospadias	Other disease	15_33023985	rs3743104	rs3743104-G	G	A	G	0.611111	0.388889	0.25	0.75	0.4	0.6	A:0	G:1	0.554	,,V+P-	GREM1
Nat Genet	Discovery of 318 new risk loci for type 2 diabetes and related vascular outcomes among 1.4 million participants in a multi-ancestry meta-analysis.	Type 2 diabetes	148,726 European ancestry cases, 24,646 African American cases, 8,616 Hispanic cases, 46,511 Asian ancestry cases, 965,732 European ancestry controls, 31,446 African American controls, 11,829 Hispanic controls, 169,776 Asian ancestry controls	NA	17q21.32	17	48101312	NR	CBX1	ENSG00000108468	5_prime_UTR_variant	5e-11	10.301		0.0301	[0.021-0.039] unit decrease	type II diabetes mellitus	Metabolic disorder	17_46178674	rs3744347	rs3744347-G	G	G	A	0.966667	0.033333	0.777778	0.222222	0.8125	0.1875	G:0	A:1	0.253	,,V+P-	CBX1
Nat Genet	Analysis of five chronic inflammatory diseases identifies 27 new associations and highlights disease-specific patterns at shared loci.	Chronic inflammatory diseases (ankylosing spondylitis, Crohn's disease, psoriasis, primary sclerosing cholangitis, ulcerative colitis) (pleiotropy)	8,726 European ancestry ankylosing spondylitis cases, 19,085 European ancestry Crohnâ€™s disease cases, 6,530 European ancestry psoriasis cases, 3,408 European ancestry primary sclerosing cholangitis cases, 14,513 European ancestry ulcerative colitis cases, 34,213 European ancestry controls	NA	2q24.2	2	162272314	IFIH1	IFIH1	ENSG00000115267	missense_variant	2e-09	8.69897	(subset analysis)	NA		ankylosing spondylitis, psoriasis, ulcerative colitis, Crohn's disease, sclerosing cholangitis	Digestive system disorder	2_163128824	rs3747517	rs3747517-?	?	T	C	0.470588	0.529412	0.764706	0.235294	0.527778	0.472222	T:0.5	C:0.5	NR	P+K-,,V-P+	IFIH1
Nat Commun	Genome-wide meta-analysis identifies multiple novel associations and ethnic heterogeneity of psoriasis susceptibility.	Psoriasis	3,496 European ancestry cases, 5,186 European ancestry controls, 1,588 Chinese ancestry cases, 3,546 Chinese ancestry controls	5,134 European ancestry cases, 5,633 European ancestry controls, 5,151 Chinese ancestry cases, 5,152 Chinese ancestry controls	2q24.2	2	162272314	IFIH1	IFIH1	ENSG00000115267	missense_variant	3e-11	10.5229	(EA, conditional on rs1990760)	1.33	[1.23-1.45]	psoriasis	Immune system disorder	2_163128824	rs3747517	rs3747517-T	T	T	C	0.470588	0.529412	0.764706	0.235294	0.527778	0.472222	T:0.5	C:0.5	0.274	P+K-,,V-P+	IFIH1
Nat Commun	Genome-wide meta-analysis identifies multiple novel associations and ethnic heterogeneity of psoriasis susceptibility.	Psoriasis	3,496 European ancestry cases, 5,186 European ancestry controls, 1,588 Chinese ancestry cases, 3,546 Chinese ancestry controls	5,134 European ancestry cases, 5,633 European ancestry controls, 5,151 Chinese ancestry cases, 5,152 Chinese ancestry controls	2q24.2	2	162272314	IFIH1	IFIH1	ENSG00000115267	missense_variant	1e-18	18	(conditional on rs1990760)	1.3	[1.22-1.37]	psoriasis	Immune system disorder	2_163128824	rs3747517	rs3747517-T	T	T	C	0.470588	0.529412	0.764706	0.235294	0.527778	0.472222	T:0.5	C:0.5	0.274	P+K-,,V-P+	IFIH1
Cell	The Allelic Landscape of Human Blood Cell Trait Variation and Links to Common Complex Disease.	Lymphocyte counts	171,643 European ancestry individuals	NA	1q32.1	1	206496132	IKBKE	C1orf147, IKBKE	ENSG00000162888, ENSG00000263528	missense_variant	1e-15	15		0.034595	[0.026-0.043] unit decrease	lymphocyte count	Hematological measurement	1_206669465	rs3748022	rs3748022-T	T	C	T	0	1	0.0625	0.9375	0.176471	0.823529	C:0.916667	T:0.0833333	0.2239	,V-K+,	IKBKE
Cell	Trans-ethnic and Ancestry-Specific Blood-Cell Genetics in 746,667 Individuals from 5 Global Populations.	Lymphocyte counts	524,923 European ancestry individuals	NA	1q32.1	1	206496132	NR	C1orf147, IKBKE	ENSG00000162888, ENSG00000263528	missense_variant	2e-27	26.699		0.024901	[0.02-0.029] SD unit decrease	lymphocyte count	Hematological measurement	1_206669465	rs3748022	rs3748022-T	T	C	T	0	1	0.0625	0.9375	0.176471	0.823529	C:0.916667	T:0.0833333	0.221006	,V-K+,	IKBKE
Cell	Trans-ethnic and Ancestry-Specific Blood-Cell Genetics in 746,667 Individuals from 5 Global Populations.	Lymphocyte counts	643,370 African American or Afro-Caribbean, African ancestry, European ancestry, East Asian ancestry, Hispanic or Latin American and South Asian ancestry individuals	NA	1q32.1	1	206496132	NR	C1orf147, IKBKE	ENSG00000162888, ENSG00000263528	missense_variant	1e-26	26		NA		lymphocyte count	Hematological measurement	1_206669465	rs3748022	rs3748022-T	T	C	T	0	1	0.0625	0.9375	0.176471	0.823529	C:0.916667	T:0.0833333	0.207958	,V-K+,	IKBKE
Nature	New genetic loci link adipose and insulin biology to body fat distribution.	Hip circumference adjusted for BMI	up to 56,910 European ancestry men, up to 86,570 European ancestry women	up to 36,570 European ancestry men, 30,172 European ancestry women, 915 Filipino ancestry men, 735 Filipino ancestry women, 2,351 African American/Afro-Caribbean ancestry men, 6,258 African American/Afro-Caribbean ancestry women, 2,285 South Asian ancestry men, 506 South Asian ancestry women, 195 Seychellois ancestry men, 266 Seychellois ancestry women	1p13.2	1	112694059	MOV10	AL603832.1, MOV10	ENSG00000225075, ENSG00000155363	synonymous_variant	9e-07	6.04576	(EA, women)	0.0267	[0.016-0.037] unit decrease	BMI-adjusted hip circumference	Body measurement	1_113236681	rs3748656	rs3748656-T	T	C	T	0.138889	0.861111	0.111111	0.888889	0.444444	0.555556	C:0.638889	T:0.361111	0.2402	P-K+,V-K+,	MOV10
Nature	New genetic loci link adipose and insulin biology to body fat distribution.	Hip circumference adjusted for BMI	up to 56,910 European ancestry men, up to 86,570 European ancestry women	up to 36,570 European ancestry men, 30,172 European ancestry women, 915 Filipino ancestry men, 735 Filipino ancestry women, 2,351 African American/Afro-Caribbean ancestry men, 6,258 African American/Afro-Caribbean ancestry women, 2,285 South Asian ancestry men, 506 South Asian ancestry women, 195 Seychellois ancestry men, 266 Seychellois ancestry women	1p13.2	1	112694059	MOV10	AL603832.1, MOV10	ENSG00000225075, ENSG00000155363	synonymous_variant	6e-09	8.22185	(EA)	0.0244	[0.016-0.033] unit decrease	BMI-adjusted hip circumference	Body measurement	1_113236681	rs3748656	rs3748656-T	T	C	T	0.138889	0.861111	0.111111	0.888889	0.444444	0.555556	C:0.638889	T:0.361111	0.2402	P-K+,V-K+,	MOV10
Nat Genet	Trans-ancestry meta-analyses identify rare and common variants associated with blood pressure and hypertension.	Diastolic blood pressure	up to 165,276 European ancestry individuals, up to 27,487 South Asian ancestry individuals	up to 125,713 European ancestry individuals, up to 2,641 South Asian ancestry individuals, 4,632 Hispanic individuals, 22,077 African American individuals	3p24.1	3	27431445	SLC4A7	SLC4A7	ENSG00000033867	missense_variant	5e-06	5.30103		0.0175	unit increase	diastolic blood pressure	Other measurement	3_27472936	rs3755652	rs3755652-T	T	C	T	0.222222	0.777778	0.0277778	0.972222	0.235294	0.764706	C:0.833333	T:0.166667	0.2361	P-K+,,V+P-	SLC4A7
Nat Genet	Meta-analysis identifies common and rare variants influencing blood pressure and overlapping with metabolic trait loci.	Mean arterial pressure	120,473 European ancestry individuals, 21,503 African American individuals, 4,586 Hispanic individuals	NA	3p24.1	3	27431445	NEK10, SLC4A7	SLC4A7	ENSG00000033867	missense_variant	3e-08	7.52288		0.307495	[0.2-0.42] unit increase	mean arterial pressure	Other measurement	3_27472936	rs3755652	rs3755652-T	T	C	T	0.222222	0.777778	0.0277778	0.972222	0.235294	0.764706	C:0.833333	T:0.166667	0.224785	P-K+,,V+P-	SLC4A7
Hum Genet	The coexistence of copy number variations (CNVs) and single nucleotide polymorphisms (SNPs) at a locus can result in distorted calculations of the significance in associating SNPs to disease.	Adolescent idiopathic scoliosis	196 cases, 303 controls	NA	7q32.1	7	129055592	NR	TPI1P2	ENSG00000230359	non_coding_transcript_exon_variant	1e-24	24		NA		adolescent idiopathic scoliosis	Other disease	7_128695646	rs3757384	rs3757384-?	?	C	A	0.194444	0.805556	0.0555556	0.944444	0	1	C:1	A:0	NR	,V+K-,	TPI1P2
Cell	Trans-ethnic and Ancestry-Specific Blood-Cell Genetics in 746,667 Individuals from 5 Global Populations.	Hemoglobin concentration	563,946 European ancestry individuals	NA	19q13.33	19	49581339	NR	NOSIP, PRRG2	ENSG00000142546, ENSG00000126460	5_prime_UTR_variant	3e-32	31.5229		0.026256	[0.022-0.031] SD unit increase	hemoglobin measurement	Hematological measurement	19_50084596	rs3760708	rs3760708-C	C	G	C	0.2	0.8	0.375	0.625	0.571429	0.428571	G:1	C:0	0.235164	,V-K+,	PRRG2
Am J Hum Genet	Leveraging Polygenic Functional Enrichment to Improve GWAS Power.	Lung function (FVC)	approximately 372,000 European ancestry individuals	NA	12q23.3	12	108224853		WSCD2	ENSG00000075035	missense_variant	1e-08	8		NA		vital capacity	Biological process	12_108618630	rs3764002	rs3764002-T	T	C	T	0.166667	0.833333	0.361111	0.638889	0.444444	0.555556	C:0.583333	T:0.416667	NR	,V-K+,	WSCD2
Am J Hum Genet	Leveraging Polygenic Functional Enrichment to Improve GWAS Power.	Waist-hip ratio	approximately 458,000 European ancestry individuals	NA	12q23.3	12	108224853		WSCD2	ENSG00000075035	missense_variant	1e-13	13		NA		waist-hip ratio	Biological process	12_108618630	rs3764002	rs3764002-T	T	C	T	0.166667	0.833333	0.361111	0.638889	0.444444	0.555556	C:0.583333	T:0.416667	NR	,V-K+,	WSCD2
Mol Psychiatry	Genetic contributions to two special factors of neuroticism are associated with affluence, higher intelligence, better health, and longer life.	Anxiety/tension (special factor of neuroticism)	270,059 British ancestry individuals	NA	12q23.3	12	108224853	WSCD2	WSCD2	ENSG00000075035	missense_variant	2e-10	9.69897		0.0096865	[0.0067-0.0127] unit increase	anxiety measurement	Body measurement	12_108618630	rs3764002	rs3764002-C	C	C	T	0.166667	0.833333	0.361111	0.638889	0.444444	0.555556	C:0.583333	T:0.416667	NR	,V-K+,	WSCD2
Nat Genet	Discovery of 318 new risk loci for type 2 diabetes and related vascular outcomes among 1.4 million participants in a multi-ancestry meta-analysis.	Type 2 diabetes	148,726 European ancestry cases, 965,732 European ancestry controls	NA	12q23.3	12	108224853	NR	WSCD2	ENSG00000075035	missense_variant	3e-14	13.5229		0.0396	[0.029-0.05] unit increase	type II diabetes mellitus	Body measurement	12_108618630	rs3764002	rs3764002-C	C	C	T	0.166667	0.833333	0.361111	0.638889	0.444444	0.555556	C:0.583333	T:0.416667	0.7412	,V-K+,	WSCD2
Nat Genet	Refining the accuracy of validated target identification through coding variant fine-mapping in type 2 diabetes.	Type 2 diabetes	up to 48,286 European ancestry cases, up to 250,671 European ancestry controls	NA	12q23.3	12	108224853	WSCD2	WSCD2	ENSG00000075035	missense_variant	9e-08	7.04576		1.04	[1.02-1.05]	type II diabetes mellitus	Body measurement	12_108618630	rs3764002	rs3764002-C	C	C	T	0.166667	0.833333	0.361111	0.638889	0.444444	0.555556	C:0.583333	T:0.416667	0.726	,V-K+,	WSCD2
Nat Genet	Refining the accuracy of validated target identification through coding variant fine-mapping in type 2 diabetes.	Type 2 diabetes	48,286 European ancestry cases, 250,671 European ancestry controls, 33,126 African American, East Asian, Hispanic/Latino or South Asian cases, 120,161 African American, East Asian, Hispanic/Latino or South Asian controls	NA	12q23.3	12	108224853	WSCD2	WSCD2	ENSG00000075035	missense_variant	3e-08	7.52288		1.03	[1.02-1.05]	type II diabetes mellitus	Body measurement	12_108618630	rs3764002	rs3764002-C	C	C	T	0.166667	0.833333	0.361111	0.638889	0.444444	0.555556	C:0.583333	T:0.416667	0.719	,V-K+,	WSCD2
Nat Genet	Refining the accuracy of validated target identification through coding variant fine-mapping in type 2 diabetes.	Type 2 diabetes (adjusted for BMI)	48,286 European ancestry cases, 250,671 European ancestry controls, 33,126 African American, East Asian, Hispanic/Latino or South Asian cases, 120,161 African American, East Asian, Hispanic/Latino or South Asian controls	NA	12q23.3	12	108224853	WSCD2	WSCD2	ENSG00000075035	missense_variant	1e-07	7		1.03	[1.02-1.05]	type II diabetes mellitus	Body measurement	12_108618630	rs3764002	rs3764002-C	C	C	T	0.166667	0.833333	0.361111	0.638889	0.444444	0.555556	C:0.583333	T:0.416667	0.719	,V-K+,	WSCD2
Nat Genet	Refining the accuracy of validated target identification through coding variant fine-mapping in type 2 diabetes.	Type 2 diabetes (adjusted for BMI)	up to 48,286 European ancestry cases, up to 250,671 European ancestry controls	NA	12q23.3	12	108224853	WSCD2	WSCD2	ENSG00000075035	missense_variant	6e-08	7.22185		1.04	[1.02-1.05]	type II diabetes mellitus	Metabolic disorder	12_108618630	rs3764002	rs3764002-C	C	C	T	0.166667	0.833333	0.361111	0.638889	0.444444	0.555556	C:0.583333	T:0.416667	0.726	,V-K+,	WSCD2
JAMA	Association of Genetic Variants Related to Gluteofemoral vs Abdominal Fat Distribution With Type 2 Diabetes, Coronary Disease, and Cardiovascular Risk Factors.	Waist-hip ratio	663,598 European ancestry individuals	NA	12q23.3	12	108224853	NR	WSCD2	ENSG00000075035	missense_variant	5e-08	7.30103		NA		waist-hip ratio	Metabolic disorder	12_108618630	rs3764002	rs3764002-C	C	C	T	0.166667	0.833333	0.361111	0.638889	0.444444	0.555556	C:0.583333	T:0.416667	0.73	,V-K+,	WSCD2
JAMA	Association of Genetic Variants Related to Gluteofemoral vs Abdominal Fat Distribution With Type 2 Diabetes, Coronary Disease, and Cardiovascular Risk Factors.	Waist-to-hip ratio adjusted for BMI	660,648 European ancestry individuals	NA	12q23.3	12	108224853	NR	WSCD2	ENSG00000075035	missense_variant	2e-18	17.699		0.018	[0.014-0.022] unit increase	BMI-adjusted waist-hip ratio	Metabolic disorder	12_108618630	rs3764002	rs3764002-C	C	C	T	0.166667	0.833333	0.361111	0.638889	0.444444	0.555556	C:0.583333	T:0.416667	0.73	,V-K+,	WSCD2
Nat Genet	Protein-coding variants implicate novel genes related to lipid homeostasis contributing to body-fat distribution.	Waist-to-hip ratio adjusted for BMI (additive genetic model)	288,492 European ancestry individuals	132,177 European ancestry individuals	12q23.3	12	108224853	WSCD2	WSCD2	ENSG00000075035	missense_variant	9e-09	8.04576		0.0143	[0.0094-0.0192] unit increase	BMI-adjusted waist-hip ratio	Metabolic disorder	12_108618630	rs3764002	rs3764002-C	C	C	T	0.166667	0.833333	0.361111	0.638889	0.444444	0.555556	C:0.583333	T:0.416667	0.7363	,V-K+,	WSCD2
Nat Genet	Protein-coding variants implicate novel genes related to lipid homeostasis contributing to body-fat distribution.	Waist-to-hip ratio adjusted for BMI (additive genetic model)	288,492 European ancestry individuals, up to 15,687 African American individuals, up to 29,315 South Asian ancestry individuals, up to 6,800 East Asian ancestry individuals, up to 4,075 Hispanic ancestry individuals	132,177 European ancestry individuals	12q23.3	12	108224853	WSCD2	WSCD2	ENSG00000075035	missense_variant	1e-09	9		0.0144	[0.0097-0.0191] unit increase	BMI-adjusted waist-hip ratio	Metabolic disorder	12_108618630	rs3764002	rs3764002-C	C	C	T	0.166667	0.833333	0.361111	0.638889	0.444444	0.555556	C:0.583333	T:0.416667	0.7368	,V-K+,	WSCD2
Nat Genet	Protein-coding variants implicate novel genes related to lipid homeostasis contributing to body-fat distribution.	Waist-to-hip ratio adjusted for BMI (additive genetic model)	up to 130,976 European ancestry men, up to 164,238 African American, South Asian, East Asian and Hispanic ancestry men	up to 62,500 European ancestry men	12q23.3	12	108224853	WSCD2	WSCD2	ENSG00000075035	missense_variant	9e-07	6.04576		0.0165	[0.0098-0.0232] unit increase	BMI-adjusted waist-hip ratio	Other measurement	12_108618630	rs3764002	rs3764002-?	?	C	T	0.166667	0.833333	0.361111	0.638889	0.444444	0.555556	C:0.583333	T:0.416667	0.729	,V-K+,	WSCD2
Nat Genet	Protein-coding variants implicate novel genes related to lipid homeostasis contributing to body-fat distribution.	Waist-to-hip ratio adjusted for BMI (additive genetic model)	up to 130,976 European ancestry men	up to 62,500 European ancestry men	12q23.3	12	108224853	WSCD2	WSCD2	ENSG00000075035	missense_variant	8e-06	5.09691		0.0162	[0.0091-0.0233] unit increase	BMI-adjusted waist-hip ratio	Other measurement	12_108618630	rs3764002	rs3764002-?	?	C	T	0.166667	0.833333	0.361111	0.638889	0.444444	0.555556	C:0.583333	T:0.416667	0.734	,V-K+,	WSCD2
Am J Hum Genet	Genome-wide Associations Reveal Human-Mouse Genetic Convergence and Modifiers of Myogenesis, CPNE1 and STC2.	Appendicular lean mass	181,862 European ancestry elderly individuals	NA	12q23.3	12	108224853	NR	WSCD2	ENSG00000075035	missense_variant	3e-21	20.5229		0.0727961	[0.058-0.088] unit increase	appendicular lean mass	Other measurement	12_108618630	rs3764002	rs3764002-C	C	C	T	0.166667	0.833333	0.361111	0.638889	0.444444	0.555556	C:0.583333	T:0.416667	0.262461	,V-K+,	WSCD2
Nat Genet	Genome-wide association analyses of risk tolerance and risky behaviors in over 1 million individuals identify hundreds of loci and shared genetic influences.	General risk tolerance (MTAG)	975,353 European ancestry individuals	NA	12q23.3	12	108224853	WSCD2	WSCD2	ENSG00000075035	missense_variant	2e-17	16.699		0.0115	[0.009-0.014] unit decrease	risk-taking behaviour	Other measurement	12_108618630	rs3764002	rs3764002-C	C	C	T	0.166667	0.833333	0.361111	0.638889	0.444444	0.555556	C:0.583333	T:0.416667	0.261	,V-K+,	WSCD2
Nat Med	Contribution of genetics to visceral adiposity and its relation to cardiovascular and metabolic disease.	Predicted visceral adipose tissue	325,153 British ancestry individuals	NA	12q23.3	12	108224853	NR	WSCD2	ENSG00000075035	missense_variant	2e-09	8.69897		0.0169727	[0.011-0.022] unit decrease	visceral adipose tissue measurement	Other measurement	12_108618630	rs3764002	rs3764002-T	T	C	T	0.166667	0.833333	0.361111	0.638889	0.444444	0.555556	C:0.583333	T:0.416667	0.261	,V-K+,	WSCD2
Nat Genet	Genome-wide association analyses of risk tolerance and risky behaviors in over 1 million individuals identify hundreds of loci and shared genetic influences.	Risk-taking tendency (4-domain principal component model)	315,894 European ancestry individuals	NA	12q23.3	12	108224853	CMKLR1	WSCD2	ENSG00000075035	missense_variant	7e-09	8.1549		0.0169806	[0.011-0.023] unit decrease	risk-taking behaviour	Other measurement	12_108618630	rs3764002	rs3764002-T	T	C	T	0.166667	0.833333	0.361111	0.638889	0.444444	0.555556	C:0.583333	T:0.416667	0.2616	,V-K+,	WSCD2
Am J Hum Genet	Leveraging Polygenic Functional Enrichment to Improve GWAS Power.	Red cell distribution width	approximately 445,000 European ancestry individuals	NA	11p15.5	11	205198		BET1L, AC069287.2	ENSG00000177951, ENSG00000254559	3_prime_UTR_variant	7e-49	48.1549		NA		red blood cell distribution width	Hematological measurement	11_205198	rs3782123	rs3782123-?	?	C	A	0.722222	0.277778	0.638889	0.361111	0.416667	0.583333	C:0.7	A:0.3	NR	,V+K-,	BET1L
PLoS Med	Impact of common genetic determinants of Hemoglobin A1c on type 2 diabetes risk and diagnosis in ancestrally diverse populations: A transethnic genome-wide meta-analysis.	Glycated hemoglobin levels	88,355 European ancestry individuals	NA	11p15.5	11	205198	BET1L	BET1L, AC069287.2	ENSG00000177951, ENSG00000254559	3_prime_UTR_variant	2e-10	9.69897		0.0126	[0.0087-0.0165] unit increase	HbA1c measurement	Hematological measurement	11_205198	rs3782123	rs3782123-C	C	C	A	0.722222	0.277778	0.638889	0.361111	0.416667	0.583333	C:0.7	A:0.3	0.3205	,V+K-,	BET1L
Cell	Trans-ethnic and Ancestry-Specific Blood-Cell Genetics in 746,667 Individuals from 5 Global Populations.	Red cell distribution width	563,352 African American or Afro-Caribbean, African ancestry, European ancestry, East Asian ancestry, Hispanic or Latin American and South Asian ancestry individuals	NA	11p15.5	11	205198	NR	BET1L, AC069287.2	ENSG00000177951, ENSG00000254559	3_prime_UTR_variant	1e-63	63		NA		red blood cell distribution width	Hematological measurement	11_205198	rs3782123	rs3782123-C	C	C	A	0.722222	0.277778	0.638889	0.361111	0.416667	0.583333	C:0.7	A:0.3	0.281717	,V+K-,	BET1L
Cell	The Allelic Landscape of Human Blood Cell Trait Variation and Links to Common Complex Disease.	Red cell distribution width	171,529 European ancestry individuals	NA	11p15.5	11	205198	BET1L	BET1L, AC069287.2	ENSG00000177951, ENSG00000254559	3_prime_UTR_variant	4e-24	23.3979		0.0406571	[0.033-0.049] unit decrease	red blood cell distribution width	Hematological measurement	11_205198	rs3782123	rs3782123-A	A	C	A	0.722222	0.277778	0.638889	0.361111	0.416667	0.583333	C:0.7	A:0.3	0.7307	,V+K-,	BET1L
Lancet Neurol	Identification of novel risk loci, causal insights, and heritable risk for Parkinson's disease: a meta-analysis of genome-wide association studies.	Parkinson's disease or first degree relation to individual with Parkinson's disease	15,056 European ancestry cases, 18,618 European ancestry proxy cases, 449,056 European ancestry controls	22,632 European ancestry cases, 968,735 European ancestry controls	11q25	11	133917106	IGSF9B	IGSF9B	ENSG00000080854	intron_variant	6e-20	19.2218		0.1073	[0.084-0.13] unit increase	Parkinson's disease	Neurological disorder	11_133787001	rs3802920	rs3802920-T	T	G	T	0.194444	0.805556	0.0833333	0.916667	0.305556	0.694444	G:1	T:0	0.2054	P-K+,,	IGSF9B
Nature	Genomic atlas of the human plasma proteome.	Blood protein levels	3,301 European ancestry individuals	NA	16p13.3	16	2842369	PRSS22	PRSS30P	ENSG00000172460	non_coding_transcript_exon_variant	4e-33	32.3979	(Brain-specific serine protease 4, PRSS22.4534.10.2)	0.31	[0.25-0.37] unit increase	blood protein measurement	Other measurement	16_2892370	rs3810801	rs3810801-A	A	C	A	0.388889	0.611111	0.277778	0.722222	0.555556	0.444444	C:0.527778	A:0.472222	0.333	P-K+,,	PRSS30P
Nat Genet	Gene discovery and polygenic prediction from a genome-wide association study of educational attainment in 1.1 million individuals.	Educational attainment (years of education)	up to 1,131,881 European ancestry individuals	NA	11q21	11	95923947		MTMR2	ENSG00000087053	missense_variant	4e-14	13.3979	(conditional-joint)	0.011	[0.0083-0.0137] unit decrease	self reported educational attainment	Other measurement	11_95657111	rs3824874	rs3824874-T	T	T	G	0.0555556	0.944444	0.361111	0.638889	0.222222	0.777778	T:0.777778	G:0.222222	0.6061	,,V-P+	MTMR2
Am J Hum Genet	Leveraging Polygenic Functional Enrichment to Improve GWAS Power.	Menarche (age at onset)	approximately 242,000 European ancestry individuals	NA	13q21.2	13	61410648		AL592490.1, PCDH20	ENSG00000197991, ENSG00000280165	3_prime_UTR_variant	3e-10	9.52288		NA		age at menarche	Other measurement	13_61984781	rs3829388	rs3829388-?	?	T	C	0.375	0.625	0.176471	0.823529	0.4375	0.5625	T:1	C:0	NR	P-K+,,	PCDH20
Am J Hum Genet	Leveraging Polygenic Functional Enrichment to Improve GWAS Power.	Lung function (FVC)	approximately 372,000 European ancestry individuals	NA	1q32.1	1	201047168		CACNA1S	ENSG00000081248	missense_variant	1e-09	9		NA		vital capacity	Other measurement	1_201016296	rs3850625	rs3850625-?	?	G	A	0.361111	0.638889	0.0833333	0.916667	0.138889	0.861111	G:0.805556	A:0.194444	NR	,,V+P-	CACNA1S
Nat Commun	Trans-ethnic kidney function association study reveals putative causal genes and effects on kidney-specific disease aetiologies.	Estimated glomerular filtration rate	134,070 European ancestry individuals, 143,658 East Asian ancestry individuals, 26,344 Hispanic or Latino ancestry individuals, 8,224 African American individuals	NA	1q32.1	1	201047168	CACNA1S	CACNA1S	ENSG00000081248	missense_variant	3e-09	8.52288		0.665	[0.34-0.99] ml/min/1.73m2 decrease	glomerular filtration rate	Other measurement	1_201016296	rs3850625	rs3850625-G	G	G	A	0.361111	0.638889	0.0833333	0.916667	0.138889	0.861111	G:0.805556	A:0.194444	0.926	,,V+P-	CACNA1S
Nat Commun	Sex-specific and pleiotropic effects underlying kidney function identified from GWAS meta-analysis.	Estimated glomerular filtration rate	206,856 European ancestry individuals, 143,658 East Asian ancestry individuals	NA	1q32.1	1	201047168	CACNA1S	CACNA1S	ENSG00000081248	missense_variant	2e-08	7.69897		5.66	NR z score decrease	glomerular filtration rate	Other measurement	1_201016296	rs3850625	rs3850625-G	G	G	A	0.361111	0.638889	0.0833333	0.916667	0.138889	0.861111	G:0.805556	A:0.194444	0.931	,,V+P-	CACNA1S
Nat Genet	A catalog of genetic loci associated with kidney function from analyses of a million individuals.	Estimated glomerular filtration rate	567,460 European ancestry individuals, 165,726 East Asian ancestry individuals, 13,842 African American individuals, 13,359 South Asian ancestry individuals, 4,961 Hispanic individuals	216,518 European ancestry individuals, 64,204 non-Hispanic black individuals	1q32.1	1	201047168	CACNA1S	CACNA1S	ENSG00000081248	missense_variant	2e-22	21.699		0.0046	[0.0036-0.0056] unit increase	glomerular filtration rate	Other measurement	1_201016296	rs3850625	rs3850625-A	A	G	A	0.361111	0.638889	0.0833333	0.916667	0.138889	0.861111	G:0.805556	A:0.194444	0.1159	,,V+P-	CACNA1S
Nat Genet	A catalog of genetic loci associated with kidney function from analyses of a million individuals.	Estimated glomerular filtration rate	567,460 European ancestry individuals	216,518 European ancestry individuals	1q32.1	1	201047168	CACNA1S	CACNA1S	ENSG00000081248	missense_variant	3e-22	21.5229		0.0048	[0.0036-0.006] unit increase	glomerular filtration rate	Other measurement	1_201016296	rs3850625	rs3850625-A	A	G	A	0.361111	0.638889	0.0833333	0.916667	0.138889	0.861111	G:0.805556	A:0.194444	0.1197	,,V+P-	CACNA1S
Sci Rep	1000 Genomes-based meta-analysis identifies 10 novel loci for kidney function.	Glomerular filtration rate (creatinine)	110,517 European ancestry individuals		1q32.1	1	201047168	CACNA1S	CACNA1S	ENSG00000081248	missense_variant	2e-08	7.69897		0.0088	[0.0059-0.0117] unit increase	creatinine measurement, glomerular filtration rate	Other measurement	1_201016296	rs3850625	rs3850625-A	A	G	A	0.361111	0.638889	0.0833333	0.916667	0.138889	0.861111	G:0.805556	A:0.194444	NR	,,V+P-	CACNA1S
Nat Commun	Genetic associations at 53 loci highlight cell types and biological pathways relevant for kidney function.	Glomerular filtration rate in non diabetics (creatinine)	118,448 European ancestry individuals	36,433 European ancestry individuals	1q32.1	1	201047168	CACNA1S	CACNA1S	ENSG00000081248	missense_variant	7e-11	10.1549		0.0083	[NR] unit increase	creatinine measurement, glomerular filtration rate	Other measurement	1_201016296	rs3850625	rs3850625-A	A	G	A	0.361111	0.638889	0.0833333	0.916667	0.138889	0.861111	G:0.805556	A:0.194444	0.12	,,V+P-	CACNA1S
Nat Commun	Genome-wide association meta-analyses and fine-mapping elucidate pathways influencing albuminuria.	Urinary albumin-to-creatinine ratio	547,361 European ancestry individuals, 6,795 African American individuals, 6,324 East Asian ancestry individuals, 2,335 South Asian ancestry individuals, 1,442 Hispanic individuals	NA	1q32.1	1	201047168	CACNA1S	CACNA1S	ENSG00000081248	missense_variant	1e-08	8		0.0177	[0.012-0.024] unit increase	urinary albumin to creatinine ratio	Other measurement	1_201016296	rs3850625	rs3850625-A	A	G	A	0.361111	0.638889	0.0833333	0.916667	0.138889	0.861111	G:0.805556	A:0.194444	NR	,,V+P-	CACNA1S
Nat Commun	Genome-wide association meta-analyses and fine-mapping elucidate pathways influencing albuminuria.	Urinary albumin-to-creatinine ratio	547,361 European ancestry individuals	NA	1q32.1	1	201047168	CACNA1S	CACNA1S	ENSG00000081248	missense_variant	1e-08	8		0.0177182	[0.012-0.024] unit increase	urinary albumin to creatinine ratio	Other measurement	1_201016296	rs3850625	rs3850625-A	A	G	A	0.361111	0.638889	0.0833333	0.916667	0.138889	0.861111	G:0.805556	A:0.194444	0.1187	,,V+P-	CACNA1S
Am J Hum Genet	Leveraging Polygenic Functional Enrichment to Improve GWAS Power.	Height	approximately 458,000 European ancestry individuals	NA	8p11.23	8	38424140		FGFR1, AC087623.1	ENSG00000077782, ENSG00000255201	non_coding_transcript_exon_variant	3e-13	12.5229		NA		body height	Hematological measurement	8_38281658	rs3925	rs3925-G	G	G	A	0.166667	0.833333	0.0277778	0.972222	0	1	G:1	A:0	NR	,V+K-,	FGFR1
Cell	Trans-ethnic and Ancestry-Specific Blood-Cell Genetics in 746,667 Individuals from 5 Global Populations.	Red cell distribution width	563,352 African American or Afro-Caribbean, African ancestry, European ancestry, East Asian ancestry, Hispanic or Latin American and South Asian ancestry individuals	NA	8p11.23	8	38424140	NR	FGFR1, AC087623.1	ENSG00000077782, ENSG00000255201	non_coding_transcript_exon_variant	5e-23	22.301		NA		red blood cell distribution width	Other measurement	8_38281658	rs3925	rs3925-?	?	G	A	0.166667	0.833333	0.0277778	0.972222	0	1	G:1	A:0	0.760458	,V+K-,	FGFR1
Nat Genet	Multivariate genome-wide analyses of the well-being spectrum.	Depressive symptoms	1,067,913 European ancestry individuals	228,033 European ancestry individuals	6p22.1	6	27309272	NR	POM121L2	ENSG00000158553	missense_variant	2e-08	7.69897		0.00849457	[0.0055-0.0115] unit increase	depressive symptom measurement	Other measurement	6_27277051	rs41269255	rs41269255-T	T	C	T	0	1	0.0833333	0.916667	0.205882	0.794118	C:0.972222	T:0.0277778	0.114329	,V-K+,	POM121L2
Cell	The Allelic Landscape of Human Blood Cell Trait Variation and Links to Common Complex Disease.	Myeloid white cell count	169,219 European ancestry individuals	NA	19p13.3	19	1049306	ABCA7	ABCA7	ENSG00000064687	synonymous_variant	2e-11	10.699		0.0347005	[0.025-0.045] unit decrease	myeloid white cell count	Hematological measurement	19_1049305	rs4147915	rs4147915-A	A	C	A	0.333333	0.666667	0.0833333	0.916667	0.166667	0.833333	C:0.861111	A:0.138889	0.1476	,,V+P-	ABCA7
Cell	The Allelic Landscape of Human Blood Cell Trait Variation and Links to Common Complex Disease.	Neutrophil count	170,702 European ancestry individuals	NA	19p13.3	19	1049306	ABCA7	ABCA7	ENSG00000064687	synonymous_variant	1e-12	12		0.0368177	[0.027-0.047] unit decrease	neutrophil count	Hematological measurement	19_1049305	rs4147915	rs4147915-A	A	C	A	0.333333	0.666667	0.0833333	0.916667	0.166667	0.833333	C:0.861111	A:0.138889	0.1475	,,V+P-	ABCA7
Cell	The Allelic Landscape of Human Blood Cell Trait Variation and Links to Common Complex Disease.	Sum basophil neutrophil counts	170,143 European ancestry individuals	NA	19p13.3	19	1049306	ABCA7	ABCA7	ENSG00000064687	synonymous_variant	2e-12	11.699		0.0362118	[0.026-0.046] unit decrease	neutrophil count, basophil count	Hematological measurement	19_1049305	rs4147915	rs4147915-A	A	C	A	0.333333	0.666667	0.0833333	0.916667	0.166667	0.833333	C:0.861111	A:0.138889	0.1475	,,V+P-	ABCA7
Cell	The Allelic Landscape of Human Blood Cell Trait Variation and Links to Common Complex Disease.	Sum neutrophil eosinophil counts	170,384 European ancestry individuals	NA	19p13.3	19	1049306	ABCA7	ABCA7	ENSG00000064687	synonymous_variant	4e-11	10.3979		0.0341237	[0.024-0.044] unit decrease	neutrophil count, eosinophil count	Inflammatory measurement	19_1049305	rs4147915	rs4147915-A	A	C	A	0.333333	0.666667	0.0833333	0.916667	0.166667	0.833333	C:0.861111	A:0.138889	0.1475	,,V+P-	ABCA7
Commun Biol	Predicted loss and gain of function mutations in ACO1 are associated with erythropoiesis.	Hemoglobin levels	684,122 European ancestry individuals	NA	20q13.32	20	59022916	TUBB1	TUBB1	ENSG00000101162	missense_variant	6e-12	11.2218		0.034	[NR] unit increase	hemoglobin measurement	Hematological measurement	20_57597971	rs415064	rs415064-C	C	G	C	0.0555556	0.944444	0.277778	0.722222	0.166667	0.833333	G:0.888889	C:0.111111		,,V-P+	TUBB1
Nature	Genomic atlas of the human plasma proteome.	Blood protein levels	3,301 European ancestry individuals	NA	6p21.33	6	31946247	CFB	CFB, CFB, CFB, AL645922.1	ENSG00000239754, ENSG00000204359, ENSG00000241253, ENSG00000244255	missense_variant	6e-53	52.2218	(Complement factor B, CFB.4129.72.1)	0.91	[0.79-1.03] unit decrease	blood protein measurement	Other measurement	6_31914024	rs4151667	rs4151667-A	A	T	A	0	1	0.166667	0.833333	0.03125	0.96875	T:0.972222	A:0.0277778	0.042	,,V-P+	CFB
Am J Hum Genet	Leveraging Polygenic Functional Enrichment to Improve GWAS Power.	Height	approximately 458,000 European ancestry individuals	NA	19q13.32	19	47221307		BBC3	ENSG00000105327	3_prime_UTR_variant	3e-14	13.5229		NA		body height	Hematological measurement	19_47724564	rs45474992	rs45474992-T	T	C	T	0	1	0	1	0.133333	0.866667	C:1	T:0	NR	P-K+,V-K+,	BBC3
Am J Hum Genet	Genome-wide Associations Reveal Human-Mouse Genetic Convergence and Modifiers of Myogenesis, CPNE1 and STC2.	Appendicular lean mass	181,862 European ancestry elderly individuals	NA	19q13.32	19	47221307	NR	BBC3	ENSG00000105327	3_prime_UTR_variant	8e-14	13.0969		0.137196	[0.1-0.17] unit decrease	appendicular lean mass	Hematological measurement	19_47724564	rs45474992	rs45474992-T	T	C	T	0	1	0	1	0.133333	0.866667	C:1	T:0	0.0364091	P-K+,V-K+,	BBC3
Cell	The Allelic Landscape of Human Blood Cell Trait Variation and Links to Common Complex Disease.	Monocyte count	170,721 European ancestry individuals	NA	19q13.32	19	47221307	BBC3	BBC3	ENSG00000105327	3_prime_UTR_variant	3e-09	8.52288		0.0576383	[0.039-0.077] unit increase	monocyte count	Inflammatory measurement	19_47724564	rs45474992	rs45474992-T	T	C	T	0	1	0	1	0.133333	0.866667	C:1	T:0	0.0366	P-K+,V-K+,	BBC3
Cell	Trans-ethnic and Ancestry-Specific Blood-Cell Genetics in 746,667 Individuals from 5 Global Populations.	Monocyte count	639,696 African American or Afro-Caribbean, African ancestry, European ancestry, East Asian ancestry, Hispanic or Latin American and South Asian ancestry individuals	NA	19q13.32	19	47221307	NR	BBC3	ENSG00000105327	3_prime_UTR_variant	1e-14	14		NA		monocyte count	Other measurement	19_47724564	rs45474992	rs45474992-?	?	C	T	0	1	0	1	0.133333	0.866667	C:1	T:0	0.0341981	P-K+,V-K+,	BBC3
Cell	Trans-ethnic and Ancestry-Specific Blood-Cell Genetics in 746,667 Individuals from 5 Global Populations.	White blood cell count	746,667 African American or Afro-Caribbean, African ancestry, European ancestry, East Asian ancestry, Hispanic or Latin American and South Asian ancestry individuals	NA	19q13.32	19	47221307	NR	BBC3	ENSG00000105327	3_prime_UTR_variant	1e-21	21		NA		myeloid white cell count	Other measurement	19_47724564	rs45474992	rs45474992-T	T	C	T	0	1	0	1	0.133333	0.866667	C:1	T:0	0.0337938	P-K+,V-K+,	BBC3
Nat Genet	Genome-wide association analyses of risk tolerance and risky behaviors in over 1 million individuals identify hundreds of loci and shared genetic influences.	Risk-taking tendency (4-domain principal component model)	315,894 European ancestry individuals	NA	6q21	6	111374684	REV3L	REV3L, MFSD4B	ENSG00000009413, ENSG00000173214	missense_variant	1e-11	11		0.0225137	[0.016-0.029] unit decrease	risk-taking behaviour	Biological process	6_111695887	rs462779	rs462779-A	A	G	A	0.5	0.5	0.75	0.25	0.764706	0.235294	G:0.361111	A:0.638889	0.8147	,V-K+,	REV3L
Am J Hum Genet	Leveraging Polygenic Functional Enrichment to Improve GWAS Power.	Red blood cell count	approximately 445,000 European ancestry individuals	NA	20q13.32	20	59022915		TUBB1	ENSG00000101162	missense_variant	2e-18	17.699		NA		erythrocyte count	Hematological measurement	20_57597970	rs463312	rs463312-?	?	A	C	0.0555556	0.944444	0.277778	0.722222	0.166667	0.833333	A:0.888889	C:0.111111	NR	,,V-P+	TUBB1
Cell	Trans-ethnic and Ancestry-Specific Blood-Cell Genetics in 746,667 Individuals from 5 Global Populations.	Red blood cell count	727,624 African American or Afro-Caribbean, African ancestry, European ancestry, East Asian ancestry, Hispanic or Latin American and South Asian ancestry individuals	NA	20q13.32	20	59022915	NR	TUBB1	ENSG00000101162	missense_variant	5e-18	17.301		NA		red blood cell density measurement	Hematological measurement	20_57597970	rs463312	rs463312-C	C	A	C	0.0555556	0.944444	0.277778	0.722222	0.166667	0.833333	A:0.888889	C:0.111111	0.0542489	,,V-P+	TUBB1
Nat Commun	Study of 300,486 individuals identifies 148 independent genetic loci influencing general cognitive function.	Reaction time	330,069 European ancestry individuals	NA	14q12	14	32824325	NR	AKAP6	ENSG00000151320	missense_variant	4e-06	5.39794		0.0079713	[0.0046-0.0114] unit decrease	reaction time measurement	Other measurement	14_33293531	rs4647899	rs4647899-?	?	T	A	0.382353	0.617647	0.166667	0.833333	0.111111	0.888889	T:0.75	A:0.25	NR	,V+K-,	AKAP6
Nat Genet	A catalog of genetic loci associated with kidney function from analyses of a million individuals.	Estimated glomerular filtration rate	567,460 European ancestry individuals, 165,726 East Asian ancestry individuals, 13,842 African American individuals, 13,359 South Asian ancestry individuals, 4,961 Hispanic individuals	216,518 European ancestry individuals, 64,204 non-Hispanic black individuals	2q23.3	2	151531039	NEB	NEB	ENSG00000183091	synonymous_variant	6e-15	14.2218		0.002	[0.0014-0.0026] unit decrease	glomerular filtration rate	Other measurement	2_152387553	rs4664475	rs4664475-T	T	T	C	0.472222	0.527778	0.555556	0.444444	0.294118	0.705882	T:0.583333	C:0.416667	0.378	P+K-,,	NEB
Nat Commun	Characterizing rare and low-frequency height-associated variants in the Japanese population.	Height	159,095 Japanese ancestry individuals	32,692 Japanese ancestry individuals	19q13.2	19	41424491	BCKDHA	BCKDHA, AC011462.1	ENSG00000248098, ENSG00000255730	synonymous_variant	4e-16	15.3979		0.023258	[0.018-0.029] unit decrease	body height	Other measurement	19_41930396	rs4674	rs4674-?	?	A	G	0.352941	0.647059	0.625	0.375	0.653846	0.346154	A:0.305556	G:0.694444	NR	,V-K+,V-P+	BCKDHA
Nat Genet	Trans-ancestry meta-analyses identify rare and common variants associated with blood pressure and hypertension.	Pulse pressure	up to 165,276 European ancestry individuals, up to 27,487 South Asian ancestry individuals	up to 125,713 European ancestry individuals, up to 2,641 South Asian ancestry individuals, 4,632 Hispanic individuals, 22,077 African American individuals	22q13.1	22	40333610	TNRC6B	TNRC6B	ENSG00000100354	3_prime_UTR_variant	2e-09	8.69897		0.2427	[0.16-0.32] mmHg decrease	pulse pressure measurement	Cardiovascular measurement	22_40729614	rs470113	rs470113-A	A	A	G	0.111111	0.888889	0.111111	0.888889	0.333333	0.666667	A:1	G:0	0.8114	P-K+,V-K+,	TNRC6B
Nat Genet	Trans-ancestry meta-analyses identify rare and common variants associated with blood pressure and hypertension.	Systolic blood pressure	up to 165,276 European ancestry individuals, up to 27,487 South Asian ancestry individuals	up to 125,713 European ancestry individuals, up to 2,641 South Asian ancestry individuals, 4,632 Hispanic individuals, 22,077 African American individuals	22q13.1	22	40333610	TNRC6B	TNRC6B	ENSG00000100354	3_prime_UTR_variant	7e-06	5.1549	(EA)	0.2661	[0.15-0.38] mmHg decrease	systolic blood pressure	Other measurement	22_40729614	rs470113	rs470113-A	A	A	G	0.111111	0.888889	0.111111	0.888889	0.333333	0.666667	A:1	G:0	0.8106	P-K+,V-K+,	TNRC6B
Nat Genet	Multiancestry genome-wide association study of 520,000 subjects identifies 32 loci associated with stroke and stroke subtypes.	Ischemic stroke (cardioembolic)	7,193 European ancestry cases, 406,111 European ancestry controls, 847 East Asian ancestry cases, 28,195 East Asian ancestry controls, 422 South Asian ancestry cases, 6,707 South Asian ancestry controls, 414 African American cases, 15,146 African American controls, 31 Asian ancestry cases, 333 Asian ancestry controls, 99 Latin American cases, 692 Latin American controls	NA	7q31.2	7	116507854	CAV1, CAV2	CAV2	ENSG00000105971	3_prime_UTR_variant	2e-07	6.69897		1.09	[1.06-1.13]	cardioembolic stroke	Cardiovascular disease	7_116147908	rs4727833	rs4727833-G	G	C	G	0.583333	0.416667	0.361111	0.638889	0.647059	0.352941	C:-nan	G:-nan	0.51	P-K+,,	CAV2
N Engl J Med	Wnt signaling and Dupuytren's disease.	Dupuytren's disease	856 European ancestry cases, 2,836 European ancestry controls	1,298 European ancestry cases, 7,136 European ancestry controls	7q31.2	7	117277064	WNT2	WNT2	ENSG00000105989	3_prime_UTR_variant	3e-08	7.52288		1.2	[1.14-1.30]	Dupuytren Contracture	Body measurement	7_116917118	rs4730775	rs4730775-?	?	C	T	0.117647	0.882353	0.305556	0.694444	0.382353	0.617647	C:1	T:0	0.59	,V-K+,	WNT2
Nat Genet	Meta-analysis identifies common and rare variants influencing blood pressure and overlapping with metabolic trait loci.	Mean arterial pressure	120,473 European ancestry individuals, 21,503 African American individuals, 4,586 Hispanic individuals	NA	7q31.32	7	123629064	ASB15	ASB15	ENSG00000146809	missense_variant	7e-06	5.1549		0.222009	[0.13-0.32] unit increase	mean arterial pressure	Other measurement	7_123269118	rs4731112	rs4731112-G	G	G	C	0.833333	0.166667	0.823529	0.176471	0.583333	0.416667	G:0.0833333	C:0.916667	0.303946	P+K-,V+K-,	ASB15
Science	Co-regulatory networks of human serum proteins link genetics to disease.	Blood protein levels	3,200 European ancestry individuals	NA	1p36.13	1	19978433	PLA2G2A	PLA2G2A	ENSG00000188257	stop_gained	2e-111	110.699	(PLA2G2A)	0.631	[0.58-0.68] unit decrease	blood protein measurement	Other measurement	1_20304926	rs4744	rs4744-G	G	G	A	0.111111	0.888889	0.194444	0.805556	0	1	G:0.75	A:0.25	0.766	P+K-,,	PLA2G2A
Circ Genom Precis Med	Polygenic Hyperlipidemias and Coronary Artery Disease Risk.	Low density lipoprotein cholesterol levels	324,708 British ancestry individuals	NA	10q25.3	10	116638383	PNLIPRP2	PNLIPRP2	ENSG00000266200	missense_variant	4e-10	9.39794		0.0161	[0.012-0.021] unit decrease	low density lipoprotein cholesterol measurement	Lipid or lipoprotein measurement	10_118397894	rs4751996	rs4751996-?	?	A	G	0.583333	0.416667	0.411765	0.588235	0.277778	0.722222	A:0.5	G:0.5	NR	,V+K-,	PNLIPRP2
Diabetes	Phenotypic and Genetic Characterization of Lower LDL-C and Increased Type-2 Diabetes Risk in the UK Biobank.	Low density lipoprotein cholesterol levels	431,167 European ancestry individuals	NA	10q25.3	10	116638383	NR	PNLIPRP2	ENSG00000266200	missense_variant	1e-17	17		0.0164643	[0.013-0.02] unit decrease	low density lipoprotein cholesterol measurement	Lipid or lipoprotein measurement	10_118397894	rs4751996	rs4751996-A	A	A	G	0.583333	0.416667	0.411765	0.588235	0.277778	0.722222	A:0.5	G:0.5	0.480843	,V+K-,	PNLIPRP2
Eur J Hum Genet	UGT1A1 is a major locus influencing bilirubin levels in African Americans.	Bilirubin levels	619 African American individuals	NA	16p13.12	16	13951542	ERCC4	ERCC4	ENSG00000175595	3_prime_UTR_variant	2e-06	5.69897		0.163	[0.097-0.229] unit decrease	bilirubin measurement	Other measurement	16_14045399	rs4781563	rs4781563-A	A	G	A	0.111111	0.888889	0.333333	0.666667	0.323529	0.676471	G:1	A:0	0.156	,V-K+,V-P+	ERCC4
Hum Genet	The coexistence of copy number variations (CNVs) and single nucleotide polymorphisms (SNPs) at a locus can result in distorted calculations of the significance in associating SNPs to disease.	Adolescent idiopathic scoliosis	196 cases, 303 controls	NA	18q21.2	18	54904203	NR	CCDC68	ENSG00000166510	3_prime_UTR_variant	2e-15	14.699		NA		adolescent idiopathic scoliosis	Body measurement	18_52571434	rs4801109	rs4801109-?	?	T	C	0.59375	0.40625	0.823529	0.176471	0.833333	0.166667	T:0.375	C:0.625	NR	,V-K+,	CCDC68
Nat Genet	A loss-of-function variant in ALOX15 protects against nasal polyps and chronic rhinosinusitis.	Nasal polyps	86 European ancestry whole-genome sequenced cases, 4,280 European ancestry cases, 13,941 European ancestry whole-genome sequenced controls, 700,740 European ancestry controls	NA	19p13.3	19	1104079	GPX4	GPX4	ENSG00000167468	synonymous_variant	8e-08	7.09691		1.19048	[1.11-1.27]	Nasal Cavity Polyp	Hematological measurement	19_1104078	rs4807542	rs4807542-A	A	G	A	0.176471	0.823529	0.333333	0.666667	0.4375	0.5625	G:0.777778	A:0.222222	0.835	,V-K+,	GPX4
Cell	The Allelic Landscape of Human Blood Cell Trait Variation and Links to Common Complex Disease.	Eosinophil counts	172,275 European ancestry individuals	NA	19p13.3	19	1104079	GPX4	GPX4	ENSG00000167468	synonymous_variant	1e-11	11		0.0327061	[0.023-0.042] unit decrease	eosinophil count	Hematological measurement	19_1104078	rs4807542	rs4807542-A	A	G	A	0.176471	0.823529	0.333333	0.666667	0.4375	0.5625	G:0.777778	A:0.222222	0.1694	,V-K+,	GPX4
Cell	The Allelic Landscape of Human Blood Cell Trait Variation and Links to Common Complex Disease.	Eosinophil percentage of granulocytes	170,536 European ancestry individuals	NA	19p13.3	19	1104079	GPX4	GPX4	ENSG00000167468	synonymous_variant	3e-11	10.5229		0.0321279	[0.023-0.042] unit decrease	eosinophil percentage of granulocytes	Hematological measurement	19_1104078	rs4807542	rs4807542-A	A	G	A	0.176471	0.823529	0.333333	0.666667	0.4375	0.5625	G:0.777778	A:0.222222	0.1693	,V-K+,	GPX4
Cell	The Allelic Landscape of Human Blood Cell Trait Variation and Links to Common Complex Disease.	Eosinophil percentage of white cells	172,378 European ancestry individuals	NA	19p13.3	19	1104079	GPX4	GPX4	ENSG00000167468	synonymous_variant	5e-15	14.301		0.0375243	[0.028-0.047] unit decrease	eosinophil percentage of leukocytes	Hematological measurement	19_1104078	rs4807542	rs4807542-A	A	G	A	0.176471	0.823529	0.333333	0.666667	0.4375	0.5625	G:0.777778	A:0.222222	0.1694	,V-K+,	GPX4
Cell	The Allelic Landscape of Human Blood Cell Trait Variation and Links to Common Complex Disease.	Neutrophil percentage of granulocytes	170,672 European ancestry individuals	NA	19p13.3	19	1104079	GPX4	GPX4	ENSG00000167468	synonymous_variant	5e-09	8.30103		0.0282186	[0.019-0.038] unit increase	neutrophil percentage of granulocytes	Inflammatory measurement	19_1104078	rs4807542	rs4807542-A	A	G	A	0.176471	0.823529	0.333333	0.666667	0.4375	0.5625	G:0.777778	A:0.222222	0.1693	,V-K+,	GPX4
Cell	The Allelic Landscape of Human Blood Cell Trait Variation and Links to Common Complex Disease.	Sum eosinophil basophil counts	171,771 European ancestry individuals	NA	19p13.3	19	1104079	GPX4	GPX4	ENSG00000167468	synonymous_variant	2e-09	8.69897		0.028948	[0.02-0.038] unit decrease	basophil count, eosinophil count	Other disease	19_1104078	rs4807542	rs4807542-G	G	G	A	0.176471	0.823529	0.333333	0.666667	0.4375	0.5625	G:0.777778	A:0.222222	0.1694	,V-K+,	GPX4
Alcohol Clin Exp Res	Biomarker and genomic risk factors for liver function test abnormality in hazardous drinkers.	Alanine aminotransferase levels in excessive alcohol consumption	951 individuals	NA	11p13	11	32103432	NR	AL035078.4, AL078612.2, RCN1	ENSG00000285283, ENSG00000255252, ENSG00000049449	synonymous_variant	5e-06	5.30103		0.015	[0.0085-0.0215] unit decrease	serum alanine aminotransferase measurement, alcohol consumption measurement	Liver enzyme measurement	11_32124978	rs4876	rs4876-?	?	T	C	0.583333	0.416667	0.323529	0.676471	0.5	0.5	T:0.277778	C:0.722222	NR	,,V+P-	RCN1
J Allergy Clin Immunol	Shared Genetic and Experimental Links between Obesity-Related Traits and Asthma Subtypes in UK Biobank.	Body mass index	457,822 European ancestry individuals	NA	11p15.4	11	8617653	NR	TRIM66	ENSG00000166436	3_prime_UTR_variant	9e-19	18.0458		NA		body mass index	Body measurement	11_8639200	rs4929923	rs4929923-?	?	T	C	0.666667	0.333333	0.416667	0.583333	0.388889	0.611111	T:1	C:0	NR	,V+K-,	TRIM66
Am J Hum Genet	Leveraging Polygenic Functional Enrichment to Improve GWAS Power.	Body mass index	approximately 458,000 European ancestry individuals	NA	11p15.4	11	8617653		TRIM66	ENSG00000166436	3_prime_UTR_variant	2e-18	17.699		NA		body mass index	Body measurement	11_8639200	rs4929923	rs4929923-?	?	T	C	0.666667	0.333333	0.416667	0.583333	0.388889	0.611111	T:1	C:0	NR	,V+K-,	TRIM66
PLoS Genet	Genome-wide physical activity interactions in adiposity - A meta-analysis of 200,452 adults.	Body mass index (joint analysis main effects and physical activity interaction)	2,518 African American women, 86,278 European ancestry women, 1,773 Filipino ancestry women, 1,030 Indian ancestry women, 1,457 African American men, 55,137 European ancestry men, 7,648 Indian ancestry men, 5,527 European ancestry individuals	6,244 African American women, 17,531 European ancestry women, 329 African American men, 19,956 European ancestry men	11p15.4	11	8617653	TRIM66, STK33, RPL27A	TRIM66	ENSG00000166436	3_prime_UTR_variant	1e-09	9		NA		physical activity measurement, body mass index	Body measurement	11_8639200	rs4929923	rs4929923-?	?	T	C	0.666667	0.333333	0.416667	0.583333	0.388889	0.611111	T:1	C:0	NR	,V+K-,	TRIM66
PLoS Genet	Genome-wide physical activity interactions in adiposity - A meta-analysis of 200,452 adults.	Body mass index (joint analysis main effects and physical activity interaction)	2,518 African American women, 86,278 European ancestry women, 1,773 Filipino ancestry women, 1,030 Indian ancestry women, 1,457 African American men, 55,137 European ancestry men, 7,648 Indian ancestry men, 5,527 European ancestry individuals	6,244 African American women, 17,531 European ancestry women, 329 African American men, 19,956 European ancestry men	11p15.4	11	8617653	TRIM66, STK33, RPL27A	TRIM66	ENSG00000166436	3_prime_UTR_variant	8e-09	8.09691	(women)	NA		physical activity measurement, body mass index	Body measurement	11_8639200	rs4929923	rs4929923-?	?	T	C	0.666667	0.333333	0.416667	0.583333	0.388889	0.611111	T:1	C:0	NR	,V+K-,	TRIM66
Nat Genet	Detection and interpretation of shared genetic influences on 42 human traits.	Menarche (age at onset)	76,831 European ancestry individuals	NA	11p15.4	11	8617653	TRIM66	TRIM66	ENSG00000166436	3_prime_UTR_variant	6e-06	5.22185		NA		age at menarche	Body measurement	11_8639200	rs4929923	rs4929923-T	T	T	C	0.666667	0.333333	0.416667	0.583333	0.388889	0.611111	T:1	C:0	NR	,V+K-,	TRIM66
Hum Mol Genet	Meta-analysis of genome-wide association studies for body fat distribution in 694,649 individuals of European ancestry.	Body mass index	434,794 European ancestry female individuals	NA	11p15.4	11	8617653	NA	TRIM66	ENSG00000166436	3_prime_UTR_variant	3e-28	27.5229		0.0186	[0.015-0.022] unit decrease	body mass index	Body measurement	11_8639200	rs4929923	rs4929923-T	T	T	C	0.666667	0.333333	0.416667	0.583333	0.388889	0.611111	T:1	C:0	0.3394	,V+K-,	TRIM66
Hum Mol Genet	Meta-analysis of genome-wide association studies for body fat distribution in 694,649 individuals of European ancestry.	Body mass index	374,756 European ancestry male individuals	NA	11p15.4	11	8617653	NA	TRIM66	ENSG00000166436	3_prime_UTR_variant	3e-28	27.5229		0.0186	[0.015-0.022] unit decrease	body mass index	Body measurement	11_8639200	rs4929923	rs4929923-C	C	T	C	0.666667	0.333333	0.416667	0.583333	0.388889	0.611111	T:1	C:0	0.3394	,V+K-,	TRIM66
Nat Genet	Thirty new loci for age at menarche identified by a meta-analysis of genome-wide association studies.	Menarche (age at onset)	86,142 European ancestry female individuals, 557 Old Order Amish (founder/genetic isolate) female individuals, 1,103 Erasmus Rucphen (founder/genetic isolate) female individuals	Up to 12,813 European ancestry female individuals, 910 Val Borbera (founder/genetic isolate) female individuals, 348 Orcadian (founder/genetic isolate) female individuals, 338 Friuli Venezia Giulia (founder/genetic isolate) female individuals, 322 Carlantino (founder/genetic/isolate) female individuals	11p15.4	11	8617653	TRIM66	TRIM66	ENSG00000166436	3_prime_UTR_variant	1e-08	8		2.3	[1.52-3.08] week increase	age at menarche	Body measurement	11_8639200	rs4929923	rs4929923-C	C	T	C	0.666667	0.333333	0.416667	0.583333	0.388889	0.611111	T:1	C:0	0.36	,V+K-,	TRIM66
Nat Med	Contribution of genetics to visceral adiposity and its relation to cardiovascular and metabolic disease.	Predicted visceral adipose tissue	325,153 British ancestry individuals	NA	11p15.4	11	8617653	NR	TRIM66	ENSG00000166436	3_prime_UTR_variant	4e-12	11.3979		0.0179758	[0.013-0.023] unit decrease	visceral adipose tissue measurement	Body measurement	11_8639200	rs4929923	rs4929923-C	C	T	C	0.666667	0.333333	0.416667	0.583333	0.388889	0.611111	T:1	C:0	0.3529	,V+K-,	TRIM66
PLoS Genet	Genome-wide physical activity interactions in adiposity - A meta-analysis of 200,452 adults.	Body mass index	2,518 African American women, 86,278 European ancestry women, 1,773 Filipino ancestry women, 1,030 Indian ancestry women, 1,457 African American men, 55,137 European ancestry men, 7,648 Indian ancestry men, 5,527 European ancestry individuals	6,244 African American women, 17,531 European ancestry women, 329 African American men, 19,956 European ancestry men	11p15.4	11	8617653	TRIM66, STK33, RPL27A	TRIM66	ENSG00000166436	3_prime_UTR_variant	9e-11	10.0458	(EA)	0.0249	[0.017-0.032] kg/m2 increase	physical activity measurement, body mass index	Body measurement	11_8639200	rs4929923	rs4929923-C	C	T	C	0.666667	0.333333	0.416667	0.583333	0.388889	0.611111	T:1	C:0	0.6341	,V+K-,	TRIM66
PLoS Genet	Genome-wide physical activity interactions in adiposity - A meta-analysis of 200,452 adults.	Body mass index	2,518 African American women, 86,278 European ancestry women, 1,773 Filipino ancestry women, 1,030 Indian ancestry women, 1,457 African American men, 55,137 European ancestry men, 7,648 Indian ancestry men, 5,527 European ancestry individuals	6,244 African American women, 17,531 European ancestry women, 329 African American men, 19,956 European ancestry men	11p15.4	11	8617653	TRIM66, STK33, RPL27A	TRIM66	ENSG00000166436	3_prime_UTR_variant	2e-10	9.69897		0.0229	[0.016-0.03] kg/m2 increase	physical activity measurement, body mass index	Body measurement	11_8639200	rs4929923	rs4929923-C	C	T	C	0.666667	0.333333	0.416667	0.583333	0.388889	0.611111	T:1	C:0	0.624	,V+K-,	TRIM66
PLoS Genet	Genome-wide physical activity interactions in adiposity - A meta-analysis of 200,452 adults.	Body mass index	2,518 African American women, 86,278 European ancestry women, 1,773 Filipino ancestry women, 1,030 Indian ancestry women, 1,457 African American men, 55,137 European ancestry men, 7,648 Indian ancestry men, 5,527 European ancestry individuals	6,244 African American women, 17,531 European ancestry women, 329 African American men, 19,956 European ancestry men	11p15.4	11	8617653	TRIM66, STK33, RPL27A	TRIM66	ENSG00000166436	3_prime_UTR_variant	2e-09	8.69897	(EA, women)	0.0301	[0.02-0.04] kg/m2 increase	physical activity measurement, body mass index	Body measurement	11_8639200	rs4929923	rs4929923-C	C	T	C	0.666667	0.333333	0.416667	0.583333	0.388889	0.611111	T:1	C:0	0.6341	,V+K-,	TRIM66
PLoS Genet	Genome-wide physical activity interactions in adiposity - A meta-analysis of 200,452 adults.	Body mass index	2,518 African American women, 86,278 European ancestry women, 1,773 Filipino ancestry women, 1,030 Indian ancestry women, 1,457 African American men, 55,137 European ancestry men, 7,648 Indian ancestry men, 5,527 European ancestry individuals	6,244 African American women, 17,531 European ancestry women, 329 African American men, 19,956 European ancestry men	11p15.4	11	8617653	TRIM66, STK33, RPL27A	TRIM66	ENSG00000166436	3_prime_UTR_variant	1e-09	9	(women)	0.0285	[0.019-0.038] kg/m2 increase	physical activity measurement, body mass index	Body measurement	11_8639200	rs4929923	rs4929923-C	C	T	C	0.666667	0.333333	0.416667	0.583333	0.388889	0.611111	T:1	C:0	0.624	,V+K-,	TRIM66
PLoS Genet	Genome-wide physical activity interactions in adiposity - A meta-analysis of 200,452 adults.	Body mass index in physically active individuals	1,957 African American women, 1,773 Filipino ancestry women, 305 Indian ancestry women, 67,609 European ancestry women, 1,206 African American men, 2,029 Indian ancestry men, 43,399 European ancestry men, at least 4,819 European ancestry individuals	4,807 African American women, 12,347 European ancestry women, 265 African American men, 14,540 European ancestry men	11p15.4	11	8617653	TRIM66, STK33, RPL27A	TRIM66	ENSG00000166436	3_prime_UTR_variant	1e-07	7	(women)	0.0272	[0.017-0.037] kg/m2 increase	physical activity measurement, body mass index	Other measurement	11_8639200	rs4929923	rs4929923-?	?	T	C	0.666667	0.333333	0.416667	0.583333	0.388889	0.611111	T:1	C:0	0.6213	,V+K-,	TRIM66
PLoS Genet	Genome-wide physical activity interactions in adiposity - A meta-analysis of 200,452 adults.	Body mass index in physically active individuals	1,957 African American women, 1,773 Filipino ancestry women, 305 Indian ancestry women, 67,609 European ancestry women, 1,206 African American men, 2,029 Indian ancestry men, 43,399 European ancestry men, at least 4,819 European ancestry individuals	4,807 African American women, 12,347 European ancestry women, 265 African American men, 14,540 European ancestry men	11p15.4	11	8617653	TRIM66, STK33, RPL27A	TRIM66	ENSG00000166436	3_prime_UTR_variant	2e-08	7.69897		0.0229	[0.015-0.031] kg/m2 increase	physical activity measurement, body mass index	Other measurement	11_8639200	rs4929923	rs4929923-T	T	T	C	0.666667	0.333333	0.416667	0.583333	0.388889	0.611111	T:1	C:0	0.624	,V+K-,	TRIM66
PLoS Genet	Genome-wide physical activity interactions in adiposity - A meta-analysis of 200,452 adults.	Body mass index in physically active individuals	1,957 African American women, 1,773 Filipino ancestry women, 305 Indian ancestry women, 67,609 European ancestry women, 1,206 African American men, 2,029 Indian ancestry men, 43,399 European ancestry men, at least 4,819 European ancestry individuals	4,807 African American women, 12,347 European ancestry women, 265 African American men, 14,540 European ancestry men	11p15.4	11	8617653	TRIM66, STK33, RPL27A	TRIM66	ENSG00000166436	3_prime_UTR_variant	1e-08	8	(EA)	0.0245	[0.016-0.033] kg/m2 increase	physical activity measurement, body mass index	Other measurement	11_8639200	rs4929923	rs4929923-T	T	T	C	0.666667	0.333333	0.416667	0.583333	0.388889	0.611111	T:1	C:0	0.6341	,V+K-,	TRIM66
Blood	Fetal hemoglobin in sickle cell anemia: genome-wide association studies suggest a regulatory region in the 5' olfactory receptor gene cluster.	Fetal hemoglobin levels	848 Black cases	305 Black cases, 406 Chinese ancestry cases, 113 Thai ancestry cases	11p15.4	11	5352021	OR51B5, OR51B6	HBE1, OR51B5, OR51B6, AC104389.5, HBG2	ENSG00000213931, ENSG00000167355, ENSG00000176239, ENSG00000239920, ENSG00000196565	missense_variant	3e-08	7.52288	(African)	0.16	[NR] unit increase	fetal hemoglobin measurement	Hematological measurement	11_5373251	rs5006884	rs5006884-A	A	C	T	0.277778	0.722222	0.138889	0.861111	0.382353	0.617647	C:0.777778	T:0.222222	0.25	P-K+,,	OR51B6
Hum Genet	The coexistence of copy number variations (CNVs) and single nucleotide polymorphisms (SNPs) at a locus can result in distorted calculations of the significance in associating SNPs to disease.	Adolescent idiopathic scoliosis	196 cases, 303 controls	NA	15q15.3	15	43328245	NR	LCMT2	ENSG00000168806	3_prime_UTR_variant	1e-09	9		NA		adolescent idiopathic scoliosis	Neurological disorder	15_43620443	rs514438	rs514438-?	?	T	C	0.0882353	0.911765	0.411765	0.588235	0.176471	0.823529	T:1	C:0	NR	,,V-P+	LCMT2
Circ Genom Precis Med	Polygenic Hyperlipidemias and Coronary Artery Disease Risk.	Low density lipoprotein cholesterol levels	324,708 British ancestry individuals	NA	17p13.1	17	7176997	ASGR1	ASGR1	ENSG00000141505	synonymous_variant	7e-37	36.1549		0.0412	[0.036-0.047] unit decrease	low density lipoprotein cholesterol measurement	Lipid or lipoprotein measurement	17_7080316	rs55714927	rs55714927-?	?	C	T	0.277778	0.722222	0.138889	0.861111	0.0588235	0.941176	C:0.861111	T:0.138889	NR	,V+K-,	ASGR1
PLoS Med	Evaluating the relationship between circulating lipoprotein lipids and apolipoproteins with risk of coronary heart disease: A multivariable Mendelian randomisation analysis.	Apolipoprotein B levels	439,214 European ancestry individuals	NA	17p13.1	17	7176997	ASGR1	ASGR1	ENSG00000141505	synonymous_variant	1e-33	33		0.0320541	[0.027-0.037] unit increase	apolipoprotein B measurement	Lipid or lipoprotein measurement	17_7080316	rs55714927	rs55714927-C	C	C	T	0.277778	0.722222	0.138889	0.861111	0.0588235	0.941176	C:0.861111	T:0.138889	0.809665	,V+K-,	ASGR1
Nat Genet	The impact of low-frequency and rare variants on lipid levels.	Cholesterol, total	up to 62,166 European ancestry individuals	NA	17p13.1	17	7176997	DLG4	ASGR1	ENSG00000141505	synonymous_variant	7e-12	11.1549		0.057	[0.041-0.073] s.d. increase	total cholesterol measurement	Lipid or lipoprotein measurement	17_7080316	rs55714927	rs55714927-C	C	C	T	0.277778	0.722222	0.138889	0.861111	0.0588235	0.941176	C:0.861111	T:0.138889	0.78	,V+K-,	ASGR1
Nat Genet	The impact of low-frequency and rare variants on lipid levels.	LDL cholesterol	up 62,166 European ancestry individuals	NA	17p13.1	17	7176997	DLG4	ASGR1	ENSG00000141505	synonymous_variant	9e-12	11.0458		0.058	[0.04-0.076] s.d. increase	low density lipoprotein cholesterol measurement	Lipid or lipoprotein measurement	17_7080316	rs55714927	rs55714927-C	C	C	T	0.277778	0.722222	0.138889	0.861111	0.0588235	0.941176	C:0.861111	T:0.138889	0.78	,V+K-,	ASGR1
PLoS Med	Evaluating the relationship between circulating lipoprotein lipids and apolipoproteins with risk of coronary heart disease: A multivariable Mendelian randomisation analysis.	LDL cholesterol levels	440,546 European ancestry individuals	NA	17p13.1	17	7176997	ASGR1	ASGR1	ENSG00000141505	synonymous_variant	4e-23	22.3979		0.0263355	[0.021-0.032] unit increase	low density lipoprotein cholesterol measurement	Lipid or lipoprotein measurement	17_7080316	rs55714927	rs55714927-C	C	C	T	0.277778	0.722222	0.138889	0.861111	0.0588235	0.941176	C:0.861111	T:0.138889	0.809638	,V+K-,	ASGR1
Nat Genet	A large electronic-health-record-based genome-wide study of serum lipids.	Low density lipoprotein cholesterol levels	76,627 European ancestry individuals, 7,795 Hispanic individuals, 6,855 East Asian ancestry individuals, 2,958 African American individuals, 439 South Asian ancestry individuals	NA	17p13.1	17	7176997	NR	ASGR1	ENSG00000141505	synonymous_variant	2e-10	9.69897	(EA)	0.039	unit increase	low density lipoprotein cholesterol measurement	Lipid or lipoprotein measurement	17_7080316	rs55714927	rs55714927-C	C	C	T	0.277778	0.722222	0.138889	0.861111	0.0588235	0.941176	C:0.861111	T:0.138889	0.821	,V+K-,	ASGR1
Nat Genet	A large electronic-health-record-based genome-wide study of serum lipids.	Low density lipoprotein cholesterol levels	76,627 European ancestry individuals, 7,795 Hispanic individuals, 6,855 East Asian ancestry individuals, 2,958 African American individuals, 439 South Asian ancestry individuals	NA	17p13.1	17	7176997	NR	ASGR1	ENSG00000141505	synonymous_variant	4e-11	10.3979		0.036	unit increase	low density lipoprotein cholesterol measurement	Lipid or lipoprotein measurement	17_7080316	rs55714927	rs55714927-C	C	C	T	0.277778	0.722222	0.138889	0.861111	0.0588235	0.941176	C:0.861111	T:0.138889	NR	,V+K-,	ASGR1
Nat Genet	A large electronic-health-record-based genome-wide study of serum lipids.	Total cholesterol levels	76,627 European ancestry individuals, 7,795 Hispanic individuals, 6,855 East Asian ancestry individuals, 2,958 African American individuals, 439 South Asian ancestry individuals	NA	17p13.1	17	7176997	NR	ASGR1	ENSG00000141505	synonymous_variant	2e-08	7.69897	(EA)	0.034	unit increase	total cholesterol measurement	Lipid or lipoprotein measurement	17_7080316	rs55714927	rs55714927-C	C	C	T	0.277778	0.722222	0.138889	0.861111	0.0588235	0.941176	C:0.861111	T:0.138889	0.821	,V+K-,	ASGR1
Nat Genet	A large electronic-health-record-based genome-wide study of serum lipids.	Total cholesterol levels	76,627 European ancestry individuals, 7,795 Hispanic individuals, 6,855 East Asian ancestry individuals, 2,958 African American individuals, 439 South Asian ancestry individuals	NA	17p13.1	17	7176997	NR	ASGR1	ENSG00000141505	synonymous_variant	5e-09	8.30103		0.031	unit increase	total cholesterol measurement	Lipid or lipoprotein measurement	17_7080316	rs55714927	rs55714927-C	C	C	T	0.277778	0.722222	0.138889	0.861111	0.0588235	0.941176	C:0.861111	T:0.138889	NR	,V+K-,	ASGR1
Nature	Genomic atlas of the human plasma proteome.	Blood protein levels	3,301 European ancestry individuals	NA	17p13.1	17	7176997	NR	ASGR1	ENSG00000141505	synonymous_variant	3e-14	13.5229	(Scavenger receptor cysteine-rich type 1 protein M130, CD163.5028.59.1)	0.24	[0.18-0.3] unit increase	blood protein measurement	Liver enzyme measurement	17_7080316	rs55714927	rs55714927-T	T	C	T	0.277778	0.722222	0.138889	0.861111	0.0588235	0.941176	C:0.861111	T:0.138889	0.185	,V+K-,	ASGR1
Cancer Epidemiol Biomarkers Prev	Common and rare sequence variants influencing tumor biomarkers in blood.	Serum alkaline phosphatase levels	162,774 Icelandic ancestry individuals	NA	17p13.1	17	7176997	ASGR1	ASGR1	ENSG00000141505	synonymous_variant	3e-48	47.5229		0.07	[0.06-0.09] unit increase	alkaline phosphatase measurement	Other measurement	17_7080316	rs55714927	rs55714927-T	T	C	T	0.277778	0.722222	0.138889	0.861111	0.0588235	0.941176	C:0.861111	T:0.138889	0.21	,V+K-,	ASGR1
Nat Genet	Protein-altering variants associated with body mass index implicate pathways that control energy intake and expenditure in obesity.	Body mass index	up to 449,889 European ancestry individuals	up to 192,226 European ancestry individuals	3p21.31	3	44721338	ZNF502	ZNF502, ZNF502	ENSG00000281448, ENSG00000196653	missense_variant	6e-08	7.22185		0.0123	[0.0078-0.0168] unit increase	body mass index	Body measurement	3_44762830	rs56084453	rs56084453-A	A	A	G	0.125	0.875	0	1	0.15625	0.84375	A:0.916667	G:0.0833333	0.7868	P-K+,,V+P-	ZNF502
Nat Commun	Assessing the causal association of glycine with risk of cardio-metabolic diseases.	Glycine levels	80,003 European ancestry individuals	NA	1p12	1	119711883	PHGDH	PHGDH	ENSG00000092621	5_prime_UTR_variant	8e-14	13.0969		0.033	[0.021-0.045] unit increase	glycine measurement	Other measurement	1_120254506	rs561931	rs561931-G	G	A	G	0.916667	0.083333	0.722222	0.277778	0.583333	0.416667	A:0.294118	G:0.705882	0.593	,V+K-,	PHGDH
PLoS One	Genome-wide association study identifies variants in PMS1 associated with serum ferritin in a Chinese population.	Ferritin levels	1,999 Han Chinese ancestry individuals	1,496 Chinese ancestry individuals	2q32.2	2	189784590	OSGEPL1, ORMDL1, ANKAR, PMS1	PMS1	ENSG00000064933	5_prime_UTR_variant	2e-10	9.69897		0.11	[0.07-0.14] unit decrease	ferritin measurement	Other measurement	2_190649316	rs5742933	rs5742933-?	?	G	C	0.0833333	0.916667	0.0294118	0.970588	0.235294	0.764706	G:1	C:0	NR	P-K+,,	PMS1
Cell	Trans-ethnic and Ancestry-Specific Blood-Cell Genetics in 746,667 Individuals from 5 Global Populations.	Hemoglobin concentration	746,431 African American or Afro-Caribbean, African ancestry, European ancestry, East Asian ancestry, Hispanic or Latin American and South Asian ancestry individuals	NA	22q13.1	22	38684633	NR	TOMM22	ENSG00000100216	3_prime_UTR_variant	1e-14	14		NA		hemoglobin measurement	Hematological measurement	22_39080638	rs5750669	rs5750669-A	A	T	A	0.166667	0.833333	0.194444	0.805556	0.444444	0.555556	T:1	A:0	0.29533	P-K+,V-K+,	TOMM22
Mol Psychiatry	Genome-wide gene-environment analyses of major depressive disorder and reported lifetime traumatic experiences in UK Biobank.	Trauma exposure in major depressive disorder-negative individuals	10,701 European ancestry cases, 39,677 European ancestry controls	NA	10q21.3	10	68560479	NR	TET1	ENSG00000138336	5_prime_UTR_variant	3e-06	5.52288		1.129	[1.08-1.18]	response to trauma exposure	Other measurement	10_70320236	rs58627364	rs58627364-T	T	C	T	0.0833333	0.916667	0.194444	0.805556	0.305556	0.694444	C:1	T:0	0.139818	,V-K+,	TET1
Hum Mol Genet	Genome-Wide Association Analyses Identify New Loci Influencing Intraocular Pressure.	Intraocular pressure	115,486 European ancestry individuals	NA	11p11.2	11	46723453	F2	F2	ENSG00000180210	missense_variant	7e-11	10.1549		0.131	[0.091-0.171] unit decrease	intraocular pressure measurement	Other measurement	11_46745003	rs5896	rs5896-C	C	C	T	0.222222	0.777778	0.333333	0.666667	0.0833333	0.916667	C:0.666667	T:0.333333	0.8611	P+K-,,	F2
Commun Biol	Predicted loss and gain of function mutations in ACO1 are associated with erythropoiesis.	Hemoglobin levels	684,122 European ancestry individuals	NA	20q13.13	20	50597619	FAM65C	RIPOR3	ENSG00000042062	missense_variant	1e-08	8		0.013	[NR] unit increase	hemoglobin measurement	Hematological measurement	20_49214156	rs6020624	rs6020624-A	A	A	G	0.638889	0.361111	0.861111	0.138889	0.611111	0.388889	A:0.361111	G:0.638889		P+K-,,	RIPOR3
Nature	Genomic atlas of the human plasma proteome.	Blood protein levels	3,301 European ancestry individuals	NA	20p13	20	1635560	SIRPG	SIRPG-AS1, SIRPG	ENSG00000237914, ENSG00000089012	missense_variant	8e-24	23.0969	(Signal-regulatory protein gamma, SIRPG.9241.40.3)	0.26	[0.2-0.32] unit increase	blood protein measurement	Metabolic disorder	20_1616206	rs6043409	rs6043409-G	G	A	G	0.75	0.25	0.966667	0.033333	0.892857	0.107143	A:0.0833333	G:0.916667	0.652	,,V-P+	SIRPG
Nat Genet	Fine mapping of type 1 diabetes susceptibility loci and evidence for colocalization of causal variants with lymphoid gene enhancers.	Type 1 diabetes	6,683 European ancestry cases, 12,173 European ancestry controls, 2,601 European ancestry affected sibling pair families, 69 European ancestry trios	NA	20p13	20	1635560	Intergenic	SIRPG-AS1, SIRPG	ENSG00000237914, ENSG00000089012	missense_variant	3e-10	9.52288		1.13636		type I diabetes mellitus	Other measurement	20_1616206	rs6043409	rs6043409-G	G	A	G	0.75	0.25	0.966667	0.033333	0.892857	0.107143	A:0.0833333	G:0.916667	0.65	,,V-P+	SIRPG
Science	Co-regulatory networks of human serum proteins link genetics to disease.	Blood protein levels	3,200 European ancestry individuals	NA	1q24.2	1	169594713	SELP	SELP	ENSG00000174175	missense_variant	2e-184	183.699	(SELP)	1.04	[0.97-1.11] unit increase	blood protein measurement	Cardiovascular measurement	1_169563951	rs6136	rs6136-T	T	T	G	0.0555556	0.944444	0.147059	0.852941	0	1	T:0.972222	G:0.0277778	0.881	P+K-,,	SELP
Hum Mol Genet	Large-scale genomic studies reveal central role of ABO in sP-selectin and sICAM-1 levels.	Soluble levels of adhesion molecules	Up to 9,813 European ancestry individuals	NA	1q24.2	1	169594713	SELP	SELP	ENSG00000174175	missense_variant	4e-61	60.3979	(P-Selectin)	22.6	[19.86-25.34] % increase	adhesion molecule measurement, soluble P-selectin measurement	Other measurement	1_169563951	rs6136	rs6136-T	T	T	G	0.0555556	0.944444	0.147059	0.852941	0	1	T:0.972222	G:0.0277778	NR	P+K-,,	SELP
Nature	Genomic atlas of the human plasma proteome.	Blood protein levels	3,301 European ancestry individuals	NA	1q24.2	1	169594713	SELP	SELP	ENSG00000174175	missense_variant	3e-105	104.523	(P-selectin, SELP.4154.57.2)	0.81	[0.73-0.89] unit decrease	blood protein measurement	Other measurement	1_169563951	rs6136	rs6136-G	G	T	G	0.0555556	0.944444	0.147059	0.852941	0	1	T:0.972222	G:0.0277778	0.108	P+K-,,	SELP
Nat Commun	Genome-wide mapping of plasma protein QTLs identifies putatively causal genes and pathways for cardiovascular disease.	Blood protein levels	6861 European ancestry individuals	4298 European ancestry individuals	1q24.2	1	169594713		SELP	ENSG00000174175	missense_variant	4e-87	86.3979	(GMP140)	0.608582	unit decrease	blood protein measurement	Other measurement	1_169563951	rs6136	rs6136-G	G	T	G	0.0555556	0.944444	0.147059	0.852941	0	1	T:0.972222	G:0.0277778	0.10342	P+K-,,	SELP
Nat Commun	Connecting genetic risk to disease end points through the human blood plasma proteome.	Blood protein levels	997 European ancestry individuals	338 Arab, South Asian and Filipino ancestry individuals	1q24.2	1	169594713	F5, SELP	SELP	ENSG00000174175	missense_variant	1e-25	25	(EA, P-Selectin)	0.7683	[0.63-0.91] unit decrease	P-Selectin measurement	Other measurement	1_169563951	rs6136	rs6136-G	G	T	G	0.0555556	0.944444	0.147059	0.852941	0	1	T:0.972222	G:0.0277778	0.0997994	P+K-,,	SELP
Nat Genet	Gene discovery and polygenic prediction from a genome-wide association study of educational attainment in 1.1 million individuals.	Educational attainment (MTAG)	1,311,438 European ancestry individuals	NA	20q13.33	20	64208357	Intergenic	MYT1	ENSG00000196132	synonymous_variant	6e-09	8.22185	(MTAG)	0.018	[0.012-0.024] unit increase	self reported educational attainment	Biological process	20_62839710	rs61746505	rs61746505-C	C	G	C	0.25	0.75	0.0277778	0.972222	0.0555556	0.944444	G:0.944444	C:0.0555556	0.0485	,V+K-,V+P-	MYT1
Nat Genet	Gene discovery and polygenic prediction from a genome-wide association study of educational attainment in 1.1 million individuals.	Highest math class taken (MTAG)	811,539 European ancestry individuals	NA	20q13.33	20	64208357	Intergenic	MYT1	ENSG00000196132	synonymous_variant	2e-08	7.69897	(MTAG)	0.0217	[0.014-0.029] unit increase	mathematical ability	Other measurement	20_62839710	rs61746505	rs61746505-C	C	G	C	0.25	0.75	0.0277778	0.972222	0.0555556	0.944444	G:0.944444	C:0.0555556	0.0478	,V+K-,V+P-	MYT1
Nat Commun	Characterizing rare and low-frequency height-associated variants in the Japanese population.	Height	159,095 Japanese ancestry individuals	32,692 Japanese ancestry individuals	10q24.2	10	98268230	LOXL4	LOXL4 - PYROXD2		regulatory_region_variant	2e-08	7.69897		0.0177319	[0.012-0.024] unit decrease	body height	Other measurement	10_100027987	rs61875311	rs61875311-?	?	C	G	0.111111	0.888889	0.277778	0.722222	0.5	0.5	C:-nan	G:-nan	NR	,V-K+,	LOXL4
Am J Med Genet B Neuropsychiatr Genet	Genomics of body fat percentage may contribute to sex bias in anorexia nervosa.	Fat-free mass	70,700 European ancestry female individuals, 85,261 European ancestry male individuals	NA	17q25.3	17	81116398	NR	BAIAP2, AATK	ENSG00000175866, ENSG00000181409	3_prime_UTR_variant	7e-06	5.1549	(male)	0.16136	[0.091-0.232] unit decrease	lean body mass	Other measurement	17_79090198	rs62073016	rs62073016-?	?	C	T	0.25	0.75	0.416667	0.583333	0.529412	0.470588	C:0.638889	T:0.361111	NR	,V-K+,	BAIAP2
Am J Med Genet B Neuropsychiatr Genet	Genomics of body fat percentage may contribute to sex bias in anorexia nervosa.	Fat-free mass	70,700 European ancestry female individuals, 85,261 European ancestry male individuals	NA	17q25.3	17	81116398	NR	BAIAP2, AATK	ENSG00000175866, ENSG00000181409	3_prime_UTR_variant	1e-08	8	(female)	0.14239	[0.094-0.191] unit decrease	lean body mass	Other measurement	17_79090198	rs62073016	rs62073016-?	?	C	T	0.25	0.75	0.416667	0.583333	0.529412	0.470588	C:0.638889	T:0.361111	NR	,V-K+,	BAIAP2
Am J Med Genet B Neuropsychiatr Genet	Genomics of body fat percentage may contribute to sex bias in anorexia nervosa.	Fat-free mass	70,700 European ancestry female individuals, 85,261 European ancestry male individuals	NA	17q25.3	17	81116398	NR	BAIAP2, AATK	ENSG00000175866, ENSG00000181409	3_prime_UTR_variant	6e-11	10.2218		0.14845	[0.1-0.19] unit decrease	lean body mass	Other measurement	17_79090198	rs62073016	rs62073016-?	?	C	T	0.25	0.75	0.416667	0.583333	0.529412	0.470588	C:0.638889	T:0.361111	NR	,V-K+,	BAIAP2
Nat Genet	Meta-analysis of genome-wide association studies for neuroticism in 449,484 individuals identifies novel genetic loci and pathways.	Neuroticism	449,484 European ancestry individuals	NA	17q25.3	17	81116398	NR	BAIAP2, AATK	ENSG00000175866, ENSG00000181409	3_prime_UTR_variant	2e-08	7.69897		5.633	z score increase	neuroticism measurement	Other measurement	17_79090198	rs62073016	rs62073016-T	T	C	T	0.25	0.75	0.416667	0.583333	0.529412	0.470588	C:0.638889	T:0.361111	NR	,V-K+,	BAIAP2
Cell	Trans-ethnic and Ancestry-Specific Blood-Cell Genetics in 746,667 Individuals from 5 Global Populations.	Platelet count	721,201 African American or Afro-Caribbean, African ancestry, European ancestry, East Asian ancestry, Hispanic or Latin American and South Asian ancestry individuals	NA	19q13.42	19	54173068	NR	TMC4, TMC4, TMC4, TMC4	ENSG00000277789, ENSG00000274384, ENSG00000167608, ENSG00000273722	missense_variant	7e-22	21.1549		NA		platelet count	Hematological measurement	19_54676763	rs641738	rs641738-T	T	C	T	0.266667	0.733333	0.472222	0.527778	0.5625	0.4375	C:0.5	T:0.5	0.388452	,V-K+,	TMC4
Nat Genet	Common variants associated with general and MMR vaccine-related febrile seizures.	Febrile seizures	929 European ancestry MMR vaccine-related febrile seizures cases, 1,070 European ancestry MMR vaccine-unrelated febrile seizures cases, 4,118 European ancestry controls	Up to 408 European ancestry MMR vaccine-related febrile seizures cases, Up to 1,034 European ancestry MMR vaccine-unrelated febrile seizures cases, Up to 1,645 European ancestry controls	2q24.3	2	166041354	SCN1A	SCN1A-AS1, SCN1A	ENSG00000236107, ENSG00000144285	synonymous_variant	2e-16	15.699	(Overall)	1.34	[1.25-1.43]	Febrile seizure (within the age range of 3 months to 6 years)	Other trait	2_166897864	rs6432860	rs6432860-G	G	A	G	0.833333	0.166667	0.694444	0.305556	0.583333	0.416667	A:0.305556	G:0.694444	0.704	,V+K-,	SCN1A
Nat Genet	Common variants associated with general and MMR vaccine-related febrile seizures.	Febrile seizures (MMR vaccine-unrelated)	1,070 European ancestry cases, 4,118 European ancestry controls	Up to 1,034 European ancestry cases, Up to 1,645 European ancestry controls	2q24.3	2	166041354	SCN1A	SCN1A-AS1, SCN1A	ENSG00000236107, ENSG00000144285	synonymous_variant	2e-09	8.69897		1.29	[1.19-1.40]	Febrile seizure (within the age range of 3 months to 6 years)	Other trait	2_166897864	rs6432860	rs6432860-G	G	A	G	0.833333	0.166667	0.694444	0.305556	0.583333	0.416667	A:0.305556	G:0.694444	0.704	,V+K-,	SCN1A
Am J Hum Genet	Leveraging Polygenic Functional Enrichment to Improve GWAS Power.	Mean corpuscular hemoglobin	approximately 443,000 European ancestry individuals	NA	1p31.3	1	62437203		USP1	ENSG00000162607	5_prime_UTR_variant	8e-20	19.0969		NA		mean corpuscular hemoglobin	Hematological measurement	1_62902874	rs646179	rs646179-?	?	A	G	0.794118	0.205882	0.529412	0.470588	0.633333	0.366667	A:0.4	G:0.6	NR	,,V+P-	USP1
Am J Hum Genet	Leveraging Polygenic Functional Enrichment to Improve GWAS Power.	Red blood cell count	approximately 445,000 European ancestry individuals	NA	1p31.3	1	62437203		USP1	ENSG00000162607	5_prime_UTR_variant	6e-14	13.2218		NA		erythrocyte count	Hematological measurement	1_62902874	rs646179	rs646179-?	?	A	G	0.794118	0.205882	0.529412	0.470588	0.633333	0.366667	A:0.4	G:0.6	NR	,,V+P-	USP1
Cell	Trans-ethnic and Ancestry-Specific Blood-Cell Genetics in 746,667 Individuals from 5 Global Populations.	Mean corpuscular hemoglobin	486,823 European ancestry individuals	NA	1p31.3	1	62437203	NR	USP1	ENSG00000162607	5_prime_UTR_variant	7e-29	28.1549		0.022175	[0.018-0.026] SD unit decrease	mean corpuscular hemoglobin concentration	Hematological measurement	1_62902874	rs646179	rs646179-G	G	A	G	0.794118	0.205882	0.529412	0.470588	0.633333	0.366667	A:0.4	G:0.6	0.607016	,,V+P-	USP1
Cell	Trans-ethnic and Ancestry-Specific Blood-Cell Genetics in 746,667 Individuals from 5 Global Populations.	Mean corpuscular hemoglobin	630,125 African American or Afro-Caribbean, African ancestry, European ancestry, East Asian ancestry, Hispanic or Latin American and South Asian ancestry individuals	NA	1p31.3	1	62437203	NR	USP1	ENSG00000162607	5_prime_UTR_variant	7e-30	29.1549		NA		mean corpuscular hemoglobin concentration	Hematological measurement	1_62902874	rs646179	rs646179-G	G	A	G	0.794118	0.205882	0.529412	0.470588	0.633333	0.366667	A:0.4	G:0.6	0.576732	,,V+P-	USP1
Cell	Trans-ethnic and Ancestry-Specific Blood-Cell Genetics in 746,667 Individuals from 5 Global Populations.	Mean corpuscular volume	544,127 European ancestry individuals	NA	1p31.3	1	62437203	NR	USP1	ENSG00000162607	5_prime_UTR_variant	2e-32	31.699		0.022284	[0.019-0.026] SD unit decrease	mean corpuscular volume	Hematological measurement	1_62902874	rs646179	rs646179-G	G	A	G	0.794118	0.205882	0.529412	0.470588	0.633333	0.366667	A:0.4	G:0.6	0.605512	,,V+P-	USP1
Cell	Trans-ethnic and Ancestry-Specific Blood-Cell Genetics in 746,667 Individuals from 5 Global Populations.	Mean corpuscular volume	696,882 African American or Afro-Caribbean, African ancestry, European ancestry, East Asian ancestry, Hispanic or Latin American and South Asian ancestry individuals	NA	1p31.3	1	62437203	NR	USP1	ENSG00000162607	5_prime_UTR_variant	2e-36	35.699		NA		mean corpuscular volume	Hematological measurement	1_62902874	rs646179	rs646179-G	G	A	G	0.794118	0.205882	0.529412	0.470588	0.633333	0.366667	A:0.4	G:0.6	0.578451	,,V+P-	USP1
Cell	Trans-ethnic and Ancestry-Specific Blood-Cell Genetics in 746,667 Individuals from 5 Global Populations.	Red blood cell count	727,624 African American or Afro-Caribbean, African ancestry, European ancestry, East Asian ancestry, Hispanic or Latin American and South Asian ancestry individuals	NA	1p31.3	1	62437203	NR	USP1	ENSG00000162607	5_prime_UTR_variant	8e-19	18.0969		NA		red blood cell density measurement	Hematological measurement	1_62902874	rs646179	rs646179-G	G	A	G	0.794118	0.205882	0.529412	0.470588	0.633333	0.366667	A:0.4	G:0.6	0.572087	,,V+P-	USP1
Cell Metab	A genome-wide association study of the human metabolome in a community-based cohort.	Metabolite levels	2,076 European ancestry individuals	NA	2q14.3	2	126696654	BIN1	GYPC	ENSG00000136732	3_prime_UTR_variant	4e-06	5.39794	(CE 18:3)	0.192792	[0.11-0.27] unit decrease	cholesteryl ester 18:3 measurement	Other trait	2_127454230	rs6568	rs6568-?	?	T	G	0.0833333	0.916667	0.205882	0.794118	0.294118	0.705882	T:1	G:0	NR	,V-K+,	GYPC
Genome Biol	Exome-chip meta-analysis identifies novel loci associated with cardiac conduction, including ADAMTS6.	QRS duration	up to 77,898 European ancestry individuals, up to 7,695 African American individuals	up to 111,874 European ancestry individuals	18q12.3	18	44876688	SETBP1	SETBP1	ENSG00000152217	missense_variant	4e-33	32.3979		0.426895	[0.36-0.5] ms decrease	QRS duration	Cardiovascular measurement	18_42456653	rs663651	rs663651-G	G	G	A	0.472222	0.527778	0.222222	0.777778	0.5	0.5	G:0.5	A:0.5	0.435449	P-K+,,V+P-	SETBP1
Genome Biol	Exome-chip meta-analysis identifies novel loci associated with cardiac conduction, including ADAMTS6.	QRS duration	77,898 European ancestry individuals	NA	18q12.3	18	44876688	SETBP1	SETBP1	ENSG00000152217	missense_variant	3e-17	16.5229		0.457023	[0.35-0.56] ms decrease	QRS duration	Cardiovascular measurement	18_42456653	rs663651	rs663651-G	G	G	A	0.472222	0.527778	0.222222	0.777778	0.5	0.5	G:0.5	A:0.5	0.444128	P-K+,,V+P-	SETBP1
Nat Commun	Study of 300,486 individuals identifies 148 independent genetic loci influencing general cognitive function.	Reaction time	330,069 European ancestry individuals	NA	2p24.1	2	23750929	NR	ATAD2B	ENSG00000119778	3_prime_UTR_variant	6e-08	7.22185		0.0094529	[0.006-0.0129] unit increase	reaction time measurement	Other measurement	2_23973799	rs6751857	rs6751857-?	?	T	C	0.125	0.875	0.333333	0.666667	0.458333	0.541667	T:-nan	C:-nan	NR	,V-K+,	ATAD2B
J Allergy Clin Immunol	Genome-wide association study of recalcitrant atopic dermatitis in Korean children.	Recalcitrant atopic dermatitis	246 Korean ancestry child cases, 551 Korean ancestry adult controls	NA	6q22.33	6	127719694	THEMIS	THEMIS, THEMIS	ENSG00000172673, ENSG00000275122	missense_variant	7e-07	6.1549		2.193	[1.610-2.994]	recalcitrant atopic dermatitis	Immune system disorder	6_128040839	rs675531	rs675531-C	C	T	C	0.433333	0.566667	0.65625	0.34375	0.333333	0.666667	T:0.694444	C:0.305556	0.113	P+K-,,	THEMIS
Nat Genet	Exome-wide association study of plasma lipids in >300,000 individuals.	Low density lipoprotein cholesterol levels	up to 237,050 European ancestry individuals	NA	9p22.1	9	19376257	NR	RPS6	ENSG00000137154	3_prime_UTR_variant	1e-10	10		0.037	unit increase	low density lipoprotein cholesterol measurement	Lipid or lipoprotein measurement	9_19376255	rs67710536	rs67710536-C	C	A	C	0.147059	0.852941	0.0588235	0.941176	0.264706	0.735294	A:0.805556	C:0.194444	0.083	P-K+,,	RPS6
Nat Genet	Exome-wide association study of plasma lipids in >300,000 individuals.	Total cholesterol levels	up to 237,050 European ancestry individuals, up to 16,935 African ancestry individuals, up to 30,468 South Asian ancestry individuals, up to 8,287 East Asian ancestry individuals, 5,084 Hispanic individuals	up to 286,268 European and unknown ancestry individuals	9p22.1	9	19376257	RPS6	RPS6	ENSG00000137154	3_prime_UTR_variant	5e-21	20.301		0.0284684	[0.023-0.034] unit increase	total cholesterol measurement	Lipid or lipoprotein measurement	9_19376255	rs67710536	rs67710536-C	C	A	C	0.147059	0.852941	0.0588235	0.941176	0.264706	0.735294	A:0.805556	C:0.194444	NR	P-K+,,	RPS6
Nat Genet	Exome-wide association study of plasma lipids in >300,000 individuals.	Total cholesterol levels	up to 237,050 European ancestry individuals	NA	9p22.1	9	19376257	NR	RPS6	ENSG00000137154	3_prime_UTR_variant	7e-12	11.1549		0.038	unit increase	total cholesterol measurement	Lipid or lipoprotein measurement	9_19376255	rs67710536	rs67710536-C	C	A	C	0.147059	0.852941	0.0588235	0.941176	0.264706	0.735294	A:0.805556	C:0.194444	0.082	P-K+,,	RPS6
Am J Hum Genet	Leveraging Polygenic Functional Enrichment to Improve GWAS Power.	Cardiovascular disease	approximately 459,000 European ancestry individuals	NA	9p22.1	9	19376260		RPS6	ENSG00000137154	3_prime_UTR_variant	7e-09	8.1549		NA		cardiovascular disease	Other disease	9_19376258	rs67906804	rs67906804-?	?	G	C	0.138889	0.861111	0.0588235	0.941176	0.264706	0.735294	G:0.805556	C:0.194444	NR	P-K+,,	RPS6
Science	Co-regulatory networks of human serum proteins link genetics to disease.	Blood protein levels	3,200 European ancestry individuals	NA	2p24.1	2	21028042	APOB	APOB	ENSG00000084674	missense_variant	1e-21	21	(SLC5A8)	0.231864	[NR] unit decrease	blood protein measurement	Other measurement	2_21250914	rs679899	rs679899-G	G	G	A	0.411765	0.588235	0.705882	0.294118	0.558824	0.441176	G:0.305556	A:0.694444	0.503125	,,V-P+	APOB
Science	Co-regulatory networks of human serum proteins link genetics to disease.	Blood protein levels	3,200 European ancestry individuals	NA	2p24.1	2	21028042	APOB	APOB	ENSG00000084674	missense_variant	1e-14	14	(KCNMB3)	0.185133	[NR] unit decrease	blood protein measurement	Other measurement	2_21250914	rs679899	rs679899-G	G	G	A	0.411765	0.588235	0.705882	0.294118	0.558824	0.441176	G:0.305556	A:0.694444	0.503125	,,V-P+	APOB
Science	Co-regulatory networks of human serum proteins link genetics to disease.	Blood protein levels	3,200 European ancestry individuals	NA	2p24.1	2	21028042	APOB	APOB	ENSG00000084674	missense_variant	6e-13	12.2218	(LRP1B)	0.17367	[NR] unit decrease	blood protein measurement	Other measurement	2_21250914	rs679899	rs679899-G	G	G	A	0.411765	0.588235	0.705882	0.294118	0.558824	0.441176	G:0.305556	A:0.694444	0.503125	,,V-P+	APOB
Science	Co-regulatory networks of human serum proteins link genetics to disease.	Blood protein levels	3,200 European ancestry individuals	NA	2p24.1	2	21028042	APOB	APOB	ENSG00000084674	missense_variant	6e-24	23.2218	(APOB)	0.246	[0.2-0.29] unit decrease	blood protein measurement	Other measurement	2_21250914	rs679899	rs679899-G	G	G	A	0.411765	0.588235	0.705882	0.294118	0.558824	0.441176	G:0.305556	A:0.694444	0.503	,,V-P+	APOB
Transl Psychiatry	GWAS on family history of Alzheimer's disease.	Alzheimer's disease or family history of Alzheimer's disease	up to 42,034 British ancestry individuals with parental history of Alzheimer's disease, at least 272,244 British ancestry individuals with no parental history of Alzheimer's disease, 25,580 Alzheimer's disease cases, 48,466 controls	NA	19q13.32	19	44878777	NR	NECTIN2	ENSG00000130202	3_prime_UTR_variant	1e-155	155		NA		Alzheimer's disease, family history of Alzheimerâ€™s disease	Lipid or lipoprotein measurement	19_45382034	rs6859	rs6859-?	?	A	G	0.75	0.25	0.583333	0.416667	0.861111	0.138889	A:1	G:0	NR	P-K+,,	NECTIN2
Transl Psychiatry	GWAS on family history of Alzheimer's disease.	Family history of Alzheimer's disease	up to 42,034 British ancestry individuals with parental history of Alzheimer's disease, at least 272,244 European ancestry individuals with no parental history of Alzheimer's disease	NA	19q13.32	19	44878777	NR	NECTIN2	ENSG00000130202	3_prime_UTR_variant	6e-75	74.2218		NA		family history of Alzheimerâ€™s disease	Lipid or lipoprotein measurement	19_45382034	rs6859	rs6859-?	?	A	G	0.75	0.25	0.583333	0.416667	0.861111	0.138889	A:1	G:0	NR	P-K+,,	NECTIN2
Nat Commun	Multi-ancestry sleep-by-SNP interaction analysis in 126,926 individuals reveals lipid loci stratified by sleep duration.	LDL cholesterol levels x long total sleep time interaction (2df test)	2,913 African American long sleepers, 358 Chinese ancestry long sleepers, 110 Asian ancestry long sleepers, 7,583 European ancestry long sleepers, 1,036 Hispanic/Latino long sleepers, up to 11,862 African American controls, 1,432 Chinese ancestry controls, 444 Asian ancestry controls, at least 31,744 European ancestry controls, 4,066 Hispanic/Latino controls	at least 214 African American long sleepers, 616 East Asian ancestry long sleepers, up to 6,657 European ancestry long sleepers, 2,457 Hispanic long sleepers, at least 913 African American controls, 2,517 East Asian ancestry controls, up to 26,868 European ancestry controls, 9,870 Hispanic controls	19q13.32	19	44878777	APOE	NECTIN2	ENSG00000130202	3_prime_UTR_variant	8e-30	29.0969		2.229	[1.81-2.64] unit increase	sleep duration, low density lipoprotein cholesterol measurement	Lipid or lipoprotein measurement	19_45382034	rs6859	rs6859-A	A	A	G	0.75	0.25	0.583333	0.416667	0.861111	0.138889	A:1	G:0	NR	P-K+,,	NECTIN2
Nat Commun	Multi-ancestry sleep-by-SNP interaction analysis in 126,926 individuals reveals lipid loci stratified by sleep duration.	LDL cholesterol levels x short total sleep time interaction (2df test)	2,974 African American short sleepers, 365 Chinese ancestry short sleepers, 110 Asian ancestry short sleepers, at least 8,230 European ancestry short sleepers, 1,079 Hispanic/Latino short sleepers, 11,801 African American controls, 1,425 Chinese ancestry controls, 444 Asian ancestry controls, at least 31,097 European ancestry controls, 4,023 Hispanic/Latino controls	at least 214 African American short sleepers, 629 East Asian ancestry short sleepers, up to 6,761 European ancestry short sleepers, 2,473 Hispanic short sleepers, at least 913 African American controls, 2,504 East Asian ancestry controls, up to 26,764 European ancestry controls, 9,854 Hispanic controls	19q13.32	19	44878777	APOE	NECTIN2	ENSG00000130202	3_prime_UTR_variant	4e-24	23.3979		2.122	[1.71-2.54] unit increase	sleep duration, low density lipoprotein cholesterol measurement	Neurological disorder	19_45382034	rs6859	rs6859-?	?	A	G	0.75	0.25	0.583333	0.416667	0.861111	0.138889	A:1	G:0	NR	P-K+,,	NECTIN2
BMC Med Genomics	A genome-wide association study for late-onset Alzheimer's disease using DNA pooling.	Alzheimer's disease	1,082 European ancestry cases, 1,239 European ancestry controls	1,400 controls	19q13.32	19	44878777	APOE, PVRL2, TOMM40	NECTIN2	ENSG00000130202	3_prime_UTR_variant	6e-14	13.2218		NA		Alzheimer's disease	Neurological disorder	19_45382034	rs6859	rs6859-A	A	A	G	0.75	0.25	0.583333	0.416667	0.861111	0.138889	A:1	G:0	NR	P-K+,,	NECTIN2
Arch Neurol	A comprehensive genetic association study of Alzheimer disease in African Americans.	Alzheimer's disease	513 African American cases, 496 African American controls	NA	19q13.32	19	44878777	PVRL2	NECTIN2	ENSG00000130202	3_prime_UTR_variant	5e-07	6.30103		1.58	[NR]	Alzheimer's disease	Neurological disorder	19_45382034	rs6859	rs6859-A	A	A	G	0.75	0.25	0.583333	0.416667	0.861111	0.138889	A:1	G:0	NR	P-K+,,	NECTIN2
Alzheimers Res Ther	Genome-wide analysis of genetic predisposition to Alzheimer's disease and related sex disparities.	Alzheimer's disease	952 European ancestry male cases, 1,789 European ancestry female cases, 6,337 European ancestry male controls, 8,402 European ancestry female controls	NA	19q13.32	19	44878777	PVRL2	NECTIN2	ENSG00000130202	3_prime_UTR_variant	2e-21	20.699		1.59907	[1.45-1.75]	Alzheimer's disease	Neurological disorder	19_45382034	rs6859	rs6859-A	A	A	G	0.75	0.25	0.583333	0.416667	0.861111	0.138889	A:1	G:0	0.428373	P-K+,,	NECTIN2
Alzheimers Res Ther	Genome-wide analysis of genetic predisposition to Alzheimer's disease and related sex disparities.	Alzheimer's disease	952 European ancestry male cases, 1,789 European ancestry female cases, 6,337 European ancestry male controls, 8,402 European ancestry female controls	NA	19q13.32	19	44878777	PVRL2	NECTIN2	ENSG00000130202	3_prime_UTR_variant	6e-13	12.2218	(females)	1.5703	[1.39-1.75]	Alzheimer's disease	Neurological disorder	19_45382034	rs6859	rs6859-A	A	A	G	0.75	0.25	0.583333	0.416667	0.861111	0.138889	A:1	G:0	0.42469	P-K+,,	NECTIN2
Alzheimers Res Ther	Genome-wide analysis of genetic predisposition to Alzheimer's disease and related sex disparities.	Alzheimer's disease	952 European ancestry male cases, 1,789 European ancestry female cases, 6,337 European ancestry male controls, 8,402 European ancestry female controls	NA	19q13.32	19	44878777	PVRL2	NECTIN2	ENSG00000130202	3_prime_UTR_variant	1e-09	9	(males)	1.67775	[1.42-1.94]	Alzheimer's disease	Neurological disorder	19_45382034	rs6859	rs6859-A	A	A	G	0.75	0.25	0.583333	0.416667	0.861111	0.138889	A:1	G:0	0.433641	P-K+,,	NECTIN2
PLoS Genet	Dementia revealed: novel chromosome 6 locus for late-onset Alzheimer disease provides genetic evidence for folate-pathway abnormalities.	Alzheimer's disease (late onset)	931 cases, 1,104 controls	1,338 cases, 2,003 controls	19q13.32	19	44878777	PVRL2	NECTIN2	ENSG00000130202	3_prime_UTR_variant	1e-07	7		1.41	[1.24-1.60]	Alzheimer's disease	Neurological disorder	19_45382034	rs6859	rs6859-A	A	A	G	0.75	0.25	0.583333	0.416667	0.861111	0.138889	A:1	G:0	0.46	P-K+,,	NECTIN2
Neurobiol Aging	Identification of genetic heterogeneity of Alzheimer's disease across age.	Alzheimer's disease (onset between ages 58 and 79)	7,316 European ancestry cases, 7,579 European ancestry controls	NA	19q13.32	19	44878777	NCTIN2	NECTIN2	ENSG00000130202	3_prime_UTR_variant	7e-39	38.1549		1.44	[1.36-1.52]	Alzheimer's disease	Neurological disorder	19_45382034	rs6859	rs6859-A	A	A	G	0.75	0.25	0.583333	0.416667	0.861111	0.138889	A:1	G:0	0.47	P-K+,,	NECTIN2
Nat Genet	Genome-wide meta-analysis identifies new loci and functional pathways influencing Alzheimer's disease risk.	Alzheimer's disease or family history of Alzheimer's disease	24,087 European ancestry late-onset Alzheimer's disease cases, 47,793 European ancestry individuals with family history of Alzheimer's disease, 383,378 European ancestry controls	NA	19q13.32	19	44878777	PVRL2	NECTIN2	ENSG00000130202	3_prime_UTR_variant	1e-152	152		26.3206	NR z-unit increase	Alzheimer's disease, family history of Alzheimerâ€™s disease	Neurological disorder	19_45382034	rs6859	rs6859-A	A	A	G	0.75	0.25	0.583333	0.416667	0.861111	0.138889	A:1	G:0	0.4218	P-K+,,	NECTIN2
Nat Genet	Multi-ancestry genome-wide gene-smoking interaction study of 387,272 individuals identifies new loci associated with serum lipids.	LDL cholesterol levels	up to 23,353 African ancestry individuals, 13,171 Asian ancestry individuals, up to 82,522 European ancestry individuals, 6,646 Hispanic individuals	NA	19q13.32	19	44878777		NECTIN2	ENSG00000130202	3_prime_UTR_variant	8e-37	36.0969	(EA)	2.5748	[2.18-2.97] unit increase	low density lipoprotein cholesterol measurement	Other measurement	19_45382034	rs6859	rs6859-?	?	A	G	0.75	0.25	0.583333	0.416667	0.861111	0.138889	A:1	G:0	0.4215	P-K+,,	NECTIN2
Nat Commun	Multi-ancestry GWAS of the electrocardiographic PR interval identifies 202 loci underlying cardiac conduction.	PR interval	271,570 European ancestry individuals, 8,173 African American individuals, 12,823 Hispanic/Latino individuals	NA	6p22.3	6	22569960	HDGFL1	HDGFL1, CASC15	ENSG00000112273, ENSG00000272168	synonymous_variant	6e-18	17.2218		0.61	[0.47-0.75] ms increase	PR interval	Cardiovascular measurement	6_22570189	rs6922960	rs6922960-C	C	T	C	0.0833333	0.916667	0.21875	0.78125	0.333333	0.666667	T:0.75	C:0.25	0.28	,V-K+,	HDGFL1
BMC Genet	A genome-wide association study identifies risk loci for spirometric measures among smokers of European and African ancestry.	Post bronchodilator FEV1	10,094 European ancestry current and former smoker individuals, 3,260 African American current and former smoker individuals, 178 current and former smoker individuals	NA	8q24.3	8	143919156	PLEC	PLEC	ENSG00000178209	synonymous_variant	5e-06	5.30103		0.044	NR unit increase	forced expiratory volume, response to bronchodilator	Response to drug	8_144993324	rs6984820	rs6984820-T	T	C	T	0.388889	0.611111	0.555556	0.444444	0.294118	0.705882	C:0.638889	T:0.361111	0.627	P+K-,,	PLEC
Am J Hum Genet	Leveraging Polygenic Functional Enrichment to Improve GWAS Power.	Height	approximately 458,000 European ancestry individuals	NA	8q24.12	8	120050737		DEPTOR	ENSG00000155792	3_prime_UTR_variant	6e-08	7.22185		NA		body height	Other measurement	8_121062976	rs6985424	rs6985424-?	?	C	T	0.666667	0.333333	0.794118	0.205882	0.882353	0.117647	C:-nan	T:-nan	NR	,V-K+,	DEPTOR
Circ Res	Identification of 64 Novel Genetic Loci Provides an Expanded View on the Genetic Architecture of Coronary Artery Disease.	Coronary artery disease	88,192 cases, 162,544 controls	34,541 cases, 261,984 controls	1q42.2	1	230710048	AGT	AGT	ENSG00000135744	missense_variant	2e-08	7.69897		0.036	[0.023-0.049] unit decrease	coronary artery disease	Cardiovascular disease	1_230845794	rs699	rs699-A	A	A	G	0.638889	0.361111	0.75	0.25	0.888889	0.111111	A:0.388889	G:0.611111	0.5795	,V-K+,	AGT
Nat Genet	Meta-analysis identifies common and rare variants influencing blood pressure and overlapping with metabolic trait loci.	Mean arterial pressure	120,473 European ancestry individuals, 21,503 African American individuals, 4,586 Hispanic individuals	NA	1q42.2	1	230710048	AGT	AGT	ENSG00000135744	missense_variant	4e-12	11.3979		0.328855	[0.24-0.42] unit decrease	mean arterial pressure	Other measurement	1_230845794	rs699	rs699-A	A	A	G	0.638889	0.361111	0.75	0.25	0.888889	0.111111	A:0.388889	G:0.611111	0.481225	,V-K+,	AGT
Nat Genet	Trans-ethnic association study of blood pressure determinants in over 750,000 individuals.	Systolic blood pressure	365,998 European ancestry individuals, 63,490 African ancestry individuals, 22,802 Hispanic individuals, 4,792 Asian ancestry individuals, 2,695 Native American ancestry individuals	299,024 European ancestry individuals, 17,277 individuals	1q42.2	1	230710048	AGT	AGT	ENSG00000135744	missense_variant	6e-26	25.2218		0.2918	[0.24-0.35] mmHg decrease	systolic blood pressure	Other measurement	1_230845794	rs699	rs699-A	A	A	G	0.638889	0.361111	0.75	0.25	0.888889	0.111111	A:0.388889	G:0.611111	0.5711	,V-K+,	AGT
Hum Mol Genet	Association analyses of East Asian individuals and trans-ancestry analyses with European individuals reveal new loci associated with cholesterol and triglyceride levels.	HDL cholesterol levels	34,930 East Asian ancestry individuals, 187,167 European ancestry individuals	8,741 Chinese ancestry individuals	7p22.1	7	6409641	DAGLB	DAGLB	ENSG00000164535	3_prime_UTR_variant	1e-14	14	(Trans-ethnic initial)	0.0243	[0.018-0.031] unit decrease (EA Beta values)	high density lipoprotein cholesterol measurement	Lipid or lipoprotein measurement	7_6449272	rs702485	rs702485-A	A	A	G	0.777778	0.222222	0.5	0.5	0.583333	0.416667	A:0	G:1	0.55	,,V+P-	DAGLB
Nat Genet	A large electronic-health-record-based genome-wide study of serum lipids.	High density lipoprotein cholesterol levels	76,627 European ancestry individuals, 7,795 Hispanic individuals, 6,855 East Asian ancestry individuals, 2,958 African American individuals, 439 South Asian ancestry individuals	NA	7p22.1	7	6409641	NR	DAGLB	ENSG00000164535	3_prime_UTR_variant	4e-07	6.39794	(EA)	0.019	unit decrease	high density lipoprotein cholesterol measurement	Lipid or lipoprotein measurement	7_6449272	rs702485	rs702485-A	A	A	G	0.777778	0.222222	0.5	0.5	0.583333	0.416667	A:0	G:1	0.555	,,V+P-	DAGLB
Nat Genet	A large electronic-health-record-based genome-wide study of serum lipids.	High density lipoprotein cholesterol levels	76,627 European ancestry individuals, 7,795 Hispanic individuals, 6,855 East Asian ancestry individuals, 2,958 African American individuals, 439 South Asian ancestry individuals	NA	7p22.1	7	6409641	NR	DAGLB	ENSG00000164535	3_prime_UTR_variant	4e-09	8.39794		0.021	unit decrease	high density lipoprotein cholesterol measurement	Lipid or lipoprotein measurement	7_6449272	rs702485	rs702485-A	A	A	G	0.777778	0.222222	0.5	0.5	0.583333	0.416667	A:0	G:1	NR	,,V+P-	DAGLB
Nat Genet	Discovery and refinement of loci associated with lipid levels.	HDL cholesterol	94,595 European ancestry individuals	93,982 European ancestry individuals	7p22.1	7	6409641	DAGLB	DAGLB	ENSG00000164535	3_prime_UTR_variant	6e-12	11.2218		0.024	[NR] unit increase	high density lipoprotein cholesterol measurement	Lipid or lipoprotein measurement	7_6449272	rs702485	rs702485-G	G	A	G	0.777778	0.222222	0.5	0.5	0.583333	0.416667	A:0	G:1	0.45	,,V+P-	DAGLB
Arthritis Rheumatol	Identification of a Systemic Lupus Erythematosus Risk Locus Spanning ATG16L2, FCHSD2, and P2RY2 in Koreans.	Systemic lupus erythematosus	1,174 Korean ancestry cases, 4,246 Korean ancestry controls	739 Korean ancestry cases, 677 Chinese ancestry cases, 436 Korean ancestry controls, 709 Chinese ancestry controls	10q11.23	10	48817351	WDFY4	WDFY4	ENSG00000128815	missense_variant	2e-09	8.69897		1.33	[1.21-1.46]	systemic lupus erythematosus	Immune system disorder	10_50025396	rs7097397	rs7097397-?	?	G	A	0.277778	0.722222	0.472222	0.527778	0.222222	0.777778	G:0.611111	A:0.388889	NR	P+K-,,	WDFY4
Nat Genet	Genome-wide association meta-analysis in Chinese and European individuals identifies ten new loci associated with systemic lupus erythematosus.	Systemic lupus erythematosus	1,659 Chinese ancestry cases, 3,398 Chinese ancestry controls, 4,036 European ancestry cases, 6,959 European ancestry controls	3,043 Chinese ancestry cases, 5,074 Chinese ancestry controls, 2,643 European ancestry cases, 9,032 European ancestry controls	10q11.23	10	48817351	WDFY4	WDFY4	ENSG00000128815	missense_variant	9e-11	10.0458	(EA)	1.22	[NR]	systemic lupus erythematosus	Immune system disorder	10_50025396	rs7097397	rs7097397-?	?	G	A	0.277778	0.722222	0.472222	0.527778	0.222222	0.777778	G:0.611111	A:0.388889	0.383	P+K-,,	WDFY4
Nat Genet	Genome-wide association meta-analysis in Chinese and European individuals identifies ten new loci associated with systemic lupus erythematosus.	Systemic lupus erythematosus	1,659 Chinese ancestry cases, 3,398 Chinese ancestry controls, 4,036 European ancestry cases, 6,959 European ancestry controls	3,043 Chinese ancestry cases, 5,074 Chinese ancestry controls, 2,643 European ancestry cases, 9,032 European ancestry controls	10q11.23	10	48817351	WDFY4	WDFY4	ENSG00000128815	missense_variant	5e-07	6.30103	(Chinese)	1.27	[NR]	systemic lupus erythematosus	Immune system disorder	10_50025396	rs7097397	rs7097397-?	?	G	A	0.277778	0.722222	0.472222	0.527778	0.222222	0.777778	G:0.611111	A:0.388889	0.694	P+K-,,	WDFY4
Nat Genet	Genetic association analyses implicate aberrant regulation of innate and adaptive immunity genes in the pathogenesis of systemic lupus erythematosus.	Systemic lupus erythematosus	5,201 European ancestry cases, 9,066 European ancestry controls	NA	10q11.23	10	48817351	WDFY4	WDFY4	ENSG00000128815	missense_variant	9e-12	11.0458		1.2	[NR]	systemic lupus erythematosus	Immune system disorder	10_50025396	rs7097397	rs7097397-G	G	G	A	0.277778	0.722222	0.472222	0.527778	0.222222	0.777778	G:0.611111	A:0.388889		P+K-,,	WDFY4
PLoS Genet	Genome-wide association study in Asian populations identifies variants in ETS1 and WDFY4 associated with systemic lupus erythematosus.	Systemic lupus erythematosus	314 Chinese ancestry cases, 1,484 Chinese ancestry controls	2,630 Chinese ancestry cases, 2,155 Chinese ancestry controls, 314 Thai ancestry cases, 519 Thai ancestry controls	10q11.23	10	48817351	WDFY4	WDFY4	ENSG00000128815	missense_variant	8e-12	11.0969		1.3	[1.21-1.40]	systemic lupus erythematosus	Immune system disorder	10_50025396	rs7097397	rs7097397-G	G	G	A	0.277778	0.722222	0.472222	0.527778	0.222222	0.777778	G:0.611111	A:0.388889	0.28	P+K-,,	WDFY4
Am J Hum Genet	Leveraging Polygenic Functional Enrichment to Improve GWAS Power.	Height	approximately 458,000 European ancestry individuals	NA	11p15.5	11	2675514		KCNQ1OT1, KCNQ1	ENSG00000269821, ENSG00000053918	non_coding_transcript_exon_variant	9e-10	9.04576		NA		body height	Other measurement	11_2696744	rs7128926	rs7128926-?	?	A	G	0.416667	0.583333	0.333333	0.666667	0.176471	0.823529	A:1	G:0	NR	,V+K-,	KCNQ1OT1
Nat Commun	Characterizing rare and low-frequency height-associated variants in the Japanese population.	Height	159,095 Japanese ancestry individuals	32,692 Japanese ancestry individuals	14q32.12	14	92939887	ITPK1	ITPK1, ITPK1	ENSG00000100605, ENSG00000274958	3_prime_UTR_variant	2e-12	11.699		0.0365274	[0.026-0.047] unit increase	body height	Other measurement	14_93406232	rs7156335	rs7156335-?	?	T	C	0.0555556	0.944444	0.222222	0.777778	0	1	T:1	C:0	NR	P+K-,,	ITPK1
Am J Hum Genet	Leveraging Polygenic Functional Enrichment to Improve GWAS Power.	Height	approximately 458,000 European ancestry individuals	NA	14q32.12	14	92939887		ITPK1, ITPK1	ENSG00000100605, ENSG00000274958	3_prime_UTR_variant	2e-28	27.699		NA		body height	Other measurement	14_93406232	rs7156335	rs7156335-?	?	T	C	0.0555556	0.944444	0.222222	0.777778	0	1	T:1	C:0	NR	P+K-,,	ITPK1
Nature	Host-microbe interactions have shaped the genetic architecture of inflammatory bowel disease.	Inflammatory bowel disease	12,924 European ancestry cases, 21,442 European ancestry controls	25,683 European ancestry cases, 17,015 European ancestry controls	18q22.2	18	69863203	CD226	CD226	ENSG00000150637	3_prime_UTR_variant	5e-09	8.30103		1.077	[1.046-1.108]	inflammatory bowel disease	Digestive system disorder	18_67530439	rs727088	rs727088-G	G	G	A	0.323529	0.676471	0.638889	0.361111	0.558824	0.441176	G:0.75	A:0.25	0.484	,,V-P+	CD226
Nat Genet	Association analyses identify 38 susceptibility loci for inflammatory bowel disease and highlight shared genetic risk across populations.	Ulcerative colitis	6,968 European ancestry cases, 20,464 European ancestry controls	10,679 European ancestry cases, 26,715 European ancestry controls, 397 Iranian ancestry cases, 342 Iranian ancestry controls, 1,239 Indian ancestry cases, 990 Indian ancestry controls, 1,134 East Asian ancestry cases, 3,719 East Asian ancestry controls	18q22.2	18	69863203	NR	CD226	ENSG00000150637	3_prime_UTR_variant	1e-06	6	(EA)	1.06376	[1.04-1.09]	ulcerative colitis	Immune system disorder	18_67530439	rs727088	rs727088-G	G	G	A	0.323529	0.676471	0.638889	0.361111	0.558824	0.441176	G:0.75	A:0.25	0.4822	,,V-P+	CD226
Alzheimers Dement	Genome-wide association study of rate of cognitive decline in Alzheimer's disease patients identifies novel genes and pathways.	Rate of cognitive decline in Alzheimer's disease	3,946 European ancestry cases	NA	11q24.2	11	125791197	NR	PATE3	ENSG00000236027	3_prime_UTR_variant	8e-06	5.09691	(GEE model)	0.7973	[0.45-1.15] unit decrease	Alzheimer's disease, cognitive decline measurement	Neurological disorder	11_125661092	rs73026046	rs73026046-C	C	C	T	0	1	0.0277778	0.972222	0.194444	0.805556	C:1	T:0	NR	,V-K+,	PATE3
PLoS Med	Evaluating the relationship between circulating lipoprotein lipids and apolipoproteins with risk of coronary heart disease: A multivariable Mendelian randomisation analysis.	Triglyceride levels	441,016 European ancestry individuals	NA	13q34	13	113821971	GAS6	GAS6, GAS6-AS1	ENSG00000183087, ENSG00000233695	synonymous_variant	6e-09	8.22185		0.0137859	[0.0091-0.0184] unit decrease	triglyceride measurement	Lipid or lipoprotein measurement	13_114524944	rs7400002	rs7400002-A	A	A	G	0.416667	0.583333	0.46875	0.53125	0.733333	0.266667	A:0.5	G:0.5	0.769388	P-K+,V-K+,	GAS6
Am J Hum Genet	Leveraging Polygenic Functional Enrichment to Improve GWAS Power.	Height	approximately 458,000 European ancestry individuals	NA	1q21.3	1	155033974		DCST1	ENSG00000163357	splice_region_variant	1e-32	32		NA		body height	Other measurement	1_155006450	rs74520550	rs74520550-?	?	C	A	0.0833333	0.916667	0.147059	0.852941	0	1	C:0.972222	A:0.0277778	NR	P+K-,,	DCST1
Nat Commun	Bivariate genome-wide association meta-analysis of pediatric musculoskeletal traits reveals pleiotropic effects at the SREBF1/TOM1L2 locus.	TB-LM or TBLH-BMD (pleiotropy)	8,327 European ancestry individuals, 2,087 individuals	NA	17p11.2	17	17847593	SREBF1, C17orf39, TOM1L2, ATAPF2	TOM1L2	ENSG00000175662	3_prime_UTR_variant	1e-10	10		NA		bone density, lean body mass	Other measurement	17_17750907	rs7501812	rs7501812-G	G	G	A	0.25	0.75	0.111111	0.888889	0.333333	0.666667	G:0.857143	A:0.142857	0.41	P-K+,,	TOM1L2
Am J Hum Genet	Leveraging Polygenic Functional Enrichment to Improve GWAS Power.	Lung function (FEV1/FVC)	approximately 370,000 European ancestry individuals	NA	1p36.32	1	2512975		PANK4, PANK4	ENSG00000273494, ENSG00000157881	missense_variant	6e-11	10.2218		NA		FEV/FEC ratio	Body measurement	1_2444414	rs7535528	rs7535528-G	G	G	A	0.305556	0.694444	0.277778	0.722222	0.0833333	0.916667	G:0.777778	A:0.222222	NR	,V+K-,	PANK4
Genetics	A Large Multi-ethnic Genome-Wide Association Study of Adult Body Mass Index Identifies Novel Loci.	Body mass index	315,347 European ancestry individuals, 8,322 Hispanic/Latino individuals, 7,290 East Asian ancestry individuals, 3,069 African American individuals, 459 South Asian ancestry individuals	431,743 European ancestry individuals, 9,275 South Asian ancestry individuals, 8,261 African British individuals, 1,822 East Asian ancestry individuals, 7,620 individuals	1p36.32	1	2512975	NR	PANK4, PANK4	ENSG00000273494, ENSG00000157881	missense_variant	1e-06	6		0.017	[NR] unit increase	body mass index	Body measurement	1_2444414	rs7535528	rs7535528-A	A	G	A	0.305556	0.694444	0.277778	0.722222	0.0833333	0.916667	G:0.777778	A:0.222222	NR	,V+K-,	PANK4
PLoS Genet	The Influence of Age and Sex on Genetic Associations with Adult Body Size and Shape: A Large-Scale Genome-Wide Interaction Study.	Body mass index	up to 309,889 European ancestry individuals	NA	1p36.32	1	2512975	GABRD, C1orf86, MORN1, PLCH2, MMEL1, ACTRT2, PRKCZ, SKI, RER1, TTC34, LOC100129534, HES5, PEX10, LOC115110, LOC100133445, TNFRSF14, FAM213B	PANK4, PANK4	ENSG00000273494, ENSG00000157881	missense_variant	4e-08	7.39794		0.018896	unit decrease	body mass index	Other measurement	1_2444414	rs7535528	rs7535528-?	?	G	A	0.305556	0.694444	0.277778	0.722222	0.0833333	0.916667	G:0.777778	A:0.222222	0.369822	,V+K-,	PANK4
Nat Commun	Item-level analyses reveal genetic heterogeneity in neuroticism.	Irritable mood	366,726 European ancestry individuals	NA	1p36.32	1	2512975	PLCH2	PANK4, PANK4	ENSG00000273494, ENSG00000157881	missense_variant	2e-08	7.69897		5.62	z score increase	irritability measurement	Other measurement	1_2444414	rs7535528	rs7535528-A	A	G	A	0.305556	0.694444	0.277778	0.722222	0.0833333	0.916667	G:0.777778	A:0.222222	0.362619	,V+K-,	PANK4
Cell	Trans-ethnic and Ancestry-Specific Blood-Cell Genetics in 746,667 Individuals from 5 Global Populations.	Red blood cell count	727,624 African American or Afro-Caribbean, African ancestry, European ancestry, East Asian ancestry, Hispanic or Latin American and South Asian ancestry individuals	NA	17q12	17	39253612	NR	FBXL20	ENSG00000108306	3_prime_UTR_variant	3e-46	45.5229		NA		red blood cell density measurement	Hematological measurement	17_37409865	rs755500	rs755500-A	A	G	A	0.972222	0.027778	0.75	0.25	0.888889	0.111111	G:0.333333	A:0.666667	0.752272	,,V+P-	FBXL20
PLoS One	Meta-GWAS and Meta-Analysis of Exome Array Studies Do Not Reveal Genetic Determinants of Serum Hepcidin.	Hepcidin/ferritin ratio	1495 European ancestry individuals without iron deficiency or clinical inflammation, 324 European ancestry individuals, 1206 Val Borbera (founder/genetic isolated) individuals without iron deficiency or clinical inflammation, 274 Val Borbera (founder/genetic isolated) individuals, 2,695 European ancestry individuals without iron deficiency or clinical inflammation, 207 individuals	NA	2p16.3	2	48595401	STON1, GTF2A1L	STON1, STON1-GTF2A1L	ENSG00000243244, ENSG00000068781	3_prime_UTR_variant	5e-06	5.30103		0.1831	[0.1-0.26] unit decrease	hepcidin:ferritin ratio	Other measurement	2_48822540	rs7574549	rs7574549-T	T	T	C	0.0833333	0.916667	0	1	0.133333	0.866667	T:0.941176	C:0.0588235	0.9385	P-K+,,	STON1
Transl Psychiatry	Genome-wide association study of behavioural and psychiatric features in human prion disease.	Mood disorder in prion disease	Up to 170 cases	NA	20p12.1	20	14329306	FLRT3	MACROD2, FLRT3	ENSG00000172264, ENSG00000125848	5_prime_UTR_variant	7e-06	5.1549		2.86	[1.82-4.55]	prion disease, mood disorder	Neurological disorder	20_14309952	rs761998	rs761998-?	?	A	G	0.357143	0.642857	0.0714286	0.928571	0.269231	0.730769	A:1	G:0	0.352	,,V+P-	FLRT3
PLoS Genet	Evaluation and application of summary statistic imputation to discover new height-associated loci.	Height	253,288 European ancestry individuals	336,474 European ancestry individuals	1q21.3	1	155033975	DCST1	DCST1	ENSG00000163357	5_prime_UTR_variant	3e-16	15.5229		0.0141096	unit increase	body height	Other measurement	1_155006451	rs76306191	rs76306191-G	G	C	G	0.0833333	0.916667	0.147059	0.852941	0	1	C:0.972222	G:0.0277778	0.202989	P+K-,,	DCST1
Nat Genet	Large-scale genomic analyses link reproductive aging to hypothalamic signaling, breast cancer susceptibility and BRCA1-mediated DNA repair.	Menopause (age at onset)	up to 69,626 European ancestry women	NA	22q13.1	22	38483935	DMC1, DDX17	DDX17	ENSG00000100201	3_prime_UTR_variant	2e-13	12.699		0.16	[0.12-0.2] years decrease	age at menopause	Other measurement	22_38879940	rs763121	rs763121-G	G	A	G	0.194444	0.805556	0.222222	0.777778	0.472222	0.527778	A:0.75	G:0.25	0.36	P-K+,V-K+,	DDX17
Nat Genet	Robust associations of four new chromosome regions from genome-wide analyses of type 1 diabetes.	Type 1 diabetes	2,000 European ancestry cases, 3,000 European ancestry controls	2,997 European ancestry trios, 4,000 European ancestry cases, 5,000 European ancestry controls	18q22.2	18	69864406	CD226	CD226	ENSG00000150637	missense_variant	1e-08	8		1.16	[1.10-1.22]	type I diabetes mellitus	Immune system disorder	18_67531642	rs763361	rs763361-T	T	T	C	0.333333	0.666667	0.666667	0.333333	0.558824	0.441176	T:0.444444	C:0.555556	0.47	,,V-P+	CD226
Nature	FLT3 stop mutation increases FLT3 ligand level and risk of autoimmune thyroid disease.	Autoimmune thyroid disease	30,234 European ancestry cases, 724,172 European ancestry controls	NA	18q22.2	18	69864406	CD226	CD226	ENSG00000150637	missense_variant	5e-11	10.301		1.06	[NR]	autoimmune thyroid disease	Metabolic disorder	18_67531642	rs763361	rs763361-A	A	T	C	0.333333	0.666667	0.666667	0.333333	0.558824	0.441176	T:0.444444	C:0.555556	0.478	,,V-P+	CD226
PLoS Genet	Genome-wide association analysis of autoantibody positivity in type 1 diabetes cases.	Type 1 diabetes	8,506 European ancestry cases, up to 10,596 European ancestry controls	NA	18q22.2	18	69864406	CD226	CD226	ENSG00000150637	missense_variant	1e-09	9		1.12	[NR]	type I diabetes mellitus	Metabolic disorder	18_67531642	rs763361	rs763361-C	C	T	C	0.333333	0.666667	0.666667	0.333333	0.558824	0.441176	T:0.444444	C:0.555556	NR	,,V-P+	CD226
Cell Metab	A genome-wide association study of the human metabolome in a community-based cohort.	Metabolite levels	2,076 European ancestry individuals	NA	3q29	3	196711955	PIGX	CEP19, PIGX	ENSG00000174007, ENSG00000163964	5_prime_UTR_variant	5e-06	5.30103	(TAG 54:4)	0.351992	[0.2-0.5] unit decrease	triacylglycerol 54:4 measurement	Other trait	3_196438826	rs7639719	rs7639719-?	?	G	T	0.305556	0.694444	0.194444	0.805556	0.0588235	0.941176	G:0.777778	T:0.222222	NR	,V+K-,	CEP19
Am J Hum Genet	Leveraging Polygenic Functional Enrichment to Improve GWAS Power.	Red cell distribution width	approximately 445,000 European ancestry individuals	NA	19p13.3	19	5844526		FUT3	ENSG00000171124	missense_variant	3e-08	7.52288		NA		red blood cell distribution width	Hematological measurement	19_5844537	rs778986	rs778986-?	?	A	G	0.944444	0.055556	0.638889	0.361111	0.805556	0.194444	A:0.138889	G:0.861111	NR	,,V+P-	FUT3
Nat Commun	Connecting genetic risk to disease end points through the human blood plasma proteome.	Blood protein levels	997 European ancestry individuals	338 Arab, South Asian and Filipino ancestry individuals	19p13.3	19	5844526	FUT3, AC024592.9, FUT6	FUT3	ENSG00000171124	missense_variant	9e-73	72.0458	(Galactoside 3(4)-L-fucosyltransferase)	0.9298	[0.84-1.02] unit decrease	galactoside 34-L-fucosyltransferase measurement	Other measurement	19_5844537	rs778986	rs778986-A	A	A	G	0.944444	0.055556	0.638889	0.361111	0.805556	0.194444	A:0.138889	G:0.861111	0.204317	,,V+P-	FUT3
Nat Genet	Refining the accuracy of validated target identification through coding variant fine-mapping in type 2 diabetes.	Type 2 diabetes	48,286 European ancestry cases, 250,671 European ancestry controls, 33,126 African American, East Asian, Hispanic/Latino or South Asian cases, 120,161 African American, East Asian, Hispanic/Latino or South Asian controls	NA	17p13.2	17	4044350	ZZEF1	ZZEF1	ENSG00000074755	missense_variant	8e-11	10.0969		1.04	[1.03-1.05]	type II diabetes mellitus	Metabolic disorder	17_3947644	rs781831	rs781831-C	C	T	C	0.25	0.75	0.388889	0.611111	0.5625	0.4375	T:0.833333	C:0.166667	0.422	,V-K+,	ZZEF1
Nat Genet	Refining the accuracy of validated target identification through coding variant fine-mapping in type 2 diabetes.	Type 2 diabetes (adjusted for BMI)	48,286 European ancestry cases, 250,671 European ancestry controls, 33,126 African American, East Asian, Hispanic/Latino or South Asian cases, 120,161 African American, East Asian, Hispanic/Latino or South Asian controls	NA	17p13.2	17	4044350	ZZEF1	ZZEF1	ENSG00000074755	missense_variant	2e-07	6.69897		1.03	[1.02-1.05]	type II diabetes mellitus	Metabolic disorder	17_3947644	rs781831	rs781831-C	C	T	C	0.25	0.75	0.388889	0.611111	0.5625	0.4375	T:0.833333	C:0.166667	0.422	,V-K+,	ZZEF1
Nat Genet	Refining the accuracy of validated target identification through coding variant fine-mapping in type 2 diabetes.	Type 2 diabetes	up to 48,286 European ancestry cases, up to 250,671 European ancestry controls	NA	17p13.2	17	4049808	ZZEF1	ZZEF1	ENSG00000074755	missense_variant	9e-11	10.0458		1.05	[1.03-1.07]	type II diabetes mellitus	Metabolic disorder	17_3953102	rs781852	rs781852-G	G	A	G	0.25	0.75	0.388889	0.611111	0.527778	0.472222	A:0.833333	G:0.166667	0.387	,V-K+,	ZZEF1
Nat Genet	Refining the accuracy of validated target identification through coding variant fine-mapping in type 2 diabetes.	Type 2 diabetes (adjusted for BMI)	up to 48,286 European ancestry cases, up to 250,671 European ancestry controls	NA	17p13.2	17	4049808	ZZEF1	ZZEF1	ENSG00000074755	missense_variant	8e-09	8.09691		1.04	[1.03-1.06]	type II diabetes mellitus	Metabolic disorder	17_3953102	rs781852	rs781852-G	G	A	G	0.25	0.75	0.388889	0.611111	0.527778	0.472222	A:0.833333	G:0.166667	0.387	,V-K+,	ZZEF1
Nat Commun	Characterizing rare and low-frequency height-associated variants in the Japanese population.	Height	159,095 Japanese ancestry individuals	32,692 Japanese ancestry individuals	8p21.1	8	27772635	CCDC25	CCDC25, ESCO2	ENSG00000147419, ENSG00000171320	5_prime_UTR_variant	1e-11	11		0.0245452	[0.017-0.032] unit decrease	body height	Other measurement	8_27630152	rs7842666	rs7842666-?	?	G	A	0.75	0.25	0.441176	0.558824	0.441176	0.558824	G:0.444444	A:0.555556	NR	,V+K-,V+P-	CCDC25
Cell Metab	A genome-wide association study of the human metabolome in a community-based cohort.	Metabolite levels	2,076 European ancestry individuals	NA	4p14	4	40119942	RHOH	N4BP2	ENSG00000078177	missense_variant	1e-06	6	(thiamine)	0.192425	[0.12-0.27] unit decrease	thiamine measurement	Other trait	4_40121562	rs794001	rs794001-?	?	G	A	0.875	0.125	0.970588	0.029412	0.75	0.25	G:0.0833333	A:0.916667	NR	P+K-,,	N4BP2
Am J Hum Genet	Leveraging Polygenic Functional Enrichment to Improve GWAS Power.	Height	approximately 458,000 European ancestry individuals	NA	13q34	13	114236830		CDC16	ENSG00000130177	missense_variant	3e-42	41.5229		NA		body height	Other measurement	13_115002305	rs8002514	rs8002514-?	?	G	A	0.25	0.75	0.472222	0.527778	0.222222	0.777778	G:0.611111	A:0.388889	NR	P+K-,,	CDC16
Nature	Association analysis identifies 65 new breast cancer risk loci.	Breast cancer	76,192 European ancestry cases, 63,082 European ancestry controls	46,785 European ancestry cases, 42,892 European ancestry controls, 14,068 East Asian ancestry cases, 13,104 East Asian ancestry controls	16q22.2	16	71475893	NR	AC010547.4, ZNF19	ENSG00000261611, ENSG00000157429	missense_variant	3e-06	5.52288	(EA)	0.0315	[0.018-0.045] unit decrease	breast carcinoma	Cancer	16_71509796	rs8050871	rs8050871-G	G	C	G	0.944444	0.055556	0.676471	0.323529	0.861111	0.138889	C:0.222222	G:0.777778	0.6727	,,V+P-	ZNF19
Cell	Trans-ethnic and Ancestry-Specific Blood-Cell Genetics in 746,667 Individuals from 5 Global Populations.	Red cell distribution width	563,352 African American or Afro-Caribbean, African ancestry, European ancestry, East Asian ancestry, Hispanic or Latin American and South Asian ancestry individuals	NA	17q12	17	35548243	NR	SLFN14	ENSG00000236320	missense_variant	1e-36	36		NA		red blood cell distribution width	Hematological measurement	17_33875262	rs8073060	rs8073060-T	T	T	A	0.147059	0.852941	0.444444	0.555556	0.352941	0.647059	T:0.555556	A:0.444444	0.700205	,,V-P+	SLFN14
Cell	The Allelic Landscape of Human Blood Cell Trait Variation and Links to Common Complex Disease.	Immature fraction of reticulocytes	170,548 European ancestry individuals	NA	17q12	17	35548243	SLFN14	SLFN14	ENSG00000236320	missense_variant	1e-10	10		0.0252668	[0.018-0.033] unit decrease	reticulocyte count	Hematological measurement	17_33875262	rs8073060	rs8073060-A	A	T	A	0.147059	0.852941	0.444444	0.555556	0.352941	0.647059	T:0.555556	A:0.444444	0.2902	,,V-P+	SLFN14
Cell	The Allelic Landscape of Human Blood Cell Trait Variation and Links to Common Complex Disease.	Platelet count	166,066 European ancestry individuals	NA	17q12	17	35548243	SLFN14	SLFN14	ENSG00000236320	missense_variant	9e-14	13.0458		0.0299523	[0.022-0.038] unit increase	platelet count	Hematological measurement	17_33875262	rs8073060	rs8073060-A	A	T	A	0.147059	0.852941	0.444444	0.555556	0.352941	0.647059	T:0.555556	A:0.444444	0.2908	,,V-P+	SLFN14
Cell	The Allelic Landscape of Human Blood Cell Trait Variation and Links to Common Complex Disease.	Platelet distribution width	164,433 European ancestry individuals	NA	17q12	17	35548243	SLFN14	SLFN14	ENSG00000236320	missense_variant	6e-48	47.2218		0.057602	[0.05-0.065] unit decrease	platelet component distribution width	Hematological measurement	17_33875262	rs8073060	rs8073060-A	A	T	A	0.147059	0.852941	0.444444	0.555556	0.352941	0.647059	T:0.555556	A:0.444444	0.291	,,V-P+	SLFN14
Nat Commun	Genome-wide association and HLA region fine-mapping studies identify susceptibility loci for multiple common infections.	Yeast infection	52,218 European ancestry cases, 10,235 European ancestry controls	NA	6q23.3	6	138091475	NR	PERP	ENSG00000112378	3_prime_UTR_variant	1e-06	6		0.0308	[0.018-0.043] unit increase	susceptibility to vaginal yeast infection measurement	Other measurement	6_138412612	rs8085	rs8085-?	?	A	G	0.34375	0.65625	0.823529	0.176471	0.692308	0.307692	A:0.5	G:0.5	NR	,V-K+,V-P+	PERP
Hum Mol Genet	A meta-analysis of genome-wide association studies of breast cancer identifies two novel susceptibility loci at 6q14 and 20q11.	Breast cancer	3,666 European ancestry cases, 28,864 European ancestry controls, 1,004 African American cases, 2,744 African American controls	562 European ancestry cases, 6,410 European ancestry controls, 84 Japanese ancestry cases, 830 Japanese ancestry controls, 300 Latino cases, 1,164 Latino controls	19p13.11	19	17282085	NR	AC010463.1, ANKLE1, USHBP1	ENSG00000269307, ENSG00000160117, ENSG00000130307	missense_variant	4e-08	7.39794		1.14	[NR]	breast carcinoma	Cancer	19_17392894	rs8100241	rs8100241-G	G	G	A	0.611111	0.388889	0.441176	0.558824	0.28125	0.71875	G:0.472222	A:0.527778	NR	,V+K-,	ANKLE1
Nature	Genomic atlas of the human plasma proteome.	Blood protein levels	3,301 European ancestry individuals	NA	19p13.3	19	5844638	NR	FUT3	ENSG00000171124	missense_variant	5e-196	195.301	(Galactoside 3(4)-L-fucosyltransferase, FUT3.4548.4.2)	0.85	[0.79-0.91] unit increase	blood protein measurement	Other measurement	19_5844649	rs812936	rs812936-A	A	G	A	0.944444	0.055556	0.638889	0.361111	0.805556	0.194444	G:0.138889	A:0.861111	0.815	,,V+P-	FUT3
Am J Hum Genet	Loci related to metabolic-syndrome pathways including LEPR,HNF1A, IL6R, and GCKR associate with plasma C-reactive protein: the Women's Genome Health Study.	C-reactive protein	6,345 European ancestry female individuals	NA	1q21.3	1	154454494	IL6R	IL6R	ENSG00000160712	missense_variant	2e-08	7.69897		0.1	[NR] mg/dl decrease	C-reactive protein measurement	Hematological measurement	1_154426970	rs8192284	rs8192284-?	?	A	C	#N/A	#N/A	#N/A	#N/A	#N/A	#N/A	A:0.75	C:0.25	NR	,,V-P+	IL6R
PLoS One	Comparison of HapMap and 1000 Genomes Reference Panels in a Large-Scale Genome-Wide Association Study.	Fibrinogen levels	91,953 European ancestry individuals (imputed to HapMap)		1q21.3	1	154454494	IL6R	IL6R	ENSG00000160712	missense_variant	9e-29	28.0458		0.0115	unit increase	fibrinogen measurement	Hematological measurement	1_154426970	rs8192284	rs8192284-C	C	A	C	#N/A	#N/A	#N/A	#N/A	#N/A	#N/A	A:0.75	C:0.25	NR	,,V-P+	IL6R
Nat Genet	High-density genetic mapping identifies new susceptibility loci for rheumatoid arthritis.	Rheumatoid arthritis	up to 13,838 European ancestry cases, up to 33,742 European ancestry controls	NA	1q21.3	1	154454494	IL6R	IL6R	ENSG00000160712	missense_variant	1e-08	8		1.11483		rheumatoid arthritis	Immune system disorder	1_154426970	rs8192284	rs8192284-?	?	A	C	#N/A	#N/A	#N/A	#N/A	#N/A	#N/A	A:0.75	C:0.25	0.58	,,V-P+	IL6R
Nat Genet	High-density genetic mapping identifies new susceptibility loci for rheumatoid arthritis.	Rheumatoid arthritis (ACPA-positive)	up to 9,585 European ancestry cases, up to 33,742 European ancestry controls	NA	1q21.3	1	154454494	IL6R	IL6R	ENSG00000160712	missense_variant	2e-07	6.69897		1.12322		rheumatoid arthritis	Immune system disorder	1_154426970	rs8192284	rs8192284-?	?	A	C	#N/A	#N/A	#N/A	#N/A	#N/A	#N/A	A:0.75	C:0.25	0.58	,,V-P+	IL6R
Circ Cardiovasc Genet	Novel loci, including those related to Crohn disease, psoriasis, and inflammation, identified in a genome-wide association study of fibrinogen in 17 686 women: the Women's Genome Health Study.	Fibrinogen	17,686 European ancestry female individuals	NA	1q21.3	1	154454494	IL6R	IL6R	ENSG00000160712	missense_variant	2e-11	10.699		5.3	[NR] mg/dl decrease	fibrinogen measurement	Inflammatory measurement	1_154426970	rs8192284	rs8192284-?	?	A	C	#N/A	#N/A	#N/A	#N/A	#N/A	#N/A	A:0.75	C:0.25	0.4	,,V-P+	IL6R
Nat Genet	Discovery of 318 new risk loci for type 2 diabetes and related vascular outcomes among 1.4 million participants in a multi-ancestry meta-analysis.	Type 2 diabetes	148,726 European ancestry cases, 965,732 European ancestry controls	NA	10q22.1	10	70888579	NR	PCBD1 - AC073176.2		TF_binding_site_variant	4e-10	9.39794		0.0365	[0.025-0.048] unit decrease	type II diabetes mellitus	Metabolic disorder	10_72648336	rs827237	rs827237-C	C	C	T	0	1	0.277778	0.722222	0.0555556	0.944444	C:0.875	T:0.125	0.795	,,V-P+	PCBD1
Nat Genet	Discovery of 318 new risk loci for type 2 diabetes and related vascular outcomes among 1.4 million participants in a multi-ancestry meta-analysis.	Type 2 diabetes	148,726 European ancestry cases, 24,646 African American cases, 8,616 Hispanic cases, 46,511 Asian ancestry cases, 965,732 European ancestry controls, 31,446 African American controls, 11,829 Hispanic controls, 169,776 Asian ancestry controls	NA	10q22.1	10	70888579	NR	PCBD1 - AC073176.2		TF_binding_site_variant	3e-08	7.52288		0.0294	[0.019-0.04] unit decrease	type II diabetes mellitus	Metabolic disorder	10_72648336	rs827237	rs827237-C	C	C	T	0	1	0.277778	0.722222	0.0555556	0.944444	C:0.875	T:0.125	0.8128	,,V-P+	PCBD1
Am J Hum Genet	Leveraging Polygenic Functional Enrichment to Improve GWAS Power.	Mean corpuscular hemoglobin	approximately 443,000 European ancestry individuals	NA	11q13.2	11	66532044		AP002748.5, BBS1, ZDHHC24	ENSG00000256349, ENSG00000174483, ENSG00000174165	3_prime_UTR_variant	7e-17	16.1549		NA		mean corpuscular hemoglobin	Hematological measurement	11_66299515	rs8432	rs8432-?	?	A	G	0.333333	0.666667	0.472222	0.527778	0.166667	0.833333	A:0.5	G:0.5	NR	P+K-,,	BBS1
Hum Mol Genet	Assessment of rosacea symptom severity by genome-wide association study and expression analysis highlights immuno-inflammatory and skin pigmentation genes.	Rosacea symptom severity	73,265 European ancestry individuals	NA	5q31.1	5	132660977	IL13	IL13, TH2LCRR	ENSG00000169194, ENSG00000223442	3_prime_UTR_variant	3e-09	8.52288		0.143005	[0.096-0.19] unit decrease	rosacea severity measurement	Other measurement	5_131996669	rs847	rs847-T	T	T	C	0.527778	0.472222	0.805556	0.194444	0.722222	0.277778	T:0	C:1	NR	,,V-P+	IL13
J Neural Transm (Vienna)	Molecular genetics of adult ADHD: converging evidence from genome-wide association and extended pedigree linkage studies.	Attention deficit hyperactivity disorder	343 European ancestry cases, 250 European ancestry controls, 54 controls	NA	3p22.1	3	39514089	MOBP	MOBP	ENSG00000168314	3_prime_UTR_variant	1e-08	8		NA		attention deficit hyperactivity disorder	Neurological disorder	3_39555580	rs864643	rs864643-?	?	A	G	0.0555556	0.944444	0.25	0.75	0.133333	0.866667	A:1	G:0	NR	,,V-P+	MOBP
Genome Biol Evol	A genome-wide association study of skin and iris pigmentation among individuals of South Asian ancestry.	Skin reflectance (Melanin index)	720 South Asian ancestry individuals		8q21.13	8	80993298	NR	PAG1	ENSG00000076641	5_prime_UTR_variant	7e-06	5.1549	(conditioned on rs1426654)	0.253269	[0.14-0.36] unit decrease	skin pigmentation measurement	Other measurement	8_81905533	rs895267	rs895267-A	A	G	A	0.411765	0.588235	0.464286	0.535714	0.166667	0.833333	G:0.527778	A:0.472222	NR	P+K-,,	PAG1
BMC Genet	A genome-wide association study identifies risk loci for spirometric measures among smokers of European and African ancestry.	Post bronchodilator FEV1	10,094 European ancestry current and former smoker individuals, 3,260 African American current and former smoker individuals, 178 current and former smoker individuals	NA	1q41	1	218441563	TGFB2	TGFB2	ENSG00000092969	3_prime_UTR_variant	1e-06	6		0.046	NR unit decrease	forced expiratory volume, response to bronchodilator	Other measurement	1_218614905	rs900	rs900-A	A	A	T	0.466667	0.533333	0.3125	0.6875	0.205882	0.794118	A:0.7	T:0.3	0.714	,V+K-,	MIR548F3
BMC Genet	A genome-wide association study identifies risk loci for spirometric measures among smokers of European and African ancestry.	Post bronchodilator FEV1/FVC ratio	10,094 European ancestry current and former smoker individuals, 3,260 African American current and former smoker individuals, 178 current and former smoker individuals	NA	1q41	1	218441563	TGFB2	TGFB2	ENSG00000092969	3_prime_UTR_variant	3e-08	7.52288		0.011	unit decrease	response to bronchodilator, FEV/FEC ratio	Response to drug	1_218614905	rs900	rs900-A	A	A	T	0.466667	0.533333	0.3125	0.6875	0.205882	0.794118	A:0.7	T:0.3	0.713	,V+K-,	MIR548F3
Cereb Cortex	Global and Regional Development of the Human Cerebral Cortex: Molecular Architecture and Occupational Aptitudes.	Cortical surface area (visual PC2)	23,784 European ancestry individuals	19,512 European ancestry individuals, 6,234 individuals	1p13.2	1	112520503	WNT2B	WNT2B	ENSG00000134245	missense_variant	3e-10	9.52288	(EA)	0.0833	[0.057-0.109] unit increase	visual cortical surface area measurement	Other measurement	1_113063125	rs910697	rs910697-?	?	A	G	0.411765	0.588235	0.235294	0.764706	0.5	0.5	A:0.555556	G:0.444444	NR	P-K+,,	WNT2B
Cell	Trans-ethnic and Ancestry-Specific Blood-Cell Genetics in 746,667 Individuals from 5 Global Populations.	Lymphocyte counts	89,266 East Asian ancestry individuals	NA	12p13.31	12	9753255	NR	CD69	ENSG00000110848	3_prime_UTR_variant	2e-14	13.699		0.037584	[0.028-0.047] SD units increase	lymphocyte count	Hematological measurement	12_9905851	rs917911	rs917911-A	A	A	C	0.529412	0.470588	0.233333	0.766667	0.433333	0.566667	A:1	C:0	0.375239	,,V+P-	CD69
Nat Genet	Fine mapping of type 1 diabetes susceptibility loci and evidence for colocalization of causal variants with lymphoid gene enhancers.	Type 1 diabetes	6,683 European ancestry cases, 12,173 European ancestry controls, 2,601 European ancestry affected sibling pair families, 69 European ancestry trios	NA	12p13.31	12	9753255	CD69	CD69	ENSG00000110848	3_prime_UTR_variant	2e-07	6.69897		1.1		type I diabetes mellitus	Metabolic disorder	12_9905851	rs917911	rs917911-C	C	A	C	0.529412	0.470588	0.233333	0.766667	0.433333	0.566667	A:1	C:0	0.36	,,V+P-	CD69
Cell	Trans-ethnic and Ancestry-Specific Blood-Cell Genetics in 746,667 Individuals from 5 Global Populations.	Lymphocyte counts	643,370 African American or Afro-Caribbean, African ancestry, European ancestry, East Asian ancestry, Hispanic or Latin American and South Asian ancestry individuals	NA	8p11.23	8	38263203	NR	PLPP5, DDHD2	ENSG00000147535, ENSG00000085788	3_prime_UTR_variant	3e-12	11.5229		NA		lymphocyte count	Hematological measurement	8_38120721	rs9198	rs9198-C	C	T	C	0.222222	0.777778	0.0294118	0.970588	0	1	T:1	C:0	0.253773	,V+K-,V+P-	PLPP5
Sci Rep	Genome-wide association study of paclitaxel and carboplatin disposition in women with epithelial ovarian cancer.	Paclitaxel disposition in epithelial ovarian cancer	66 European ancestry cases, 14 Asian ancestry cases	NA	17q24.3	17	69228706	ABCA10	ABCA10	ENSG00000154263	5_prime_UTR_variant	7e-06	5.1549	(adjusted for dose, GFR & AST)	6.616	unit increase (EA, Australian cohort)	Malignant epithelial tumor of ovary, response to paclitaxel	Response to drug	17_67224847	rs9302891	rs9302891-?	?	G	T	0.857143	0.142857	0.9375	0.0625	1	0	G:0	T:1	NR	,V-K+,	ABCA10
J Allergy Clin Immunol	Shared Genetic and Experimental Links between Obesity-Related Traits and Asthma Subtypes in UK Biobank.	Waist circumference adjusted for body mass index	457,690 European ancestry individuals	NA	5q35.3	5	177303677	NR	MXD3, RAB24	ENSG00000213347, ENSG00000169228	5_prime_UTR_variant	2e-25	24.699		NA		BMI-adjusted waist circumference	Body measurement	5_176730678	rs9313754	rs9313754-?	?	C	G	0.277778	0.722222	0.352941	0.647059	0.117647	0.882353	C:0	G:1	NR	P+K-,,	RAB24
J Allergy Clin Immunol	Shared Genetic and Experimental Links between Obesity-Related Traits and Asthma Subtypes in UK Biobank.	Waist-to-hip ratio adjusted for BMI	457,690 European ancestry individuals	NA	5q35.3	5	177303677	NR	MXD3, RAB24	ENSG00000213347, ENSG00000169228	5_prime_UTR_variant	4e-15	14.3979		NA		BMI-adjusted waist-hip ratio	Body measurement	5_176730678	rs9313754	rs9313754-?	?	C	G	0.277778	0.722222	0.352941	0.647059	0.117647	0.882353	C:0	G:1	NR	P+K-,,	RAB24
Leukemia	Genome-wide association study of immunoglobulin light chain amyloidosis in three patient cohorts: comparison with myeloma.	Immunoglobulin light chain (AL) amyloidosis	1,229 cases, 7,526 controls	NA	11q13.3	11	69648142	CCND1	CCND1	ENSG00000110092	splice_region_variant	8e-11	10.0969		1.35	[1.23-1.48]	AL amyloidosis	Metabolic disorder	11_69462910	rs9344	rs9344-G	G	G	A	0.333333	0.666667	0.444444	0.555556	0.611111	0.388889	G:0.5	A:0.5	0.56	,V-K+,	CCND1
Haematologica	Genome-wide association study of clinical parameters in immunoglobulin light chain amyloidosis in three patient cohorts.	Immunoglobulin light chain (AL) amyloidosis (heart involvement)	835 cases, controls	NA	11q13.3	11	69648142	NR	CCND1	ENSG00000110092	splice_region_variant	3e-09	8.52288		1.39	[1.24-1.54]	heart amyloid deposition measurement, AL amyloidosis	Metabolic disorder	11_69462910	rs9344	rs9344-G	G	G	A	0.333333	0.666667	0.444444	0.555556	0.611111	0.388889	G:0.5	A:0.5	NR	,V-K+,	CCND1
Haematologica	Genome-wide association study of clinical parameters in immunoglobulin light chain amyloidosis in three patient cohorts.	Immunoglobulin light chain (AL) amyloidosis (kidney involvement)	844 cases, controls	NA	11q13.3	11	69648142	NR	CCND1	ENSG00000110092	splice_region_variant	7e-08	7.1549		1.34	[1.20-1.48]	AL amyloidosis, kidney amyloid deposition measurement	Metabolic disorder	11_69462910	rs9344	rs9344-G	G	G	A	0.333333	0.666667	0.444444	0.555556	0.611111	0.388889	G:0.5	A:0.5	NR	,V-K+,	CCND1
Haematologica	Genome-wide association study of clinical parameters in immunoglobulin light chain amyloidosis in three patient cohorts.	Immunoglobulin light chain (AL) amyloidosis (serum Ig lambda profile)	345 cases, controls	NA	11q13.3	11	69648142	NR	CCND1	ENSG00000110092	splice_region_variant	9e-11	10.0458		1.4	[1.27-1.55]	AL amyloidosis, IgG isotype profile measurement	Metabolic disorder	11_69462910	rs9344	rs9344-G	G	G	A	0.333333	0.666667	0.444444	0.555556	0.611111	0.388889	G:0.5	A:0.5	NR	,V-K+,	CCND1
Haematologica	Genome-wide association study of clinical parameters in immunoglobulin light chain amyloidosis in three patient cohorts.	Immunoglobulin light chain (AL) amyloidosis (serum Ig light chain only lambda based profile)	404 cases, controls	NA	11q13.3	11	69648142	NR	CCND1	ENSG00000110092	splice_region_variant	1e-11	11		1.7	[1.46-1.98]	AL amyloidosis, IgG isotype profile measurement	Metabolic disorder	11_69462910	rs9344	rs9344-G	G	G	A	0.333333	0.666667	0.444444	0.555556	0.611111	0.388889	G:0.5	A:0.5	NR	,V-K+,	CCND1
Haematologica	Genome-wide association study of clinical parameters in immunoglobulin light chain amyloidosis in three patient cohorts.	Immunoglobulin light chain (AL) amyloidosis (serum Ig light chain only lambda/kappa based profile)	535 cases, controls	NA	11q13.3	11	69648142	NR	CCND1	ENSG00000110092	splice_region_variant	2e-12	11.699		1.62	[1.42-1.85]	AL amyloidosis, IgG isotype profile measurement	Metabolic disorder	11_69462910	rs9344	rs9344-G	G	G	A	0.333333	0.666667	0.444444	0.555556	0.611111	0.388889	G:0.5	A:0.5	NR	,V-K+,	CCND1
Transl Psychiatry	Genome-wide association study of dietary intake in the UK biobank study and its associations with schizophrenia and other traits.	Fish- and plant-related diet	154,123 European ancestry men, 181,453 European ancestry women	NA	10p12.31	10	21517903	CASC10, SKIDA1, MLLT10, DNAJC1, EBLN1	SKIDA1	ENSG00000180592	5_prime_UTR_variant	2e-24	23.699		0.0265991	[0.021-0.032] unit increase	diet measurement	Other measurement	10_21806832	rs946711	rs946711-?	?	A	C	0.194444	0.805556	0.305556	0.694444	0.0833333	0.916667	A:0.944444	C:0.0555556	NR	P+K-,,	SKIDA1
Transl Psychiatry	Genome-wide association study of dietary intake in the UK biobank study and its associations with schizophrenia and other traits.	Fish- and plant-related diet	154,123 European ancestry men, 181,453 European ancestry women	NA	10p12.31	10	21517903	CASC10, SKIDA1, MLLT10, DNAJC1	SKIDA1	ENSG00000180592	5_prime_UTR_variant	8e-17	16.0969	(male)	0.032187	[0.025-0.04] unit increase	diet measurement	Other measurement	10_21806832	rs946711	rs946711-?	?	A	C	0.194444	0.805556	0.305556	0.694444	0.0833333	0.916667	A:0.944444	C:0.0555556	NR	P+K-,,	SKIDA1
Transl Psychiatry	Genome-wide association study of dietary intake in the UK biobank study and its associations with schizophrenia and other traits.	Fruit consumption	335,576 European ancestry individuals	NA	10p12.31	10	21517903	CASC10, SKIDA1, MLLT10, DNAJC1, EBLN1	SKIDA1	ENSG00000180592	5_prime_UTR_variant	5e-20	19.301		0.0239061	[0.019-0.029] unit increase	diet measurement	Other measurement	10_21806832	rs946711	rs946711-?	?	A	C	0.194444	0.805556	0.305556	0.694444	0.0833333	0.916667	A:0.944444	C:0.0555556	NR	P+K-,,	SKIDA1
Am J Hum Genet	Leveraging Polygenic Functional Enrichment to Improve GWAS Power.	Lung function (FEV1/FVC)	approximately 370,000 European ancestry individuals	NA	10p12.31	10	21517903		SKIDA1	ENSG00000180592	5_prime_UTR_variant	1e-07	7		NA		FEV/FEC ratio	Other measurement	10_21806832	rs946711	rs946711-?	?	A	C	0.194444	0.805556	0.305556	0.694444	0.0833333	0.916667	A:0.944444	C:0.0555556	NR	P+K-,,	SKIDA1
PLoS One	Genome-wide association study of facial morphology reveals novel associations with FREM1 and PARK2.	Facial morphology (factor 15, philtrum width)	2,187 European ancestry individuals	NA	11q13.4	11	74455233	NR	AP001372.1, KCNE3	ENSG00000254631, ENSG00000175538	3_prime_UTR_variant	3e-06	5.52288		0.1408	[0.082-0.2] unit decrease	lip morphology measurement	Other measurement	11_74166278	rs9516	rs9516-G	G	G	A	0.722222	0.277778	0.416667	0.583333	0.647059	0.352941	G:0.666667	A:0.333333	0.437	,,V+P-	KCNE3
Pharmacogenomics J	Genome-wide association analysis implicates the involvement of eight loci with response to tocilizumab for the treatment of rheumatoid arthritis.	Response to tocilizumab in rheumatoid arthritis	1,157 European and other ancestry rheumatoid arthritis cases	526 European and other ancestry rheumatoid arthritis cases	13q34	13	113919624	intergenic	LINC00452	ENSG00000229373	non_coding_transcript_exon_variant	7e-07	6.1549	(CHAQ, RF-)	0.35	[NR] unit increase	rheumatoid arthritis, response to drug	Immune system disorder	13_114622597	rs9604529	rs9604529-?	?	A	G	0.15625	0.84375	0	1	0.166667	0.833333	A:0.861111	G:0.138889	0.19	P-K+,,	LINC00452
[truncated: 8 more rows]

## Sheet: Vadu-GWAS SNPs
JOURNAL	STUDY	DISEASE.TRAIT	INITIAL.SAMPLE.SIZE	REPLICATION.SAMPLE.SIZE	REGION	CHR_ID	CHR_POS	REPORTED.GENE.S.	MAPPED_GENE	SNP_GENE_IDS	CONTEXT	P.VALUE	PVALUE_MLOG	P.VALUE..TEXT.	OR.or.BETA	X95..CI..TEXT.	STRONGEST.SNP.RISK.ALLELE	SNPS	MAPPED_TRAIT	Parent Term	CHR_POS.hg19.		STRONGEST.SNP.RISK.ALLELE	Risk Allele	Exome_Ref_Allele	Exome_Alt_Allele	V_alt_allele_frq	V_ref_allele_frq	P_alt_allele_frq	P_ref_allele_frq	K_alt_allele_frq	K_ref_allele_frq	Control_alt_allele_frq	Control_ref_allele_frq	GWAS_Risk_allele_frq	Exome_Profile	Exome_Gene
[truncated: 915 more rows]

[truncated: 1 more sheets: Common-GWAS-Exact-Profile]
