# Supplementary material for: Whole Exome Sequencing in Healthy Individuals of Extreme Constitution Types Reveals Differential Disease Risk: A Novel Approach towards Predictive Medicine
Source: J Pers Med. 2022 Mar 18;12(3):489. doi: 10.3390/jpm12030489 (PMC8952204; doi:10.3390/jpm12030489)
Supplement: Supplementary file 1 [file jpm-12-00489-s001.zip › jpm-1618876-supplementary/Supplementary Material/Supplementary Tables-20211119T164137Z-001/Supplementary Tables/Table-S4-NI-Vadu-GTEx-cis-eQTLs.xlsx]

## Sheet: NI
Exome_chrpos_b19	Exome_chrpos_b38	Exome SNP	Exome_Gene	eGene_id	eGene	tss_distance	maf	pval_nominal	slope	slope_se	pval_nominal_threshold	min_pval_nominal	pval_beta	GTEx Tissue	Exome Profile
1_910935	1_975555	rs2340592	PERM1	ENSG00000272512.1	AL645608.8	-22496	0.217728	6.12618e-07	-0.252522	0.0499943	0.000159707	2.66645e-44	1.56118e-37	Adipose_Subcutaneous.v8.signif_variant_gene_pairs	V-P+
1_910935	1_975555	rs2340592	PERM1	ENSG00000188157.14	AGRN	-44568	0.217728	1.3742e-05	-0.136528	0.0310952	0.000146197	1.84773e-21	9.57689e-17	Adipose_Subcutaneous.v8.signif_variant_gene_pairs	V-P+
1_1663851	1_1732412	rs2294486	SLC35E2	ENSG00000215914.4	MMP23A	32470	0.370912	8.364e-05	-0.221934	0.055964	0.000125442	1.65499e-18	6.0313e-14	Adipose_Subcutaneous.v8.signif_variant_gene_pairs	V+K-
1_1663861	1_1732422	rs2294487	SLC35E2	ENSG00000215914.4	MMP23A	32480	0.370912	8.364e-05	-0.221934	0.055964	0.000125442	1.65499e-18	6.0313e-14	Adipose_Subcutaneous.v8.signif_variant_gene_pairs	V+K-
1_1663831	1_1732392	rs3817856	SLC35E2	ENSG00000215790.6	SLC35E2	-13600	0.465577	5.65842e-05	0.167471	0.0412409	0.0001384	6.80769e-58	5.35978e-50	Adipose_Subcutaneous.v8.signif_variant_gene_pairs	V-K+
1_1663831	1_1732392	rs3817856	SLC35E2	ENSG00000231050.1	AL109917.1	-159079	0.465577	6.86187e-07	-0.207933	0.0413531	0.000107309	1.78545e-26	2.19074e-21	Adipose_Subcutaneous.v8.signif_variant_gene_pairs	V-K+
1_1663851	1_1732412	rs2294486	SLC35E2	ENSG00000231050.1	AL109917.1	-159059	0.370912	4.79756e-10	0.271295	0.0427321	0.000107309	1.78545e-26	2.19074e-21	Adipose_Subcutaneous.v8.signif_variant_gene_pairs	V+K-
1_1663861	1_1732422	rs2294487	SLC35E2	ENSG00000231050.1	AL109917.1	-159049	0.370912	4.79756e-10	0.271295	0.0427321	0.000107309	1.78545e-26	2.19074e-21	Adipose_Subcutaneous.v8.signif_variant_gene_pairs	V+K-
1_1887245	1_1955806	rs28575980	CFAP74	ENSG00000169885.9	CALML6	40979	0.240103	1.10921e-05	0.221114	0.0498143	0.000122389	6.47344e-22	1.73296e-17	Adipose_Subcutaneous.v8.signif_variant_gene_pairs	V+K-
1_1888193	1_1956754	rs3820011	CFAP74	ENSG00000169885.9	CALML6	41927	0.253873	1.24956e-05	0.216416	0.049051	0.000122389	6.47344e-22	1.73296e-17	Adipose_Subcutaneous.v8.signif_variant_gene_pairs	V+K-
1_2283117	1_2351678	rs4648831	LOC100129534	ENSG00000269896.2	AL513477.1	-1142	0.163511	1.73241e-10	-0.295352	0.0453269	0.000106817	3.71582e-12	3.67522e-08	Adipose_Subcutaneous.v8.signif_variant_gene_pairs	P-K+
1_2283117	1_2351678	rs4648831	LOC100129534	ENSG00000272420.1	AL513477.2	-11950	0.163511	7.52067e-05	0.261269	0.0654528	9.62689e-05	5.42382e-12	4.01254e-08	Adipose_Subcutaneous.v8.signif_variant_gene_pairs	P-K+
1_2283117	1_2351678	rs4648831	LOC100129534	ENSG00000116151.13	MORN1	-40029	0.163511	2.23476e-13	-0.342852	0.0455007	9.67016e-05	1.54024e-28	3.52087e-23	Adipose_Subcutaneous.v8.signif_variant_gene_pairs	P-K+
1_2482921	1_2551482	rs2147905	TNFRSF14-AS1	ENSG00000157873.17	TNFRSF14	-5215	0.46988	7.13318e-06	0.0856994	0.0188908	0.000102129	6.88248e-09	3.99341e-05	Adipose_Subcutaneous.v8.signif_variant_gene_pairs	P-K+
1_2436778	1_2505339	rs12219	PLCH2	ENSG00000215912.12	TTC34	-296378	0.295181	1.6442e-07	0.204535	0.038524	8.618e-05	1.0239e-14	1.03205e-10	Adipose_Subcutaneous.v8.signif_variant_gene_pairs	P-K+
1_6475686	1_6415626	rs11364	HES2	ENSG00000097021.19	ACOT7	22072	0.192771	1.15933e-16	0.352436	0.0410858	0.000123966	6.71347e-31	1.23369e-25	Adipose_Subcutaneous.v8.signif_variant_gene_pairs	P-K+
1_8412989	1_8352929	rs1064826	RERE	ENSG00000232912.5	AL096855.1	-71716	0.257315	9.04735e-09	-0.301122	0.0515198	0.000149446	1.0278e-17	2.27252e-13	Adipose_Subcutaneous.v8.signif_variant_gene_pairs	V+K-
1_8412989	1_8352929	rs1064826	RERE	ENSG00000142599.17	RERE	-464714	0.257315	1.82337e-22	-0.282801	0.0276489	0.000167476	1.03958e-33	6.57414e-28	Adipose_Subcutaneous.v8.signif_variant_gene_pairs	V+K-
1_9789577	1_9729519	rs41280774	CLSTN1	ENSG00000171603.16	CLSTN1	-95007	0.0378658	3.90779e-07	0.245047	0.0476696	0.000145266	1.92809e-10	1.17747e-06	Adipose_Subcutaneous.v8.signif_variant_gene_pairs	V+K-
1_11097867	1_11037810	rs12142107	MASP2	ENSG00000271895.2	AL109811.3	8151	0.0516351	1.56895e-05	0.2183	0.0500613	0.000148186	6.60786e-11	4.60083e-07	Adipose_Subcutaneous.v8.signif_variant_gene_pairs	P-K+
1_11114940	1_11054883	rs13616	SRM	ENSG00000271895.2	AL109811.3	25224	0.0516351	3.09588e-07	0.262044	0.0505253	0.000148186	6.60786e-11	4.60083e-07	Adipose_Subcutaneous.v8.signif_variant_gene_pairs	P-K+
1_11205058	1_11145001	rs1057079	MTOR	ENSG00000271895.2	AL109811.3	115342	0.313253	2.75455e-05	-0.0997166	0.0235665	0.000148186	6.60786e-11	4.60083e-07	Adipose_Subcutaneous.v8.signif_variant_gene_pairs	P+K-
1_11205058	1_11145001	rs1057079	MTOR	ENSG00000226849.1	AL109811.1	76530	0.313253	7.35909e-14	0.288659	0.0375133	0.00013682	8.79329e-21	2.92175e-16	Adipose_Subcutaneous.v8.signif_variant_gene_pairs	P+K-
1_11205058	1_11145001	rs1057079	MTOR	ENSG00000171824.13	EXOSC10	46845	0.313253	3.72685e-05	-0.154376	0.0371061	0.00015612	6.48719e-10	3.24896e-06	Adipose_Subcutaneous.v8.signif_variant_gene_pairs	P+K-
1_11721854	1_11661797	rs2294641	FBXO44	ENSG00000116663.10	FBXO6	-2327	0.453528	9.59983e-05	-0.139774	0.0355509	0.000119588	9.17741e-12	8.96836e-08	Adipose_Subcutaneous.v8.signif_variant_gene_pairs	V+P-
1_11856378	1_11796321	rs1801133	MTHFR	ENSG00000177000.10	MTHFR	-10599	0.320138	1.73593e-05	-0.145608	0.0335684	0.000104263	9.07082e-27	1.67165e-21	Adipose_Subcutaneous.v8.signif_variant_gene_pairs	V-P+
1_11856378	1_11796321	rs1801133	MTHFR	ENSG00000242349.5	NPPA-AS1	-47383	0.320138	5.73881e-09	0.319382	0.0539024	0.000127062	1.91712e-60	1.68582e-53	Adipose_Subcutaneous.v8.signif_variant_gene_pairs	V-P+
1_12082926	1_12022869	rs2295283	MIIP	ENSG00000116688.16	MFN2	42688	0.30895	1.36043e-09	-0.128578	0.0208267	0.000137197	2.18544e-23	1.23469e-18	Adipose_Subcutaneous.v8.signif_variant_gene_pairs	V+P-
1_12082926	1_12022869	rs2295283	MIIP	ENSG00000116691.10	MIIP	3403	0.30895	2.00389e-05	0.128549	0.0298615	0.000147981	1.64534e-12	1.55038e-08	Adipose_Subcutaneous.v8.signif_variant_gene_pairs	V+P-
1_15850603	1_15524108	rs4645983	CASP9	ENSG00000132906.17	CASP9	-2426	0.246988	4.33381e-07	0.211894	0.0413852	0.000124195	6.33774e-30	1.24173e-24	Adipose_Subcutaneous.v8.signif_variant_gene_pairs	P+K-
1_15850613	1_15524118	rs1052571	CASP9	ENSG00000132906.17	CASP9	-2416	0.432014	5.83917e-29	0.384207	0.032308	0.000124195	6.33774e-30	1.24173e-24	Adipose_Subcutaneous.v8.signif_variant_gene_pairs	P+K-
1_15896984	1_15570489	rs6656907	DNAJC16	ENSG00000132906.17	CASP9	43955	0.252151	7.22147e-07	0.208198	0.0414907	0.000124195	6.33774e-30	1.24173e-24	Adipose_Subcutaneous.v8.signif_variant_gene_pairs	P+K-
1_15897020	1_15570525	rs9298	DNAJC16	ENSG00000132906.17	CASP9	43991	0.320138	7.74189e-12	0.261851	0.0373719	0.000124195	6.33774e-30	1.24173e-24	Adipose_Subcutaneous.v8.signif_variant_gene_pairs	V+K-
1_15904318	1_15577823	rs11544523	AGMAT	ENSG00000132906.17	CASP9	51289	0.246127	5.32444e-07	0.210107	0.0413671	0.000124195	6.33774e-30	1.24173e-24	Adipose_Subcutaneous.v8.signif_variant_gene_pairs	V-P+
1_15850613	1_15524118	rs1052571	CASP9	ENSG00000116138.12	DNAJC16	-2695	0.432014	4.29215e-06	0.139992	0.0301255	0.000155658	5.7738e-10	3.66214e-06	Adipose_Subcutaneous.v8.signif_variant_gene_pairs	P+K-
1_15897020	1_15570525	rs9298	DNAJC16	ENSG00000116138.12	DNAJC16	43712	0.320138	8.43601e-10	0.198699	0.0317692	0.000155658	5.7738e-10	3.66214e-06	Adipose_Subcutaneous.v8.signif_variant_gene_pairs	V+K-
1_15892415	1_15565920	rs2236215	DNAJC16	ENSG00000162461.7	SLC25A34	-170485	0.286575	9.30702e-05	-0.160263	0.0406828	0.000128041	1.8881e-27	1.8996e-22	Adipose_Subcutaneous.v8.signif_variant_gene_pairs	P+K-
1_16044401	1_15717906	rs16851970	PLEKHM2	ENSG00000162461.7	SLC25A34	-18499	0.204819	8.79726e-13	-0.31178	0.0425097	0.000128041	1.8881e-27	1.8996e-22	Adipose_Subcutaneous.v8.signif_variant_gene_pairs	V-P+
1_15850603	1_15524108	rs4645983	CASP9	ENSG00000237938.5	AL450998.3	-212788	0.246988	1.30829e-06	0.191556	0.0391181	0.00012882	1.90573e-10	1.23381e-06	Adipose_Subcutaneous.v8.signif_variant_gene_pairs	P+K-
1_15892415	1_15565920	rs2236215	DNAJC16	ENSG00000237938.5	AL450998.3	-170976	0.286575	2.37823e-08	0.21226	0.037429	0.00012882	1.90573e-10	1.23381e-06	Adipose_Subcutaneous.v8.signif_variant_gene_pairs	P+K-
1_15896984	1_15570489	rs6656907	DNAJC16	ENSG00000237938.5	AL450998.3	-166407	0.252151	4.01082e-07	0.200756	0.0390927	0.00012882	1.90573e-10	1.23381e-06	Adipose_Subcutaneous.v8.signif_variant_gene_pairs	P+K-
1_15897020	1_15570525	rs9298	DNAJC16	ENSG00000237938.5	AL450998.3	-166371	0.320138	1.23442e-05	-0.15991	0.0362213	0.00012882	1.90573e-10	1.23381e-06	Adipose_Subcutaneous.v8.signif_variant_gene_pairs	V+K-
1_15904318	1_15577823	rs11544523	AGMAT	ENSG00000237938.5	AL450998.3	-159073	0.246127	1.82684e-06	0.188815	0.0391103	0.00012882	1.90573e-10	1.23381e-06	Adipose_Subcutaneous.v8.signif_variant_gene_pairs	V-P+
1_15909744	1_15583249	rs11580170	AGMAT	ENSG00000237938.5	AL450998.3	-153647	0.27883	3.48288e-08	0.208746	0.0372684	0.00012882	1.90573e-10	1.23381e-06	Adipose_Subcutaneous.v8.signif_variant_gene_pairs	P+K-
1_15959977	1_15633482	rs3795763	DDI2	ENSG00000237938.5	AL450998.3	-103414	0.303787	1.04292e-09	0.221945	0.0356897	0.00012882	1.90573e-10	1.23381e-06	Adipose_Subcutaneous.v8.signif_variant_gene_pairs	V-P+
1_16044401	1_15717906	rs16851970	PLEKHM2	ENSG00000237938.5	AL450998.3	-18990	0.204819	4.22227e-07	0.208739	0.0407279	0.00012882	1.90573e-10	1.23381e-06	Adipose_Subcutaneous.v8.signif_variant_gene_pairs	V-P+
1_16370314	1_16043819	rs868951	CLCNKB	ENSG00000179743.4	AL450998.2	206913	0.381239	0.000142325	-0.147042	0.0383613	0.00015757	7.11802e-15	1.04671e-10	Adipose_Subcutaneous.v8.signif_variant_gene_pairs	V-K+
1_16383515	1_16057020	rs12402924	CLCNKB	ENSG00000185519.8	FAM131C	-16612	0.267642	4.00234e-05	-0.203128	0.0490229	0.000164203	3.87915e-07	0.00121627	Adipose_Subcutaneous.v8.signif_variant_gene_pairs	V-K+
1_16383515	1_16057020	rs12402924	CLCNKB	ENSG00000142632.16	ARHGEF19	-155589	0.267642	6.58433e-05	-0.192322	0.0477924	0.000187063	1.17551e-111	3.52664e-99	Adipose_Subcutaneous.v8.signif_variant_gene_pairs	V-K+
1_16389026	1_16062531	rs2863458	FAM131C	ENSG00000142632.16	ARHGEF19	-150078	0.292599	3.0596e-05	-0.188384	0.0447811	0.000187063	1.17551e-111	3.52664e-99	Adipose_Subcutaneous.v8.signif_variant_gene_pairs	V-K+
1_16794917	1_16468422	rs149565	CROCCP3;LINC01772	ENSG00000080947.14	CROCCP3	-30835	0.450086	2.08436e-09	-0.115292	0.0188974	0.000173884	6.52357e-10	3.09536e-06	Adipose_Subcutaneous.v8.signif_variant_gene_pairs	V+K-
1_16794917	1_16468422	rs149565	CROCCP3;LINC01772	ENSG00000186301.8	MST1P2	-177200	0.450086	1.73386e-10	0.279586	0.0429082	0.000186518	3.14477e-15	5.99519e-11	Adipose_Subcutaneous.v8.signif_variant_gene_pairs	V+K-
1_17282573	1_16956078	rs2273114	CROCC	ENSG00000215908.10	CROCCP2	298846	0.121343	5.04776e-06	0.310562	0.0673384	0.000180498	1.42667e-14	2.32001e-10	Adipose_Subcutaneous.v8.signif_variant_gene_pairs	V+P-
1_16794917	1_16468422	rs149565	CROCCP3;LINC01772	ENSG00000235241.1	BX284668.4	-420673	0.450086	2.02372e-13	-0.390882	0.0517762	0.000148636	4.45191e-20	1.47662e-15	Adipose_Subcutaneous.v8.signif_variant_gene_pairs	V+K-
1_16794917	1_16468422	rs149565	CROCCP3;LINC01772	ENSG00000238142.1	BX284668.5	-421227	0.450086	4.59748e-23	-0.45101	0.0434153	0.000158903	1.96428e-25	5.82966e-21	Adipose_Subcutaneous.v8.signif_variant_gene_pairs	V+K-
1_16794917	1_16468422	rs149565	CROCCP3;LINC01772	ENSG00000058453.16	CROCC	-453528	0.450086	3.19185e-08	-0.162376	0.0289069	0.00014438	7.39068e-41	7.55352e-35	Adipose_Subcutaneous.v8.signif_variant_gene_pairs	V+K-
1_19609254	1_19282760	rs1738025	AKR7A3	ENSG00000162482.4	AKR7A3	-6490	0.199656	8.45942e-05	0.164729	0.0415681	0.000131635	2.79089e-44	1.69714e-38	Adipose_Subcutaneous.v8.signif_variant_gene_pairs	V+P-
1_20301964	1_19975471	rs11677	PLA2G2A	ENSG00000169914.5	OTUD3	92958	0.121343	9.75368e-05	0.204043	0.0519495	0.000171102	2.20235e-29	1.67681e-24	Adipose_Subcutaneous.v8.signif_variant_gene_pairs	P-K+
1_20972111	1_20645618	rs3738136	PINK1	ENSG00000158825.5	CDA	56670	0.0473322	1.91945e-09	-0.680618	0.111302	0.00017436	4.63882e-25	3.41205e-20	Adipose_Subcutaneous.v8.signif_variant_gene_pairs	V+P-
1_22054427	1_21727934	rs16825896	USP48	ENSG00000090686.15	USP48	-55672	0.393287	1.94718e-07	0.143895	0.0272701	0.000191376	1.37786e-14	1.87318e-10	Adipose_Subcutaneous.v8.signif_variant_gene_pairs	V-P+
1_23410742	1_23084249	rs506004	LUZP1	ENSG00000125945.14	ZNF436	-284137	0.173838	8.27409e-06	-0.185896	0.0412744	0.000184972	7.5305e-30	1.72973e-24	Adipose_Subcutaneous.v8.signif_variant_gene_pairs	P+K-
1_23833932	1_23507440	rs111903743	E2F2	ENSG00000125945.14	ZNF436	139054	0.0499139	7.06624e-09	0.428222	0.0727212	0.000184972	7.5305e-30	1.72973e-24	Adipose_Subcutaneous.v8.signif_variant_gene_pairs	V-K+
1_23410742	1_23084249	rs506004	LUZP1	ENSG00000249087.6	ZNF436-AS1	-284748	0.173838	1.88559e-05	-0.185304	0.0429068	0.000199542	1.17158e-19	3.01526e-15	Adipose_Subcutaneous.v8.signif_variant_gene_pairs	P+K-
1_23755513	1_23429020	rs1198430	ASAP3	ENSG00000204219.9	TCEA3	4280	0.11704	0.000152426	0.13045	0.0341878	0.000188316	3.21249e-07	0.000835776	Adipose_Subcutaneous.v8.signif_variant_gene_pairs	P-K+
1_23756155	1_23429662	rs1198432	ASAP3	ENSG00000204219.9	TCEA3	4922	0.11704	0.000152426	0.13045	0.0341878	0.000188316	3.21249e-07	0.000835776	Adipose_Subcutaneous.v8.signif_variant_gene_pairs	P-K+
1_23755513	1_23429020	rs1198430	ASAP3	ENSG00000088280.18	ASAP3	-55548	0.11704	5.05345e-07	0.205447	0.0403668	0.000199568	5.4363e-21	1.80363e-16	Adipose_Subcutaneous.v8.signif_variant_gene_pairs	P-K+
1_23756155	1_23429662	rs1198432	ASAP3	ENSG00000088280.18	ASAP3	-54906	0.11704	5.05345e-07	0.205447	0.0403668	0.000199568	5.4363e-21	1.80363e-16	Adipose_Subcutaneous.v8.signif_variant_gene_pairs	P-K+
1_24200524	1_23874034	rs1130321	CNR2	ENSG00000236810.5	ELOA-AS1	95747	0.401033	0.000143961	0.172697	0.0450883	0.000190748	1.07678e-05	0.0228019	Adipose_Subcutaneous.v8.signif_variant_gene_pairs	V-K+
1_24200606	1_23874116	rs1130320	CNR2	ENSG00000236810.5	ELOA-AS1	95829	0.401033	0.000143961	0.172697	0.0450883	0.000190748	1.07678e-05	0.0228019	Adipose_Subcutaneous.v8.signif_variant_gene_pairs	V-K+
1_24200772	1_23874282	rs1106	CNR2	ENSG00000236810.5	ELOA-AS1	95995	0.401033	0.000143961	0.172697	0.0450883	0.000190748	1.07678e-05	0.0228019	Adipose_Subcutaneous.v8.signif_variant_gene_pairs	V-K+
1_24200800	1_23874310	rs1105	CNR2	ENSG00000236810.5	ELOA-AS1	96023	0.401033	0.000143961	0.172697	0.0450883	0.000190748	1.07678e-05	0.0228019	Adipose_Subcutaneous.v8.signif_variant_gene_pairs	V-K+
1_24200903	1_23874413	rs2229586	CNR2	ENSG00000236810.5	ELOA-AS1	96126	0.418244	4.35124e-05	0.18444	0.0447271	0.000190748	1.07678e-05	0.0228019	Adipose_Subcutaneous.v8.signif_variant_gene_pairs	V-K+
1_24200921	1_23874431	rs2229585	CNR2	ENSG00000236810.5	ELOA-AS1	96144	0.401033	0.000143961	0.172697	0.0450883	0.000190748	1.07678e-05	0.0228019	Adipose_Subcutaneous.v8.signif_variant_gene_pairs	V-K+
1_24200969	1_23874479	rs2229584	CNR2	ENSG00000236810.5	ELOA-AS1	96192	0.401033	0.000143961	0.172697	0.0450883	0.000190748	1.07678e-05	0.0228019	Adipose_Subcutaneous.v8.signif_variant_gene_pairs	V-K+
1_24200983	1_23874493	rs2229583	CNR2	ENSG00000236810.5	ELOA-AS1	96206	0.39673	4.10517e-05	0.187102	0.0452208	0.000190748	1.07678e-05	0.0228019	Adipose_Subcutaneous.v8.signif_variant_gene_pairs	V-K+
1_24201094	1_23874604	rs2229581	CNR2	ENSG00000236810.5	ELOA-AS1	96317	0.401033	0.000143961	0.172697	0.0450883	0.000190748	1.07678e-05	0.0228019	Adipose_Subcutaneous.v8.signif_variant_gene_pairs	V-K+
1_24201109	1_23874619	rs2229580	CNR2	ENSG00000236810.5	ELOA-AS1	96332	0.401033	0.000143961	0.172697	0.0450883	0.000190748	1.07678e-05	0.0228019	Adipose_Subcutaneous.v8.signif_variant_gene_pairs	V-K+
1_24201262	1_23874772	rs2502993	CNR2	ENSG00000236810.5	ELOA-AS1	96485	0.401033	0.000143961	0.172697	0.0450883	0.000190748	1.07678e-05	0.0228019	Adipose_Subcutaneous.v8.signif_variant_gene_pairs	V-K+
1_24201357	1_23874867	rs4649124	CNR2	ENSG00000236810.5	ELOA-AS1	96580	0.401033	0.000143961	0.172697	0.0450883	0.000190748	1.07678e-05	0.0228019	Adipose_Subcutaneous.v8.signif_variant_gene_pairs	V-K+
1_24201448	1_23874958	rs3003336	CNR2	ENSG00000236810.5	ELOA-AS1	96671	0.401033	0.000143961	0.172697	0.0450883	0.000190748	1.07678e-05	0.0228019	Adipose_Subcutaneous.v8.signif_variant_gene_pairs	V-K+
1_24201643	1_23875153	rs2501431	CNR2	ENSG00000236810.5	ELOA-AS1	96866	0.401033	0.000143961	0.172697	0.0450883	0.000190748	1.07678e-05	0.0228019	Adipose_Subcutaneous.v8.signif_variant_gene_pairs	V-K+
1_24201919	1_23875429	rs2502992	CNR2	ENSG00000236810.5	ELOA-AS1	97142	0.401033	0.000143961	0.172697	0.0450883	0.000190748	1.07678e-05	0.0228019	Adipose_Subcutaneous.v8.signif_variant_gene_pairs	V-K+
1_24201920	1_23875430	rs2501432	CNR2	ENSG00000236810.5	ELOA-AS1	97143	0.401033	0.000143961	0.172697	0.0450883	0.000190748	1.07678e-05	0.0228019	Adipose_Subcutaneous.v8.signif_variant_gene_pairs	V-K+
1_24200524	1_23874034	rs1130321	CNR2	ENSG00000057757.9	PITHD1	95629	0.401033	7.65e-17	0.281117	0.0325645	0.000203846	2.48348e-25	4.0458e-20	Adipose_Subcutaneous.v8.signif_variant_gene_pairs	V-K+
1_24200606	1_23874116	rs1130320	CNR2	ENSG00000057757.9	PITHD1	95711	0.401033	7.65e-17	0.281117	0.0325645	0.000203846	2.48348e-25	4.0458e-20	Adipose_Subcutaneous.v8.signif_variant_gene_pairs	V-K+
1_24200772	1_23874282	rs1106	CNR2	ENSG00000057757.9	PITHD1	95877	0.401033	7.65e-17	0.281117	0.0325645	0.000203846	2.48348e-25	4.0458e-20	Adipose_Subcutaneous.v8.signif_variant_gene_pairs	V-K+
1_24200800	1_23874310	rs1105	CNR2	ENSG00000057757.9	PITHD1	95905	0.401033	7.65e-17	0.281117	0.0325645	0.000203846	2.48348e-25	4.0458e-20	Adipose_Subcutaneous.v8.signif_variant_gene_pairs	V-K+
1_24200903	1_23874413	rs2229586	CNR2	ENSG00000057757.9	PITHD1	96008	0.418244	3.55339e-19	0.298535	0.0320407	0.000203846	2.48348e-25	4.0458e-20	Adipose_Subcutaneous.v8.signif_variant_gene_pairs	V-K+
1_24200921	1_23874431	rs2229585	CNR2	ENSG00000057757.9	PITHD1	96026	0.401033	7.65e-17	0.281117	0.0325645	0.000203846	2.48348e-25	4.0458e-20	Adipose_Subcutaneous.v8.signif_variant_gene_pairs	V-K+
1_24200969	1_23874479	rs2229584	CNR2	ENSG00000057757.9	PITHD1	96074	0.401033	7.65e-17	0.281117	0.0325645	0.000203846	2.48348e-25	4.0458e-20	Adipose_Subcutaneous.v8.signif_variant_gene_pairs	V-K+
1_24200983	1_23874493	rs2229583	CNR2	ENSG00000057757.9	PITHD1	96088	0.39673	1.05599e-16	0.281389	0.0327565	0.000203846	2.48348e-25	4.0458e-20	Adipose_Subcutaneous.v8.signif_variant_gene_pairs	V-K+
1_24201094	1_23874604	rs2229581	CNR2	ENSG00000057757.9	PITHD1	96199	0.401033	7.65e-17	0.281117	0.0325645	0.000203846	2.48348e-25	4.0458e-20	Adipose_Subcutaneous.v8.signif_variant_gene_pairs	V-K+
1_24201109	1_23874619	rs2229580	CNR2	ENSG00000057757.9	PITHD1	96214	0.401033	7.65e-17	0.281117	0.0325645	0.000203846	2.48348e-25	4.0458e-20	Adipose_Subcutaneous.v8.signif_variant_gene_pairs	V-K+
1_24201262	1_23874772	rs2502993	CNR2	ENSG00000057757.9	PITHD1	96367	0.401033	7.65e-17	0.281117	0.0325645	0.000203846	2.48348e-25	4.0458e-20	Adipose_Subcutaneous.v8.signif_variant_gene_pairs	V-K+
1_24201357	1_23874867	rs4649124	CNR2	ENSG00000057757.9	PITHD1	96462	0.401033	7.65e-17	0.281117	0.0325645	0.000203846	2.48348e-25	4.0458e-20	Adipose_Subcutaneous.v8.signif_variant_gene_pairs	V-K+
1_24201448	1_23874958	rs3003336	CNR2	ENSG00000057757.9	PITHD1	96553	0.401033	7.65e-17	0.281117	0.0325645	0.000203846	2.48348e-25	4.0458e-20	Adipose_Subcutaneous.v8.signif_variant_gene_pairs	V-K+
1_24201643	1_23875153	rs2501431	CNR2	ENSG00000057757.9	PITHD1	96748	0.401033	7.65e-17	0.281117	0.0325645	0.000203846	2.48348e-25	4.0458e-20	Adipose_Subcutaneous.v8.signif_variant_gene_pairs	V-K+
1_24201919	1_23875429	rs2502992	CNR2	ENSG00000057757.9	PITHD1	97024	0.401033	7.65e-17	0.281117	0.0325645	0.000203846	2.48348e-25	4.0458e-20	Adipose_Subcutaneous.v8.signif_variant_gene_pairs	V-K+
1_24201920	1_23875430	rs2501432	CNR2	ENSG00000057757.9	PITHD1	97025	0.401033	7.65e-17	0.281117	0.0325645	0.000203846	2.48348e-25	4.0458e-20	Adipose_Subcutaneous.v8.signif_variant_gene_pairs	V-K+
1_24482059	1_24155569	rs11249002	IFNLR1	ENSG00000057757.9	PITHD1	377164	0.468158	5.2402e-06	-0.160415	0.0348436	0.000203846	2.48348e-25	4.0458e-20	Adipose_Subcutaneous.v8.signif_variant_gene_pairs	P-K+
1_24460797	1_24134307	rs17852649	IL22RA1	ENSG00000142677.3	IL22RA1	-8814	0.391566	0.000102161	-0.147723	0.0377209	0.000174786	1.04647e-06	0.00308097	Adipose_Subcutaneous.v8.signif_variant_gene_pairs	V-K+
1_24798001	1_24471511	rs195728	NIPAL3	ENSG00000001460.17	STPG1	54577	0.465577	1.38546e-16	-0.275712	0.0322298	0.000174005	1.98228e-42	8.66267e-36	Adipose_Subcutaneous.v8.signif_variant_gene_pairs	P+K-
1_24798001	1_24471511	rs195728	NIPAL3	ENSG00000117602.11	RCAN3	-30840	0.465577	2.07676e-07	-0.151612	0.0288006	0.00018172	7.37289e-11	4.81532e-07	Adipose_Subcutaneous.v8.signif_variant_gene_pairs	P+K-
1_25168124	1_24841633	rs9259	CLIC4	ENSG00000169504.14	CLIC4	96276	0.345095	0.000143298	-0.0731251	0.0190859	0.00021621	3.92755e-08	0.000142909	Adipose_Subcutaneous.v8.signif_variant_gene_pairs	P+K-
1_27679797	1_27353306	rs3813795	SYTL1	ENSG00000186501.14	TMEM222	31161	0.355422	4.40277e-05	-0.0898505	0.0218037	0.000279106	9.21581e-24	3.80495e-19	Adipose_Subcutaneous.v8.signif_variant_gene_pairs	P-K+
1_27679797	1_27353306	rs3813795	SYTL1	ENSG00000142733.14	MAP3K6	-13586	0.355422	9.05831e-06	0.112609	0.0251142	0.000280363	1.28368e-11	5.11071e-08	Adipose_Subcutaneous.v8.signif_variant_gene_pairs	P-K+
1_28282206	1_27955695	rs3813804	SMPDL3B	ENSG00000158161.15	EYA3	-133001	0.259036	4.39849e-10	0.228523	0.0359137	0.000331308	1.81722e-19	5.40389e-15	Adipose_Subcutaneous.v8.signif_variant_gene_pairs	P+K-
1_31907102	1_31434255	rs7417775	SERINC2	ENSG00000168528.11	SERINC2	24690	0.0981067	0.000115705	0.260668	0.067093	0.000196972	7.10691e-20	3.663e-15	Adipose_Subcutaneous.v8.signif_variant_gene_pairs	V-P+
1_32158374	1_31692773	rs3818788	COL16A1	ENSG00000162517.12	PEF1	47877	0.356282	0.000194478	0.0924884	0.0246413	0.000259736	4.9582e-12	3.18718e-08	Adipose_Subcutaneous.v8.signif_variant_gene_pairs	P-K+
1_32557486	1_32091885	rs744455	TMEM39B	ENSG00000121775.17	TMEM39B	19854	0.0981067	1.71266e-06	-0.2114	0.0436671	0.000298339	2.27601e-07	0.000528888	Adipose_Subcutaneous.v8.signif_variant_gene_pairs	V+P-
1_32637317	1_32171716	rs56039103	KPNA6	ENSG00000121775.17	TMEM39B	99685	0.0757315	4.67278e-06	-0.220734	0.0476887	0.000298339	2.27601e-07	0.000528888	Adipose_Subcutaneous.v8.signif_variant_gene_pairs	V+P-
1_32638671	1_32173070	rs72666771	KPNA6	ENSG00000121775.17	TMEM39B	101039	0.0722892	2.08864e-05	-0.215108	0.0500798	0.000298339	2.27601e-07	0.000528888	Adipose_Subcutaneous.v8.signif_variant_gene_pairs	V+P-
1_32661059	1_32195458	rs16834922	TXLNA	ENSG00000121775.17	TMEM39B	123427	0.106713	6.72998e-06	-0.201605	0.0443152	0.000298339	2.27601e-07	0.000528888	Adipose_Subcutaneous.v8.signif_variant_gene_pairs	V+P-
1_32672908	1_32207307	rs3903683	IQCC	ENSG00000121775.17	TMEM39B	135276	0.0981067	2.18734e-05	-0.190333	0.0444218	0.000298339	2.27601e-07	0.000528888	Adipose_Subcutaneous.v8.signif_variant_gene_pairs	V+P-
1_32673866	1_32208265	rs41302746	IQCC	ENSG00000121775.17	TMEM39B	136234	0.0765921	7.62705e-05	-0.195919	0.0491236	0.000298339	2.27601e-07	0.000528888	Adipose_Subcutaneous.v8.signif_variant_gene_pairs	P-K+
1_32700562	1_32234961	rs2127245	MTMR9LP	ENSG00000121775.17	TMEM39B	162930	0.0851979	5.05538e-05	-0.190019	0.0464835	0.000298339	2.27601e-07	0.000528888	Adipose_Subcutaneous.v8.signif_variant_gene_pairs	V+P-
1_32705509	1_32239908	rs41311197	MTMR9LP	ENSG00000121775.17	TMEM39B	167877	0.0765921	7.75758e-06	-0.220076	0.0487096	0.000298339	2.27601e-07	0.000528888	Adipose_Subcutaneous.v8.signif_variant_gene_pairs	V+P-
1_32705721	1_32240120	rs3795428	MTMR9LP	ENSG00000121775.17	TMEM39B	168089	0.0783133	0.000166203	-0.184583	0.0486554	0.000298339	2.27601e-07	0.000528888	Adipose_Subcutaneous.v8.signif_variant_gene_pairs	V+P-
1_32557486	1_32091885	rs744455	TMEM39B	ENSG00000025800.13	KPNA6	-16153	0.0981067	6.84751e-07	0.177391	0.035276	0.000296797	3.46891e-09	1.31753e-05	Adipose_Subcutaneous.v8.signif_variant_gene_pairs	V+P-
1_32637317	1_32171716	rs56039103	KPNA6	ENSG00000025800.13	KPNA6	63678	0.0757315	5.31516e-08	0.211344	0.0382666	0.000296797	3.46891e-09	1.31753e-05	Adipose_Subcutaneous.v8.signif_variant_gene_pairs	V+P-
1_32638671	1_32173070	rs72666771	KPNA6	ENSG00000025800.13	KPNA6	65032	0.0722892	2.76382e-08	0.225873	0.0400231	0.000296797	3.46891e-09	1.31753e-05	Adipose_Subcutaneous.v8.signif_variant_gene_pairs	V+P-
1_32661059	1_32195458	rs16834922	TXLNA	ENSG00000025800.13	KPNA6	87420	0.106713	6.96024e-08	0.194569	0.0355535	0.000296797	3.46891e-09	1.31753e-05	Adipose_Subcutaneous.v8.signif_variant_gene_pairs	V+P-
1_32672908	1_32207307	rs3903683	IQCC	ENSG00000025800.13	KPNA6	99269	0.0981067	2.12513e-07	0.187436	0.0356359	0.000296797	3.46891e-09	1.31753e-05	Adipose_Subcutaneous.v8.signif_variant_gene_pairs	V+P-
1_32673866	1_32208265	rs41302746	IQCC	ENSG00000025800.13	KPNA6	100227	0.0765921	5.92583e-09	0.231158	0.0390499	0.000296797	3.46891e-09	1.31753e-05	Adipose_Subcutaneous.v8.signif_variant_gene_pairs	P-K+
1_32700562	1_32234961	rs2127245	MTMR9LP	ENSG00000025800.13	KPNA6	126923	0.0851979	6.73301e-09	0.218123	0.0369884	0.000296797	3.46891e-09	1.31753e-05	Adipose_Subcutaneous.v8.signif_variant_gene_pairs	V+P-
1_32705509	1_32239908	rs41311197	MTMR9LP	ENSG00000025800.13	KPNA6	131870	0.0765921	4.71899e-08	0.216478	0.0390398	0.000296797	3.46891e-09	1.31753e-05	Adipose_Subcutaneous.v8.signif_variant_gene_pairs	V+P-
1_32705639	1_32240038	rs640243	MTMR9LP	ENSG00000025800.13	KPNA6	132000	0.101549	9.86995e-09	0.203001	0.0348242	0.000296797	3.46891e-09	1.31753e-05	Adipose_Subcutaneous.v8.signif_variant_gene_pairs	V+P-
1_32705721	1_32240120	rs3795428	MTMR9LP	ENSG00000025800.13	KPNA6	132082	0.0783133	3.60764e-09	0.231755	0.0385856	0.000296797	3.46891e-09	1.31753e-05	Adipose_Subcutaneous.v8.signif_variant_gene_pairs	V+P-
1_32705818	1_32240217	rs3795427	MTMR9LP	ENSG00000025800.13	KPNA6	132179	0.0542169	3.67311e-07	0.241248	0.0468193	0.000296797	3.46891e-09	1.31753e-05	Adipose_Subcutaneous.v8.signif_variant_gene_pairs	V+P-
1_32706126	1_32240525	rs3795426	MTMR9LP	ENSG00000025800.13	KPNA6	132487	0.0542169	3.67311e-07	0.241248	0.0468193	0.000296797	3.46891e-09	1.31753e-05	Adipose_Subcutaneous.v8.signif_variant_gene_pairs	V+P-
1_32706791	1_32241190	rs3795425	MTMR9LP	ENSG00000025800.13	KPNA6	133152	0.0567986	3.94757e-07	0.235809	0.0458903	0.000296797	3.46891e-09	1.31753e-05	Adipose_Subcutaneous.v8.signif_variant_gene_pairs	V+P-
1_32713199	1_32247598	rs2291063	FAM167B	ENSG00000025800.13	KPNA6	139560	0.0550775	9.07308e-07	0.234247	0.0471157	0.000296797	3.46891e-09	1.31753e-05	Adipose_Subcutaneous.v8.signif_variant_gene_pairs	V+P-
1_32158374	1_31692773	rs3818788	COL16A1	ENSG00000084623.11	EIF3I	-529246	0.356282	0.000179433	0.0654501	0.017342	0.00025561	4.54358e-06	0.00799438	Adipose_Subcutaneous.v8.signif_variant_gene_pairs	P-K+
1_33067758	1_32602157	rs139407329	ZBTB8A	ENSG00000162520.14	SYNC	-101439	0.0240964	1.4459e-12	-0.654624	0.0901627	0.000263493	3.8075e-17	4.05976e-13	Adipose_Subcutaneous.v8.signif_variant_gene_pairs	P-K+
1_33324136	1_32858535	rs9500	S100PBP	ENSG00000160097.16	FNDC5	-13947	0.300344	6.98809e-05	-0.120586	0.0300739	0.000250705	8.26123e-08	0.000182096	Adipose_Subcutaneous.v8.signif_variant_gene_pairs	V+K-
1_33328165	1_32862564	rs3480	FNDC5	ENSG00000160097.16	FNDC5	-9918	0.421687	8.71728e-08	-0.152219	0.028032	0.000250705	8.26123e-08	0.000182096	Adipose_Subcutaneous.v8.signif_variant_gene_pairs	V+K-
1_35562965	1_35097364	rs2971408	ZMYM1	ENSG00000197056.9	ZMYM1	37578	0.10327	4.3382e-08	-0.260037	0.0467639	0.00021212	5.17695e-18	5.78823e-14	Adipose_Subcutaneous.v8.signif_variant_gene_pairs	P-K+
1_38268918	1_37803246	rs7686	YRDC	ENSG00000233621.1	LINC01137	328835	0.47074	6.39847e-05	-0.184862	0.0458592	0.000152401	2.90254e-103	8.41903e-93	Adipose_Subcutaneous.v8.signif_variant_gene_pairs	P+K-
1_38275802	1_37810130	rs473279	MTF1	ENSG00000197982.13	C1orf122	3151	0.312392	5.04213e-05	0.0994772	0.024331	0.000147242	1.05556e-05	0.0264197	Adipose_Subcutaneous.v8.signif_variant_gene_pairs	P+K-
1_38227086	1_37761414	rs4653328	EPHA10	ENSG00000204084.12	INPP5B	-185643	0.29432	1.02005e-22	0.446918	0.0434073	0.000164245	3.29312e-84	4.82609e-74	Adipose_Subcutaneous.v8.signif_variant_gene_pairs	P+K-
1_38268836	1_37803164	rs12395	YRDC	ENSG00000204084.12	INPP5B	-143893	0.2358	6.75843e-82	0.807032	0.0347768	0.000164245	3.29312e-84	4.82609e-74	Adipose_Subcutaneous.v8.signif_variant_gene_pairs	P+K-
1_38268918	1_37803246	rs7686	YRDC	ENSG00000204084.12	INPP5B	-143811	0.47074	3.48631e-05	0.172329	0.0412653	0.000164245	3.29312e-84	4.82609e-74	Adipose_Subcutaneous.v8.signif_variant_gene_pairs	P+K-
1_38278579	1_37812907	rs28411352	MTF1	ENSG00000204084.12	INPP5B	-134150	0.22031	6.6014e-54	0.707052	0.0404833	0.000164245	3.29312e-84	4.82609e-74	Adipose_Subcutaneous.v8.signif_variant_gene_pairs	P+K-
1_38275802	1_37810130	rs473279	MTF1	ENSG00000183431.11	SF3A3	-180791	0.312392	1.04086e-08	-0.211892	0.0364086	0.000139621	5.04893e-58	9.93671e-51	Adipose_Subcutaneous.v8.signif_variant_gene_pairs	P+K-
1_38327982	1_37862310	rs3843	INPP5B	ENSG00000183431.11	SF3A3	-128611	0.340792	3.17817e-14	-0.260434	0.0333293	0.000139621	5.04893e-58	9.93671e-51	Adipose_Subcutaneous.v8.signif_variant_gene_pairs	P+K-
1_38338795	1_37873123	rs11488569	INPP5B	ENSG00000183431.11	SF3A3	-117798	0.340792	3.17817e-14	-0.260434	0.0333293	0.000139621	5.04893e-58	9.93671e-51	Adipose_Subcutaneous.v8.signif_variant_gene_pairs	P+K-
1_38449910	1_37984238	rs11210870	SF3A3	ENSG00000183431.11	SF3A3	-6683	0.27883	5.48482e-18	0.299477	0.0333748	0.000139621	5.04893e-58	9.93671e-51	Adipose_Subcutaneous.v8.signif_variant_gene_pairs	P-K+
1_38268918	1_37803246	rs7686	YRDC	ENSG00000183386.9	FHL3	-202360	0.47074	2.88602e-06	-0.112406	0.023756	0.000142091	7.35617e-17	6.52006e-13	Adipose_Subcutaneous.v8.signif_variant_gene_pairs	P+K-
1_38275802	1_37810130	rs473279	MTF1	ENSG00000183386.9	FHL3	-195476	0.312392	0.000119124	-0.111855	0.0288443	0.000142091	7.35617e-17	6.52006e-13	Adipose_Subcutaneous.v8.signif_variant_gene_pairs	P+K-
1_38327982	1_37862310	rs3843	INPP5B	ENSG00000183386.9	FHL3	-143296	0.340792	8.14747e-08	-0.145261	0.026688	0.000142091	7.35617e-17	6.52006e-13	Adipose_Subcutaneous.v8.signif_variant_gene_pairs	P+K-
1_38338795	1_37873123	rs11488569	INPP5B	ENSG00000183386.9	FHL3	-132483	0.340792	8.14747e-08	-0.145261	0.026688	0.000142091	7.35617e-17	6.52006e-13	Adipose_Subcutaneous.v8.signif_variant_gene_pairs	P+K-
1_38449910	1_37984238	rs11210870	SF3A3	ENSG00000183386.9	FHL3	-21368	0.27883	6.88397e-09	0.159397	0.0270477	0.000142091	7.35617e-17	6.52006e-13	Adipose_Subcutaneous.v8.signif_variant_gene_pairs	P-K+
1_38327982	1_37862310	rs3843	INPP5B	ENSG00000183520.11	UTP11	-146948	0.340792	7.47538e-06	-0.135016	0.0298293	0.000138147	2.31322e-11	1.53155e-07	Adipose_Subcutaneous.v8.signif_variant_gene_pairs	P+K-
1_38338795	1_37873123	rs11488569	INPP5B	ENSG00000183520.11	UTP11	-136135	0.340792	7.47538e-06	-0.135016	0.0298293	0.000138147	2.31322e-11	1.53155e-07	Adipose_Subcutaneous.v8.signif_variant_gene_pairs	P+K-
1_38449910	1_37984238	rs11210870	SF3A3	ENSG00000183520.11	UTP11	-25020	0.27883	1.93707e-07	0.159204	0.0301654	0.000138147	2.31322e-11	1.53155e-07	Adipose_Subcutaneous.v8.signif_variant_gene_pairs	P-K+
1_40090805	1_39625133	rs41264499	HEYL	ENSG00000237624.1	OXCT2P1	110177	0.0800344	0.000117029	0.341646	0.0880003	0.000180469	2.8694e-24	1.61106e-19	Adipose_Subcutaneous.v8.signif_variant_gene_pairs	V-K+
1_40090805	1_39625133	rs41264499	HEYL	ENSG00000198754.5	OXCT2	-146215	0.0800344	0.000120918	-0.365419	0.0943225	0.000226144	2.40749e-11	1.14966e-07	Adipose_Subcutaneous.v8.signif_variant_gene_pairs	V-K+
1_41486408	1_41020736	rs3738369	SLFNL1-AS1	ENSG00000010803.16	SCMH1	-221380	0.095525	4.64944e-06	-0.213784	0.0461765	0.000197819	5.47104e-09	2.45256e-05	Adipose_Subcutaneous.v8.signif_variant_gene_pairs	V+P-
1_41445123	1_40979451	rs12729920	CTPS1	ENSG00000235358.1	AC093151.3	-262922	0.325301	7.79216e-06	-0.250159	0.0553799	0.000207512	1.53703e-15	2.43173e-11	Adipose_Subcutaneous.v8.signif_variant_gene_pairs	V-K+
1_41486408	1_41020736	rs3738369	SLFNL1-AS1	ENSG00000235358.1	AC093151.3	-221637	0.095525	6.12202e-12	0.634219	0.090055	0.000207512	1.53703e-15	2.43173e-11	Adipose_Subcutaneous.v8.signif_variant_gene_pairs	V+P-
1_41486408	1_41020736	rs3738369	SLFNL1-AS1	ENSG00000204060.6	FOXO6	-341186	0.095525	7.82925e-11	0.307138	0.0462268	0.000219582	8.8916e-12	5.19053e-08	Adipose_Subcutaneous.v8.signif_variant_gene_pairs	V+P-
1_45271828	1_44806156	rs17885815	TCTEX1D4	ENSG00000142937.11	RPS8	30905	0.165232	6.93267e-06	0.090887	0.0200067	0.000293808	1.59984e-30	1.33881e-25	Adipose_Subcutaneous.v8.signif_variant_gene_pairs	V-P+
1_45292866	1_44827194	rs2295996	PTCH2	ENSG00000142937.11	RPS8	51943	0.162651	4.70272e-06	0.0922417	0.0199344	0.000293808	1.59984e-30	1.33881e-25	Adipose_Subcutaneous.v8.signif_variant_gene_pairs	V-P+
1_45271828	1_44806156	rs17885815	TCTEX1D4	ENSG00000222009.8	BTBD19	-2326	0.165232	1.30085e-07	-0.223703	0.0417809	0.000275083	1.79631e-11	9.38955e-08	Adipose_Subcutaneous.v8.signif_variant_gene_pairs	V-P+
1_45292866	1_44827194	rs2295996	PTCH2	ENSG00000222009.8	BTBD19	18712	0.162651	1.12503e-07	-0.224148	0.0416487	0.000275083	1.79631e-11	9.38955e-08	Adipose_Subcutaneous.v8.signif_variant_gene_pairs	V-P+
1_45271828	1_44806156	rs17885815	TCTEX1D4	ENSG00000268949.1	MRPS17P1	-185678	0.165232	5.26814e-06	-0.301689	0.0655461	0.00029057	1.56698e-06	0.00278623	Adipose_Subcutaneous.v8.signif_variant_gene_pairs	V-P+
1_45292866	1_44827194	rs2295996	PTCH2	ENSG00000268949.1	MRPS17P1	-164640	0.162651	4.41147e-06	-0.303223	0.065335	0.00029057	1.56698e-06	0.00278623	Adipose_Subcutaneous.v8.signif_variant_gene_pairs	V-P+
1_46476587	1_46010915	rs11211247	MAST2	ENSG00000280670.2	CCDC163	510863	0.240964	2.82944e-43	-0.85674	0.0564013	0.000383147	1.99746e-196	2.78487e-171	Adipose_Subcutaneous.v8.signif_variant_gene_pairs	V-K+
1_46500613	1_46034941	rs17855317	MAST2	ENSG00000280670.2	CCDC163	534889	0.240103	1.65006e-42	0.849529	0.0565525	0.000383147	1.99746e-196	2.78487e-171	Adipose_Subcutaneous.v8.signif_variant_gene_pairs	V+K-
1_46476587	1_46010915	rs11211247	MAST2	ENSG00000132763.14	MMACHC	510835	0.240964	9.46242e-06	0.141179	0.0315542	0.000393302	3.01113e-10	1.21629e-06	Adipose_Subcutaneous.v8.signif_variant_gene_pairs	V-K+
1_46500613	1_46034941	rs17855317	MAST2	ENSG00000132763.14	MMACHC	534861	0.240103	1.61397e-05	-0.137427	0.0315618	0.000393302	3.01113e-10	1.21629e-06	Adipose_Subcutaneous.v8.signif_variant_gene_pairs	V+K-
1_46476587	1_46010915	rs11211247	MAST2	ENSG00000230896.1	AL604028.1	313857	0.240964	5.96195e-05	-0.208042	0.0513915	0.00043509	1.45348e-05	0.0166006	Adipose_Subcutaneous.v8.signif_variant_gene_pairs	V-K+
1_46500613	1_46034941	rs17855317	MAST2	ENSG00000230896.1	AL604028.1	337883	0.240103	0.000128384	0.198456	0.0514255	0.00043509	1.45348e-05	0.0166006	Adipose_Subcutaneous.v8.signif_variant_gene_pairs	V+K-
1_46476587	1_46010915	rs11211247	MAST2	ENSG00000086015.20	MAST2	223928	0.240964	1.78612e-11	0.195681	0.0284527	0.00042219	9.53866e-22	3.38707e-17	Adipose_Subcutaneous.v8.signif_variant_gene_pairs	V-K+
1_46500613	1_46034941	rs17855317	MAST2	ENSG00000086015.20	MAST2	247954	0.240103	9.56981e-11	-0.188591	0.0285228	0.00042219	9.53866e-22	3.38707e-17	Adipose_Subcutaneous.v8.signif_variant_gene_pairs	V+K-
1_46476587	1_46010915	rs11211247	MAST2	ENSG00000117472.9	TSPAN1	-164158	0.240964	3.72894e-06	0.209543	0.0448015	0.000362174	3.3383e-06	0.00503762	Adipose_Subcutaneous.v8.signif_variant_gene_pairs	V-K+
1_46500613	1_46034941	rs17855317	MAST2	ENSG00000117472.9	TSPAN1	-140132	0.240103	1.1028e-05	-0.199175	0.0448587	0.000362174	3.3383e-06	0.00503762	Adipose_Subcutaneous.v8.signif_variant_gene_pairs	V+K-
1_46871986	1_46406314	rs324419	FAAH	ENSG00000171357.5	LURAP1	202980	0.154905	4.92032e-08	-0.242991	0.0438827	0.000339936	9.28677e-42	1.58456e-35	Adipose_Subcutaneous.v8.signif_variant_gene_pairs	P+K-
1_47078637	1_46612965	rs4660947	MOB3C	ENSG00000171357.5	LURAP1	409631	0.493976	3.57137e-05	0.139788	0.0335186	0.000339936	9.28677e-42	1.58456e-35	Adipose_Subcutaneous.v8.signif_variant_gene_pairs	P-K+
1_46827456	1_46361784	rs9865	NSUN4	ENSG00000173660.11	UQCRH	58153	0.126506	1.64542e-06	-0.139626	0.0287918	0.000378508	8.7329e-10	3.22782e-06	Adipose_Subcutaneous.v8.signif_variant_gene_pairs	V-K+
1_46828360	1_46362688	rs41294484	NSUN4	ENSG00000173660.11	UQCRH	59057	0.126506	1.64542e-06	-0.139626	0.0287918	0.000378508	8.7329e-10	3.22782e-06	Adipose_Subcutaneous.v8.signif_variant_gene_pairs	V-K+
1_46827456	1_46361784	rs9865	NSUN4	ENSG00000117480.15	FAAH	-32481	0.126506	1.98117e-11	0.340437	0.0496173	0.000321649	1.87369e-12	1.50785e-08	Adipose_Subcutaneous.v8.signif_variant_gene_pairs	V-K+
1_46828360	1_46362688	rs41294484	NSUN4	ENSG00000117480.15	FAAH	-31577	0.126506	1.98117e-11	0.340437	0.0496173	0.000321649	1.87369e-12	1.50785e-08	Adipose_Subcutaneous.v8.signif_variant_gene_pairs	V-K+
1_47882497	1_47416825	rs34082359	FOXE3	ENSG00000123473.15	STIL	102678	0.330465	3.54037e-07	0.192652	0.0373356	0.00018692	5.81069e-08	0.00017907	Adipose_Subcutaneous.v8.signif_variant_gene_pairs	V-K+
1_52818188	1_52352516	rs7513934	CC2D1B	ENSG00000154222.14	CC2D1B	-13677	0.450947	4.01741e-17	0.212683	0.0243993	0.000303471	1.51344e-25	1.16926e-20	Adipose_Subcutaneous.v8.signif_variant_gene_pairs	V-K+
1_52991638	1_52525966	rs12123698	ZCCHC11	ENSG00000154222.14	CC2D1B	159773	0.307229	1.45656e-07	-0.142654	0.0267515	0.000303471	1.51344e-25	1.16926e-20	Adipose_Subcutaneous.v8.signif_variant_gene_pairs	V+K-
1_52991638	1_52525966	rs12123698	ZCCHC11	ENSG00000116157.5	GPX7	-76406	0.307229	1.69975e-08	-0.215071	0.037522	0.000237646	3.01468e-117	1.46848e-104	Adipose_Subcutaneous.v8.signif_variant_gene_pairs	V+K-
1_53676448	1_53210776	rs1799821	CPT2	ENSG00000157184.6	CPT2	14347	0.490534	1.82632e-08	-0.12906	0.0225672	0.000172618	8.61117e-09	2.74232e-05	Adipose_Subcutaneous.v8.signif_variant_gene_pairs	V+K-
1_53676448	1_53210776	rs1799821	CPT2	ENSG00000162384.13	C1orf123	-9841	0.490534	2.77593e-27	-0.274641	0.0239314	0.000193258	4.34024e-29	7.5828e-24	Adipose_Subcutaneous.v8.signif_variant_gene_pairs	V+K-
1_53679878	1_53214206	rs1056438	C1orf123	ENSG00000162384.13	C1orf123	-6411	0.306368	3.32969e-28	-0.29174	0.0249231	0.000193258	4.34024e-29	7.5828e-24	Adipose_Subcutaneous.v8.signif_variant_gene_pairs	V+K-
1_53680090	1_53214418	rs1056425	C1orf123	ENSG00000162384.13	C1orf123	-6199	0.306368	3.32969e-28	-0.29174	0.0249231	0.000193258	4.34024e-29	7.5828e-24	Adipose_Subcutaneous.v8.signif_variant_gene_pairs	V+K-
1_53679878	1_53214206	rs1056438	C1orf123	ENSG00000157193.15	LRP8	-113864	0.306368	3.8365e-06	-0.183257	0.0392325	0.000184084	4.14897e-11	2.98558e-07	Adipose_Subcutaneous.v8.signif_variant_gene_pairs	V+K-
1_53680090	1_53214418	rs1056425	C1orf123	ENSG00000157193.15	LRP8	-113652	0.306368	3.8365e-06	-0.183257	0.0392325	0.000184084	4.14897e-11	2.98558e-07	Adipose_Subcutaneous.v8.signif_variant_gene_pairs	V+K-
1_55168298	1_54702625	rs3765018	MROH7	ENSG00000243725.6	TTC4	-13197	0.0111876	3.26349e-06	0.777193	0.165164	0.000144808	1.48174e-50	7.70698e-45	Adipose_Subcutaneous.v8.signif_variant_gene_pairs	V-P+
1_55168394	1_54702721	rs3765017	MROH7	ENSG00000243725.6	TTC4	-13101	0.0111876	3.26349e-06	0.777193	0.165164	0.000144808	1.48174e-50	7.70698e-45	Adipose_Subcutaneous.v8.signif_variant_gene_pairs	V-P+
1_62728784	1_62263112	rs2666472	KANK4	ENSG00000240563.1	L1TD1	68281	0.274527	1.66767e-07	0.316794	0.0596986	0.000155669	6.34058e-79	1.45688e-70	Adipose_Subcutaneous.v8.signif_variant_gene_pairs	P+K-
1_62728838	1_62263166	rs2258470	KANK4	ENSG00000240563.1	L1TD1	68335	0.274527	1.66767e-07	0.316794	0.0596986	0.000155669	6.34058e-79	1.45688e-70	Adipose_Subcutaneous.v8.signif_variant_gene_pairs	P+K-
1_62728861	1_62263189	rs2260581	KANK4	ENSG00000240563.1	L1TD1	68358	0.274527	1.66767e-07	0.316794	0.0596986	0.000155669	6.34058e-79	1.45688e-70	Adipose_Subcutaneous.v8.signif_variant_gene_pairs	P+K-
1_62728918	1_62263246	rs2262110	KANK4	ENSG00000240563.1	L1TD1	68415	0.274527	1.66767e-07	0.316794	0.0596986	0.000155669	6.34058e-79	1.45688e-70	Adipose_Subcutaneous.v8.signif_variant_gene_pairs	P+K-
1_62902874	1_62437203	rs646179	USP1	ENSG00000162607.12	USP1	906	0.388985	0.000136556	-0.0808019	0.0210228	0.000165417	3.41648e-05	0.0792318	Adipose_Subcutaneous.v8.signif_variant_gene_pairs	V+P-
1_65858145	1_65392462	rs4325172	DNAJC6	ENSG00000116675.15	DNAJC6	144243	0.495697	1.50518e-08	-0.184312	0.0320332	0.000205857	2.90185e-09	1.02045e-05	Adipose_Subcutaneous.v8.signif_variant_gene_pairs	P-K+
1_77555481	1_77089796	rs169216	PIGK	ENSG00000142892.14	PIGK	-129634	0.376936	1.45069e-09	0.158271	0.0256816	0.000227418	4.54271e-15	4.01436e-11	Adipose_Subcutaneous.v8.signif_variant_gene_pairs	V+P-
1_85039955	1_84574272	rs2303307	CTBS	ENSG00000117151.12	CTBS	-208	0.218589	0.000125189	0.136511	0.035316	0.000179504	4.37016e-18	8.10079e-14	Adipose_Subcutaneous.v8.signif_variant_gene_pairs	P+K-
1_86947975	1_86482292	rs1321694	CLCA1	ENSG00000122417.15	ODF2L	85950	0.35284	7.40966e-05	-0.134528	0.0336712	0.00021708	9.32872e-45	1.90955e-37	Adipose_Subcutaneous.v8.signif_variant_gene_pairs	P+K-
1_89225976	1_88760293	rs430600	PKN2	ENSG00000137944.17	KYAT3	-228062	0.348537	1.033e-18	0.288291	0.0313898	0.000247886	5.4399e-42	2.83868e-36	Adipose_Subcutaneous.v8.signif_variant_gene_pairs	V+P-
1_89301123	1_88835440	rs786912	PKN2	ENSG00000137944.17	KYAT3	-152915	0.348537	3.27605e-19	0.291261	0.0312262	0.000247886	5.4399e-42	2.83868e-36	Adipose_Subcutaneous.v8.signif_variant_gene_pairs	V+K-
1_89225976	1_88760293	rs430600	PKN2	ENSG00000213516.9	RBMXL1	-232667	0.348537	2.02776e-05	0.14466	0.0336253	0.000235667	1.2332e-11	5.52193e-08	Adipose_Subcutaneous.v8.signif_variant_gene_pairs	V+P-
1_89301123	1_88835440	rs786912	PKN2	ENSG00000213516.9	RBMXL1	-157520	0.348537	1.84515e-05	0.144925	0.0335186	0.000235667	1.2332e-11	5.52193e-08	Adipose_Subcutaneous.v8.signif_variant_gene_pairs	V+K-
1_90059575	1_89594016	rs12129433	LRRC8B	ENSG00000197147.13	LRRC8B	69180	0.44062	1.11182e-21	0.322543	0.0322032	0.000219016	1.4734e-26	6.4996e-22	Adipose_Subcutaneous.v8.signif_variant_gene_pairs	V-K+
1_97279692	1_96814136	rs273885	PTBP2	ENSG00000117569.18	PTBP2	92471	0.456971	2.05422e-17	0.212403	0.0241266	0.000292045	1.01812e-18	3.47258e-14	Adipose_Subcutaneous.v8.signif_variant_gene_pairs	V-K+
1_100656265	1_100190709	rs11166412	DBT	ENSG00000156876.9	SASS6	57754	0.174699	1.55459e-06	-0.235246	0.048392	0.000244738	6.5906e-18	1.05921e-13	Adipose_Subcutaneous.v8.signif_variant_gene_pairs	V-K+
1_100658578	1_100193022	rs2784174	DBT	ENSG00000156876.9	SASS6	60067	0.194492	0.000212283	-0.179992	0.0482452	0.000244738	6.5906e-18	1.05921e-13	Adipose_Subcutaneous.v8.signif_variant_gene_pairs	V-K+
1_100656265	1_100190709	rs11166412	DBT	ENSG00000122477.12	LRRC39	12436	0.174699	2.2997e-06	-0.207751	0.0434662	0.000277884	1.89394e-22	5.15128e-18	Adipose_Subcutaneous.v8.signif_variant_gene_pairs	V-K+
1_100575933	1_100110377	rs13375867	SASS6	ENSG00000137996.12	RTCA	-155830	0.383821	1.64506e-06	-0.16676	0.0343868	0.000228084	2.81189e-29	5.16833e-24	Adipose_Subcutaneous.v8.signif_variant_gene_pairs	V-K+
1_100656265	1_100190709	rs11166412	DBT	ENSG00000137996.12	RTCA	-75498	0.174699	1.3037e-11	-0.296195	0.0427638	0.000228084	2.81189e-29	5.16833e-24	Adipose_Subcutaneous.v8.signif_variant_gene_pairs	V-K+
1_100658578	1_100193022	rs2784174	DBT	ENSG00000137996.12	RTCA	-73185	0.194492	3.06639e-11	-0.287435	0.0423144	0.000228084	2.81189e-29	5.16833e-24	Adipose_Subcutaneous.v8.signif_variant_gene_pairs	V-K+
1_109747635	1_109205013	rs17034539	KIAA1324	ENSG00000143126.7	CELSR2	-45006	0.160069	1.87291e-05	-0.153407	0.0355084	0.000162257	1.63244e-09	7.20542e-06	Adipose_Subcutaneous.v8.signif_variant_gene_pairs	P-K+
1_110306469	1_109763847	rs878605	EPS8L3	ENSG00000134202.10	GSTM3	22809	0.216007	1.36331e-06	0.271984	0.0556387	0.00015955	1.13539e-73	1.32898e-65	Adipose_Subcutaneous.v8.signif_variant_gene_pairs	P-K+
1_110306531	1_109763909	rs943641	EPS8L3	ENSG00000134202.10	GSTM3	22871	0.217728	6.21966e-07	0.278031	0.0550775	0.00015955	1.13539e-73	1.32898e-65	Adipose_Subcutaneous.v8.signif_variant_gene_pairs	P-K+
1_112042149	1_111499527	rs3393	ADORA3	ENSG00000282608.1	ADORA3	-4233	0.472461	5.12215e-06	0.117885	0.0255783	0.00014665	3.36625e-06	0.0099117	Adipose_Subcutaneous.v8.signif_variant_gene_pairs	P-K+
1_112042149	1_111499527	rs3393	ADORA3	ENSG00000121933.18	TMIGD3	-64435	0.472461	7.24394e-29	-0.328742	0.0276975	0.000161412	7.39194e-39	5.91666e-33	Adipose_Subcutaneous.v8.signif_variant_gene_pairs	P-K+
1_113063771	1_112521149	rs2273368	WNT2B	ENSG00000273483.1	AL354760.1	2708	0.173838	1.17974e-05	0.304546	0.0688245	0.000137791	6.06875e-06	0.0131811	Adipose_Subcutaneous.v8.signif_variant_gene_pairs	P-K+
1_113236681	1_112694059	rs3748656	MOV10	ENSG00000273483.1	AL354760.1	175618	0.19105	4.52027e-05	0.270552	0.065754	0.000137791	6.06875e-06	0.0131811	Adipose_Subcutaneous.v8.signif_variant_gene_pairs	P-K+
1_113237171	1_112694549	rs883593	MOV10	ENSG00000273483.1	AL354760.1	176108	0.190517	4.15657e-05	0.272096	0.0658101	0.000137791	6.06875e-06	0.0131811	Adipose_Subcutaneous.v8.signif_variant_gene_pairs	P-K+
1_113239382	1_112696760	rs17030651	MOV10	ENSG00000273483.1	AL354760.1	178319	0.180723	3.43477e-05	0.281232	0.0672862	0.000137791	6.06875e-06	0.0131811	Adipose_Subcutaneous.v8.signif_variant_gene_pairs	P-K+
1_113241052	1_112698430	rs2306940	MOV10	ENSG00000273483.1	AL354760.1	179989	0.192771	3.12428e-05	0.275466	0.0655577	0.000137791	6.06875e-06	0.0131811	Adipose_Subcutaneous.v8.signif_variant_gene_pairs	P-K+
1_113243048	1_112700426	rs6679	MOV10	ENSG00000273483.1	AL354760.1	181985	0.192771	5.01037e-05	0.268557	0.0656617	0.000137791	6.06875e-06	0.0131811	Adipose_Subcutaneous.v8.signif_variant_gene_pairs	P-K+
1_113063125	1_112520503	rs910697	WNT2B	ENSG00000116489.12	CAPZA1	-99294	0.473322	2.34259e-14	0.125703	0.0159991	0.000196194	2.98024e-19	5.7908e-15	Adipose_Subcutaneous.v8.signif_variant_gene_pairs	P-K+
1_113063125	1_112520503	rs910697	WNT2B	ENSG00000007341.18	ST7L	-100322	0.473322	1.09692e-53	0.590557	0.0339031	0.000193411	2.31849e-67	1.55337e-59	Adipose_Subcutaneous.v8.signif_variant_gene_pairs	P-K+
1_113063771	1_112521149	rs2273368	WNT2B	ENSG00000007341.18	ST7L	-99676	0.173838	2.30312e-19	0.493471	0.0526587	0.000193411	2.31849e-67	1.55337e-59	Adipose_Subcutaneous.v8.signif_variant_gene_pairs	P-K+
1_113217311	1_112674689	rs3748655	MOV10	ENSG00000007341.18	ST7L	53864	0.123064	3.20148e-14	0.482684	0.0617802	0.000193411	2.31849e-67	1.55337e-59	Adipose_Subcutaneous.v8.signif_variant_gene_pairs	P-K+
1_113236681	1_112694059	rs3748656	MOV10	ENSG00000007341.18	ST7L	73234	0.19105	6.52288e-21	0.488672	0.0498384	0.000193411	2.31849e-67	1.55337e-59	Adipose_Subcutaneous.v8.signif_variant_gene_pairs	P-K+
1_113237171	1_112694549	rs883593	MOV10	ENSG00000007341.18	ST7L	73724	0.190517	6.66676e-21	0.489056	0.0498908	0.000193411	2.31849e-67	1.55337e-59	Adipose_Subcutaneous.v8.signif_variant_gene_pairs	P-K+
1_113239382	1_112696760	rs17030651	MOV10	ENSG00000007341.18	ST7L	75935	0.180723	1.52031e-21	0.507743	0.050882	0.000193411	2.31849e-67	1.55337e-59	Adipose_Subcutaneous.v8.signif_variant_gene_pairs	P-K+
1_113241052	1_112698430	rs2306940	MOV10	ENSG00000007341.18	ST7L	77605	0.192771	2.71544e-21	0.491922	0.0496395	0.000193411	2.31849e-67	1.55337e-59	Adipose_Subcutaneous.v8.signif_variant_gene_pairs	P-K+
1_113243048	1_112700426	rs6679	MOV10	ENSG00000007341.18	ST7L	79601	0.192771	2.8972e-21	0.491948	0.0496808	0.000193411	2.31849e-67	1.55337e-59	Adipose_Subcutaneous.v8.signif_variant_gene_pairs	P-K+
1_113217311	1_112674689	rs3748655	MOV10	ENSG00000155363.18	MOV10	1548	0.123064	5.09986e-06	0.147152	0.0319221	0.00017999	4.21289e-06	0.00952675	Adipose_Subcutaneous.v8.signif_variant_gene_pairs	P-K+
1_113236681	1_112694059	rs3748656	MOV10	ENSG00000155363.18	MOV10	20918	0.19105	2.09826e-05	0.114228	0.0266003	0.00017999	4.21289e-06	0.00952675	Adipose_Subcutaneous.v8.signif_variant_gene_pairs	P-K+
1_113237171	1_112694549	rs883593	MOV10	ENSG00000155363.18	MOV10	21408	0.190517	2.34658e-05	0.113681	0.0266327	0.00017999	4.21289e-06	0.00952675	Adipose_Subcutaneous.v8.signif_variant_gene_pairs	P-K+
1_113241052	1_112698430	rs2306940	MOV10	ENSG00000155363.18	MOV10	25289	0.192771	2.70242e-05	0.112465	0.0265516	0.00017999	4.21289e-06	0.00952675	Adipose_Subcutaneous.v8.signif_variant_gene_pairs	P-K+
1_113243048	1_112700426	rs6679	MOV10	ENSG00000155363.18	MOV10	27285	0.192771	2.55755e-05	0.112873	0.0265676	0.00017999	4.21289e-06	0.00952675	Adipose_Subcutaneous.v8.signif_variant_gene_pairs	P-K+
1_114354942	1_113812320	rs3789604	RSBN1	ENSG00000226167.1	AP4B1-AS1	-44315	0.173838	5.06377e-07	0.258196	0.0507351	0.000223174	4.59628e-09	1.28658e-05	Adipose_Subcutaneous.v8.signif_variant_gene_pairs	V+K-
1_114356663	1_113814041	rs3811021	AP4B1-AS1	ENSG00000226167.1	AP4B1-AS1	-42594	0.172978	7.02401e-07	0.256943	0.0511478	0.000223174	4.59628e-09	1.28658e-05	Adipose_Subcutaneous.v8.signif_variant_gene_pairs	V+K-
1_117910682	1_117368060	rs1146297	MAN1A2	ENSG00000198162.12	MAN1A2	611	0.22031	2.24505e-05	-0.104274	0.0243705	0.000197359	4.57031e-07	0.00120947	Adipose_Subcutaneous.v8.signif_variant_gene_pairs	V+K-
1_120378678	1_119836055	rs3009182	NBPF7	ENSG00000274642.1	AC244669.2	-361030	0.241824	2.48166e-07	0.314563	0.0601505	0.000323825	3.10836e-87	1.83275e-76	Adipose_Subcutaneous.v8.signif_variant_gene_pairs	V-K+
1_120384205	1_119841582	rs2994820	NBPF7	ENSG00000274642.1	AC244669.2	-355503	0.241824	2.48166e-07	0.314563	0.0601505	0.000323825	3.10836e-87	1.83275e-76	Adipose_Subcutaneous.v8.signif_variant_gene_pairs	V-K+
1_120387376	1_119844753	rs2153676	NBPF7	ENSG00000274642.1	AC244669.2	-352332	0.180723	3.66686e-07	0.348777	0.067683	0.000323825	3.10836e-87	1.83275e-76	Adipose_Subcutaneous.v8.signif_variant_gene_pairs	V-K+
1_120378678	1_119836055	rs3009182	NBPF7	ENSG00000275131.2	AC241952.1	-865234	0.241824	6.48301e-05	-0.128604	0.0319285	0.00051774	2.36363e-06	0.00280704	Adipose_Subcutaneous.v8.signif_variant_gene_pairs	V-K+
1_120384205	1_119841582	rs2994820	NBPF7	ENSG00000275131.2	AC241952.1	-859707	0.241824	6.48301e-05	-0.128604	0.0319285	0.00051774	2.36363e-06	0.00280704	Adipose_Subcutaneous.v8.signif_variant_gene_pairs	V-K+
1_120387376	1_119844753	rs2153676	NBPF7	ENSG00000275131.2	AC241952.1	-856536	0.180723	4.39559e-06	-0.165808	0.0357205	0.00051774	2.36363e-06	0.00280704	Adipose_Subcutaneous.v8.signif_variant_gene_pairs	V-K+
1_146767149	1_147295468	rs4950394	CHD1L	ENSG00000131778.18	CHD1L	52827	0.0404475	5.52671e-05	-0.270307	0.0664724	0.000246956	3.18487e-08	9.4578e-05	Adipose_Subcutaneous.v8.signif_variant_gene_pairs	V-P+
1_146767149	1_147295468	rs4950394	CHD1L	ENSG00000131781.12	FMO5	52418	0.0404475	0.000140104	0.285091	0.0742993	0.000237454	4.48765e-07	0.00121806	Adipose_Subcutaneous.v8.signif_variant_gene_pairs	V-P+
1_146626922	1_147155343	rs6937	PRKAB2	ENSG00000278811.4	LINC00624	-362532	0.141136	1.75792e-05	-0.250482	0.0577843	0.000229033	2.03043e-34	1.81857e-28	Adipose_Subcutaneous.v8.signif_variant_gene_pairs	P+K-
1_147013362	1_147541592	rs10900376	BCL9	ENSG00000162836.11	ACP6	-128904	0.410499	8.14075e-05	-0.172094	0.0433235	0.000198348	1.07647e-58	1.09071e-50	Adipose_Subcutaneous.v8.signif_variant_gene_pairs	V-K+
1_147091972	1_147620166	rs3820129	BCL9	ENSG00000162836.11	ACP6	-50330	0.36833	1.10299e-35	0.457983	0.0339554	0.000198348	1.07647e-58	1.09071e-50	Adipose_Subcutaneous.v8.signif_variant_gene_pairs	P+K-
1_146767149	1_147295468	rs4950394	CHD1L	ENSG00000215859.8	AC239803.1	-719488	0.0404475	2.11419e-05	-0.466142	0.108594	0.000275284	2.90634e-10	1.39906e-06	Adipose_Subcutaneous.v8.signif_variant_gene_pairs	V-P+
1_150255587	1_150283177	rs2147324	CIART	ENSG00000118292.8	C1orf54	14610	0.456971	1.02982e-05	0.107944	0.0242281	0.000401921	1.06477e-19	3.70646e-15	Adipose_Subcutaneous.v8.signif_variant_gene_pairs	V+K-
1_150255587	1_150283177	rs2147324	CIART	ENSG00000266472.5	MRPS21	-10543	0.456971	3.06742e-08	-0.136689	0.0243025	0.000424709	1.15665e-14	1.08218e-10	Adipose_Subcutaneous.v8.signif_variant_gene_pairs	V+K-
1_150259400	1_150286988	rs9126	CIART	ENSG00000266472.5	MRPS21	-6732	0.392427	5.70399e-13	-0.16927	0.0228797	0.000424709	1.15665e-14	1.08218e-10	Adipose_Subcutaneous.v8.signif_variant_gene_pairs	V+K-
1_150266338	1_150293918	rs3818978	MRPS21	ENSG00000266472.5	MRPS21	198	0.385542	1.15665e-14	-0.181791	0.0228509	0.000424709	1.15665e-14	1.08218e-10	Adipose_Subcutaneous.v8.signif_variant_gene_pairs	P+K-
1_150447269	1_150474793	rs7411534	RPRD2	ENSG00000266472.5	MRPS21	181073	0.383821	1.5894e-13	0.174859	0.0230551	0.000424709	1.15665e-14	1.08218e-10	Adipose_Subcutaneous.v8.signif_variant_gene_pairs	V-K+
1_150445819	1_150473343	rs7002	RPRD2	ENSG00000117360.12	PRPF3	151867	0.388985	0.000119511	-0.117	0.0301775	0.000412819	2.58081e-05	0.0313501	Adipose_Subcutaneous.v8.signif_variant_gene_pairs	V-K+
1_150255587	1_150283177	rs2147324	CIART	ENSG00000163125.15	RPRD2	-79914	0.456971	1.42795e-05	0.0947994	0.0216339	0.000440035	3.49857e-07	0.000649582	Adipose_Subcutaneous.v8.signif_variant_gene_pairs	V+K-
1_150445819	1_150473343	rs7002	RPRD2	ENSG00000163125.15	RPRD2	110252	0.388985	9.17016e-07	-0.110445	0.0222242	0.000440035	3.49857e-07	0.000649582	Adipose_Subcutaneous.v8.signif_variant_gene_pairs	V-K+
1_150255587	1_150283177	rs2147324	CIART	ENSG00000143374.16	TARS2	-204187	0.456971	4.66156e-11	0.209454	0.0311375	0.000341656	2.70076e-15	2.85346e-11	Adipose_Subcutaneous.v8.signif_variant_gene_pairs	V+K-
1_150445819	1_150473343	rs7002	RPRD2	ENSG00000143374.16	TARS2	-14021	0.388985	1.86766e-14	-0.249854	0.0316726	0.000341656	2.70076e-15	2.85346e-11	Adipose_Subcutaneous.v8.signif_variant_gene_pairs	V-K+
1_150447269	1_150474793	rs7411534	RPRD2	ENSG00000143374.16	TARS2	-12571	0.383821	0.000269302	-0.11424	0.0311386	0.000341656	2.70076e-15	2.85346e-11	Adipose_Subcutaneous.v8.signif_variant_gene_pairs	V-K+
1_150234657	1_150262258	rs34714364	CA14	ENSG00000237781.3	AL356356.1	-295466	0.146299	0.000182324	0.253575	0.0672616	0.000350458	1.32377e-39	5.3197e-33	Adipose_Subcutaneous.v8.signif_variant_gene_pairs	V-K+
1_150596411	1_150623935	rs7517	ENSA	ENSG00000237781.3	AL356356.1	66211	0.126506	0.000186883	0.26546	0.0705329	0.000350458	1.32377e-39	5.3197e-33	Adipose_Subcutaneous.v8.signif_variant_gene_pairs	V-K+
1_150679033	1_150706557	rs1336900	HORMAD1	ENSG00000237781.3	AL356356.1	148833	0.371773	1.51283e-11	-0.324738	0.0470415	0.000350458	1.32377e-39	5.3197e-33	Adipose_Subcutaneous.v8.signif_variant_gene_pairs	V+K-
1_150783985	1_150811509	rs11552229	ARNT	ENSG00000237781.3	AL356356.1	253785	0.349138	7.76213e-11	-0.320317	0.0482003	0.000350458	1.32377e-39	5.3197e-33	Adipose_Subcutaneous.v8.signif_variant_gene_pairs	P+K-
1_150808889	1_150836413	rs2228099	ARNT	ENSG00000237781.3	AL356356.1	278689	0.3821	7.59827e-10	-0.301123	0.0480106	0.000350458	1.32377e-39	5.3197e-33	Adipose_Subcutaneous.v8.signif_variant_gene_pairs	P+K-
1_150596411	1_150623935	rs7517	ENSA	ENSG00000143452.15	HORMAD1	-96953	0.126506	1.16602e-07	-0.434243	0.0807885	0.000346067	9.12037e-83	1.88832e-71	Adipose_Subcutaneous.v8.signif_variant_gene_pairs	V-K+
1_150679033	1_150706557	rs1336900	HORMAD1	ENSG00000143452.15	HORMAD1	-14331	0.371773	1.33918e-79	0.91575	0.0402723	0.000346067	9.12037e-83	1.88832e-71	Adipose_Subcutaneous.v8.signif_variant_gene_pairs	V+K-
1_150783985	1_150811509	rs11552229	ARNT	ENSG00000143452.15	HORMAD1	90621	0.349138	9.3168e-67	0.876966	0.0435805	0.000346067	9.12037e-83	1.88832e-71	Adipose_Subcutaneous.v8.signif_variant_gene_pairs	P+K-
1_150808889	1_150836413	rs2228099	ARNT	ENSG00000143452.15	HORMAD1	115525	0.3821	1.17508e-56	0.815895	0.0452268	0.000346067	9.12037e-83	1.88832e-71	Adipose_Subcutaneous.v8.signif_variant_gene_pairs	P+K-
1_150259400	1_150286988	rs9126	CIART	ENSG00000163131.10	CTSS	-478969	0.392427	0.000198606	0.0746929	0.0199288	0.000311001	9.01489e-27	1.3658e-21	Adipose_Subcutaneous.v8.signif_variant_gene_pairs	V+K-
1_150266338	1_150293918	rs3818978	MRPS21	ENSG00000163131.10	CTSS	-472039	0.385542	0.000244006	0.0741178	0.0200612	0.000311001	9.01489e-27	1.3658e-21	Adipose_Subcutaneous.v8.signif_variant_gene_pairs	P+K-
1_150447269	1_150474793	rs7411534	RPRD2	ENSG00000163131.10	CTSS	-291164	0.383821	0.000217337	-0.0749941	0.0201344	0.000311001	9.01489e-27	1.3658e-21	Adipose_Subcutaneous.v8.signif_variant_gene_pairs	V-K+
1_150679033	1_150706557	rs1336900	HORMAD1	ENSG00000163131.10	CTSS	-59400	0.371773	1.16646e-14	0.153702	0.0193229	0.000311001	9.01489e-27	1.3658e-21	Adipose_Subcutaneous.v8.signif_variant_gene_pairs	V+K-
1_150783985	1_150811509	rs11552229	ARNT	ENSG00000163131.10	CTSS	45552	0.349138	1.06654e-14	0.157214	0.0197336	0.000311001	9.01489e-27	1.3658e-21	Adipose_Subcutaneous.v8.signif_variant_gene_pairs	P+K-
1_150808889	1_150836413	rs2228099	ARNT	ENSG00000163131.10	CTSS	70456	0.3821	5.03009e-14	0.152104	0.0196289	0.000311001	9.01489e-27	1.3658e-21	Adipose_Subcutaneous.v8.signif_variant_gene_pairs	P+K-
1_150445819	1_150473343	rs7002	RPRD2	ENSG00000143437.20	ARNT	-403425	0.388985	0.000107872	0.1117	0.0286213	0.000383997	7.04456e-25	1.07761e-19	Adipose_Subcutaneous.v8.signif_variant_gene_pairs	V-K+
1_150596411	1_150623935	rs7517	ENSA	ENSG00000143437.20	ARNT	-252833	0.126506	9.54168e-05	0.154452	0.0392692	0.000383997	7.04456e-25	1.07761e-19	Adipose_Subcutaneous.v8.signif_variant_gene_pairs	V-K+
1_150679033	1_150706557	rs1336900	HORMAD1	ENSG00000143437.20	ARNT	-170211	0.371773	5.76905e-10	0.166837	0.0264064	0.000383997	7.04456e-25	1.07761e-19	Adipose_Subcutaneous.v8.signif_variant_gene_pairs	V+K-
1_150783985	1_150811509	rs11552229	ARNT	ENSG00000143437.20	ARNT	-65259	0.349138	4.09302e-12	0.189799	0.0267176	0.000383997	7.04456e-25	1.07761e-19	Adipose_Subcutaneous.v8.signif_variant_gene_pairs	P+K-
1_150808889	1_150836413	rs2228099	ARNT	ENSG00000143437.20	ARNT	-40355	0.3821	5.0937e-12	0.187426	0.0265077	0.000383997	7.04456e-25	1.07761e-19	Adipose_Subcutaneous.v8.signif_variant_gene_pairs	P+K-
1_150679033	1_150706557	rs1336900	HORMAD1	ENSG00000224800.1	RPS27AP6	-175126	0.371773	0.000352735	-0.1875	0.0521217	0.000368322	7.34898e-05	0.0835772	Adipose_Subcutaneous.v8.signif_variant_gene_pairs	V+K-
1_150783985	1_150811509	rs11552229	ARNT	ENSG00000224800.1	RPS27AP6	-70174	0.349138	0.000284243	-0.194487	0.0532175	0.000368322	7.34898e-05	0.0835772	Adipose_Subcutaneous.v8.signif_variant_gene_pairs	P+K-
1_150679033	1_150706557	rs1336900	HORMAD1	ENSG00000143379.12	SETDB1	-219706	0.371773	0.000368543	-0.101544	0.0283198	0.000373874	4.33392e-06	0.00675063	Adipose_Subcutaneous.v8.signif_variant_gene_pairs	V+K-
1_150783985	1_150811509	rs11552229	ARNT	ENSG00000143379.12	SETDB1	-114754	0.349138	2.84861e-05	-0.121594	0.0287901	0.000373874	4.33392e-06	0.00675063	Adipose_Subcutaneous.v8.signif_variant_gene_pairs	P+K-
1_150808889	1_150836413	rs2228099	ARNT	ENSG00000143379.12	SETDB1	-89850	0.3821	1.44932e-05	-0.12486	0.0285159	0.000373874	4.33392e-06	0.00675063	Adipose_Subcutaneous.v8.signif_variant_gene_pairs	P+K-
1_150679033	1_150706557	rs1336900	HORMAD1	ENSG00000143418.19	CERS2	-268447	0.371773	2.98847e-17	0.16368	0.0186953	0.00037944	4.21763e-19	1.14196e-14	Adipose_Subcutaneous.v8.signif_variant_gene_pairs	V+K-
1_150783985	1_150811509	rs11552229	ARNT	ENSG00000143418.19	CERS2	-163495	0.349138	7.67623e-16	0.160003	0.0192159	0.00037944	4.21763e-19	1.14196e-14	Adipose_Subcutaneous.v8.signif_variant_gene_pairs	P+K-
1_150808889	1_150836413	rs2228099	ARNT	ENSG00000143418.19	CERS2	-138591	0.3821	2.0795e-15	0.156409	0.0190936	0.00037944	4.21763e-19	1.14196e-14	Adipose_Subcutaneous.v8.signif_variant_gene_pairs	P+K-
1_150259400	1_150286988	rs9126	CIART	ENSG00000197622.12	CDC42SE1	-783337	0.392427	0.000132097	-0.105425	0.0273696	0.000350779	3.07447e-07	0.000673504	Adipose_Subcutaneous.v8.signif_variant_gene_pairs	V+K-
1_150266338	1_150293918	rs3818978	MRPS21	ENSG00000197622.12	CDC42SE1	-776407	0.385542	0.000101173	-0.10787	0.0275274	0.000350779	3.07447e-07	0.000673504	Adipose_Subcutaneous.v8.signif_variant_gene_pairs	P+K-
1_150447269	1_150474793	rs7411534	RPRD2	ENSG00000197622.12	CDC42SE1	-595532	0.383821	0.000166565	0.104914	0.0276591	0.000350779	3.07447e-07	0.000673504	Adipose_Subcutaneous.v8.signif_variant_gene_pairs	V-K+
1_151820324	1_151847848	rs6587625	THEM5	ENSG00000234614.1	AL450992.2	5971	0.175559	1.88151e-06	-0.276191	0.057282	0.000265205	3.06369e-09	1.27728e-05	Adipose_Subcutaneous.v8.signif_variant_gene_pairs	V+K-
1_151846517	1_151874041	rs13320	THEM4	ENSG00000159445.12	THEM4	-35767	0.44148	4.3441e-32	0.390787	0.0308989	0.00026234	4.01669e-37	6.69871e-31	Adipose_Subcutaneous.v8.signif_variant_gene_pairs	P+K-
1_151820324	1_151847848	rs6587625	THEM5	ENSG00000197915.5	HRNR	-376345	0.175559	1.94204e-06	0.348123	0.0722998	0.00027525	1.65357e-47	4.18027e-40	Adipose_Subcutaneous.v8.signif_variant_gene_pairs	V+K-
1_154128672	1_154156196	rs4540651	TPM3	ENSG00000143578.15	CREB3L4	188483	0.421687	7.06478e-12	0.229401	0.0326751	0.000207892	2.47251e-28	1.67365e-23	Adipose_Subcutaneous.v8.signif_variant_gene_pairs	V-K+
1_154323772	1_154351296	rs11589949	ATP8B2	ENSG00000143595.12	AQP10	30206	0.152324	3.87357e-06	-0.346196	0.0741482	0.000228418	1.42613e-10	6.95388e-07	Adipose_Subcutaneous.v8.signif_variant_gene_pairs	P-K+
1_155006450	1_155033974	rs74520550	DCST1	ENSG00000160685.13	ZBTB7B	31344	0.172978	1.07096e-05	-0.112942	0.0253996	0.000283059	1.07265e-08	2.80592e-05	Adipose_Subcutaneous.v8.signif_variant_gene_pairs	P+K-
1_155006451	1_155033975	rs76306191	DCST1	ENSG00000160685.13	ZBTB7B	31345	0.172978	1.07096e-05	-0.112942	0.0253996	0.000283059	1.07265e-08	2.80592e-05	Adipose_Subcutaneous.v8.signif_variant_gene_pairs	P+K-
1_155033308	1_155060832	rs11589479	ADAM15	ENSG00000232093.1	DCST1-AS1	14714	0.144578	0.000258791	-0.217233	0.0590433	0.00032221	2.00472e-13	1.57619e-09	Adipose_Subcutaneous.v8.signif_variant_gene_pairs	V-K+
1_155033308	1_155060832	rs11589479	ADAM15	ENSG00000185499.16	MUC1	-132084	0.144578	4.68071e-05	-0.147325	0.035878	0.000270349	3.32234e-09	1.26949e-05	Adipose_Subcutaneous.v8.signif_variant_gene_pairs	V-K+
1_155033308	1_155060832	rs11589479	ADAM15	ENSG00000160766.14	GBAP1	-166590	0.144578	4.38203e-07	0.220953	0.043173	0.000273675	1.15939e-38	2.45496e-32	Adipose_Subcutaneous.v8.signif_variant_gene_pairs	V-K+
1_156269389	1_156299598	rs12128785	VHLL	ENSG00000198952.8	SMG5	16773	0.270224	2.08846e-18	-0.200653	0.0220604	0.00025588	3.14858e-32	4.76891e-27	Adipose_Subcutaneous.v8.signif_variant_gene_pairs	V-K+
1_156269389	1_156299598	rs12128785	VHLL	ENSG00000198715.11	GLMP	3909	0.270224	1.23468e-15	-0.173984	0.0210572	0.000229368	5.25098e-16	5.36615e-12	Adipose_Subcutaneous.v8.signif_variant_gene_pairs	V-K+
1_156269389	1_156299598	rs12128785	VHLL	ENSG00000163468.14	CCT3	-68275	0.270224	3.05107e-22	-0.18492	0.0181863	0.000236728	3.51495e-23	1.31605e-18	Adipose_Subcutaneous.v8.signif_variant_gene_pairs	V-K+
1_156883546	1_156913754	rs12137505	PEAR1	ENSG00000160838.13	LRRC71	-6896	0.380379	2.86336e-05	0.186177	0.0440941	0.000185902	2.86336e-05	0.0608061	Adipose_Subcutaneous.v8.signif_variant_gene_pairs	V+K-
1_160793442	1_160823652	rs474131	LY9	ENSG00000158850.14	B4GALT3	-353196	0.475904	0.000147732	0.0916662	0.0239736	0.00017482	1.32179e-15	1.22748e-11	Adipose_Subcutaneous.v8.signif_variant_gene_pairs	V+P-
1_160793560	1_160823770	rs509749	LY9	ENSG00000158850.14	B4GALT3	-353078	0.484509	7.70694e-05	0.0961289	0.0241183	0.00017482	1.32179e-15	1.22748e-11	Adipose_Subcutaneous.v8.signif_variant_gene_pairs	V+K-
1_161196166	1_161226376	rs3813628	TOMM40L	ENSG00000158869.10	FCER1G	11142	0.314974	3.0932e-06	-0.0811444	0.0172026	0.000181544	5.75285e-15	6.6231e-11	Adipose_Subcutaneous.v8.signif_variant_gene_pairs	V-P+
1_161334735	1_161364945	rs16832869	CFAP126	ENSG00000143252.14	SDHC	50688	0.0886403	5.9825e-18	-0.329505	0.0367666	0.000159573	1.66487e-18	2.81975e-14	Adipose_Subcutaneous.v8.signif_variant_gene_pairs	V+P-
1_161334735	1_161364945	rs16832869	CFAP126	ENSG00000283696.1	AL592295.4	-34464	0.0886403	8.55398e-15	0.744894	0.0931415	0.000169471	6.7527e-20	1.13149e-15	Adipose_Subcutaneous.v8.signif_variant_gene_pairs	V+P-
1_161334735	1_161364945	rs16832869	CFAP126	ENSG00000283317.1	AL831711.1	-76051	0.0886403	2.15951e-08	0.526531	0.0925602	0.000154086	3.29369e-19	9.02903e-15	Adipose_Subcutaneous.v8.signif_variant_gene_pairs	V+P-
1_161967681	1_161997891	rs2499836	OLFML2B	ENSG00000244682.7	FCGR2C	416552	0.320998	4.09951e-05	-0.179347	0.0433431	0.000139161	1.03392e-55	3.65791e-48	Adipose_Subcutaneous.v8.signif_variant_gene_pairs	V+K-
1_161967681	1_161997891	rs2499836	OLFML2B	ENSG00000225217.1	HSPA7	391600	0.320998	0.00010414	-0.179532	0.0458991	0.000163664	4.56045e-49	1.31022e-42	Adipose_Subcutaneous.v8.signif_variant_gene_pairs	V+K-
1_167599583	1_167630346	rs3738221	RCSD1	ENSG00000198771.10	RCSD1	253	0.139415	4.03034e-06	0.216052	0.0463585	0.000145609	5.83068e-20	1.01667e-15	Adipose_Subcutaneous.v8.signif_variant_gene_pairs	P-K+
1_169337376	1_169368138	rs2275299	BLZF1	ENSG00000143156.13	NME7	171	0.447504	2.79357e-21	0.338969	0.0342168	0.000199418	6.6194e-42	3.18101e-35	Adipose_Subcutaneous.v8.signif_variant_gene_pairs	P+K-
1_169765052	1_169795911	rs10919246	C1orf112	ENSG00000000460.16	C1orf112	133904	0.305508	5.8379e-05	-0.145961	0.0360109	0.00022428	6.07946e-06	0.0127815	Adipose_Subcutaneous.v8.signif_variant_gene_pairs	V+K-
1_169580885	1_169611647	rs6131	SELP	ENSG00000171806.11	METTL18	-183319	0.192771	4.8131e-23	-0.492345	0.0474186	0.000217677	8.09902e-79	6.73666e-69	Adipose_Subcutaneous.v8.signif_variant_gene_pairs	P-K+
1_169660781	1_169691640	rs12938	SELL	ENSG00000239494.2	RN7SL333P	-168116	0.256454	6.4653e-06	-0.264236	0.0579705	0.000264851	2.80824e-10	1.44941e-06	Adipose_Subcutaneous.v8.signif_variant_gene_pairs	V+K-
1_169765052	1_169795911	rs10919246	C1orf112	ENSG00000239494.2	RN7SL333P	-63845	0.305508	1.14716e-06	-0.279804	0.056826	0.000264851	2.80824e-10	1.44941e-06	Adipose_Subcutaneous.v8.signif_variant_gene_pairs	V+K-
1_170243444	1_170274303	rs2990634	LINC01142	ENSG00000120370.12	GORAB	-257826	0.239243	6.16396e-07	-0.168604	0.0333883	0.000242383	9.10457e-10	4.32257e-06	Adipose_Subcutaneous.v8.signif_variant_gene_pairs	V+P-
1_171751236	1_171782096	rs2294720	METTL13	ENSG00000010165.19	METTL13	432	0.479346	3.83823e-10	0.14536	0.0227635	0.000240347	3.83823e-10	2.25279e-06	Adipose_Subcutaneous.v8.signif_variant_gene_pairs	V+P-
1_172381284	1_172412144	rs17278379	DNM3	ENSG00000135845.9	PIGC	-31942	0.11704	7.44876e-07	0.205989	0.0411017	0.00023728	2.23594e-09	8.61806e-06	Adipose_Subcutaneous.v8.signif_variant_gene_pairs	P+K-
1_172547465	1_172578325	rs2285664	SUCO	ENSG00000094975.13	SUCO	45976	0.238382	3.93565e-15	0.277717	0.034267	0.000241926	7.12575e-20	1.06089e-15	Adipose_Subcutaneous.v8.signif_variant_gene_pairs	V+P-
1_174983633	1_175014497	rs1058741	MRPS14	ENSG00000120333.4	MRPS14	-8928	0.226334	0.000119321	0.109346	0.0282005	0.000265101	2.49875e-05	0.0354056	Adipose_Subcutaneous.v8.signif_variant_gene_pairs	V+K-
1_179044302	1_179075167	rs2018786	FAM20B	ENSG00000186283.13	TOR3A	-6210	0.139415	0.000160194	-0.179628	0.0472326	0.000359055	1.32925e-21	8.41589e-17	Adipose_Subcutaneous.v8.signif_variant_gene_pairs	P+K-
1_179519880	1_179550745	rs1060775	NPHS2	ENSG00000227141.2	AL160286.1	-35960	0.0697074	5.76271e-05	0.219526	0.0541186	0.000314829	2.48299e-14	3.5393e-10	Adipose_Subcutaneous.v8.signif_variant_gene_pairs	P-K+
1_179520151	1_179551016	rs1410590	NPHS2	ENSG00000227141.2	AL160286.1	-35689	0.0679862	3.79073e-05	0.225797	0.0543253	0.000314829	2.48299e-14	3.5393e-10	Adipose_Subcutaneous.v8.signif_variant_gene_pairs	P-K+
1_179520506	1_179551371	rs1410592	NPHS2	ENSG00000227141.2	AL160286.1	-35334	0.35284	0.000242522	0.103821	0.0280889	0.000314829	2.48299e-14	3.5393e-10	Adipose_Subcutaneous.v8.signif_variant_gene_pairs	P-K+
1_179312752	1_179343617	rs10753191	SOAT1	ENSG00000162782.15	TDRD5	-247996	0.179862	1.16128e-05	-0.267956	0.0605072	0.000305628	2.3332e-80	3.00307e-69	Adipose_Subcutaneous.v8.signif_variant_gene_pairs	V+K-
1_179519880	1_179550745	rs1060775	NPHS2	ENSG00000162782.15	TDRD5	-40868	0.0697074	4.50403e-08	0.495305	0.0891849	0.000305628	2.3332e-80	3.00307e-69	Adipose_Subcutaneous.v8.signif_variant_gene_pairs	P-K+
1_179520151	1_179551016	rs1410590	NPHS2	ENSG00000162782.15	TDRD5	-40597	0.0679862	6.26703e-08	0.492383	0.0896513	0.000305628	2.3332e-80	3.00307e-69	Adipose_Subcutaneous.v8.signif_variant_gene_pairs	P-K+
1_179520506	1_179551371	rs1410592	NPHS2	ENSG00000162782.15	TDRD5	-40242	0.35284	2.26124e-09	0.279416	0.0459042	0.000305628	2.3332e-80	3.00307e-69	Adipose_Subcutaneous.v8.signif_variant_gene_pairs	P-K+
1_179631242	1_179662107	rs35448215	TDRD5	ENSG00000162782.15	TDRD5	70494	0.20568	3.55098e-05	-0.244269	0.0585524	0.000305628	2.3332e-80	3.00307e-69	Adipose_Subcutaneous.v8.signif_variant_gene_pairs	V-K+
1_186643058	1_186673926	rs5275	PTGS2	ENSG00000229739.2	AL596220.1	238765	0.372633	2.25015e-05	-0.251946	0.0588912	0.000295203	2.28655e-11	1.02938e-07	Adipose_Subcutaneous.v8.signif_variant_gene_pairs	V-P+
1_196682947	1_196713817	rs2274700	CFH	ENSG00000000971.15	CFH	61939	0.427711	0.000124844	0.133229	0.0344608	0.000322297	6.93001e-13	3.79997e-09	Adipose_Subcutaneous.v8.signif_variant_gene_pairs	V-K+
1_197127491	1_197158361	rs12028827	ZBTB41	ENSG00000000971.15	CFH	506483	0.160929	0.000284441	0.16673	0.0456245	0.000322297	6.93001e-13	3.79997e-09	Adipose_Subcutaneous.v8.signif_variant_gene_pairs	V+K-
1_197127491	1_197158361	rs12028827	ZBTB41	ENSG00000116785.13	CFHR3	383566	0.160929	0.00010555	0.259265	0.0663405	0.000336443	2.93671e-36	2.37779e-30	Adipose_Subcutaneous.v8.signif_variant_gene_pairs	V+K-
1_200534248	1_200565120	rs7543730	KIF14	ENSG00000260088.1	AL445483.1	-104387	0.427711	6.10175e-28	-0.523858	0.0450037	0.00014438	8.28641e-54	2.95575e-47	Adipose_Subcutaneous.v8.signif_variant_gene_pairs	V+K-
1_200534248	1_200565120	rs7543730	KIF14	ENSG00000118200.14	CAMSAP2	-174438	0.427711	1.21271e-06	-0.0982293	0.0199959	0.000129926	1.85941e-18	5.13458e-14	Adipose_Subcutaneous.v8.signif_variant_gene_pairs	V+K-
1_201489302	1_201520174	rs41270953	RPS10P7	ENSG00000224536.2	AC096677.1	12761	0.0714286	1.99495e-10	0.464698	0.0715683	0.000157351	2.67584e-18	3.52929e-14	Adipose_Subcutaneous.v8.signif_variant_gene_pairs	V+K-
1_201489612	1_201520484	rs56234554	RPS10P7	ENSG00000224536.2	AC096677.1	13071	0.0714286	1.99495e-10	0.464698	0.0715683	0.000157351	2.67584e-18	3.52929e-14	Adipose_Subcutaneous.v8.signif_variant_gene_pairs	V+K-
1_201489640	1_201520512	rs4915530	RPS10P7	ENSG00000224536.2	AC096677.1	13099	0.0654045	5.94114e-11	0.5001	0.0747734	0.000157351	2.67584e-18	3.52929e-14	Adipose_Subcutaneous.v8.signif_variant_gene_pairs	V+K-
1_201489302	1_201520174	rs41270953	RPS10P7	ENSG00000223396.2	RPS10P7	1471	0.0714286	5.28577e-05	0.343621	0.0842792	0.000130517	2.98417e-11	2.20645e-07	Adipose_Subcutaneous.v8.signif_variant_gene_pairs	V+K-
1_201489612	1_201520484	rs56234554	RPS10P7	ENSG00000223396.2	RPS10P7	1781	0.0714286	5.28577e-05	0.343621	0.0842792	0.000130517	2.98417e-11	2.20645e-07	Adipose_Subcutaneous.v8.signif_variant_gene_pairs	V+K-
1_201489640	1_201520512	rs4915530	RPS10P7	ENSG00000223396.2	RPS10P7	1809	0.0654045	2.64683e-05	0.373783	0.0881445	0.000130517	2.98417e-11	2.20645e-07	Adipose_Subcutaneous.v8.signif_variant_gene_pairs	V+K-
1_201850057	1_201880929	rs1517810	IPO9	ENSG00000163431.12	LMOD1	-65659	0.291738	1.05625e-23	-0.202833	0.0192125	0.000150432	6.47623e-29	1.90676e-23	Adipose_Subcutaneous.v8.signif_variant_gene_pairs	V-K+
1_201865763	1_201896635	rs8028	LMOD1	ENSG00000163431.12	LMOD1	-49953	0.288296	4.04052e-24	0.204773	0.0191971	0.000150432	6.47623e-29	1.90676e-23	Adipose_Subcutaneous.v8.signif_variant_gene_pairs	V+K-
1_202550547	1_202581419	rs2362941	PPP1R12B	ENSG00000143858.11	SYT2	-128998	0.439759	3.25854e-05	0.164723	0.0392945	0.000146016	1.56207e-05	0.0365109	Adipose_Subcutaneous.v8.signif_variant_gene_pairs	P+K-
1_202552100	1_202582972	rs4950858	PPP1R12B	ENSG00000143858.11	SYT2	-127445	0.39759	9.25695e-05	0.154652	0.0392454	0.000146016	1.56207e-05	0.0365109	Adipose_Subcutaneous.v8.signif_variant_gene_pairs	P+K-
1_202552839	1_202583711	rs4950859	PPP1R12B	ENSG00000143858.11	SYT2	-126706	0.420826	2.7409e-05	0.16865	0.0398471	0.000146016	1.56207e-05	0.0365109	Adipose_Subcutaneous.v8.signif_variant_gene_pairs	V-P+
1_202560412	1_202591284	rs1040010	SYT2	ENSG00000143858.11	SYT2	-119133	0.379518	0.000133717	0.153226	0.039811	0.000146016	1.56207e-05	0.0365109	Adipose_Subcutaneous.v8.signif_variant_gene_pairs	P+K-
1_202564330	1_202595202	rs6427958	SYT2	ENSG00000143858.11	SYT2	-115215	0.389845	7.40685e-05	0.160012	0.0400486	0.000146016	1.56207e-05	0.0365109	Adipose_Subcutaneous.v8.signif_variant_gene_pairs	P+K-
1_202842935	1_202873807	rs3795590	LOC148709	ENSG00000214796.8	AC098934.1	12187	0.425129	9.76899e-06	-0.189741	0.0424753	0.000141891	1.43334e-09	7.10219e-06	Adipose_Subcutaneous.v8.signif_variant_gene_pairs	V-K+
1_202843773	1_202874645	rs11590569	LOC148709	ENSG00000214796.8	AC098934.1	13025	0.388985	2.38329e-06	-0.208445	0.0436801	0.000141891	1.43334e-09	7.10219e-06	Adipose_Subcutaneous.v8.signif_variant_gene_pairs	V-K+
1_202842935	1_202873807	rs3795590	LOC148709	ENSG00000183155.4	RABIF	-15328	0.425129	0.000150404	-0.117594	0.0307912	0.00015254	1.36695e-08	6.35905e-05	Adipose_Subcutaneous.v8.signif_variant_gene_pairs	V-K+
1_202861342	1_202892214	rs12089566	KLHL12	ENSG00000117153.15	KLHL12	-36422	0.212565	1.19918e-16	-0.394438	0.0460061	0.000151014	5.28441e-22	1.99908e-17	Adipose_Subcutaneous.v8.signif_variant_gene_pairs	P+K-
1_206643973	1_206470630	rs17020312	IKBKE	ENSG00000263528.7	IKBKE	135	0.0654045	2.13522e-05	0.232172	0.0541164	0.000164099	1.93021e-08	7.23124e-05	Adipose_Subcutaneous.v8.signif_variant_gene_pairs	V+K-
1_206730641	1_206557313	rs71633591	RASSF5	ENSG00000143486.15	EIF2D	-55146	0.222892	2.75101e-11	0.199931	0.0293589	0.000201232	1.31178e-24	4.95819e-20	Adipose_Subcutaneous.v8.signif_variant_gene_pairs	P-K+
1_206730691	1_206557363	rs67223538	RASSF5	ENSG00000143486.15	EIF2D	-55096	0.222892	2.75101e-11	0.199931	0.0293589	0.000201232	1.31178e-24	4.95819e-20	Adipose_Subcutaneous.v8.signif_variant_gene_pairs	V+P-
1_207102293	1_206928948	rs13190	PIGR	ENSG00000271680.1	AC098935.2	23020	0.41136	3.81152e-06	0.199725	0.0427452	0.000204377	1.00406e-08	3.14907e-05	Adipose_Subcutaneous.v8.signif_variant_gene_pairs	P-K+
1_207110936	1_206937591	rs291096	PIGR	ENSG00000271680.1	AC098935.2	31663	0.491394	4.1116e-07	0.214316	0.0417733	0.000204377	1.00406e-08	3.14907e-05	Adipose_Subcutaneous.v8.signif_variant_gene_pairs	P-K+
1_207217359	1_207044014	rs1044145	YOD1	ENSG00000123843.12	C4BPB	-44828	0.42599	1.65263e-05	-0.160942	0.037008	0.000191959	3.24483e-17	7.38006e-13	Adipose_Subcutaneous.v8.signif_variant_gene_pairs	V+P-
1_212900311	1_212726969	rs2292214	NSL1	ENSG00000203705.10	TATDN3	-64859	0.314974	1.04579e-18	-0.261559	0.0284839	0.000217852	1.29049e-48	1.33596e-41	Adipose_Subcutaneous.v8.signif_variant_gene_pairs	P+K-
1_212900487	1_212727145	rs2244935	NSL1	ENSG00000203705.10	TATDN3	-64683	0.106713	0.000192423	-0.174014	0.0463281	0.000217852	1.29049e-48	1.33596e-41	Adipose_Subcutaneous.v8.signif_variant_gene_pairs	P+K-
1_212908922	1_212735580	rs3006242	NSL1	ENSG00000203705.10	TATDN3	-56248	0.106713	0.000192423	-0.174014	0.0463281	0.000217852	1.29049e-48	1.33596e-41	Adipose_Subcutaneous.v8.signif_variant_gene_pairs	P+K-
1_212908929	1_212735587	rs6700465	NSL1	ENSG00000203705.10	TATDN3	-56241	0.322719	6.88958e-19	-0.261507	0.0283172	0.000217852	1.29049e-48	1.33596e-41	Adipose_Subcutaneous.v8.signif_variant_gene_pairs	P+K-
1_212910930	1_212737588	rs7522100	NSL1	ENSG00000203705.10	TATDN3	-54240	0.324441	2.25621e-19	-0.264571	0.0282249	0.000217852	1.29049e-48	1.33596e-41	Adipose_Subcutaneous.v8.signif_variant_gene_pairs	P+K-
1_212911836	1_212738494	rs15702	NSL1	ENSG00000203705.10	TATDN3	-53334	0.322719	6.88958e-19	-0.261507	0.0283172	0.000217852	1.29049e-48	1.33596e-41	Adipose_Subcutaneous.v8.signif_variant_gene_pairs	P+K-
1_212990108	1_212816766	rs6540767	TATDN3	ENSG00000203705.10	TATDN3	24938	0.327022	4.44584e-19	-0.260631	0.0280564	0.000217852	1.29049e-48	1.33596e-41	Adipose_Subcutaneous.v8.signif_variant_gene_pairs	P+K-
1_212900311	1_212726969	rs2292214	NSL1	ENSG00000198468.7	FLVCR1-AS1	-131119	0.314974	5.07959e-46	0.777989	0.0492788	0.000190904	4.90428e-151	6.22398e-136	Adipose_Subcutaneous.v8.signif_variant_gene_pairs	P+K-
1_212900487	1_212727145	rs2244935	NSL1	ENSG00000198468.7	FLVCR1-AS1	-130943	0.106713	5.22182e-07	0.45533	0.0895795	0.000190904	4.90428e-151	6.22398e-136	Adipose_Subcutaneous.v8.signif_variant_gene_pairs	P+K-
1_212908922	1_212735580	rs3006242	NSL1	ENSG00000198468.7	FLVCR1-AS1	-122508	0.106713	5.22182e-07	0.45533	0.0895795	0.000190904	4.90428e-151	6.22398e-136	Adipose_Subcutaneous.v8.signif_variant_gene_pairs	P+K-
1_212908929	1_212735587	rs6700465	NSL1	ENSG00000198468.7	FLVCR1-AS1	-122501	0.322719	5.52391e-48	0.787803	0.0485997	0.000190904	4.90428e-151	6.22398e-136	Adipose_Subcutaneous.v8.signif_variant_gene_pairs	P+K-
1_212910930	1_212737588	rs7522100	NSL1	ENSG00000198468.7	FLVCR1-AS1	-120500	0.324441	4.95335e-49	0.794063	0.0483183	0.000190904	4.90428e-151	6.22398e-136	Adipose_Subcutaneous.v8.signif_variant_gene_pairs	P+K-
1_212911836	1_212738494	rs15702	NSL1	ENSG00000198468.7	FLVCR1-AS1	-119594	0.322719	5.52391e-48	0.787803	0.0485997	0.000190904	4.90428e-151	6.22398e-136	Adipose_Subcutaneous.v8.signif_variant_gene_pairs	P+K-
1_212989891	1_212816549	rs1133462	TATDN3	ENSG00000198468.7	FLVCR1-AS1	-41539	0.438898	1.96129e-19	0.503387	0.0536032	0.000190904	4.90428e-151	6.22398e-136	Adipose_Subcutaneous.v8.signif_variant_gene_pairs	P+K-
1_212990108	1_212816766	rs6540767	TATDN3	ENSG00000198468.7	FLVCR1-AS1	-41322	0.327022	2.15369e-49	0.790701	0.047889	0.000190904	4.90428e-151	6.22398e-136	Adipose_Subcutaneous.v8.signif_variant_gene_pairs	P+K-
1_213068971	1_212895629	rs12074192	FLVCR1	ENSG00000198468.7	FLVCR1-AS1	37541	0.370912	5.69878e-12	0.411689	0.0583665	0.000190904	4.90428e-151	6.22398e-136	Adipose_Subcutaneous.v8.signif_variant_gene_pairs	P+K-
1_213069258	1_212895916	rs11582817	FLVCR1	ENSG00000198468.7	FLVCR1-AS1	37828	0.405336	6.99176e-79	0.912392	0.0403838	0.000190904	4.90428e-151	6.22398e-136	Adipose_Subcutaneous.v8.signif_variant_gene_pairs	P+K-
1_213069783	1_212896441	rs6682947	FLVCR1	ENSG00000198468.7	FLVCR1-AS1	38353	0.370912	5.69878e-12	0.411689	0.0583665	0.000190904	4.90428e-151	6.22398e-136	Adipose_Subcutaneous.v8.signif_variant_gene_pairs	P+K-
1_213164083	1_212990741	rs10864033	VASH2	ENSG00000174606.13	ANGEL2	-25085	0.443201	1.76658e-40	-0.318402	0.0218491	0.000202048	2.64798e-45	1.6203e-38	Adipose_Subcutaneous.v8.signif_variant_gene_pairs	V+K-
1_213168190	1_212994848	rs1045868	ANGEL2	ENSG00000174606.13	ANGEL2	-20978	0.432014	2.64798e-45	0.327243	0.0209338	0.000202048	2.64798e-45	1.6203e-38	Adipose_Subcutaneous.v8.signif_variant_gene_pairs	V-K+
1_213224719	1_213051377	rs4951476	RPS6KC1	ENSG00000174606.13	ANGEL2	35551	0.302065	1.1941e-30	-0.292352	0.0237629	0.000202048	2.64798e-45	1.6203e-38	Adipose_Subcutaneous.v8.signif_variant_gene_pairs	V+K-
1_213164083	1_212990741	rs10864033	VASH2	ENSG00000136643.11	RPS6KC1	-60492	0.443201	4.17037e-12	0.261123	0.0367725	0.000175415	6.21828e-22	3.25346e-17	Adipose_Subcutaneous.v8.signif_variant_gene_pairs	V+K-
1_213168190	1_212994848	rs1045868	ANGEL2	ENSG00000136643.11	RPS6KC1	-56385	0.432014	5.88963e-13	-0.265191	0.0358679	0.000175415	6.21828e-22	3.25346e-17	Adipose_Subcutaneous.v8.signif_variant_gene_pairs	V-K+
1_213224719	1_213051377	rs4951476	RPS6KC1	ENSG00000136643.11	RPS6KC1	144	0.302065	5.55463e-21	0.361435	0.0367895	0.000175415	6.21828e-22	3.25346e-17	Adipose_Subcutaneous.v8.signif_variant_gene_pairs	V+K-
1_222919895	1_222746553	rs2378607	FAM177B	ENSG00000154305.16	MIA3	128467	0.353701	8.67913e-06	-0.113822	0.0253313	0.000181961	5.37974e-09	1.97365e-05	Adipose_Subcutaneous.v8.signif_variant_gene_pairs	P+K-
1_222919895	1_222746553	rs2378607	FAM177B	ENSG00000272750.1	AL592148.3	85041	0.353701	1.9802e-30	-0.498995	0.0407346	0.00021693	2.92523e-49	2.05569e-41	Adipose_Subcutaneous.v8.signif_variant_gene_pairs	P+K-
1_226419166	1_226231465	rs2377029	LIN9	ENSG00000163041.9	H3F3A	169588	0.306368	5.49174e-13	-0.301005	0.0406553	0.000262468	3.72124e-85	8.23126e-74	Adipose_Subcutaneous.v8.signif_variant_gene_pairs	V-K+
1_226419237	1_226231536	rs2377028	LIN9	ENSG00000163041.9	H3F3A	169659	0.305508	5.41792e-13	-0.301678	0.0407353	0.000262468	3.72124e-85	8.23126e-74	Adipose_Subcutaneous.v8.signif_variant_gene_pairs	V-K+
1_226419166	1_226231465	rs2377029	LIN9	ENSG00000182827.8	ACBD3	44735	0.306368	1.90143e-05	0.118738	0.0275057	0.000234362	2.92059e-12	1.90647e-08	Adipose_Subcutaneous.v8.signif_variant_gene_pairs	V-K+
1_226419237	1_226231536	rs2377028	LIN9	ENSG00000182827.8	ACBD3	44806	0.305508	2.34266e-05	0.117698	0.0275712	0.000234362	2.92059e-12	1.90647e-08	Adipose_Subcutaneous.v8.signif_variant_gene_pairs	V-K+
1_227505713	1_227318012	rs6675408	CDC42BPA	ENSG00000143801.16	PSEN2	447828	0.13253	9.38542e-06	0.171414	0.0382963	0.000325725	9.24424e-08	0.000287171	Adipose_Subcutaneous.v8.signif_variant_gene_pairs	V+K-
1_227069737	1_226882036	rs6759	PSEN2	ENSG00000163050.16	COQ8A	-15500	0.481067	6.67536e-05	-0.0830868	0.0206643	0.00024384	7.50312e-08	0.0002187	Adipose_Subcutaneous.v8.signif_variant_gene_pairs	P-K+
1_230845794	1_230710048	rs699	AGT	ENSG00000135744.7	AGT	-4249	0.499139	2.80512e-05	0.20812	0.0492354	0.000148676	1.87881e-62	2.92006e-54	Adipose_Subcutaneous.v8.signif_variant_gene_pairs	V-K+
1_230849872	1_230714126	rs5051	AGT	ENSG00000135744.7	AGT	-171	0.499139	5.0876e-06	0.230282	0.0499499	0.000148676	1.87881e-62	2.92006e-54	Adipose_Subcutaneous.v8.signif_variant_gene_pairs	V-K+
1_231357102	1_231221356	rs3795653	TRIM67	ENSG00000143633.12	C1orf131	-19831	0.274527	3.26799e-05	0.170614	0.0407065	0.000132825	9.42829e-07	0.0032868	Adipose_Subcutaneous.v8.signif_variant_gene_pairs	V-P+
1_231357109	1_231221363	rs3795652	TRIM67	ENSG00000143633.12	C1orf131	-19824	0.274527	3.26799e-05	0.170614	0.0407065	0.000132825	9.42829e-07	0.0032868	Adipose_Subcutaneous.v8.signif_variant_gene_pairs	V-P+
1_231353589	1_231217843	rs4658907	TRIM67	ENSG00000116906.11	GNPAT	-23364	0.280551	7.11801e-07	-0.140345	0.0279524	0.000156708	2.09657e-36	6.49785e-31	Adipose_Subcutaneous.v8.signif_variant_gene_pairs	V-P+
1_231357102	1_231221356	rs3795653	TRIM67	ENSG00000116906.11	GNPAT	-19851	0.274527	3.26661e-09	-0.166496	0.0276412	0.000156708	2.09657e-36	6.49785e-31	Adipose_Subcutaneous.v8.signif_variant_gene_pairs	V-P+
1_231357109	1_231221363	rs3795652	TRIM67	ENSG00000116906.11	GNPAT	-19844	0.274527	3.26661e-09	-0.166496	0.0276412	0.000156708	2.09657e-36	6.49785e-31	Adipose_Subcutaneous.v8.signif_variant_gene_pairs	V-P+
1_233122127	1_232986381	rs41309639	PCNX2	ENSG00000135778.11	NTPCR	35776	0.212565	2.33766e-34	0.595355	0.0451685	0.000117352	3.78294e-77	5.48683e-70	Adipose_Subcutaneous.v8.signif_variant_gene_pairs	V-K+
1_235611293	1_235447978	rs6429096	B3GALNT2	ENSG00000116957.12	0	80618	0.288296	1.4892e-08	-0.237513	0.0412656	0.000131258	1.76869e-24	9.14322e-20	Adipose_Subcutaneous.v8.signif_variant_gene_pairs	V+P-
1_235611293	1_235447978	rs6429096	B3GALNT2	ENSG00000162885.12	B3GALNT2	-56503	0.288296	6.79647e-17	-0.320571	0.0370683	0.000144007	5.80866e-43	2.91071e-37	Adipose_Subcutaneous.v8.signif_variant_gene_pairs	V+P-
1_236380913	1_236217613	rs1749596	ERO1B	ENSG00000086619.13	ERO1B	-64372	0.448365	2.09761e-09	0.22178	0.0363583	0.000146823	3.25212e-25	1.22748e-20	Adipose_Subcutaneous.v8.signif_variant_gene_pairs	P-K+
1_236717926	1_236554626	rs2275687	HEATR1	ENSG00000116977.18	LGALS8	36626	0.335628	6.32487e-05	0.120359	0.0298372	0.000116651	1.03477e-17	2.46165e-13	Adipose_Subcutaneous.v8.signif_variant_gene_pairs	P+K-
1_236712989	1_236549689	rs56115130	HEATR1;LGALS8	ENSG00000230325.1	AL359921.1	9243	0.060241	1.94782e-05	0.361863	0.0839331	0.000120992	1.90592e-19	4.42216e-15	Adipose_Subcutaneous.v8.signif_variant_gene_pairs	V+P-
1_236717926	1_236554626	rs2275687	HEATR1	ENSG00000230325.1	AL359921.1	14180	0.335628	4.4021e-12	-0.300644	0.0423871	0.000120992	1.90592e-19	4.42216e-15	Adipose_Subcutaneous.v8.signif_variant_gene_pairs	P+K-
1_236755837	1_236592537	rs2564739	HEATR1	ENSG00000230325.1	AL359921.1	52091	0.321859	1.36385e-16	-0.361845	0.0422882	0.000120992	1.90592e-19	4.42216e-15	Adipose_Subcutaneous.v8.signif_variant_gene_pairs	P+K-
1_236758887	1_236595587	rs2794751	HEATR1	ENSG00000230325.1	AL359921.1	55141	0.321859	1.36385e-16	-0.361845	0.0422882	0.000120992	1.90592e-19	4.42216e-15	Adipose_Subcutaneous.v8.signif_variant_gene_pairs	P+K-
1_236767330	1_236604030	rs10802551	HEATR1	ENSG00000230325.1	AL359921.1	63584	0.320998	1.00677e-12	-0.310589	0.0424631	0.000120992	1.90592e-19	4.42216e-15	Adipose_Subcutaneous.v8.signif_variant_gene_pairs	P+K-
1_241695792	1_241532492	rs3819976	KMO	ENSG00000117009.11	KMO	358	0.0524957	8.65412e-05	-0.272958	0.0689763	9.64631e-05	4.09117e-05	0.119557	Adipose_Subcutaneous.v8.signif_variant_gene_pairs	P+K-
1_245133662	1_244970360	rs61844237	LOC101928068	ENSG00000272195.1	AL356512.1	-728	0.427711	1.75646e-36	0.471446	0.0344853	8.33128e-05	1.72525e-57	9.31242e-51	Adipose_Subcutaneous.v8.signif_variant_gene_pairs	V-K+
1_245133662	1_244970360	rs61844237	LOC101928068	ENSG00000203666.12	EFCAB2	-31761	0.427711	6.85797e-49	-0.619577	0.0377702	8.14654e-05	6.85797e-49	1.40473e-42	Adipose_Subcutaneous.v8.signif_variant_gene_pairs	V-K+
1_247148627	1_246985325	rs10802457	ZNF670-ZNF695	ENSG00000277462.1	ZNF670	-93430	0.418244	6.17613e-10	0.282556	0.0448026	0.000159412	5.37189e-21	2.56652e-16	Adipose_Subcutaneous.v8.signif_variant_gene_pairs	V+K-
2_3391826	2_3388055	rs11127423	TRAPPC12	ENSG00000225234.1	TRAPPC12-AS1	-94354	0.211704	1.26646e-05	-0.237611	0.0538917	0.000103897	7.68434e-51	1.53445e-44	Adipose_Subcutaneous.v8.signif_variant_gene_pairs	P-K+
2_3392295	2_3388524	rs11686212	TRAPPC12	ENSG00000225234.1	TRAPPC12-AS1	-93885	0.394148	5.97907e-08	-0.236127	0.0429245	0.000103897	7.68434e-51	1.53445e-44	Adipose_Subcutaneous.v8.signif_variant_gene_pairs	P-K+
2_3504687	2_3500916	rs9950	ADI1	ENSG00000225234.1	TRAPPC12-AS1	18507	0.429432	5.06309e-18	-0.380682	0.0423764	0.000103897	7.68434e-51	1.53445e-44	Adipose_Subcutaneous.v8.signif_variant_gene_pairs	V-K+
2_3504687	2_3500916	rs9950	ADI1	ENSG00000182551.13	ADI1	-16831	0.429432	3.56584e-06	0.114859	0.0245074	9.7798e-05	3.24185e-11	3.42163e-07	Adipose_Subcutaneous.v8.signif_variant_gene_pairs	V-K+
2_9983686	2_9843557	rs2303914	TAF1B	ENSG00000115750.16	TAF1B	203	0.482788	2.35843e-67	0.571745	0.0282414	0.000116813	2.79844e-68	2.44847e-60	Adipose_Subcutaneous.v8.signif_variant_gene_pairs	V-K+
2_9983686	2_9843557	rs2303914	TAF1B	ENSG00000269973.1	AC010969.2	-92803	0.482788	4.41167e-57	0.539357	0.0297516	0.000115044	2.04523e-57	2.37191e-50	Adipose_Subcutaneous.v8.signif_variant_gene_pairs	V-K+
2_10193069	2_10052942	rs72786612	KLF11	ENSG00000260077.1	AC104794.2	12279	0.095525	8.62073e-06	-0.263434	0.0586083	0.000105925	1.69231e-11	1.92583e-07	Adipose_Subcutaneous.v8.signif_variant_gene_pairs	P+K-
2_10930903	2_10790777	rs4807	PDIA6	ENSG00000272275.1	AC092687.3	20719	0.289157	2.70713e-15	-0.393234	0.0482156	0.000117983	6.08168e-22	4.14029e-17	Adipose_Subcutaneous.v8.signif_variant_gene_pairs	V-P+
2_10933249	2_10793123	rs4799	PDIA6	ENSG00000272275.1	AC092687.3	23065	0.47074	2.35081e-05	-0.207657	0.0486538	0.000117983	6.08168e-22	4.14029e-17	Adipose_Subcutaneous.v8.signif_variant_gene_pairs	P+K-
2_15747393	2_15607269	rs10929378	DDX1	ENSG00000079785.14	DDX1	16091	0.402754	1.16998e-20	-0.185241	0.0190286	0.00012265	6.97013e-26	5.58831e-21	Adipose_Subcutaneous.v8.signif_variant_gene_pairs	P-K+
2_18113623	2_17932356	rs4832524	KCNS3	ENSG00000170745.11	KCNS3	54509	0.335628	9.42118e-09	0.254583	0.043611	0.000207545	9.09912e-61	1.28391e-52	Adipose_Subcutaneous.v8.signif_variant_gene_pairs	V+K-
2_20113088	2_19913327	rs1056233	WDR35	ENSG00000183891.5	TTC32	11341	0.27883	2.14124e-05	-0.13265	0.0309238	0.000162184	2.2906e-71	5.19498e-63	Adipose_Subcutaneous.v8.signif_variant_gene_pairs	V-K+
2_20113088	2_19913327	rs1056233	WDR35	ENSG00000118965.14	WDR35	-76804	0.27883	7.00014e-11	-0.188512	0.0282963	0.000174765	5.10765e-17	1.34981e-12	Adipose_Subcutaneous.v8.signif_variant_gene_pairs	V-K+
2_21250914	2_21028042	rs679899	APOB	ENSG00000084674.14	APOB	-16031	0.433735	2.21785e-09	-0.22039	0.0361872	0.00015882	4.92464e-29	5.50901e-24	Adipose_Subcutaneous.v8.signif_variant_gene_pairs	V-P+
2_23973799	2_23750929	rs6751857	ATAD2B	ENSG00000173960.13	UBXN2A	-176356	0.416523	5.9312e-10	-0.189285	0.0299814	0.000216906	8.29444e-14	1.38255e-09	Adipose_Subcutaneous.v8.signif_variant_gene_pairs	V-K+
2_24342505	2_24119635	rs1056122	PFN4	ENSG00000173960.13	UBXN2A	192350	0.361446	0.000133637	0.114226	0.0296768	0.000216906	8.29444e-14	1.38255e-09	Adipose_Subcutaneous.v8.signif_variant_gene_pairs	P+K-
2_24414002	2_24191133	rs7564420	FAM228A	ENSG00000173960.13	UBXN2A	263848	0.402754	0.000133786	-0.113174	0.0294058	0.000216906	8.29444e-14	1.38255e-09	Adipose_Subcutaneous.v8.signif_variant_gene_pairs	P-K+
2_24342505	2_24119635	rs1056122	PFN4	ENSG00000219626.8	FAM228B	43109	0.361446	3.3539e-08	-0.178079	0.031754	0.00028943	5.23902e-52	1.2002e-44	Adipose_Subcutaneous.v8.signif_variant_gene_pairs	P+K-
2_24414002	2_24191133	rs7564420	FAM228A	ENSG00000219626.8	FAM228B	114607	0.402754	1.83135e-09	0.191592	0.0312901	0.00028943	5.23902e-52	1.2002e-44	Adipose_Subcutaneous.v8.signif_variant_gene_pairs	P-K+
2_24414400	2_24191531	rs13387930	FAM228A	ENSG00000219626.8	FAM228B	115005	0.290017	8.29356e-06	-0.154213	0.0342439	0.00028943	5.23902e-52	1.2002e-44	Adipose_Subcutaneous.v8.signif_variant_gene_pairs	P+K-
2_24342505	2_24119635	rs1056122	PFN4	ENSG00000115129.13	TP53I3	33774	0.361446	5.20646e-05	-0.102676	0.0251608	0.000272322	1.68298e-09	7.06026e-06	Adipose_Subcutaneous.v8.signif_variant_gene_pairs	P+K-
2_23973799	2_23750929	rs6751857	ATAD2B	ENSG00000232642.1	AC008073.2	-424076	0.416523	4.87005e-07	-0.285016	0.0559198	0.000272966	1.66427e-31	7.22945e-26	Adipose_Subcutaneous.v8.signif_variant_gene_pairs	V-K+
2_24342505	2_24119635	rs1056122	PFN4	ENSG00000232642.1	AC008073.2	-55370	0.361446	1.36231e-17	0.457147	0.0516162	0.000272966	1.66427e-31	7.22945e-26	Adipose_Subcutaneous.v8.signif_variant_gene_pairs	P+K-
2_24414002	2_24191133	rs7564420	FAM228A	ENSG00000232642.1	AC008073.2	16128	0.402754	2.3725e-28	-0.572378	0.0487461	0.000272966	1.66427e-31	7.22945e-26	Adipose_Subcutaneous.v8.signif_variant_gene_pairs	P-K+
2_24414400	2_24191531	rs13387930	FAM228A	ENSG00000232642.1	AC008073.2	16526	0.290017	4.28288e-27	0.603449	0.0528	0.000272966	1.66427e-31	7.22945e-26	Adipose_Subcutaneous.v8.signif_variant_gene_pairs	P+K-
2_23973799	2_23750929	rs6751857	ATAD2B	ENSG00000186453.12	FAM228A	-424140	0.416523	1.45731e-14	-0.352715	0.0445159	0.000285644	1.04254e-37	2.41089e-31	Adipose_Subcutaneous.v8.signif_variant_gene_pairs	V-K+
2_24342505	2_24119635	rs1056122	PFN4	ENSG00000186453.12	FAM228A	-55434	0.361446	6.6145e-22	0.419873	0.0416657	0.000285644	1.04254e-37	2.41089e-31	Adipose_Subcutaneous.v8.signif_variant_gene_pairs	P+K-
2_24384424	2_24161554	rs4665667	FAM228B	ENSG00000186453.12	FAM228A	-13515	0.127367	9.04837e-26	-0.713891	0.0643526	0.000285644	1.04254e-37	2.41089e-31	Adipose_Subcutaneous.v8.signif_variant_gene_pairs	V-K+
2_24414002	2_24191133	rs7564420	FAM228A	ENSG00000186453.12	FAM228A	16064	0.402754	4.394e-36	-0.526179	0.0387476	0.000285644	1.04254e-37	2.41089e-31	Adipose_Subcutaneous.v8.signif_variant_gene_pairs	P-K+
2_24414400	2_24191531	rs13387930	FAM228A	ENSG00000186453.12	FAM228A	16462	0.290017	1.36808e-07	0.253225	0.04738	0.000285644	1.04254e-37	2.41089e-31	Adipose_Subcutaneous.v8.signif_variant_gene_pairs	P+K-
2_24342505	2_24119635	rs1056122	PFN4	ENSG00000223754.1	AC008073.1	-82063	0.361446	3.81983e-05	0.234257	0.0563853	0.000278618	3.73601e-09	9.62298e-06	Adipose_Subcutaneous.v8.signif_variant_gene_pairs	P+K-
2_24384424	2_24161554	rs4665667	FAM228B	ENSG00000223754.1	AC008073.1	-40144	0.127367	4.83589e-05	-0.363299	0.0886419	0.000278618	3.73601e-09	9.62298e-06	Adipose_Subcutaneous.v8.signif_variant_gene_pairs	V-K+
2_24414002	2_24191133	rs7564420	FAM228A	ENSG00000223754.1	AC008073.1	-10565	0.402754	9.87028e-07	-0.274924	0.0554888	0.000278618	3.73601e-09	9.62298e-06	Adipose_Subcutaneous.v8.signif_variant_gene_pairs	P-K+
2_24342505	2_24119635	rs1056122	PFN4	ENSG00000242628.5	AC009228.1	-94746	0.361446	8.29155e-07	0.252401	0.0505813	0.000275063	3.28846e-10	1.37519e-06	Adipose_Subcutaneous.v8.signif_variant_gene_pairs	P+K-
2_25064193	2_24841324	rs2241759	ADCY3	ENSG00000084676.15	NCOA1	349410	0.468158	3.55626e-06	-0.128096	0.0273286	0.000313214	5.51226e-13	4.68633e-09	Adipose_Subcutaneous.v8.signif_variant_gene_pairs	V+P-
2_27016988	2_26794120	rs6710941	CENPA	ENSG00000213699.8	SLC35F6	29836	0.0611015	0.00013706	-0.181753	0.0472993	0.000263935	1.27675e-10	5.68774e-07	Adipose_Subcutaneous.v8.signif_variant_gene_pairs	V+K-
2_27324751	2_27101883	rs2384572	CGREF1	ENSG00000213699.8	SLC35F6	337599	0.413941	5.85349e-05	0.094004	0.0231959	0.000263935	1.27675e-10	5.68774e-07	Adipose_Subcutaneous.v8.signif_variant_gene_pairs	V-K+
2_27324751	2_27101883	rs2384572	CGREF1	ENSG00000084764.10	MAPRE3	131271	0.413941	5.6448e-08	-0.158536	0.0287634	0.000309003	1.07638e-10	7.02609e-07	Adipose_Subcutaneous.v8.signif_variant_gene_pairs	V-K+
2_27324751	2_27101883	rs2384572	CGREF1	ENSG00000138030.12	KHK	15136	0.413941	4.74612e-69	-0.589224	0.0286149	0.000279726	3.16646e-73	2.00042e-63	Adipose_Subcutaneous.v8.signif_variant_gene_pairs	V-K+
2_29129418	2_28906552	rs11688605	WDR43	ENSG00000213639.9	PPP1CB	154912	0.242685	4.80986e-08	-0.131496	0.0237292	0.000215352	4.94944e-23	4.91738e-18	Adipose_Subcutaneous.v8.signif_variant_gene_pairs	P-K+
2_29129418	2_28906552	rs11688605	WDR43	ENSG00000171103.10	TRMT61B	36251	0.242685	3.83654e-18	0.43541	0.0482789	0.000168583	6.14716e-54	6.63871e-47	Adipose_Subcutaneous.v8.signif_variant_gene_pairs	P-K+
2_29129418	2_28906552	rs11688605	WDR43	ENSG00000189350.12	TOGARAM2	-50059	0.242685	5.17553e-05	-0.212506	0.0520563	0.000185875	2.98959e-55	7.34586e-47	Adipose_Subcutaneous.v8.signif_variant_gene_pairs	P-K+
2_29222070	2_28999204	rs13009279	TOGARAM2	ENSG00000189350.12	TOGARAM2	42593	0.284854	9.15871e-16	0.38204	0.0460135	0.000185875	2.98959e-55	7.34586e-47	Adipose_Subcutaneous.v8.signif_variant_gene_pairs	V-K+
2_29240060	2_29017194	rs11127202	TOGARAM2	ENSG00000189350.12	TOGARAM2	60583	0.247849	6.87496e-19	0.430623	0.0466285	0.000185875	2.98959e-55	7.34586e-47	Adipose_Subcutaneous.v8.signif_variant_gene_pairs	V-P+
2_29240673	2_29017807	rs35166194	TOGARAM2	ENSG00000189350.12	TOGARAM2	61196	0.243546	1.24997e-17	0.416694	0.04699	0.000185875	2.98959e-55	7.34586e-47	Adipose_Subcutaneous.v8.signif_variant_gene_pairs	V-P+
2_29240686	2_29017820	rs34261417	TOGARAM2	ENSG00000189350.12	TOGARAM2	61209	0.247849	6.87496e-19	0.430623	0.0466285	0.000185875	2.98959e-55	7.34586e-47	Adipose_Subcutaneous.v8.signif_variant_gene_pairs	V-P+
2_29240783	2_29017917	rs1109758	TOGARAM2	ENSG00000189350.12	TOGARAM2	61306	0.376936	5.348e-09	0.261735	0.0440813	0.000185875	2.98959e-55	7.34586e-47	Adipose_Subcutaneous.v8.signif_variant_gene_pairs	V-P+
2_44036922	2_43809783	rs10186552	DYNC2LI1	ENSG00000138036.18	DYNC2LI1	35744	0.203098	1.48343e-09	-0.233596	0.0379275	0.000210887	2.88101e-13	3.92305e-09	Adipose_Subcutaneous.v8.signif_variant_gene_pairs	V-P+
2_44040401	2_43813262	rs6720173	ABCG5	ENSG00000138036.18	DYNC2LI1	39223	0.172117	1.14179e-07	-0.227099	0.0422192	0.000210887	2.88101e-13	3.92305e-09	Adipose_Subcutaneous.v8.signif_variant_gene_pairs	V-K+
2_44040401	2_43813262	rs6720173	ABCG5	ENSG00000138075.11	ABCG5	-25603	0.172117	5.15503e-05	-0.29507	0.0722645	0.000198252	2.50538e-06	0.00746708	Adipose_Subcutaneous.v8.signif_variant_gene_pairs	V-K+
2_44036922	2_43809783	rs10186552	DYNC2LI1	ENSG00000143921.6	ABCG8	-29181	0.203098	4.02061e-06	-0.272318	0.0584249	0.000196126	1.56718e-11	1.99177e-07	Adipose_Subcutaneous.v8.signif_variant_gene_pairs	V-P+
2_44040401	2_43813262	rs6720173	ABCG5	ENSG00000143921.6	ABCG8	-25702	0.172117	1.95375e-06	-0.310068	0.0644131	0.000196126	1.56718e-11	1.99177e-07	Adipose_Subcutaneous.v8.signif_variant_gene_pairs	V-K+
2_46739157	2_46512018	rs3814045	ATP6V1E2	ENSG00000250565.6	ATP6V1E2	-30539	0.39759	2.78896e-13	-0.291361	0.038833	0.000116242	2.8769e-37	7.10074e-32	Adipose_Subcutaneous.v8.signif_variant_gene_pairs	V-K+
2_46739157	2_46512018	rs3814045	ATP6V1E2	ENSG00000119878.5	CRIPT	-105133	0.39759	1.53281e-13	0.223885	0.029499	0.000115798	1.46742e-35	9.64369e-30	Adipose_Subcutaneous.v8.signif_variant_gene_pairs	V-K+
2_46739157	2_46512018	rs3814045	ATP6V1E2	ENSG00000279254.1	AC020604.1	-156852	0.39759	7.3558e-07	-0.198672	0.0396217	9.65344e-05	6.35522e-49	5.12531e-42	Adipose_Subcutaneous.v8.signif_variant_gene_pairs	V-K+
2_48822540	2_48595401	rs7574549	STON1	ENSG00000242441.7	GTF2A1L	-22397	0.104131	1.4163e-13	-0.669918	0.0881356	0.000228205	6.7614e-163	1.11761e-143	Adipose_Subcutaneous.v8.signif_variant_gene_pairs	P-K+
2_48822540	2_48595401	rs7574549	STON1	ENSG00000068781.21	STON1-GTF2A1L	-173553	0.104131	4.23116e-07	-0.47045	0.0917987	0.000217524	2.79677e-64	1.08852e-54	Adipose_Subcutaneous.v8.signif_variant_gene_pairs	P-K+
2_55197967	2_54970831	rs17046518	EML6	ENSG00000162997.15	PRORSD1P	-311488	0.0662651	4.58866e-08	0.389739	0.0702202	0.00023056	6.11768e-13	7.99216e-09	Adipose_Subcutaneous.v8.signif_variant_gene_pairs	V-P+
2_55277226	2_55050090	rs117465650	RTN4	ENSG00000162997.15	PRORSD1P	-232229	0.0585198	1.06868e-07	0.39831	0.0738755	0.00023056	6.11768e-13	7.99216e-09	Adipose_Subcutaneous.v8.signif_variant_gene_pairs	V-P+
2_62733253	2_62506118	rs11676567	TMEM17	ENSG00000186889.9	TMEM17	-223	0.372633	1.09991e-14	-0.283439	0.0355966	0.000312451	1.09991e-14	1.86844e-10	Adipose_Subcutaneous.v8.signif_variant_gene_pairs	P+K-
2_65313758	2_65086624	rs61758846	CEP68	ENSG00000011523.13	CEP68	30258	0.134251	3.79148e-06	-0.166583	0.0356436	0.00015356	7.6974e-45	2.35622e-38	Adipose_Subcutaneous.v8.signif_variant_gene_pairs	P-K+
2_68622952	2_68395820	rs1050181	PLEK	ENSG00000119865.8	CNRIP1	75769	0.482788	5.36386e-16	-0.222535	0.0265724	0.000169027	1.9553e-17	4.92632e-13	Adipose_Subcutaneous.v8.signif_variant_gene_pairs	P+K-
2_75196731	2_74969604	rs7881	POLE4	ENSG00000204792.2	LINC01291	51456	0.24957	8.10353e-22	-0.595741	0.0592586	0.000176703	8.45508e-213	4.04742e-192	Adipose_Subcutaneous.v8.signif_variant_gene_pairs	V-P+
2_75276429	2_75049302	rs881	TACR1	ENSG00000204792.2	LINC01291	131154	0.172117	2.56426e-13	-0.534403	0.0711104	0.000176703	8.45508e-213	4.04742e-192	Adipose_Subcutaneous.v8.signif_variant_gene_pairs	P+K-
2_75196731	2_74969604	rs7881	POLE4	ENSG00000236209.1	AC104135.1	44758	0.24957	6.10201e-19	-0.51885	0.0560914	0.000181862	2.46316e-155	1.42996e-133	Adipose_Subcutaneous.v8.signif_variant_gene_pairs	V-P+
2_75276429	2_75049302	rs881	TACR1	ENSG00000236209.1	AC104135.1	124456	0.172117	4.85205e-09	-0.403232	0.0677178	0.000181862	2.46316e-155	1.42996e-133	Adipose_Subcutaneous.v8.signif_variant_gene_pairs	P+K-
2_75196731	2_74969604	rs7881	POLE4	ENSG00000230836.1	LINC01293	29346	0.24957	3.00287e-16	-0.49238	0.0582553	0.000161838	3.07216e-75	1.12618e-64	Adipose_Subcutaneous.v8.signif_variant_gene_pairs	V-P+
2_75276429	2_75049302	rs881	TACR1	ENSG00000230836.1	LINC01293	109044	0.172117	3.05002e-08	-0.392303	0.0697362	0.000161838	3.07216e-75	1.12618e-64	Adipose_Subcutaneous.v8.signif_variant_gene_pairs	P+K-
2_75196731	2_74969604	rs7881	POLE4	ENSG00000115350.11	POLE4	11112	0.24957	4.1791e-08	0.143526	0.0257791	0.000176319	5.75241e-09	2.78299e-05	Adipose_Subcutaneous.v8.signif_variant_gene_pairs	V-P+
2_75276429	2_75049302	rs881	TACR1	ENSG00000115350.11	POLE4	90810	0.172117	3.90336e-05	0.125201	0.0301728	0.000176319	5.75241e-09	2.78299e-05	Adipose_Subcutaneous.v8.signif_variant_gene_pairs	P+K-
2_75882399	2_75655273	rs17689863	MRPL19	ENSG00000115364.13	MRPL19	8490	0.218589	3.90745e-54	-0.43103	0.024612	0.000176394	2.1887e-54	3.17842e-46	Adipose_Subcutaneous.v8.signif_variant_gene_pairs	V-K+
2_75883276	2_75656150	rs10165899	MRPL19	ENSG00000115364.13	MRPL19	9367	0.226334	8.7244e-52	-0.412328	0.0242279	0.000176394	2.1887e-54	3.17842e-46	Adipose_Subcutaneous.v8.signif_variant_gene_pairs	V-K+
2_75923413	2_75696287	rs7560262	GCFC2	ENSG00000115364.13	MRPL19	49504	0.484509	1.97358e-21	-0.235437	0.0236671	0.000176394	2.1887e-54	3.17842e-46	Adipose_Subcutaneous.v8.signif_variant_gene_pairs	V-K+
2_75882399	2_75655273	rs17689863	MRPL19	ENSG00000270696.1	AC005034.3	-5189	0.218589	3.65929e-53	0.719695	0.0415792	0.000185338	6.13425e-54	3.04347e-46	Adipose_Subcutaneous.v8.signif_variant_gene_pairs	V-K+
2_75883276	2_75656150	rs10165899	MRPL19	ENSG00000270696.1	AC005034.3	-4312	0.226334	3.79595e-50	0.68442	0.0410532	0.000185338	6.13425e-54	3.04347e-46	Adipose_Subcutaneous.v8.signif_variant_gene_pairs	V-K+
2_75923413	2_75696287	rs7560262	GCFC2	ENSG00000270696.1	AC005034.3	35825	0.484509	1.18628e-07	0.227306	0.0423148	0.000185338	6.13425e-54	3.04347e-46	Adipose_Subcutaneous.v8.signif_variant_gene_pairs	V-K+
2_75882399	2_75655273	rs17689863	MRPL19	ENSG00000271452.1	AC005034.5	-14716	0.218589	9.96988e-21	0.559534	0.0573636	0.000192321	1.58558e-21	1.12596e-16	Adipose_Subcutaneous.v8.signif_variant_gene_pairs	V-K+
2_75883276	2_75656150	rs10165899	MRPL19	ENSG00000271452.1	AC005034.5	-13839	0.226334	5.25563e-20	0.535486	0.0560562	0.000192321	1.58558e-21	1.12596e-16	Adipose_Subcutaneous.v8.signif_variant_gene_pairs	V-K+
2_75882399	2_75655273	rs17689863	MRPL19	ENSG00000005436.13	GCFC2	-55716	0.218589	7.97437e-06	0.173933	0.0385487	0.000168826	4.5187e-06	0.0132596	Adipose_Subcutaneous.v8.signif_variant_gene_pairs	V-K+
2_75883276	2_75656150	rs10165899	MRPL19	ENSG00000005436.13	GCFC2	-54839	0.226334	3.0489e-05	0.158387	0.0376432	0.000168826	4.5187e-06	0.0132596	Adipose_Subcutaneous.v8.signif_variant_gene_pairs	V-K+
2_84650707	2_84423583	rs2832	SUCLG1	ENSG00000115423.18	DNAH6	-92872	0.11704	6.71564e-05	-0.32897	0.081847	0.000265733	2.46066e-83	4.47285e-74	Adipose_Subcutaneous.v8.signif_variant_gene_pairs	V+P-
2_86088311	2_85861188	rs1138484	ST3GAL5	ENSG00000229498.1	AC105053.1	46058	0.197074	3.48218e-06	-0.212168	0.0452215	0.00020704	5.8936e-13	4.53654e-09	Adipose_Subcutaneous.v8.signif_variant_gene_pairs	V-P+
2_86365607	2_86138484	rs11395	PTCD3	ENSG00000068654.15	POLR1A	32329	0.429432	2.96166e-07	0.135259	0.026036	0.000263577	9.08493e-35	8.43028e-29	Adipose_Subcutaneous.v8.signif_variant_gene_pairs	V-P+
2_86371883	2_86144760	rs8244	IMMT	ENSG00000068654.15	POLR1A	38605	0.430293	3.85743e-07	0.133796	0.0260148	0.000263577	9.08493e-35	8.43028e-29	Adipose_Subcutaneous.v8.signif_variant_gene_pairs	V-P+
2_86400824	2_86173701	rs1050301	IMMT	ENSG00000068654.15	POLR1A	67546	0.317556	1.82929e-06	0.130891	0.0271137	0.000263577	9.08493e-35	8.43028e-29	Adipose_Subcutaneous.v8.signif_variant_gene_pairs	V+P-
2_86422660	2_86195537	rs9309632	IMMT	ENSG00000068654.15	POLR1A	89382	0.428571	4.67079e-07	0.133624	0.0261742	0.000263577	9.08493e-35	8.43028e-29	Adipose_Subcutaneous.v8.signif_variant_gene_pairs	V-P+
2_86433240	2_86206117	rs10901	MRPL35	ENSG00000068654.15	POLR1A	99962	0.421687	2.15475e-07	0.136746	0.0260118	0.000263577	9.08493e-35	8.43028e-29	Adipose_Subcutaneous.v8.signif_variant_gene_pairs	V-P+
2_86248309	2_86021186	rs4832233	LOC90784	ENSG00000132305.20	IMMT	-174403	0.26506	2.54259e-11	-0.186221	0.0272961	0.000250997	4.79135e-35	8.41133e-29	Adipose_Subcutaneous.v8.signif_variant_gene_pairs	V-P+
2_86253581	2_86026458	rs10173155	POLR1A	ENSG00000132305.20	IMMT	-169131	0.26506	2.54259e-11	-0.186221	0.0272961	0.000250997	4.79135e-35	8.41133e-29	Adipose_Subcutaneous.v8.signif_variant_gene_pairs	V-P+
2_86254268	2_86027145	rs12997506	POLR1A	ENSG00000132305.20	IMMT	-168444	0.454389	3.17579e-28	-0.26729	0.0228245	0.000250997	4.79135e-35	8.41133e-29	Adipose_Subcutaneous.v8.signif_variant_gene_pairs	V-P+
2_86365607	2_86138484	rs11395	PTCD3	ENSG00000132305.20	IMMT	-57105	0.429432	6.97008e-28	-0.2613	0.0224755	0.000250997	4.79135e-35	8.41133e-29	Adipose_Subcutaneous.v8.signif_variant_gene_pairs	V-P+
2_86371883	2_86144760	rs8244	IMMT	ENSG00000132305.20	IMMT	-50829	0.430293	5.43005e-28	-0.261434	0.0224351	0.000250997	4.79135e-35	8.41133e-29	Adipose_Subcutaneous.v8.signif_variant_gene_pairs	V-P+
2_86400824	2_86173701	rs1050301	IMMT	ENSG00000132305.20	IMMT	-21888	0.317556	2.63284e-21	0.238136	0.0240213	0.000250997	4.79135e-35	8.41133e-29	Adipose_Subcutaneous.v8.signif_variant_gene_pairs	V+P-
2_86422660	2_86195537	rs9309632	IMMT	ENSG00000132305.20	IMMT	-52	0.428571	9.6676e-29	-0.266228	0.0224889	0.000250997	4.79135e-35	8.41133e-29	Adipose_Subcutaneous.v8.signif_variant_gene_pairs	V-P+
2_86422793	2_86195670	rs34809504	IMMT	ENSG00000132305.20	IMMT	81	0.482788	1.5909e-34	-0.279228	0.0211222	0.000250997	4.79135e-35	8.41133e-29	Adipose_Subcutaneous.v8.signif_variant_gene_pairs	V-P+
2_86422816	2_86195693	rs9653508	IMMT	ENSG00000132305.20	IMMT	104	0.482788	1.5909e-34	-0.279228	0.0211222	0.000250997	4.79135e-35	8.41133e-29	Adipose_Subcutaneous.v8.signif_variant_gene_pairs	V-P+
2_86433240	2_86206117	rs10901	MRPL35	ENSG00000132305.20	IMMT	10528	0.421687	1.52485e-27	-0.259706	0.0225024	0.000250997	4.79135e-35	8.41133e-29	Adipose_Subcutaneous.v8.signif_variant_gene_pairs	V-P+
2_86248309	2_86021186	rs4832233	LOC90784	ENSG00000273080.1	AC009309.1	-174585	0.26506	9.33297e-12	0.437881	0.0627526	0.000226676	2.76906e-40	6.93267e-34	Adipose_Subcutaneous.v8.signif_variant_gene_pairs	V-P+
2_86253581	2_86026458	rs10173155	POLR1A	ENSG00000273080.1	AC009309.1	-169313	0.26506	9.33297e-12	0.437881	0.0627526	0.000226676	2.76906e-40	6.93267e-34	Adipose_Subcutaneous.v8.signif_variant_gene_pairs	V-P+
2_86254268	2_86027145	rs12997506	POLR1A	ENSG00000273080.1	AC009309.1	-168626	0.454389	1.03718e-27	0.61036	0.0526945	0.000226676	2.76906e-40	6.93267e-34	Adipose_Subcutaneous.v8.signif_variant_gene_pairs	V-P+
2_86365607	2_86138484	rs11395	PTCD3	ENSG00000273080.1	AC009309.1	-57287	0.429432	4.99008e-36	0.677202	0.0499154	0.000226676	2.76906e-40	6.93267e-34	Adipose_Subcutaneous.v8.signif_variant_gene_pairs	V-P+
2_86371883	2_86144760	rs8244	IMMT	ENSG00000273080.1	AC009309.1	-51011	0.430293	6.81721e-36	0.67517	0.0498801	0.000226676	2.76906e-40	6.93267e-34	Adipose_Subcutaneous.v8.signif_variant_gene_pairs	V-P+
2_86400824	2_86173701	rs1050301	IMMT	ENSG00000273080.1	AC009309.1	-22070	0.317556	1.80227e-16	-0.481668	0.0565349	0.000226676	2.76906e-40	6.93267e-34	Adipose_Subcutaneous.v8.signif_variant_gene_pairs	V+P-
2_86422660	2_86195537	rs9309632	IMMT	ENSG00000273080.1	AC009309.1	-234	0.428571	3.46349e-37	0.689898	0.0498775	0.000226676	2.76906e-40	6.93267e-34	Adipose_Subcutaneous.v8.signif_variant_gene_pairs	V-P+
2_86422793	2_86195670	rs34809504	IMMT	ENSG00000273080.1	AC009309.1	-101	0.482788	5.75411e-31	0.611954	0.0494341	0.000226676	2.76906e-40	6.93267e-34	Adipose_Subcutaneous.v8.signif_variant_gene_pairs	V-P+
2_86422816	2_86195693	rs9653508	IMMT	ENSG00000273080.1	AC009309.1	-78	0.482788	5.75411e-31	0.611954	0.0494341	0.000226676	2.76906e-40	6.93267e-34	Adipose_Subcutaneous.v8.signif_variant_gene_pairs	V-P+
2_86433240	2_86206117	rs10901	MRPL35	ENSG00000273080.1	AC009309.1	10346	0.421687	4.50311e-35	0.668849	0.0501132	0.000226676	2.76906e-40	6.93267e-34	Adipose_Subcutaneous.v8.signif_variant_gene_pairs	V-P+
2_86088311	2_85861188	rs1138484	ST3GAL5	ENSG00000132313.14	MRPL35	-338167	0.197074	7.93216e-05	-0.131199	0.0329756	0.000234473	4.61855e-32	2.1516e-26	Adipose_Subcutaneous.v8.signif_variant_gene_pairs	V-P+
2_86254268	2_86027145	rs12997506	POLR1A	ENSG00000132313.14	MRPL35	-172210	0.454389	4.03894e-05	-0.120487	0.0290936	0.000234473	4.61855e-32	2.1516e-26	Adipose_Subcutaneous.v8.signif_variant_gene_pairs	V-P+
2_86422793	2_86195670	rs34809504	IMMT	ENSG00000132313.14	MRPL35	-3685	0.482788	1.62483e-09	-0.166916	0.0271695	0.000234473	4.61855e-32	2.1516e-26	Adipose_Subcutaneous.v8.signif_variant_gene_pairs	V-P+
2_86422816	2_86195693	rs9653508	IMMT	ENSG00000132313.14	MRPL35	-3662	0.482788	1.62483e-09	-0.166916	0.0271695	0.000234473	4.61855e-32	2.1516e-26	Adipose_Subcutaneous.v8.signif_variant_gene_pairs	V-P+
2_86850022	2_86622899	rs396354	RNF103	ENSG00000228363.2	AC015971.1	60829	0.261618	6.33907e-05	0.13328	0.0330446	0.000326335	2.98393e-08	7.80853e-05	Adipose_Subcutaneous.v8.signif_variant_gene_pairs	V+P-
2_86850022	2_86622899	rs396354	RNF103	ENSG00000115561.15	CHMP3	59420	0.261618	6.84374e-09	0.153534	0.0260484	0.000278296	8.41487e-30	2.26778e-24	Adipose_Subcutaneous.v8.signif_variant_gene_pairs	V+P-
2_87755101	2_87455582	rs201261668	CYTOR	ENSG00000231259.4	AC125232.1	402513	0.413941	8.56429e-13	0.325874	0.0444073	0.000265132	2.70647e-114	3.51126e-103	Adipose_Subcutaneous.v8.signif_variant_gene_pairs	V+P-
2_88411904	2_88112385	rs2970889	SMYD1	ENSG00000144115.16	THNSL2	-57910	0.230637	1.48567e-09	0.369105	0.0599317	0.000199216	1.0972e-141	6.59137e-129	Adipose_Subcutaneous.v8.signif_variant_gene_pairs	V+P-
2_97864333	2_97198596	rs61218502	ANKRD36	ENSG00000114988.11	LMAN2L	458532	0.296041	0.000439126	0.105524	0.0298218	0.000655676	1.3591e-10	4.14509e-07	Adipose_Subcutaneous.v8.signif_variant_gene_pairs	P-K+
2_97864334	2_97198597	rs56835800	ANKRD36	ENSG00000114988.11	LMAN2L	458533	0.296041	0.000439126	0.105524	0.0298218	0.000655676	1.3591e-10	4.14509e-07	Adipose_Subcutaneous.v8.signif_variant_gene_pairs	P-K+
2_97864374	2_97198637	rs60795069	ANKRD36	ENSG00000114988.11	LMAN2L	458573	0.296041	0.000370688	0.10692	0.0298319	0.000655676	1.3591e-10	4.14509e-07	Adipose_Subcutaneous.v8.signif_variant_gene_pairs	P-K+
2_97864333	2_97198596	rs61218502	ANKRD36	ENSG00000144199.11	FAHD2B	103714	0.296041	2.2725e-08	0.218772	0.0385213	0.000578543	5.56806e-12	2.2453e-08	Adipose_Subcutaneous.v8.signif_variant_gene_pairs	P-K+
2_97864334	2_97198597	rs56835800	ANKRD36	ENSG00000144199.11	FAHD2B	103715	0.296041	2.2725e-08	0.218772	0.0385213	0.000578543	5.56806e-12	2.2453e-08	Adipose_Subcutaneous.v8.signif_variant_gene_pairs	P-K+
2_97864374	2_97198637	rs60795069	ANKRD36	ENSG00000144199.11	FAHD2B	103755	0.296041	9.21397e-09	0.224783	0.0384801	0.000578543	5.56806e-12	2.2453e-08	Adipose_Subcutaneous.v8.signif_variant_gene_pairs	P-K+
2_97864333	2_97198596	rs61218502	ANKRD36	ENSG00000230606.10	AC092683.1	-234931	0.296041	2.94959e-41	-0.731341	0.0495977	0.000527671	8.16477e-47	1.9112e-39	Adipose_Subcutaneous.v8.signif_variant_gene_pairs	P-K+
2_97864334	2_97198597	rs56835800	ANKRD36	ENSG00000230606.10	AC092683.1	-234930	0.296041	2.94959e-41	-0.731341	0.0495977	0.000527671	8.16477e-47	1.9112e-39	Adipose_Subcutaneous.v8.signif_variant_gene_pairs	P-K+
2_97864374	2_97198637	rs60795069	ANKRD36	ENSG00000230606.10	AC092683.1	-234890	0.296041	7.77839e-41	-0.728552	0.0497237	0.000527671	8.16477e-47	1.9112e-39	Adipose_Subcutaneous.v8.signif_variant_gene_pairs	P-K+
2_97864333	2_97198596	rs61218502	ANKRD36	ENSG00000196912.12	ANKRD36B	-391369	0.296041	7.53175e-16	-0.361535	0.0434062	0.000488614	3.00119e-59	3.12882e-51	Adipose_Subcutaneous.v8.signif_variant_gene_pairs	P-K+
2_97864334	2_97198597	rs56835800	ANKRD36	ENSG00000196912.12	ANKRD36B	-391368	0.296041	7.53175e-16	-0.361535	0.0434062	0.000488614	3.00119e-59	3.12882e-51	Adipose_Subcutaneous.v8.signif_variant_gene_pairs	P-K+
2_97864374	2_97198637	rs60795069	ANKRD36	ENSG00000196912.12	ANKRD36B	-391328	0.296041	2.77856e-15	-0.354977	0.0435439	0.000488614	3.00119e-59	3.12882e-51	Adipose_Subcutaneous.v8.signif_variant_gene_pairs	P-K+
2_99735052	2_99118589	rs11688004	TSGA10	ENSG00000135951.14	TSGA10	-36365	0.409639	4.39561e-09	0.220113	0.0368584	0.000417205	1.30788e-09	4.32353e-06	Adipose_Subcutaneous.v8.signif_variant_gene_pairs	V-K+
2_99773201	2_99156738	rs2516829	LIPT1	ENSG00000135951.14	TSGA10	1784	0.342513	2.87721e-07	0.194179	0.0373368	0.000417205	1.30788e-09	4.32353e-06	Adipose_Subcutaneous.v8.signif_variant_gene_pairs	V-K+
2_99778985	2_99162522	rs2632277	LIPT1	ENSG00000135951.14	TSGA10	7568	0.379518	1.78571e-07	0.197861	0.0373789	0.000417205	1.30788e-09	4.32353e-06	Adipose_Subcutaneous.v8.signif_variant_gene_pairs	V-K+
2_99779131	2_99162668	rs2516835	LIPT1	ENSG00000135951.14	TSGA10	7714	0.41222	3.66443e-09	0.222238	0.0370179	0.000417205	1.30788e-09	4.32353e-06	Adipose_Subcutaneous.v8.signif_variant_gene_pairs	V-K+
2_99812070	2_99195607	rs1044575	MRPL30	ENSG00000135951.14	TSGA10	40653	0.340792	3.13775e-07	0.193977	0.0374202	0.000417205	1.30788e-09	4.32353e-06	Adipose_Subcutaneous.v8.signif_variant_gene_pairs	V-K+
2_99813614	2_99197151	rs13798	MRPL30	ENSG00000135951.14	TSGA10	42197	0.346816	2.51988e-07	0.195208	0.0373487	0.000417205	1.30788e-09	4.32353e-06	Adipose_Subcutaneous.v8.signif_variant_gene_pairs	V-K+
2_99735052	2_99118589	rs11688004	TSGA10	ENSG00000144182.16	LIPT1	-36376	0.409639	1.31297e-46	0.477933	0.0300316	0.000397108	6.42245e-52	7.31454e-44	Adipose_Subcutaneous.v8.signif_variant_gene_pairs	V-K+
2_99773201	2_99156738	rs2516829	LIPT1	ENSG00000144182.16	LIPT1	1773	0.342513	1.9201e-45	0.475185	0.030339	0.000397108	6.42245e-52	7.31454e-44	Adipose_Subcutaneous.v8.signif_variant_gene_pairs	V-K+
2_99778985	2_99162522	rs2632277	LIPT1	ENSG00000144182.16	LIPT1	7557	0.379518	6.42245e-52	0.503383	0.0295295	0.000397108	6.42245e-52	7.31454e-44	Adipose_Subcutaneous.v8.signif_variant_gene_pairs	V-K+
2_99779131	2_99162668	rs2516835	LIPT1	ENSG00000144182.16	LIPT1	7703	0.41222	8.49394e-47	0.480988	0.0301464	0.000397108	6.42245e-52	7.31454e-44	Adipose_Subcutaneous.v8.signif_variant_gene_pairs	V-K+
2_99804642	2_99188179	rs10865030	MRPL30	ENSG00000144182.16	LIPT1	33214	0.1179	7.96687e-06	0.246356	0.0545971	0.000397108	6.42245e-52	7.31454e-44	Adipose_Subcutaneous.v8.signif_variant_gene_pairs	V-K+
2_99812070	2_99195607	rs1044575	MRPL30	ENSG00000144182.16	LIPT1	40642	0.340792	9.60605e-44	0.468485	0.0306345	0.000397108	6.42245e-52	7.31454e-44	Adipose_Subcutaneous.v8.signif_variant_gene_pairs	V-K+
2_99813614	2_99197151	rs13798	MRPL30	ENSG00000144182.16	LIPT1	42186	0.346816	1.13199e-43	0.467456	0.0305984	0.000397108	6.42245e-52	7.31454e-44	Adipose_Subcutaneous.v8.signif_variant_gene_pairs	V-K+
2_99992822	2_99376359	rs7558074	EIF5B	ENSG00000144182.16	LIPT1	221394	0.419105	2.56908e-18	-0.320919	0.0353846	0.000397108	6.42245e-52	7.31454e-44	Adipose_Subcutaneous.v8.signif_variant_gene_pairs	V+K-
2_99995804	2_99379341	rs1376443	EIF5B	ENSG00000144182.16	LIPT1	224376	0.405336	1.69318e-17	-0.31848	0.0360734	0.000397108	6.42245e-52	7.31454e-44	Adipose_Subcutaneous.v8.signif_variant_gene_pairs	V+K-
2_100016713	2_99400250	rs2290257	EIF5B	ENSG00000144182.16	LIPT1	245285	0.432874	4.35737e-08	-0.202439	0.036411	0.000397108	6.42245e-52	7.31454e-44	Adipose_Subcutaneous.v8.signif_variant_gene_pairs	P+K-
2_100019496	2_99403033	rs2305354	REV1	ENSG00000144182.16	LIPT1	248068	0.419105	1.12673e-18	-0.325331	0.0354649	0.000397108	6.42245e-52	7.31454e-44	Adipose_Subcutaneous.v8.signif_variant_gene_pairs	V+K-
2_100055506	2_99439044	rs3087386	REV1	ENSG00000144182.16	LIPT1	284079	0.427711	2.17222e-18	-0.323166	0.0355492	0.000397108	6.42245e-52	7.31454e-44	Adipose_Subcutaneous.v8.signif_variant_gene_pairs	V+K-
2_99735052	2_99118589	rs11688004	TSGA10	ENSG00000158411.11	MITD1	-62469	0.409639	1.89324e-17	-0.285198	0.0323565	0.000398402	1.89747e-24	2.87458e-19	Adipose_Subcutaneous.v8.signif_variant_gene_pairs	V-K+
2_99773201	2_99156738	rs2516829	LIPT1	ENSG00000158411.11	MITD1	-24320	0.342513	4.10244e-23	-0.32979	0.0317062	0.000398402	1.89747e-24	2.87458e-19	Adipose_Subcutaneous.v8.signif_variant_gene_pairs	V-K+
2_99778985	2_99162522	rs2632277	LIPT1	ENSG00000158411.11	MITD1	-18536	0.379518	3.41741e-22	-0.323953	0.0319015	0.000398402	1.89747e-24	2.87458e-19	Adipose_Subcutaneous.v8.signif_variant_gene_pairs	V-K+
2_99779131	2_99162668	rs2516835	LIPT1	ENSG00000158411.11	MITD1	-18390	0.41222	4.40463e-17	-0.283434	0.0325608	0.000398402	1.89747e-24	2.87458e-19	Adipose_Subcutaneous.v8.signif_variant_gene_pairs	V-K+
2_99804642	2_99188179	rs10865030	MRPL30	ENSG00000158411.11	MITD1	7121	0.1179	0.00028308	-0.189984	0.0519699	0.000398402	1.89747e-24	2.87458e-19	Adipose_Subcutaneous.v8.signif_variant_gene_pairs	V-K+
2_99812070	2_99195607	rs1044575	MRPL30	ENSG00000158411.11	MITD1	14549	0.340792	3.55334e-23	-0.330907	0.031763	0.000398402	1.89747e-24	2.87458e-19	Adipose_Subcutaneous.v8.signif_variant_gene_pairs	V-K+
2_99813614	2_99197151	rs13798	MRPL30	ENSG00000158411.11	MITD1	16093	0.346816	2.50095e-22	-0.324449	0.0318357	0.000398402	1.89747e-24	2.87458e-19	Adipose_Subcutaneous.v8.signif_variant_gene_pairs	V-K+
2_99992822	2_99376359	rs7558074	EIF5B	ENSG00000158411.11	MITD1	195301	0.419105	3.54276e-06	0.165493	0.0353008	0.000398402	1.89747e-24	2.87458e-19	Adipose_Subcutaneous.v8.signif_variant_gene_pairs	V+K-
2_99995804	2_99379341	rs1376443	EIF5B	ENSG00000158411.11	MITD1	198283	0.405336	7.35842e-06	0.162646	0.0359062	0.000398402	1.89747e-24	2.87458e-19	Adipose_Subcutaneous.v8.signif_variant_gene_pairs	V+K-
2_100019496	2_99403033	rs2305354	REV1	ENSG00000158411.11	MITD1	221975	0.419105	3.30923e-06	0.166627	0.0354328	0.000398402	1.89747e-24	2.87458e-19	Adipose_Subcutaneous.v8.signif_variant_gene_pairs	V+K-
2_100055506	2_99439044	rs3087386	REV1	ENSG00000158411.11	MITD1	257986	0.427711	3.76474e-06	0.165875	0.0354806	0.000398402	1.89747e-24	2.87458e-19	Adipose_Subcutaneous.v8.signif_variant_gene_pairs	V+K-
2_99992822	2_99376359	rs7558074	EIF5B	ENSG00000144214.9	LYG1	71617	0.419105	3.70591e-08	0.239808	0.0429015	0.000414323	1.22237e-19	4.18738e-15	Adipose_Subcutaneous.v8.signif_variant_gene_pairs	V+K-
2_99995804	2_99379341	rs1376443	EIF5B	ENSG00000144214.9	LYG1	74599	0.405336	7.68461e-06	0.198973	0.0440187	0.000414323	1.22237e-19	4.18738e-15	Adipose_Subcutaneous.v8.signif_variant_gene_pairs	V+K-
2_100016713	2_99400250	rs2290257	EIF5B	ENSG00000144214.9	LYG1	95508	0.432874	2.86306e-17	0.35504	0.0405262	0.000414323	1.22237e-19	4.18738e-15	Adipose_Subcutaneous.v8.signif_variant_gene_pairs	P+K-
2_100019496	2_99403033	rs2305354	REV1	ENSG00000144214.9	LYG1	98291	0.419105	8.9881e-09	0.251093	0.0429517	0.000414323	1.22237e-19	4.18738e-15	Adipose_Subcutaneous.v8.signif_variant_gene_pairs	V+K-
2_100055158	2_99438696	rs3087399	REV1	ENSG00000144214.9	LYG1	133954	0.119621	1.31091e-05	-0.284163	0.0645636	0.000414323	1.22237e-19	4.18738e-15	Adipose_Subcutaneous.v8.signif_variant_gene_pairs	V+K-
2_100055506	2_99439044	rs3087386	REV1	ENSG00000144214.9	LYG1	134302	0.427711	1.64061e-08	0.247023	0.0430484	0.000414323	1.22237e-19	4.18738e-15	Adipose_Subcutaneous.v8.signif_variant_gene_pairs	V+K-
2_99773201	2_99156738	rs2516829	LIPT1	ENSG00000115514.11	TXNDC9	-183964	0.342513	9.49976e-05	0.0946494	0.0240578	0.000384126	6.92648e-05	0.0826259	Adipose_Subcutaneous.v8.signif_variant_gene_pairs	V-K+
2_99812070	2_99195607	rs1044575	MRPL30	ENSG00000115514.11	TXNDC9	-145095	0.340792	6.92648e-05	0.0966584	0.0240935	0.000384126	6.92648e-05	0.0826259	Adipose_Subcutaneous.v8.signif_variant_gene_pairs	V-K+
2_99813614	2_99197151	rs13798	MRPL30	ENSG00000115514.11	TXNDC9	-143551	0.346816	0.000210455	0.0899914	0.0241069	0.000384126	6.92648e-05	0.0826259	Adipose_Subcutaneous.v8.signif_variant_gene_pairs	V-K+
2_99735052	2_99118589	rs11688004	TSGA10	ENSG00000135945.9	REV1	-371446	0.409639	6.02654e-05	0.103582	0.0256038	0.000388328	2.66846e-08	6.89956e-05	Adipose_Subcutaneous.v8.signif_variant_gene_pairs	V-K+
2_99773201	2_99156738	rs2516829	LIPT1	ENSG00000135945.9	REV1	-333297	0.342513	0.000271908	0.0945985	0.0258026	0.000388328	2.66846e-08	6.89956e-05	Adipose_Subcutaneous.v8.signif_variant_gene_pairs	V-K+
2_99778985	2_99162522	rs2632277	LIPT1	ENSG00000135945.9	REV1	-327513	0.379518	5.87678e-05	0.10446	0.025782	0.000388328	2.66846e-08	6.89956e-05	Adipose_Subcutaneous.v8.signif_variant_gene_pairs	V-K+
2_99779131	2_99162668	rs2516835	LIPT1	ENSG00000135945.9	REV1	-327367	0.41222	3.42022e-05	0.107427	0.0256964	0.000388328	2.66846e-08	6.89956e-05	Adipose_Subcutaneous.v8.signif_variant_gene_pairs	V-K+
2_99813614	2_99197151	rs13798	MRPL30	ENSG00000135945.9	REV1	-292884	0.346816	0.000202009	0.0965968	0.0258032	0.000388328	2.66846e-08	6.89956e-05	Adipose_Subcutaneous.v8.signif_variant_gene_pairs	V-K+
2_99992822	2_99376359	rs7558074	EIF5B	ENSG00000135945.9	REV1	-113676	0.419105	1.78883e-07	-0.139155	0.0262902	0.000388328	2.66846e-08	6.89956e-05	Adipose_Subcutaneous.v8.signif_variant_gene_pairs	V+K-
2_99995804	2_99379341	rs1376443	EIF5B	ENSG00000135945.9	REV1	-110694	0.405336	2.05113e-05	-0.115844	0.0269437	0.000388328	2.66846e-08	6.89956e-05	Adipose_Subcutaneous.v8.signif_variant_gene_pairs	V+K-
2_100019496	2_99403033	rs2305354	REV1	ENSG00000135945.9	REV1	-87002	0.419105	1.87376e-07	-0.13947	0.0263942	0.000388328	2.66846e-08	6.89956e-05	Adipose_Subcutaneous.v8.signif_variant_gene_pairs	V+K-
2_100055506	2_99439044	rs3087386	REV1	ENSG00000135945.9	REV1	-50991	0.427711	3.04079e-07	-0.13726	0.0264476	0.000388328	2.66846e-08	6.89956e-05	Adipose_Subcutaneous.v8.signif_variant_gene_pairs	V+K-
2_105665808	2_105049350	rs11538197	MRPS9	ENSG00000135972.8	MRPS9	11367	0.228916	5.18826e-40	-0.494637	0.0341872	0.000174298	3.30641e-41	2.98915e-35	Adipose_Subcutaneous.v8.signif_variant_gene_pairs	P+K-
2_109512234	2_108895778	rs13001699	EDAR	ENSG00000135968.20	GCC2	447217	0.223752	1.55223e-16	0.372748	0.0436495	0.000230406	2.54928e-113	3.91561e-101	Adipose_Subcutaneous.v8.signif_variant_gene_pairs	P-K+
2_109513654	2_108897198	rs12623957	EDAR	ENSG00000135968.20	GCC2	448637	0.228055	6.59401e-17	0.373899	0.0432149	0.000230406	2.54928e-113	3.91561e-101	Adipose_Subcutaneous.v8.signif_variant_gene_pairs	P-K+
2_109745977	2_109129521	rs117032261	SH3RF3-AS1	ENSG00000186522.14	40422	-484685	0.0722892	2.33457e-07	-0.268791	0.0512814	0.00028241	3.81291e-32	1.32651e-26	Adipose_Subcutaneous.v8.signif_variant_gene_pairs	V+P-
2_110261564	2_109503987	rs34248247	SH3RF3	ENSG00000186522.14	40422	-110219	0.0972461	1.24904e-05	-0.216417	0.0490503	0.00028241	3.81291e-32	1.32651e-26	Adipose_Subcutaneous.v8.signif_variant_gene_pairs	P-K+
2_112812842	2_112055265	rs4078410	TMEM87B	ENSG00000153214.9	TMEM87B	42	0.297762	3.55094e-10	0.186367	0.0291266	0.000177379	2.50086e-10	1.38751e-06	Adipose_Subcutaneous.v8.signif_variant_gene_pairs	P-K+
2_112945220	2_112187643	rs11123130	FBLN7	ENSG00000144161.12	ZC3H8	-67493	0.189329	1.14248e-11	0.277721	0.0399788	0.000179333	5.98762e-19	1.41133e-14	Adipose_Subcutaneous.v8.signif_variant_gene_pairs	P-K+
2_112945220	2_112187643	rs11123130	FBLN7	ENSG00000169629.11	RGPD8	-246845	0.189329	3.0063e-53	-0.835141	0.0481989	0.000203475	1.63102e-124	4.23967e-111	Adipose_Subcutaneous.v8.signif_variant_gene_pairs	P-K+
2_113403662	2_112646085	rs11123144	SLC20A1	ENSG00000243389.1	AC012442.2	31872	0.20568	2.06468e-09	-0.388876	0.0637235	0.000214365	1.05896e-23	6.4141e-19	Adipose_Subcutaneous.v8.signif_variant_gene_pairs	P-K+
2_113403662	2_112646085	rs11123144	SLC20A1	ENSG00000237753.1	AC079922.2	395	0.20568	2.50915e-59	-0.79292	0.0426425	0.000247669	2.50915e-59	2.2845e-51	Adipose_Subcutaneous.v8.signif_variant_gene_pairs	P-K+
2_113403662	2_112646085	rs11123144	SLC20A1	ENSG00000144136.10	SLC20A1	228	0.20568	2.12347e-09	0.206692	0.0338964	0.000210657	4.6193e-10	2.24474e-06	Adipose_Subcutaneous.v8.signif_variant_gene_pairs	P-K+
2_113940681	2_113183104	rs3748914	PSD4	ENSG00000125637.15	PSD4	25779	0.42599	1.86689e-37	0.310643	0.0223599	0.000276783	3.56962e-42	6.39288e-36	Adipose_Subcutaneous.v8.signif_variant_gene_pairs	P+K-
2_113940839	2_113183262	rs4849167	PSD4	ENSG00000125637.15	PSD4	25937	0.401893	3.15335e-36	0.304221	0.0223483	0.000276783	3.56962e-42	6.39288e-36	Adipose_Subcutaneous.v8.signif_variant_gene_pairs	P+K-
2_113940681	2_113183104	rs3748914	PSD4	ENSG00000189223.14	PAX8-AS1	-28418	0.42599	1.8805e-13	-0.432715	0.0572368	0.00024798	3.30722e-94	1.18633e-82	Adipose_Subcutaneous.v8.signif_variant_gene_pairs	P+K-
2_113940839	2_113183262	rs4849167	PSD4	ENSG00000189223.14	PAX8-AS1	-28260	0.401893	4.09012e-13	-0.424321	0.0569784	0.00024798	3.30722e-94	1.18633e-82	Adipose_Subcutaneous.v8.signif_variant_gene_pairs	P+K-
2_113940681	2_113183104	rs3748914	PSD4	ENSG00000125618.16	PAX8	-95846	0.42599	6.09653e-12	-0.361229	0.0512875	0.000241187	7.09795e-82	7.59477e-72	Adipose_Subcutaneous.v8.signif_variant_gene_pairs	P+K-
2_113940839	2_113183262	rs4849167	PSD4	ENSG00000125618.16	PAX8	-95688	0.401893	2.56822e-11	-0.348677	0.0511206	0.000241187	7.09795e-82	7.59477e-72	Adipose_Subcutaneous.v8.signif_variant_gene_pairs	P+K-
2_114514098	2_113756521	rs7592689	SLC35F5	ENSG00000225398.3	PGM5P4	214584	0.475904	1.20003e-08	0.17723	0.0305863	0.00020712	4.66945e-28	1.34432e-22	Adipose_Subcutaneous.v8.signif_variant_gene_pairs	V-K+
2_114514338	2_113756761	rs6542171	SLC35F5	ENSG00000225398.3	PGM5P4	214824	0.475904	1.20003e-08	0.17723	0.0305863	0.00020712	4.66945e-28	1.34432e-22	Adipose_Subcutaneous.v8.signif_variant_gene_pairs	V-K+
2_114514098	2_113756521	rs7592689	SLC35F5	ENSG00000231943.7	PGM5P4-AS1	213849	0.475904	6.13316e-09	0.251753	0.0425727	0.000246988	6.94762e-23	4.08545e-18	Adipose_Subcutaneous.v8.signif_variant_gene_pairs	V-K+
2_114514338	2_113756761	rs6542171	SLC35F5	ENSG00000231943.7	PGM5P4-AS1	214089	0.475904	6.13316e-09	0.251753	0.0425727	0.000246988	6.94762e-23	4.08545e-18	Adipose_Subcutaneous.v8.signif_variant_gene_pairs	V-K+
2_114514098	2_113756521	rs7592689	SLC35F5	ENSG00000146556.14	WASH2P	167971	0.475904	2.54319e-34	-0.525268	0.0398769	0.000200074	1.98954e-105	6.37872e-94	Adipose_Subcutaneous.v8.signif_variant_gene_pairs	V-K+
2_114514338	2_113756761	rs6542171	SLC35F5	ENSG00000146556.14	WASH2P	168211	0.475904	2.54319e-34	-0.525268	0.0398769	0.000200074	1.98954e-105	6.37872e-94	Adipose_Subcutaneous.v8.signif_variant_gene_pairs	V-K+
2_114514098	2_113756521	rs7592689	SLC35F5	ENSG00000236397.3	DDX11L2	155260	0.475904	5.19185e-24	0.56861	0.053449	0.000204081	5.96237e-135	6.658e-122	Adipose_Subcutaneous.v8.signif_variant_gene_pairs	V-K+
2_114514338	2_113756761	rs6542171	SLC35F5	ENSG00000236397.3	DDX11L2	155500	0.475904	5.19185e-24	0.56861	0.053449	0.000204081	5.96237e-135	6.658e-122	Adipose_Subcutaneous.v8.signif_variant_gene_pairs	V-K+
2_113785202	2_113027625	rs11673918	IL36B	ENSG00000279267.1	AL078621.3	-580283	0.484509	8.80072e-05	0.153718	0.0388851	0.00019354	1.64153e-50	6.69499e-43	Adipose_Subcutaneous.v8.signif_variant_gene_pairs	V-K+
2_114514098	2_113756521	rs7592689	SLC35F5	ENSG00000279267.1	AL078621.3	148613	0.475904	8.77697e-19	0.329749	0.0358242	0.00019354	1.64153e-50	6.69499e-43	Adipose_Subcutaneous.v8.signif_variant_gene_pairs	V-K+
2_114514338	2_113756761	rs6542171	SLC35F5	ENSG00000279267.1	AL078621.3	148853	0.475904	8.77697e-19	0.329749	0.0358242	0.00019354	1.64153e-50	6.69499e-43	Adipose_Subcutaneous.v8.signif_variant_gene_pairs	V-K+
2_114514098	2_113756521	rs7592689	SLC35F5	ENSG00000240356.6	RPL23AP7	129431	0.475904	1.32671e-07	0.217082	0.0405727	0.00019954	2.29086e-77	4.02731e-68	Adipose_Subcutaneous.v8.signif_variant_gene_pairs	V-K+
2_114514338	2_113756761	rs6542171	SLC35F5	ENSG00000240356.6	RPL23AP7	129671	0.475904	1.32671e-07	0.217082	0.0405727	0.00019954	2.29086e-77	4.02731e-68	Adipose_Subcutaneous.v8.signif_variant_gene_pairs	V-K+
2_114514098	2_113756521	rs7592689	SLC35F5	ENSG00000144134.18	RABL2A	129292	0.475904	2.79578e-07	-0.135281	0.0259839	0.000197708	5.32477e-33	2.42945e-27	Adipose_Subcutaneous.v8.signif_variant_gene_pairs	V-K+
2_114514338	2_113756761	rs6542171	SLC35F5	ENSG00000144134.18	RABL2A	129532	0.475904	2.79578e-07	-0.135281	0.0259839	0.000197708	5.32477e-33	2.42945e-27	Adipose_Subcutaneous.v8.signif_variant_gene_pairs	V-K+
2_114514098	2_113756521	rs7592689	SLC35F5	ENSG00000227359.1	AC017074.1	52443	0.475904	2.03623e-06	-0.244774	0.0509404	0.000199391	5.27119e-22	1.76492e-17	Adipose_Subcutaneous.v8.signif_variant_gene_pairs	V-K+
2_114514338	2_113756761	rs6542171	SLC35F5	ENSG00000227359.1	AC017074.1	52683	0.475904	2.03623e-06	-0.244774	0.0509404	0.000199391	5.27119e-22	1.76492e-17	Adipose_Subcutaneous.v8.signif_variant_gene_pairs	V-K+
2_114514098	2_113756521	rs7592689	SLC35F5	ENSG00000115084.13	SLC35F5	-302	0.475904	2.22052e-12	-0.20308	0.0282202	0.000185728	4.38009e-23	4.22348e-18	Adipose_Subcutaneous.v8.signif_variant_gene_pairs	V-K+
2_114514338	2_113756761	rs6542171	SLC35F5	ENSG00000115084.13	SLC35F5	-62	0.475904	2.22052e-12	-0.20308	0.0282202	0.000185728	4.38009e-23	4.22348e-18	Adipose_Subcutaneous.v8.signif_variant_gene_pairs	V-K+
2_120125363	2_119367787	rs3091405	DBI	ENSG00000155368.16	DBI	866	0.307229	0.000161735	-0.0928608	0.0244331	0.000205334	8.30624e-06	0.0199485	Adipose_Subcutaneous.v8.signif_variant_gene_pairs	P-K+
2_127454230	2_126696654	rs6568	GYPC	ENSG00000169994.18	MYO7B	-839148	0.228916	6.13013e-05	0.176825	0.0437529	0.00016239	1.77069e-17	2.97951e-13	Adipose_Subcutaneous.v8.signif_variant_gene_pairs	V-K+
2_130831509	2_130073936	rs146466901	POTEF	ENSG00000225449.3	RAB6C-AS1	94273	0.418244	1.2485e-17	0.424144	0.0478292	0.000181765	8.57053e-44	8.99813e-38	Adipose_Subcutaneous.v8.signif_variant_gene_pairs	P-K+
2_130831509	2_130073936	rs146466901	POTEF	ENSG00000222014.5	RAB6C	93469	0.418244	8.85365e-05	0.212615	0.0538041	0.000170036	4.56295e-15	4.8331e-11	Adipose_Subcutaneous.v8.signif_variant_gene_pairs	P-K+
2_133542014	2_132784441	rs12616282	NCKAP5	ENSG00000150551.10	LYPD1	112862	0.416523	1.31863e-06	0.235834	0.048176	0.000143874	3.49814e-07	0.00117296	Adipose_Subcutaneous.v8.signif_variant_gene_pairs	P+K-
2_136393658	2_135636088	rs961360	R3HDM1	ENSG00000082258.12	CCNT2	717853	0.202238	6.26662e-05	0.127047	0.0314774	0.000343923	3.65481e-21	3.03698e-16	Adipose_Subcutaneous.v8.signif_variant_gene_pairs	P-K+
2_136511817	2_135754247	rs1050115	UBXN4	ENSG00000082258.12	CCNT2	836012	0.183305	2.41274e-06	0.14954	0.0313535	0.000343923	3.65481e-21	3.03698e-16	Adipose_Subcutaneous.v8.signif_variant_gene_pairs	V+P-
2_136590746	2_135833176	rs3754689	LCT	ENSG00000082258.12	CCNT2	914941	0.23494	9.2533e-05	0.114029	0.0289358	0.000343923	3.65481e-21	3.03698e-16	Adipose_Subcutaneous.v8.signif_variant_gene_pairs	V+P-
2_136633962	2_135876392	rs1057031	MCM6	ENSG00000082258.12	CCNT2	958157	0.197935	5.68264e-05	0.124217	0.0305971	0.000343923	3.65481e-21	3.03698e-16	Adipose_Subcutaneous.v8.signif_variant_gene_pairs	P-K+
2_135911422	2_135153852	rs17261772	RAB3GAP1	ENSG00000076003.4	MCM6	-722574	0.409639	3.23626e-07	0.1992	0.0384729	0.000477949	9.0131e-12	6.72007e-08	Adipose_Subcutaneous.v8.signif_variant_gene_pairs	V+P-
2_136511817	2_135754247	rs1050115	UBXN4	ENSG00000231890.7	DARS-AS1	-230929	0.183305	0.000112073	-0.254185	0.0652905	0.000412391	1.52573e-07	0.000323452	Adipose_Subcutaneous.v8.signif_variant_gene_pairs	V+P-
2_136561557	2_135803987	rs2304371	LCT	ENSG00000231890.7	DARS-AS1	-181189	0.246988	0.000233853	0.216531	0.0584326	0.000412391	1.52573e-07	0.000323452	Adipose_Subcutaneous.v8.signif_variant_gene_pairs	V-P+
2_136590746	2_135833176	rs3754689	LCT	ENSG00000231890.7	DARS-AS1	-152000	0.23494	9.54888e-06	-0.266422	0.0595735	0.000412391	1.52573e-07	0.000323452	Adipose_Subcutaneous.v8.signif_variant_gene_pairs	V+P-
2_136633962	2_135876392	rs1057031	MCM6	ENSG00000231890.7	DARS-AS1	-108784	0.197935	4.34066e-05	-0.260774	0.0632291	0.000412391	1.52573e-07	0.000323452	Adipose_Subcutaneous.v8.signif_variant_gene_pairs	P-K+
2_136743143	2_135985573	rs2278682	DARS-AS1	ENSG00000231890.7	DARS-AS1	397	0.203098	2.7277e-07	-0.314298	0.0603125	0.000412391	1.52573e-07	0.000323452	Adipose_Subcutaneous.v8.signif_variant_gene_pairs	P-K+
2_136743143	2_135985573	rs2278682	DARS-AS1	ENSG00000115866.10	DARS	-304	0.203098	0.000110059	0.118399	0.030377	0.000405162	3.2799e-07	0.000696174	Adipose_Subcutaneous.v8.signif_variant_gene_pairs	P-K+
2_152331418	2_151474904	rs1065177	RIF1	ENSG00000080345.17	RIF1	65021	0.292599	1.32084e-37	-0.327917	0.0235454	0.000280886	2.404e-57	3.71825e-49	Adipose_Subcutaneous.v8.signif_variant_gene_pairs	P+K-
2_152346979	2_151490465	rs1061305	NEB	ENSG00000080345.17	RIF1	80582	0.419966	6.52614e-18	-0.210923	0.0235642	0.000280886	2.404e-57	3.71825e-49	Adipose_Subcutaneous.v8.signif_variant_gene_pairs	V+K-
2_152387553	2_151531039	rs4664475	NEB	ENSG00000080345.17	RIF1	121156	0.41222	6.2886e-31	-0.285002	0.0230399	0.000280886	2.404e-57	3.71825e-49	Adipose_Subcutaneous.v8.signif_variant_gene_pairs	P+K-
2_152422076	2_151565562	rs2288210	NEB	ENSG00000080345.17	RIF1	155679	0.340792	1.43646e-22	-0.248485	0.0242281	0.000280886	2.404e-57	3.71825e-49	Adipose_Subcutaneous.v8.signif_variant_gene_pairs	P+K-
2_152490219	2_151633705	rs6709886	NEB	ENSG00000080345.17	RIF1	223822	0.380829	1.07437e-19	-0.227895	0.0240774	0.000280886	2.404e-57	3.71825e-49	Adipose_Subcutaneous.v8.signif_variant_gene_pairs	P+K-
2_161174693	2_160318182	rs1430	RBMS1	ENSG00000054219.10	LY75	413433	0.261618	8.27619e-09	0.26297	0.044871	0.000305365	7.02052e-73	9.11818e-62	Adipose_Subcutaneous.v8.signif_variant_gene_pairs	P+K-
2_161174693	2_160318182	rs1430	RBMS1	ENSG00000153246.12	PLA2R1	255572	0.261618	3.62258e-05	0.140723	0.0337701	0.000273208	1.22511e-17	3.4644e-13	Adipose_Subcutaneous.v8.signif_variant_gene_pairs	P+K-
2_161174693	2_160318182	rs1430	RBMS1	ENSG00000115221.10	ITGB6	46294	0.261618	4.55539e-07	-0.305727	0.0598274	0.000347744	1.16266e-70	5.16371e-61	Adipose_Subcutaneous.v8.signif_variant_gene_pairs	P+K-
2_166892788	2_166036278	rs2298771	SCN1A	ENSG00000115339.13	GALNT3	241596	0.290878	3.87107e-05	-0.198336	0.0477753	0.000291075	2.24196e-50	2.2587e-42	Adipose_Subcutaneous.v8.signif_variant_gene_pairs	V+K-
2_166897864	2_166041354	rs6432860	SCN1A	ENSG00000115339.13	GALNT3	246672	0.290878	3.87107e-05	-0.198336	0.0477753	0.000291075	2.24196e-50	2.2587e-42	Adipose_Subcutaneous.v8.signif_variant_gene_pairs	V+K-
2_166903445	2_166046935	rs7580482	SCN1A	ENSG00000115339.13	GALNT3	252253	0.328744	9.81825e-06	-0.205495	0.0460135	0.000291075	2.24196e-50	2.2587e-42	Adipose_Subcutaneous.v8.signif_variant_gene_pairs	V+K-
2_166892788	2_166036278	rs2298771	SCN1A	ENSG00000123607.14	TTC21B	82435	0.290878	3.75928e-06	0.150223	0.0321305	0.000289756	1.81565e-14	2.39286e-10	Adipose_Subcutaneous.v8.signif_variant_gene_pairs	V+K-
2_166897864	2_166041354	rs6432860	SCN1A	ENSG00000123607.14	TTC21B	87511	0.290878	3.75928e-06	0.150223	0.0321305	0.000289756	1.81565e-14	2.39286e-10	Adipose_Subcutaneous.v8.signif_variant_gene_pairs	V+K-
2_166903445	2_166046935	rs7580482	SCN1A	ENSG00000123607.14	TTC21B	93092	0.328744	9.44205e-06	0.139066	0.0310785	0.000289756	1.81565e-14	2.39286e-10	Adipose_Subcutaneous.v8.signif_variant_gene_pairs	V+K-
2_169779896	2_168923386	rs473351	ABCB11	ENSG00000152254.10	G6PC2	22146	0.420826	4.56552e-09	-0.313113	0.0524896	0.000159551	6.46708e-89	1.87392e-78	Adipose_Subcutaneous.v8.signif_variant_gene_pairs	V-K+
2_169789016	2_168932506	rs497692	ABCB11	ENSG00000152254.10	G6PC2	31266	0.490534	9.22915e-11	-0.337118	0.0509412	0.000159551	6.46708e-89	1.87392e-78	Adipose_Subcutaneous.v8.signif_variant_gene_pairs	V-K+
2_169779896	2_168923386	rs473351	ABCB11	ENSG00000152253.8	SPC25	10015	0.420826	0.000137452	-0.199852	0.0520192	0.000169937	4.28732e-74	1.45706e-64	Adipose_Subcutaneous.v8.signif_variant_gene_pairs	V-K+
2_169789016	2_168932506	rs497692	ABCB11	ENSG00000152253.8	SPC25	19135	0.490534	0.0001294	-0.19616	0.0508567	0.000169937	4.28732e-74	1.45706e-64	Adipose_Subcutaneous.v8.signif_variant_gene_pairs	V-K+
2_172338300	2_171481790	rs3821084	DCAF17	ENSG00000115827.13	DCAF17	47573	0.174699	4.22371e-06	0.155786	0.0334995	0.000173678	1.44585e-06	0.00417041	Adipose_Subcutaneous.v8.signif_variant_gene_pairs	P+K-
2_174232978	2_173368250	rs11553741	CDCA7	ENSG00000144354.13	CDCA7	13430	0.0533563	6.34969e-07	0.360743	0.0715217	0.000131461	2.0168e-08	6.66644e-05	Adipose_Subcutaneous.v8.signif_variant_gene_pairs	V-K+
2_174828618	2_173963890	rs113303834	SP3	ENSG00000172845.14	SP3	-1812	0.0259067	6.57554e-11	0.420927	0.0630883	0.000145789	6.57554e-11	3.00891e-07	Adipose_Subcutaneous.v8.signif_variant_gene_pairs	V+K-
2_175297360	2_174432632	rs10930663	GPR155	ENSG00000231453.1	LINC01305	106605	0.307229	1.6236e-05	-0.227855	0.0523459	0.000159534	4.40187e-12	2.55958e-08	Adipose_Subcutaneous.v8.signif_variant_gene_pairs	P+K-
2_175297360	2_174432632	rs10930663	GPR155	ENSG00000138433.15	CIR1	36917	0.307229	2.44018e-05	0.112227	0.0263479	0.000172297	1.25017e-05	0.0271907	Adipose_Subcutaneous.v8.signif_variant_gene_pairs	P+K-
2_187692908	2_186828181	rs17852916	ZSWIM2	ENSG00000163012.3	ZSWIM2	-21027	0.138554	0.000267869	-0.201062	0.0547827	0.000495249	3.30745e-06	0.00502662	Adipose_Subcutaneous.v8.signif_variant_gene_pairs	V-P+
2_187698707	2_186833980	rs6434197	ZSWIM2	ENSG00000163012.3	ZSWIM2	-15228	0.146299	2.16939e-05	-0.234077	0.0546069	0.000495249	3.30745e-06	0.00502662	Adipose_Subcutaneous.v8.signif_variant_gene_pairs	V-P+
2_190636411	2_189771685	rs6942	ORMDL1	ENSG00000138381.9	ASNSD1	110300	0.333046	5.89153e-33	0.377346	0.0293596	0.00026758	7.42272e-36	1.22471e-30	Adipose_Subcutaneous.v8.signif_variant_gene_pairs	V+K-
2_190649316	2_189784590	rs5742933	PMS1	ENSG00000138381.9	ASNSD1	123205	0.222031	1.24293e-20	-0.321691	0.0330699	0.00026758	7.42272e-36	1.22471e-30	Adipose_Subcutaneous.v8.signif_variant_gene_pairs	P-K+
2_190649316	2_189784590	rs5742933	PMS1	ENSG00000273240.1	AC013468.1	20134	0.222031	0.000103338	-0.260345	0.066527	0.000289523	1.19445e-05	0.0193484	Adipose_Subcutaneous.v8.signif_variant_gene_pairs	P-K+
2_190636411	2_189771685	rs6942	ORMDL1	ENSG00000253559.1	OSGEPL1-AS1	6830	0.333046	1.32267e-09	0.364832	0.0590485	0.000307163	6.47666e-11	2.95594e-07	Adipose_Subcutaneous.v8.signif_variant_gene_pairs	V+K-
2_190649316	2_189784590	rs5742933	PMS1	ENSG00000253559.1	OSGEPL1-AS1	19735	0.222031	6.8974e-10	-0.395319	0.0628666	0.000307163	6.47666e-11	2.95594e-07	Adipose_Subcutaneous.v8.signif_variant_gene_pairs	P-K+
2_190636411	2_189771685	rs6942	ORMDL1	ENSG00000128699.13	ORMDL1	-11888	0.333046	1.17486e-45	-0.3874	0.0246615	0.000300122	2.28098e-51	3.88157e-44	Adipose_Subcutaneous.v8.signif_variant_gene_pairs	V+K-
2_190649316	2_189784590	rs5742933	PMS1	ENSG00000128699.13	ORMDL1	1017	0.222031	2.45444e-39	0.387213	0.0270448	0.000300122	2.28098e-51	3.88157e-44	Adipose_Subcutaneous.v8.signif_variant_gene_pairs	P-K+
2_190636411	2_189771685	rs6942	ORMDL1	ENSG00000064933.17	PMS1	-12400	0.333046	7.43818e-07	-0.158112	0.0315468	0.000297528	3.06787e-14	2.73857e-10	Adipose_Subcutaneous.v8.signif_variant_gene_pairs	V+K-
2_190649316	2_189784590	rs5742933	PMS1	ENSG00000064933.17	PMS1	505	0.222031	1.0203e-06	0.166487	0.0336485	0.000297528	3.06787e-14	2.73857e-10	Adipose_Subcutaneous.v8.signif_variant_gene_pairs	P-K+
2_191066683	2_190201957	rs4853685	C2orf88	ENSG00000187699.10	C2orf88	322348	0.277108	2.87849e-05	0.186161	0.0441033	0.000295272	1.28618e-06	0.00247965	Adipose_Subcutaneous.v8.signif_variant_gene_pairs	P-K+
2_191066683	2_190201957	rs4853685	C2orf88	ENSG00000198130.15	HIBCH	-118088	0.277108	1.79917e-06	-0.128262	0.0265502	0.000281775	5.72035e-27	9.65049e-22	Adipose_Subcutaneous.v8.signif_variant_gene_pairs	P-K+
2_191208347	2_190343621	rs1372054	INPP1	ENSG00000198130.15	HIBCH	23576	0.30895	2.28706e-05	0.109011	0.0255033	0.000281775	5.72035e-27	9.65049e-22	Adipose_Subcutaneous.v8.signif_variant_gene_pairs	P+K-
2_191365123	2_190500397	rs61743479	MFSD6	ENSG00000198130.15	HIBCH	180352	0.291738	2.34758e-06	0.126496	0.0264899	0.000281775	5.72035e-27	9.65049e-22	Adipose_Subcutaneous.v8.signif_variant_gene_pairs	P+K-
2_191366579	2_190501853	rs7721	MFSD6	ENSG00000198130.15	HIBCH	181808	0.291738	3.39114e-06	0.124192	0.0264384	0.000281775	5.72035e-27	9.65049e-22	Adipose_Subcutaneous.v8.signif_variant_gene_pairs	P+K-
2_191066683	2_190201957	rs4853685	C2orf88	ENSG00000151689.12	INPP1	-141513	0.277108	1.90563e-10	0.200075	0.0307781	0.000271077	3.47589e-14	2.60753e-10	Adipose_Subcutaneous.v8.signif_variant_gene_pairs	P-K+
2_191208347	2_190343621	rs1372054	INPP1	ENSG00000151689.12	INPP1	151	0.30895	1.90467e-12	-0.210552	0.0291652	0.000271077	3.47589e-14	2.60753e-10	Adipose_Subcutaneous.v8.signif_variant_gene_pairs	P+K-
2_191365123	2_190500397	rs61743479	MFSD6	ENSG00000272979.1	AC093388.1	45876	0.291738	4.30936e-05	-0.196911	0.0477246	0.000242562	2.49264e-17	5.44599e-13	Adipose_Subcutaneous.v8.signif_variant_gene_pairs	P+K-
2_191366579	2_190501853	rs7721	MFSD6	ENSG00000272979.1	AC093388.1	47332	0.291738	3.80838e-05	-0.197742	0.047588	0.000242562	2.49264e-17	5.44599e-13	Adipose_Subcutaneous.v8.signif_variant_gene_pairs	P+K-
2_191365123	2_190500397	rs61743479	MFSD6	ENSG00000189362.11	NEMP2	-34325	0.291738	1.04558e-26	-0.487556	0.043027	0.000248032	1.13363e-31	2.67518e-26	Adipose_Subcutaneous.v8.signif_variant_gene_pairs	P+K-
2_191366579	2_190501853	rs7721	MFSD6	ENSG00000189362.11	NEMP2	-32869	0.291738	4.5208e-27	-0.489409	0.0428439	0.000248032	1.13363e-31	2.67518e-26	Adipose_Subcutaneous.v8.signif_variant_gene_pairs	P+K-
2_198362018	2_197497294	rs8539	HSPD1	ENSG00000065413.18	ANKRD44	186121	0.33821	2.93265e-08	-0.166827	0.0296175	0.000336146	4.24712e-14	5.46613e-10	Adipose_Subcutaneous.v8.signif_variant_gene_pairs	V+K-
2_198362018	2_197497294	rs8539	HSPD1	ENSG00000115524.15	SF3B1	62203	0.33821	9.07002e-08	-0.132375	0.0244112	0.000384122	5.01118e-10	2.03615e-06	Adipose_Subcutaneous.v8.signif_variant_gene_pairs	V+K-
2_201534389	2_200669666	rs3731722	AOX1	ENSG00000244301.6	AOX3P	-8567	0.045611	8.21013e-08	-0.453489	0.0833389	0.000328851	1.62587e-13	1.77693e-09	Adipose_Subcutaneous.v8.signif_variant_gene_pairs	V-P+
2_201535781	2_200671058	rs1050884	AOX1	ENSG00000244301.6	AOX3P	-7175	0.0464716	6.26557e-09	-0.487434	0.0824797	0.000328851	1.62587e-13	1.77693e-09	Adipose_Subcutaneous.v8.signif_variant_gene_pairs	V-P+
2_201535781	2_200671058	rs1050884	AOX1	ENSG00000243478.9	AOX2P	-67550	0.0464716	0.000294482	-0.444134	0.121839	0.000325237	3.1763e-27	4.49075e-22	Adipose_Subcutaneous.v8.signif_variant_gene_pairs	V-P+
2_207619779	2_206755055	rs59358632	MDH1B	ENSG00000138400.12	MDH1B	-10301	0.107573	5.67789e-10	0.363821	0.0575602	0.000196387	1.31817e-12	1.1122e-08	Adipose_Subcutaneous.v8.signif_variant_gene_pairs	V-P+
2_207631461	2_206766737	rs3762568	FASTKD2	ENSG00000138400.12	MDH1B	1381	0.108434	8.05374e-10	0.356888	0.0569904	0.000196387	1.31817e-12	1.1122e-08	Adipose_Subcutaneous.v8.signif_variant_gene_pairs	V-P+
2_208469184	2_207604460	rs2256941	CREB1	ENSG00000144401.14	METTL21A	-21468	0.185026	5.37169e-12	0.309952	0.0438868	0.000197912	4.07404e-12	3.19195e-08	Adipose_Subcutaneous.v8.signif_variant_gene_pairs	V+P-
2_209220157	2_208355433	rs10208191	PIKFYVE	ENSG00000115020.16	PIKFYVE	89166	0.0430293	3.62639e-06	-0.271835	0.058046	0.000203005	9.01202e-12	6.03394e-08	Adipose_Subcutaneous.v8.signif_variant_gene_pairs	V-K+
2_209220673	2_208355949	rs4675757	PIKFYVE	ENSG00000115020.16	PIKFYVE	89682	0.0421687	3.63788e-06	-0.27631	0.0590102	0.000203005	9.01202e-12	6.03394e-08	Adipose_Subcutaneous.v8.signif_variant_gene_pairs	V-K+
2_211482400	2_210617676	rs3770683	CPS1-IT1	ENSG00000021826.14	CPS1	139994	0.126506	7.83442e-09	-0.327412	0.0557743	0.000309912	1.66947e-47	3.70558e-40	Adipose_Subcutaneous.v8.signif_variant_gene_pairs	V-K+
2_215645545	2_214780821	rs2070096	BARD1	ENSG00000138376.10	BARD1	-28890	0.238382	1.09852e-32	-0.417833	0.032672	0.000172709	9.94235e-56	5.09655e-49	Adipose_Subcutaneous.v8.signif_variant_gene_pairs	P-K+
2_219000734	2_218136011	rs1126579	CXCR2	ENSG00000163466.15	ARPC2	-81083	0.420826	3.98319e-08	-0.132986	0.0238479	0.000208516	1.11141e-27	9.62876e-23	Adipose_Subcutaneous.v8.signif_variant_gene_pairs	P-K+
2_219000734	2_218136011	rs1126579	CXCR2	ENSG00000261338.2	AC021016.2	-119308	0.420826	3.46788e-28	-0.479406	0.0409706	0.00017903	5.28873e-76	1.86728e-66	Adipose_Subcutaneous.v8.signif_variant_gene_pairs	P-K+
2_219000734	2_218136011	rs1126579	CXCR2	ENSG00000127837.9	AAMP	-134246	0.420826	1.81241e-06	-0.0829506	0.0171762	0.00019087	8.39017e-09	3.08653e-05	Adipose_Subcutaneous.v8.signif_variant_gene_pairs	P-K+
2_219000734	2_218136011	rs1126579	CXCR2	ENSG00000135926.14	TMBIM1	-156575	0.420826	1.22194e-08	-0.0960819	0.016591	0.000204646	2.20397e-20	8.8833e-16	Adipose_Subcutaneous.v8.signif_variant_gene_pairs	P-K+
2_219941063	2_219076341	rs897477	NHEJ1	ENSG00000115649.15	CNPPD1	-101581	0.238382	1.42582e-06	0.113916	0.0233475	0.000170116	9.78663e-10	4.54027e-06	Adipose_Subcutaneous.v8.signif_variant_gene_pairs	V-K+
2_220094551	2_219229829	rs74561615	ANKZF1	ENSG00000163516.13	ANKZF1	72	0.128227	5.4908e-05	0.141861	0.0348723	0.000177499	3.99448e-08	0.000149152	Adipose_Subcutaneous.v8.signif_variant_gene_pairs	V-K+
2_220285309	2_219420587	rs1058261	DES	ENSG00000280323.1	AC053503.6	-6890	0.358003	2.9186e-06	-0.165485	0.0349913	0.000168093	6.52495e-08	0.000182259	Adipose_Subcutaneous.v8.signif_variant_gene_pairs	V+K-
2_220285666	2_219420944	rs12920	DES	ENSG00000280323.1	AC053503.6	-6533	0.359725	2.37364e-06	-0.167052	0.0349999	0.000168093	6.52495e-08	0.000182259	Adipose_Subcutaneous.v8.signif_variant_gene_pairs	V+K-
2_220286142	2_219421420	rs1058284	DES	ENSG00000280323.1	AC053503.6	-6057	0.359725	2.37364e-06	-0.167052	0.0349999	0.000168093	6.52495e-08	0.000182259	Adipose_Subcutaneous.v8.signif_variant_gene_pairs	V+K-
2_220430203	2_219565481	rs1039898	OBSL1	ENSG00000124006.14	OBSL1	-6378	0.13253	7.68381e-06	0.184372	0.0407882	0.000175903	3.12432e-06	0.00851919	Adipose_Subcutaneous.v8.signif_variant_gene_pairs	V-P+
2_225362478	2_224497761	rs3738952	CUL3	ENSG00000228446.2	AC073052.1	-2339	0.0791738	8.38252e-12	0.546626	0.0781518	0.000192881	3.87502e-24	1.53525e-19	Adipose_Subcutaneous.v8.signif_variant_gene_pairs	V+P-
2_231077725	2_230213010	rs1129411	SP110	ENSG00000135899.17	SP110	-12719	0.10327	4.88039e-13	-0.328484	0.0442631	0.000175204	3.46358e-15	6.23548e-11	Adipose_Subcutaneous.v8.signif_variant_gene_pairs	P+K-
2_231222655	2_230357940	rs10498250	SP140L	ENSG00000185404.16	SP140L	30756	0.125645	0.000126181	0.154782	0.0400632	0.000145362	1.13656e-15	1.91369e-11	Adipose_Subcutaneous.v8.signif_variant_gene_pairs	P-K+
2_239133980	2_238225339	rs7558525	LOC151174	ENSG00000186235.10	AC016757.1	-6274	0.285714	4.46422e-31	0.670399	0.0540398	0.000106427	2.78714e-32	1.55206e-26	Adipose_Subcutaneous.v8.signif_variant_gene_pairs	P-K+
2_241538229	2_240598812	rs2975767	CAPN10	ENSG00000142330.19	CAPN10	12096	0.190189	2.46548e-05	-0.149266	0.0350635	0.000108514	2.34601e-21	1.13991e-16	Adipose_Subcutaneous.v8.signif_variant_gene_pairs	V-P+
2_241537421	2_240598004	rs3749166	CAPN10	ENSG00000178623.11	GPR35	-7427	0.434596	7.20601e-06	-0.199586	0.0440166	0.000103879	1.40972e-31	2.2605e-26	Adipose_Subcutaneous.v8.signif_variant_gene_pairs	V-P+
2_241538229	2_240598812	rs2975767	CAPN10	ENSG00000178623.11	GPR35	-6619	0.190189	4.51794e-05	0.233807	0.0568218	0.000103879	1.40972e-31	2.2605e-26	Adipose_Subcutaneous.v8.signif_variant_gene_pairs	V-P+
2_242028741	2_241089326	rs1062748	MTERF4	ENSG00000122085.16	MTERF4	-13006	0.209983	6.9924e-12	0.336124	0.0478657	0.000112406	6.9924e-12	7.80104e-08	Adipose_Subcutaneous.v8.signif_variant_gene_pairs	P-K+
2_242033394	2_241093979	rs78834190	SNED1	ENSG00000122085.16	MTERF4	-8353	0.209983	6.9924e-12	0.336124	0.0478657	0.000112406	6.9924e-12	7.80104e-08	Adipose_Subcutaneous.v8.signif_variant_gene_pairs	P-K+
2_242033770	2_241094355	rs2302047	MTERF4	ENSG00000122085.16	MTERF4	-7977	0.212565	1.2307e-11	0.32944	0.0475024	0.000112406	6.9924e-12	7.80104e-08	Adipose_Subcutaneous.v8.signif_variant_gene_pairs	P-K+
2_242082262	2_241142847	rs6709462	PASK	ENSG00000115687.13	PASK	-6657	0.478485	8.195e-11	-0.253168	0.0381458	0.000125192	1.17188e-27	2.51219e-22	Adipose_Subcutaneous.v8.signif_variant_gene_pairs	P-K+
2_242082480	2_241143065	rs758068	PASK	ENSG00000115687.13	PASK	-6439	0.448365	1.41765e-15	-0.306582	0.0371897	0.000125192	1.17188e-27	2.51219e-22	Adipose_Subcutaneous.v8.signif_variant_gene_pairs	P-K+
2_242122391	2_241182976	rs3868	PPP1R7	ENSG00000146205.13	ANO7	-5533	0.216007	8.53335e-05	0.238257	0.060155	0.000132659	8.76142e-37	5.18893e-31	Adipose_Subcutaneous.v8.signif_variant_gene_pairs	P-K+
2_242254737	2_241315322	rs12624197	37500	ENSG00000146205.13	ANO7	126813	0.476764	6.3534e-08	0.278361	0.0507065	0.000132659	8.76142e-37	5.18893e-31	Adipose_Subcutaneous.v8.signif_variant_gene_pairs	V+P-
2_242254737	2_241315322	rs12624197	37500	ENSG00000168385.17	37500	222	0.476764	8.6775e-19	0.285148	0.030974	0.000176008	5.69317e-122	8.61553e-109	Adipose_Subcutaneous.v8.signif_variant_gene_pairs	V+P-
2_242254737	2_241315322	rs12624197	37500	ENSG00000115677.16	HDLBP	-1739	0.476764	2.38926e-13	-0.173522	0.0230583	0.000134463	2.25156e-42	6.6119e-36	Adipose_Subcutaneous.v8.signif_variant_gene_pairs	V+P-
2_242122391	2_241182976	rs3868	PPP1R7	ENSG00000180902.17	D2HGDH	-551603	0.216007	0.000167524	-0.193146	0.0509399	0.000208345	1.79179e-66	2.74715e-57	Adipose_Subcutaneous.v8.signif_variant_gene_pairs	P-K+
2_242742875	2_241803460	rs62620233	GAL3ST2	ENSG00000154252.11	GAL3ST2	26635	0.13167	4.69595e-10	0.443214	0.0697724	0.000229145	4.08274e-14	3.62073e-10	Adipose_Subcutaneous.v8.signif_variant_gene_pairs	V+K-
2_242742875	2_241803460	rs62620233	GAL3ST2	ENSG00000224272.2	AC131097.3	-8556	0.13167	3.26964e-12	0.502827	0.0704445	0.000243712	1.79049e-20	4.46316e-16	Adipose_Subcutaneous.v8.signif_variant_gene_pairs	V+K-
2_242742875	2_241803460	rs62620233	GAL3ST2	ENSG00000235151.1	AC131097.4	-40920	0.13167	6.40942e-05	0.285739	0.0708914	0.000257674	2.0662e-14	2.243e-10	Adipose_Subcutaneous.v8.signif_variant_gene_pairs	V+K-
3_9908749	3_9867065	rs1053239	CIDEC	ENSG00000187288.10	CIDEC	-13189	0.145439	2.01817e-10	-0.139796	0.0215363	0.000127964	2.01817e-10	1.41234e-06	Adipose_Subcutaneous.v8.signif_variant_gene_pairs	P-K+
3_10048601	3_10006917	rs7638846	EMC3-AS1	ENSG00000269894.1	AC018809.1	71211	0.27969	9.70138e-05	-0.243476	0.0619684	0.0001283	5.94816e-16	7.78286e-12	Adipose_Subcutaneous.v8.signif_variant_gene_pairs	P-K+
3_10143328	3_10101644	rs59318799	FANCD2	ENSG00000230082.1	PRRT3-AS1	153577	0.185886	0.000120757	-0.130792	0.0337575	0.00014104	5.03745e-08	0.000231885	Adipose_Subcutaneous.v8.signif_variant_gene_pairs	P-K+
3_9974809	3_9933125	rs76999397	IL17RC	ENSG00000180385.8	EMC3-AS1	-53996	0.0507745	7.45006e-06	0.389394	0.0860154	0.00012484	9.71054e-21	4.14707e-16	Adipose_Subcutaneous.v8.signif_variant_gene_pairs	P-K+
3_10048601	3_10006917	rs7638846	EMC3-AS1	ENSG00000180385.8	EMC3-AS1	19796	0.27969	5.42134e-08	0.246356	0.0446358	0.00012484	9.71054e-21	4.14707e-16	Adipose_Subcutaneous.v8.signif_variant_gene_pairs	P-K+
3_10143328	3_10101644	rs59318799	FANCD2	ENSG00000180385.8	EMC3-AS1	114523	0.185886	7.386e-16	0.397428	0.0477005	0.00012484	9.71054e-21	4.14707e-16	Adipose_Subcutaneous.v8.signif_variant_gene_pairs	P-K+
3_10143328	3_10101644	rs59318799	FANCD2	ENSG00000232901.1	CYCSP10	100704	0.185886	5.81197e-05	0.225568	0.0556364	0.00010469	3.73521e-06	0.0128392	Adipose_Subcutaneous.v8.signif_variant_gene_pairs	P-K+
3_10048601	3_10006917	rs7638846	EMC3-AS1	ENSG00000186162.10	CIDECP	-19448	0.27969	3.92918e-05	0.133317	0.0321408	0.000120063	1.67037e-07	0.000810489	Adipose_Subcutaneous.v8.signif_variant_gene_pairs	P-K+
3_10302172	3_10260488	rs394558	TATDN2	ENSG00000231177.4	LINC00852	-23931	0.425129	1.46462e-10	0.238772	0.0364911	0.000132254	4.01512e-20	1.27806e-15	Adipose_Subcutaneous.v8.signif_variant_gene_pairs	V-K+
3_10302172	3_10260488	rs394558	TATDN2	ENSG00000240288.7	GHRLOS	-27457	0.425129	5.50297e-34	0.54626	0.041718	0.000145868	3.5929e-48	4.08723e-41	Adipose_Subcutaneous.v8.signif_variant_gene_pairs	V-K+
3_10413526	3_10371842	rs2289272	ATP2B2	ENSG00000240288.7	GHRLOS	83897	0.045611	8.84023e-05	0.426768	0.107987	0.000145868	3.5929e-48	4.08723e-41	Adipose_Subcutaneous.v8.signif_variant_gene_pairs	V-K+
3_10302172	3_10260488	rs394558	TATDN2	ENSG00000157017.15	GHRL	-30963	0.425129	1.59746e-05	0.194223	0.0445817	0.000131442	2.42237e-07	0.0010003	Adipose_Subcutaneous.v8.signif_variant_gene_pairs	V-K+
3_11831953	3_11790479	rs9267	TAMM41	ENSG00000144559.10	TAMM41	-56440	0.344234	1.30822e-21	-0.35852	0.0358641	0.000175201	1.63585e-51	5.24187e-44	Adipose_Subcutaneous.v8.signif_variant_gene_pairs	V-K+
3_15483830	3_15442323	rs1048608	EAF1	ENSG00000206562.11	METTL6	15688	0.285714	7.11837e-05	0.158056	0.0394634	0.000165213	7.00909e-24	3.74469e-19	Adipose_Subcutaneous.v8.signif_variant_gene_pairs	V-K+
3_16299968	3_16258461	rs842252	DPH3	ENSG00000154813.9	DPH3	-6511	0.343374	1.28746e-07	0.0922039	0.0172145	0.000161117	2.97698e-10	1.88166e-06	Adipose_Subcutaneous.v8.signif_variant_gene_pairs	P-K+
3_16299968	3_16258461	rs842252	DPH3	ENSG00000271964.1	AC090948.1	-55978	0.343374	0.000102439	-0.18078	0.04617	0.000201008	7.44751e-12	6.77795e-08	Adipose_Subcutaneous.v8.signif_variant_gene_pairs	P-K+
3_36897812	3_36856321	rs11712950	TRANK1	ENSG00000168016.13	TRANK1	-88736	0.253873	4.606e-07	-0.131994	0.025841	0.000219097	6.52443e-09	2.33563e-05	Adipose_Subcutaneous.v8.signif_variant_gene_pairs	P-K+
3_38887970	3_38846479	rs4234134	SCN11A	ENSG00000114745.13	GORASP1	-261884	0.438898	0.000104201	-0.108166	0.0276548	0.00023183	2.61486e-16	3.43365e-12	Adipose_Subcutaneous.v8.signif_variant_gene_pairs	V-K+
3_38888021	3_38846530	rs4234133	SCN11A	ENSG00000114745.13	GORASP1	-261833	0.438898	0.000104201	-0.108166	0.0276548	0.00023183	2.61486e-16	3.43365e-12	Adipose_Subcutaneous.v8.signif_variant_gene_pairs	V-K+
3_40503809	3_40462318	rs11539046	RPL14	ENSG00000280739.2	EIF1B-AS1	152635	0.29346	7.56387e-13	-0.310565	0.0422155	0.000236948	3.86182e-13	2.76899e-09	Adipose_Subcutaneous.v8.signif_variant_gene_pairs	V-K+
3_40503809	3_40462318	rs11539046	RPL14	ENSG00000223797.5	ENTPD3-AS1	8989	0.29346	1.86416e-33	-0.422669	0.032588	0.00021327	9.72319e-40	2.10749e-33	Adipose_Subcutaneous.v8.signif_variant_gene_pairs	V-K+
3_40503809	3_40462318	rs11539046	RPL14	ENSG00000177873.12	ZNF619	-14795	0.29346	1.57489e-06	-0.161068	0.0331512	0.000269959	6.12925e-07	0.00135716	Adipose_Subcutaneous.v8.signif_variant_gene_pairs	V-K+
3_44283672	3_44242180	rs9833423	TOPAZ1	ENSG00000179152.19	TCAIM	-96373	0.180723	7.61473e-09	0.200821	0.0341804	0.000295587	3.05053e-13	2.25755e-09	Adipose_Subcutaneous.v8.signif_variant_gene_pairs	V+K-
3_44612050	3_44570558	rs9873604	ZKSCAN7	ENSG00000179152.19	TCAIM	232005	0.300344	4.87986e-08	0.15346	0.0277062	0.000295587	3.05053e-13	2.25755e-09	Adipose_Subcutaneous.v8.signif_variant_gene_pairs	V+P-
3_44762830	3_44721338	rs56084453	ZNF502	ENSG00000179152.19	TCAIM	382785	0.189329	6.72257e-05	0.133377	0.0331861	0.000295587	3.05053e-13	2.25755e-09	Adipose_Subcutaneous.v8.signif_variant_gene_pairs	P-K+
3_44612050	3_44570558	rs9873604	ZKSCAN7	ENSG00000225873.3	LINC00694	141493	0.300344	3.28533e-05	0.186469	0.0445024	0.000268274	2.07528e-08	6.18107e-05	Adipose_Subcutaneous.v8.signif_variant_gene_pairs	V+P-
3_44283672	3_44242180	rs9833423	TOPAZ1	ENSG00000144792.9	ZNF660	-336043	0.180723	4.34532e-42	-0.746805	0.0500227	0.000251394	1.39715e-70	5.19862e-61	Adipose_Subcutaneous.v8.signif_variant_gene_pairs	V+K-
3_44612050	3_44570558	rs9873604	ZKSCAN7	ENSG00000144792.9	ZNF660	-7665	0.300344	1.68839e-16	-0.386375	0.0453041	0.000251394	1.39715e-70	5.19862e-61	Adipose_Subcutaneous.v8.signif_variant_gene_pairs	V+P-
3_44762830	3_44721338	rs56084453	ZNF502	ENSG00000186448.14	ZNF197	136450	0.189329	1.00802e-13	0.308497	0.0403272	0.000269796	1.71001e-22	1.49321e-17	Adipose_Subcutaneous.v8.signif_variant_gene_pairs	P-K+
3_44762830	3_44721338	rs56084453	ZNF502	ENSG00000196653.11	ZNF502	8695	0.189329	4.46506e-49	0.677692	0.0412131	0.000279712	4.46506e-49	1.28699e-41	Adipose_Subcutaneous.v8.signif_variant_gene_pairs	P-K+
3_44762830	3_44721338	rs56084453	ZNF502	ENSG00000186446.11	ZNF501	-8258	0.189329	4.07353e-32	0.444787	0.0351502	0.000268935	4.07353e-32	4.01024e-26	Adipose_Subcutaneous.v8.signif_variant_gene_pairs	P-K+
3_44966250	3_44924758	rs2279909	ZDHHC3	ENSG00000186446.11	ZNF501	195162	0.482788	0.000265712	-0.114992	0.0313134	0.000268935	4.07353e-32	4.01024e-26	Adipose_Subcutaneous.v8.signif_variant_gene_pairs	V-P+
3_44283672	3_44242180	rs9833423	TOPAZ1	ENSG00000163807.5	KIAA1143	-519482	0.180723	2.52248e-05	-0.164183	0.0386156	0.000261178	1.23069e-66	5.44829e-57	Adipose_Subcutaneous.v8.signif_variant_gene_pairs	V+K-
3_44762830	3_44721338	rs56084453	ZNF502	ENSG00000163807.5	KIAA1143	-40324	0.189329	1.60465e-05	-0.160391	0.0368246	0.000261178	1.23069e-66	5.44829e-57	Adipose_Subcutaneous.v8.signif_variant_gene_pairs	P-K+
3_44948479	3_44906987	rs3749195	TGM4	ENSG00000163807.5	KIAA1143	145325	0.495697	2.92956e-07	-0.147807	0.0284397	0.000261178	1.23069e-66	5.44829e-57	Adipose_Subcutaneous.v8.signif_variant_gene_pairs	V-P+
3_44948590	3_44907098	rs9876921	TGM4	ENSG00000163807.5	KIAA1143	145436	0.468158	7.21346e-06	-0.129603	0.028584	0.000261178	1.23069e-66	5.44829e-57	Adipose_Subcutaneous.v8.signif_variant_gene_pairs	V-P+
3_44955530	3_44914038	rs1007	TGM4	ENSG00000163807.5	KIAA1143	152376	0.484509	1.84417e-08	-0.162735	0.0284643	0.000261178	1.23069e-66	5.44829e-57	Adipose_Subcutaneous.v8.signif_variant_gene_pairs	V-P+
3_44956860	3_44915368	rs6622	ZDHHC3	ENSG00000163807.5	KIAA1143	153706	0.484509	1.84417e-08	-0.162735	0.0284643	0.000261178	1.23069e-66	5.44829e-57	Adipose_Subcutaneous.v8.signif_variant_gene_pairs	V-P+
3_44958773	3_44917281	rs7644978	ZDHHC3	ENSG00000163807.5	KIAA1143	155619	0.496558	3.49221e-07	-0.14653	0.0283824	0.000261178	1.23069e-66	5.44829e-57	Adipose_Subcutaneous.v8.signif_variant_gene_pairs	V-P+
3_44960561	3_44919069	rs6789458	ZDHHC3	ENSG00000163807.5	KIAA1143	157407	0.484509	1.84417e-08	-0.162735	0.0284643	0.000261178	1.23069e-66	5.44829e-57	Adipose_Subcutaneous.v8.signif_variant_gene_pairs	V-P+
3_44963967	3_44922475	rs2372849	ZDHHC3	ENSG00000163807.5	KIAA1143	160813	0.46988	5.93177e-06	-0.130595	0.0285334	0.000261178	1.23069e-66	5.44829e-57	Adipose_Subcutaneous.v8.signif_variant_gene_pairs	V-P+
3_44964485	3_44922993	rs1979946	ZDHHC3	ENSG00000163807.5	KIAA1143	161331	0.498279	2.60951e-08	-0.159399	0.028192	0.000261178	1.23069e-66	5.44829e-57	Adipose_Subcutaneous.v8.signif_variant_gene_pairs	P+K-
3_44966250	3_44924758	rs2279909	ZDHHC3	ENSG00000163807.5	KIAA1143	163096	0.482788	2.38874e-08	-0.162432	0.0286466	0.000261178	1.23069e-66	5.44829e-57	Adipose_Subcutaneous.v8.signif_variant_gene_pairs	V-P+
3_45052775	3_45011283	rs6794	EXOSC7	ENSG00000163807.5	KIAA1143	249621	0.451807	9.07173e-08	-0.155759	0.0287237	0.000261178	1.23069e-66	5.44829e-57	Adipose_Subcutaneous.v8.signif_variant_gene_pairs	P+K-
3_45054149	3_45012657	rs7626251	EXOSC7;CLEC3B	ENSG00000163807.5	KIAA1143	250995	0.446644	4.75792e-07	-0.146969	0.0288089	0.000261178	1.23069e-66	5.44829e-57	Adipose_Subcutaneous.v8.signif_variant_gene_pairs	V-P+
3_44762830	3_44721338	rs56084453	ZNF502	ENSG00000169964.7	TMEM42	-140531	0.189329	1.33459e-05	0.147112	0.0334556	0.000247395	5.21287e-06	0.009678	Adipose_Subcutaneous.v8.signif_variant_gene_pairs	P-K+
3_44948479	3_44906987	rs3749195	TGM4	ENSG00000163815.5	CLEC3B	-119196	0.495697	8.29819e-05	0.114428	0.0288406	0.000246454	1.37608e-07	0.000351784	Adipose_Subcutaneous.v8.signif_variant_gene_pairs	V-P+
3_44948590	3_44907098	rs9876921	TGM4	ENSG00000163815.5	CLEC3B	-119085	0.468158	0.000140888	0.110623	0.0288408	0.000246454	1.37608e-07	0.000351784	Adipose_Subcutaneous.v8.signif_variant_gene_pairs	V-P+
3_44955530	3_44914038	rs1007	TGM4	ENSG00000163815.5	CLEC3B	-112145	0.484509	0.000164334	0.110305	0.0290541	0.000246454	1.37608e-07	0.000351784	Adipose_Subcutaneous.v8.signif_variant_gene_pairs	V-P+
3_44956860	3_44915368	rs6622	ZDHHC3	ENSG00000163815.5	CLEC3B	-110815	0.484509	0.000164334	0.110305	0.0290541	0.000246454	1.37608e-07	0.000351784	Adipose_Subcutaneous.v8.signif_variant_gene_pairs	V-P+
3_44958773	3_44917281	rs7644978	ZDHHC3	ENSG00000163815.5	CLEC3B	-108902	0.496558	0.000123508	0.111399	0.028794	0.000246454	1.37608e-07	0.000351784	Adipose_Subcutaneous.v8.signif_variant_gene_pairs	V-P+
3_44960561	3_44919069	rs6789458	ZDHHC3	ENSG00000163815.5	CLEC3B	-107114	0.484509	0.000164334	0.110305	0.0290541	0.000246454	1.37608e-07	0.000351784	Adipose_Subcutaneous.v8.signif_variant_gene_pairs	V-P+
3_44963967	3_44922475	rs2372849	ZDHHC3	ENSG00000163815.5	CLEC3B	-103708	0.46988	0.000165269	0.109332	0.0288088	0.000246454	1.37608e-07	0.000351784	Adipose_Subcutaneous.v8.signif_variant_gene_pairs	V-P+
3_44964485	3_44922993	rs1979946	ZDHHC3	ENSG00000163815.5	CLEC3B	-103190	0.498279	0.000106344	0.112242	0.028734	0.000246454	1.37608e-07	0.000351784	Adipose_Subcutaneous.v8.signif_variant_gene_pairs	P+K-
3_44966250	3_44924758	rs2279909	ZDHHC3	ENSG00000163815.5	CLEC3B	-101425	0.482788	0.000201022	0.109487	0.0292366	0.000246454	1.37608e-07	0.000351784	Adipose_Subcutaneous.v8.signif_variant_gene_pairs	V-P+
3_48470756	3_48429347	rs9817615	PLXNB1	ENSG00000164045.11	CDC25A	240945	0.44062	0.000252201	-0.205375	0.0557184	0.000746266	1.36162e-49	4.93767e-41	Adipose_Subcutaneous.v8.signif_variant_gene_pairs	P-K+
3_48470756	3_48429347	rs9817615	PLXNB1	ENSG00000164048.13	ZNF589	188247	0.44062	1.35342e-06	-0.195594	0.0399996	0.000715993	7.71407e-84	5.33004e-72	Adipose_Subcutaneous.v8.signif_variant_gene_pairs	P-K+
3_48470756	3_48429347	rs9817615	PLXNB1	ENSG00000229759.1	MRPS18AP1	172761	0.44062	8.39109e-08	-0.322647	0.0593385	0.000719431	3.38077e-92	1.02437e-80	Adipose_Subcutaneous.v8.signif_variant_gene_pairs	P-K+
3_48470756	3_48429347	rs9817615	PLXNB1	ENSG00000232112.3	TMA7	-14501	0.44062	0.000107146	0.0874116	0.0223882	0.000740052	1.08101e-05	0.00820175	Adipose_Subcutaneous.v8.signif_variant_gene_pairs	P-K+
3_48470756	3_48429347	rs9817615	PLXNB1	ENSG00000213689.11	TREX1	-36464	0.44062	4.40903e-17	0.26356	0.0302781	0.000688361	2.49317e-19	3.48208e-15	Adipose_Subcutaneous.v8.signif_variant_gene_pairs	P-K+
3_48470756	3_48429347	rs9817615	PLXNB1	ENSG00000164054.15	SHISA5	-75479	0.44062	0.000140852	0.090991	0.0237221	0.000798174	1.38646e-05	0.0100503	Adipose_Subcutaneous.v8.signif_variant_gene_pairs	P-K+
3_49570882	3_49533449	rs1050088	DAG1	ENSG00000225697.12	SLC26A6	897956	0.390706	0.000666985	-0.100331	0.0293036	0.000820043	6.51873e-07	0.000586108	Adipose_Subcutaneous.v8.signif_variant_gene_pairs	P+K-
3_49460350	3_49422917	rs1464569	NICN1	ENSG00000008300.16	CELSR3	760002	0.291738	1.07176e-05	0.17254	0.0388041	0.000833699	8.21722e-08	9.64505e-05	Adipose_Subcutaneous.v8.signif_variant_gene_pairs	P+K-
3_49460350	3_49422917	rs1464569	NICN1	ENSG00000213672.7	NCKIPSD	736553	0.291738	3.19661e-21	0.323149	0.0326729	0.000854193	9.41706e-44	1.21832e-36	Adipose_Subcutaneous.v8.signif_variant_gene_pairs	P+K-
3_49570882	3_49533449	rs1050088	DAG1	ENSG00000213672.7	NCKIPSD	847085	0.390706	8.5298e-09	0.188469	0.0321881	0.000854193	9.41706e-44	1.21832e-36	Adipose_Subcutaneous.v8.signif_variant_gene_pairs	P+K-
3_49570882	3_49533449	rs1050088	DAG1	ENSG00000068745.14	IP6K2	793096	0.390706	7.53969e-05	0.1013	0.0253816	0.000838538	8.01983e-11	2.34344e-07	Adipose_Subcutaneous.v8.signif_variant_gene_pairs	P+K-
3_49460350	3_49422917	rs1464569	NICN1	ENSG00000114302.15	PRKAR2A	575346	0.291738	0.000610629	-0.0735257	0.0213221	0.000848469	3.85092e-07	0.000433689	Adipose_Subcutaneous.v8.signif_variant_gene_pairs	P+K-
3_49738945	3_49701512	rs6804655	RNF123	ENSG00000114302.15	PRKAR2A	853941	0.269363	0.000601971	-0.0754607	0.0218582	0.000848469	3.85092e-07	0.000433689	Adipose_Subcutaneous.v8.signif_variant_gene_pairs	V-P+
3_49758764	3_49721331	rs4768	RNF123	ENSG00000114302.15	PRKAR2A	873760	0.271084	0.000622246	-0.0748924	0.0217513	0.000848469	3.85092e-07	0.000433689	Adipose_Subcutaneous.v8.signif_variant_gene_pairs	V-P+
3_49460350	3_49422917	rs1464569	NICN1	ENSG00000177479.19	ARIH2	501437	0.291738	5.15392e-07	0.124165	0.0244152	0.000865396	1.52857e-15	1.73489e-11	Adipose_Subcutaneous.v8.signif_variant_gene_pairs	P+K-
3_49570882	3_49533449	rs1050088	DAG1	ENSG00000177479.19	ARIH2	611969	0.390706	1.4028e-07	0.121251	0.0227072	0.000865396	1.52857e-15	1.73489e-11	Adipose_Subcutaneous.v8.signif_variant_gene_pairs	P+K-
3_49738945	3_49701512	rs6804655	RNF123	ENSG00000177479.19	ARIH2	780032	0.269363	5.67878e-05	0.102518	0.0252513	0.000865396	1.52857e-15	1.73489e-11	Adipose_Subcutaneous.v8.signif_variant_gene_pairs	V-P+
3_49751585	3_49714152	rs2291542	RNF123	ENSG00000177479.19	ARIH2	792672	0.277969	1.52517e-05	0.108067	0.0247459	0.000865396	1.52857e-15	1.73489e-11	Adipose_Subcutaneous.v8.signif_variant_gene_pairs	V-P+
3_49758764	3_49721331	rs4768	RNF123	ENSG00000177479.19	ARIH2	799851	0.271084	3.89867e-05	0.104195	0.0251087	0.000865396	1.52857e-15	1.73489e-11	Adipose_Subcutaneous.v8.signif_variant_gene_pairs	V-P+
3_49836707	3_49799274	rs7629936	CDHR4	ENSG00000177479.19	ARIH2	877794	0.216867	3.56821e-05	0.113417	0.0271939	0.000865396	1.52857e-15	1.73489e-11	Adipose_Subcutaneous.v8.signif_variant_gene_pairs	V-P+
3_49460350	3_49422917	rs1464569	NICN1	ENSG00000178467.17	P4HTM	432928	0.291738	0.000120863	0.0949451	0.0245067	0.000749279	1.22572e-11	4.39321e-08	Adipose_Subcutaneous.v8.signif_variant_gene_pairs	P+K-
3_49460350	3_49422917	rs1464569	NICN1	ENSG00000178252.17	WDR6	415762	0.291738	2.95359e-33	-0.465048	0.0359857	0.000814333	4.72593e-145	2.8155e-126	Adipose_Subcutaneous.v8.signif_variant_gene_pairs	P+K-
3_49570882	3_49533449	rs1050088	DAG1	ENSG00000178252.17	WDR6	526294	0.390706	2.8769e-32	-0.427641	0.0336997	0.000814333	4.72593e-145	2.8155e-126	Adipose_Subcutaneous.v8.signif_variant_gene_pairs	P+K-
3_49738945	3_49701512	rs6804655	RNF123	ENSG00000178252.17	WDR6	694357	0.269363	2.87701e-18	-0.3572	0.0394473	0.000814333	4.72593e-145	2.8155e-126	Adipose_Subcutaneous.v8.signif_variant_gene_pairs	V-P+
3_49751585	3_49714152	rs2291542	RNF123	ENSG00000178252.17	WDR6	706997	0.277969	1.82478e-19	-0.362331	0.0385464	0.000814333	4.72593e-145	2.8155e-126	Adipose_Subcutaneous.v8.signif_variant_gene_pairs	V-P+
3_49758764	3_49721331	rs4768	RNF123	ENSG00000178252.17	WDR6	714176	0.271084	6.96526e-19	-0.361442	0.0391444	0.000814333	4.72593e-145	2.8155e-126	Adipose_Subcutaneous.v8.signif_variant_gene_pairs	V-P+
3_49836707	3_49799274	rs7629936	CDHR4	ENSG00000178252.17	WDR6	792119	0.216867	2.8334e-13	-0.32607	0.0434725	0.000814333	4.72593e-145	2.8155e-126	Adipose_Subcutaneous.v8.signif_variant_gene_pairs	V-P+
3_49460350	3_49422917	rs1464569	NICN1	ENSG00000178149.16	DALRD3	400624	0.291738	4.74099e-10	0.198152	0.0312016	0.000724997	2.43109e-22	1.01332e-17	Adipose_Subcutaneous.v8.signif_variant_gene_pairs	P+K-
3_49570882	3_49533449	rs1050088	DAG1	ENSG00000178149.16	DALRD3	511156	0.390706	2.17641e-08	0.166653	0.0293035	0.000724997	2.43109e-22	1.01332e-17	Adipose_Subcutaneous.v8.signif_variant_gene_pairs	P+K-
3_49738945	3_49701512	rs6804655	RNF123	ENSG00000178149.16	DALRD3	679219	0.269363	2.58565e-06	0.1546	0.0325138	0.000724997	2.43109e-22	1.01332e-17	Adipose_Subcutaneous.v8.signif_variant_gene_pairs	V-P+
3_49751585	3_49714152	rs2291542	RNF123	ENSG00000178149.16	DALRD3	691859	0.277969	7.48021e-07	0.159679	0.0318667	0.000724997	2.43109e-22	1.01332e-17	Adipose_Subcutaneous.v8.signif_variant_gene_pairs	V-P+
3_49758764	3_49721331	rs4768	RNF123	ENSG00000178149.16	DALRD3	699038	0.271084	1.84587e-06	0.156022	0.0323323	0.000724997	2.43109e-22	1.01332e-17	Adipose_Subcutaneous.v8.signif_variant_gene_pairs	V-P+
3_49836707	3_49799274	rs7629936	CDHR4	ENSG00000178149.16	DALRD3	776981	0.216867	2.36256e-05	0.150156	0.0351908	0.000724997	2.43109e-22	1.01332e-17	Adipose_Subcutaneous.v8.signif_variant_gene_pairs	V-P+
3_49460350	3_49422917	rs1464569	NICN1	ENSG00000198218.10	QRICH1	328554	0.291738	2.01374e-16	-0.240866	0.02832	0.000884864	2.33719e-22	1.05736e-17	Adipose_Subcutaneous.v8.signif_variant_gene_pairs	P+K-
3_49460350	3_49422917	rs1464569	NICN1	ENSG00000185909.14	KLHDC8B	251306	0.291738	9.77962e-06	-0.126801	0.0283871	0.00074613	4.65444e-06	0.00341381	Adipose_Subcutaneous.v8.signif_variant_gene_pairs	P+K-
3_49460350	3_49422917	rs1464569	NICN1	ENSG00000173421.16	CCDC36	224489	0.291738	2.10693e-09	0.309329	0.0507174	0.000779715	2.86249e-17	4.26938e-13	Adipose_Subcutaneous.v8.signif_variant_gene_pairs	P+K-
3_49570882	3_49533449	rs1050088	DAG1	ENSG00000173421.16	CCDC36	335021	0.390706	5.60535e-06	0.220271	0.0479975	0.000779715	2.86249e-17	4.26938e-13	Adipose_Subcutaneous.v8.signif_variant_gene_pairs	P+K-
3_49738945	3_49701512	rs6804655	RNF123	ENSG00000173421.16	CCDC36	503084	0.269363	5.91148e-06	0.241617	0.0527818	0.000779715	2.86249e-17	4.26938e-13	Adipose_Subcutaneous.v8.signif_variant_gene_pairs	V-P+
3_49751585	3_49714152	rs2291542	RNF123	ENSG00000173421.16	CCDC36	515724	0.277969	1.36442e-05	0.228106	0.0519335	0.000779715	2.86249e-17	4.26938e-13	Adipose_Subcutaneous.v8.signif_variant_gene_pairs	V-P+
3_49758764	3_49721331	rs4768	RNF123	ENSG00000173421.16	CCDC36	522903	0.271084	1.24527e-05	0.232087	0.0525937	0.000779715	2.86249e-17	4.26938e-13	Adipose_Subcutaneous.v8.signif_variant_gene_pairs	V-P+
3_49836707	3_49799274	rs7629936	CDHR4	ENSG00000173421.16	CCDC36	600846	0.216867	0.000306134	0.208321	0.05731	0.000779715	2.86249e-17	4.26938e-13	Adipose_Subcutaneous.v8.signif_variant_gene_pairs	V-P+
3_49460350	3_49422917	rs1464569	NICN1	ENSG00000225399.4	AC121247.1	162832	0.291738	0.000154091	0.201586	0.052869	0.000811892	1.07784e-08	1.81241e-05	Adipose_Subcutaneous.v8.signif_variant_gene_pairs	P+K-
3_49570882	3_49533449	rs1050088	DAG1	ENSG00000188315.7	C3orf62	255619	0.390706	0.000448749	0.109789	0.0310787	0.000813022	0.000196983	0.0992355	Adipose_Subcutaneous.v8.signif_variant_gene_pairs	P+K-
3_49570882	3_49533449	rs1050088	DAG1	ENSG00000233276.3	GPX1	174849	0.390706	0.000841545	-0.0607336	0.0180825	0.00087087	4.03182e-06	0.00316342	Adipose_Subcutaneous.v8.signif_variant_gene_pairs	P+K-
3_49460350	3_49422917	rs1464569	NICN1	ENSG00000145022.4	TCTA	10711	0.291738	2.74433e-08	0.158535	0.0280848	0.000761358	1.18903e-09	3.10818e-06	Adipose_Subcutaneous.v8.signif_variant_gene_pairs	P+K-
3_48470756	3_48429347	rs9817615	PLXNB1	ENSG00000145020.15	AMT	-993406	0.44062	4.46716e-09	-0.143118	0.0239767	0.000819897	3.45122e-75	1.71223e-63	Adipose_Subcutaneous.v8.signif_variant_gene_pairs	P-K+
3_49460350	3_49422917	rs1464569	NICN1	ENSG00000145020.15	AMT	164	0.291738	1.15017e-71	0.395312	0.0187131	0.000819897	3.45122e-75	1.71223e-63	Adipose_Subcutaneous.v8.signif_variant_gene_pairs	P+K-
3_49570882	3_49533449	rs1050088	DAG1	ENSG00000145020.15	AMT	110696	0.390706	1.50495e-10	0.149996	0.022939	0.000819897	3.45122e-75	1.71223e-63	Adipose_Subcutaneous.v8.signif_variant_gene_pairs	P+K-
3_49738945	3_49701512	rs6804655	RNF123	ENSG00000145020.15	AMT	278759	0.269363	1.17834e-05	0.114029	0.025768	0.000819897	3.45122e-75	1.71223e-63	Adipose_Subcutaneous.v8.signif_variant_gene_pairs	V-P+
3_49751585	3_49714152	rs2291542	RNF123	ENSG00000145020.15	AMT	291399	0.277969	3.24204e-06	0.118866	0.025253	0.000819897	3.45122e-75	1.71223e-63	Adipose_Subcutaneous.v8.signif_variant_gene_pairs	V-P+
3_49758764	3_49721331	rs4768	RNF123	ENSG00000145020.15	AMT	298578	0.271084	5.28629e-06	0.117819	0.0256019	0.000819897	3.45122e-75	1.71223e-63	Adipose_Subcutaneous.v8.signif_variant_gene_pairs	V-P+
3_50114515	3_50077082	rs7061	RBM6	ENSG00000145020.15	AMT	654329	0.395869	6.85138e-06	0.104967	0.0230931	0.000819897	3.45122e-75	1.71223e-63	Adipose_Subcutaneous.v8.signif_variant_gene_pairs	P-K+
3_50144951	3_50107518	rs1061474	RBM5	ENSG00000145020.15	AMT	684765	0.395869	6.85138e-06	0.104967	0.0230931	0.000819897	3.45122e-75	1.71223e-63	Adipose_Subcutaneous.v8.signif_variant_gene_pairs	P-K+
3_50153356	3_50115923	rs1138536	RBM5	ENSG00000145020.15	AMT	693170	0.395869	6.85138e-06	0.104967	0.0230931	0.000819897	3.45122e-75	1.71223e-63	Adipose_Subcutaneous.v8.signif_variant_gene_pairs	P-K+
3_48470756	3_48429347	rs9817615	PLXNB1	ENSG00000145029.13	NICN1	-999979	0.44062	0.000620399	-0.0940971	0.0273225	0.000899721	1.57852e-31	9.84968e-26	Adipose_Subcutaneous.v8.signif_variant_gene_pairs	P-K+
3_49460350	3_49422917	rs1464569	NICN1	ENSG00000145029.13	NICN1	-6409	0.291738	2.79971e-28	0.297086	0.0253395	0.000899721	1.57852e-31	9.84968e-26	Adipose_Subcutaneous.v8.signif_variant_gene_pairs	P+K-
3_50114515	3_50077082	rs7061	RBM6	ENSG00000145029.13	NICN1	647756	0.395869	0.000561229	0.0900808	0.025948	0.000899721	1.57852e-31	9.84968e-26	Adipose_Subcutaneous.v8.signif_variant_gene_pairs	P-K+
3_50144951	3_50107518	rs1061474	RBM5	ENSG00000145029.13	NICN1	678192	0.395869	0.000561229	0.0900808	0.025948	0.000899721	1.57852e-31	9.84968e-26	Adipose_Subcutaneous.v8.signif_variant_gene_pairs	P-K+
3_50153356	3_50115923	rs1138536	RBM5	ENSG00000145029.13	NICN1	686597	0.395869	0.000561229	0.0900808	0.025948	0.000899721	1.57852e-31	9.84968e-26	Adipose_Subcutaneous.v8.signif_variant_gene_pairs	P-K+
3_49570882	3_49533449	rs1050088	DAG1	ENSG00000164062.12	APEH	-140553	0.390706	4.46128e-08	-0.0990927	0.017837	0.000908671	1.26519e-14	1.26339e-10	Adipose_Subcutaneous.v8.signif_variant_gene_pairs	P+K-
3_49836707	3_49799274	rs7629936	CDHR4	ENSG00000173531.15	MST1	109776	0.216867	4.60192e-06	-0.14662	0.0316541	0.000855556	2.8265e-11	8.98405e-08	Adipose_Subcutaneous.v8.signif_variant_gene_pairs	V-P+
3_49460350	3_49422917	rs1464569	NICN1	ENSG00000164068.15	RNF123	-266585	0.291738	1.73176e-10	-0.191779	0.0294315	0.000810692	8.47139e-34	2.46321e-27	Adipose_Subcutaneous.v8.signif_variant_gene_pairs	P+K-
3_49758764	3_49721331	rs4768	RNF123	ENSG00000164068.15	RNF123	31829	0.271084	0.000777674	0.104477	0.0309017	0.000810692	8.47139e-34	2.46321e-27	Adipose_Subcutaneous.v8.signif_variant_gene_pairs	V-P+
3_49836707	3_49799274	rs7629936	CDHR4	ENSG00000164068.15	RNF123	109772	0.216867	0.000158423	0.127025	0.033376	0.000810692	8.47139e-34	2.46321e-27	Adipose_Subcutaneous.v8.signif_variant_gene_pairs	V-P+
3_50114515	3_50077082	rs7061	RBM6	ENSG00000164068.15	RNF123	387580	0.395869	3.29856e-18	-0.236399	0.0261567	0.000810692	8.47139e-34	2.46321e-27	Adipose_Subcutaneous.v8.signif_variant_gene_pairs	P-K+
3_50144951	3_50107518	rs1061474	RBM5	ENSG00000164068.15	RNF123	418016	0.395869	3.29856e-18	-0.236399	0.0261567	0.000810692	8.47139e-34	2.46321e-27	Adipose_Subcutaneous.v8.signif_variant_gene_pairs	P-K+
3_50153356	3_50115923	rs1138536	RBM5	ENSG00000164068.15	RNF123	426421	0.395869	3.29856e-18	-0.236399	0.0261567	0.000810692	8.47139e-34	2.46321e-27	Adipose_Subcutaneous.v8.signif_variant_gene_pairs	P-K+
3_49460350	3_49422917	rs1464569	NICN1	ENSG00000173540.12	GMPPB	-301034	0.291738	1.12693e-16	-0.239344	0.0278897	0.000814719	6.23535e-47	3.02362e-39	Adipose_Subcutaneous.v8.signif_variant_gene_pairs	P+K-
3_49570882	3_49533449	rs1050088	DAG1	ENSG00000173540.12	GMPPB	-190502	0.390706	3.80055e-07	-0.139558	0.0271196	0.000814719	6.23535e-47	3.02362e-39	Adipose_Subcutaneous.v8.signif_variant_gene_pairs	P+K-
3_49738945	3_49701512	rs6804655	RNF123	ENSG00000173540.12	GMPPB	-22439	0.269363	1.56662e-05	-0.130956	0.0300291	0.000814719	6.23535e-47	3.02362e-39	Adipose_Subcutaneous.v8.signif_variant_gene_pairs	V-P+
3_49751585	3_49714152	rs2291542	RNF123	ENSG00000173540.12	GMPPB	-9799	0.277969	1.36743e-05	-0.129525	0.0294927	0.000814719	6.23535e-47	3.02362e-39	Adipose_Subcutaneous.v8.signif_variant_gene_pairs	V-P+
3_49758764	3_49721331	rs4768	RNF123	ENSG00000173540.12	GMPPB	-2620	0.271084	9.83531e-06	-0.133317	0.0298544	0.000814719	6.23535e-47	3.02362e-39	Adipose_Subcutaneous.v8.signif_variant_gene_pairs	V-P+
3_50114515	3_50077082	rs7061	RBM6	ENSG00000173540.12	GMPPB	353131	0.395869	6.92804e-09	-0.156427	0.0265489	0.000814719	6.23535e-47	3.02362e-39	Adipose_Subcutaneous.v8.signif_variant_gene_pairs	P-K+
3_50144951	3_50107518	rs1061474	RBM5	ENSG00000173540.12	GMPPB	383567	0.395869	6.92804e-09	-0.156427	0.0265489	0.000814719	6.23535e-47	3.02362e-39	Adipose_Subcutaneous.v8.signif_variant_gene_pairs	P-K+
3_50153356	3_50115923	rs1138536	RBM5	ENSG00000173540.12	GMPPB	391972	0.395869	6.92804e-09	-0.156427	0.0265489	0.000814719	6.23535e-47	3.02362e-39	Adipose_Subcutaneous.v8.signif_variant_gene_pairs	P-K+
3_49570882	3_49533449	rs1050088	DAG1	ENSG00000164078.12	MST1R	-370395	0.390706	9.46943e-05	0.161212	0.0409683	0.00108471	1.84376e-16	2.47309e-12	Adipose_Subcutaneous.v8.signif_variant_gene_pairs	P+K-
3_49738945	3_49701512	rs6804655	RNF123	ENSG00000164078.12	MST1R	-202332	0.269363	5.97275e-08	0.244408	0.0444282	0.00108471	1.84376e-16	2.47309e-12	Adipose_Subcutaneous.v8.signif_variant_gene_pairs	V-P+
3_49751585	3_49714152	rs2291542	RNF123	ENSG00000164078.12	MST1R	-189692	0.277969	2.66524e-07	0.228289	0.0437696	0.00108471	1.84376e-16	2.47309e-12	Adipose_Subcutaneous.v8.signif_variant_gene_pairs	V-P+
3_49758764	3_49721331	rs4768	RNF123	ENSG00000164078.12	MST1R	-182513	0.271084	1.0803e-07	0.238531	0.0442579	0.00108471	1.84376e-16	2.47309e-12	Adipose_Subcutaneous.v8.signif_variant_gene_pairs	V-P+
3_49836707	3_49799274	rs7629936	CDHR4	ENSG00000164078.12	MST1R	-104570	0.216867	0.000126863	0.187624	0.0485811	0.00108471	1.84376e-16	2.47309e-12	Adipose_Subcutaneous.v8.signif_variant_gene_pairs	V-P+
3_50114515	3_50077082	rs7061	RBM6	ENSG00000164078.12	MST1R	173238	0.395869	1.10518e-08	-0.230791	0.039729	0.00108471	1.84376e-16	2.47309e-12	Adipose_Subcutaneous.v8.signif_variant_gene_pairs	P-K+
3_50144951	3_50107518	rs1061474	RBM5	ENSG00000164078.12	MST1R	203674	0.395869	1.10518e-08	-0.230791	0.039729	0.00108471	1.84376e-16	2.47309e-12	Adipose_Subcutaneous.v8.signif_variant_gene_pairs	P-K+
3_50153356	3_50115923	rs1138536	RBM5	ENSG00000164078.12	MST1R	212079	0.395869	1.10518e-08	-0.230791	0.039729	0.00108471	1.84376e-16	2.47309e-12	Adipose_Subcutaneous.v8.signif_variant_gene_pairs	P-K+
3_49570882	3_49533449	rs1050088	DAG1	ENSG00000004534.14	RBM6	-406558	0.390706	1.14452e-08	-0.18477	0.0318409	0.00087082	6.77122e-117	6.07407e-99	Adipose_Subcutaneous.v8.signif_variant_gene_pairs	P+K-
3_49738945	3_49701512	rs6804655	RNF123	ENSG00000004534.14	RBM6	-238495	0.269363	1.28275e-22	-0.337958	0.0329097	0.00087082	6.77122e-117	6.07407e-99	Adipose_Subcutaneous.v8.signif_variant_gene_pairs	V-P+
3_49751585	3_49714152	rs2291542	RNF123	ENSG00000004534.14	RBM6	-225855	0.277969	9.11095e-21	-0.318323	0.0325984	0.00087082	6.77122e-117	6.07407e-99	Adipose_Subcutaneous.v8.signif_variant_gene_pairs	V-P+
3_49758764	3_49721331	rs4768	RNF123	ENSG00000004534.14	RBM6	-218676	0.271084	2.03108e-21	-0.327396	0.0329225	0.00087082	6.77122e-117	6.07407e-99	Adipose_Subcutaneous.v8.signif_variant_gene_pairs	V-P+
3_49836707	3_49799274	rs7629936	CDHR4	ENSG00000004534.14	RBM6	-140733	0.216867	1.6254e-14	-0.290823	0.0367754	0.00087082	6.77122e-117	6.07407e-99	Adipose_Subcutaneous.v8.signif_variant_gene_pairs	V-P+
3_50114515	3_50077082	rs7061	RBM6	ENSG00000004534.14	RBM6	137075	0.395869	2.0374e-74	0.507446	0.0234007	0.00087082	6.77122e-117	6.07407e-99	Adipose_Subcutaneous.v8.signif_variant_gene_pairs	P-K+
3_50144951	3_50107518	rs1061474	RBM5	ENSG00000004534.14	RBM6	167511	0.395869	2.0374e-74	0.507446	0.0234007	0.00087082	6.77122e-117	6.07407e-99	Adipose_Subcutaneous.v8.signif_variant_gene_pairs	P-K+
3_50153356	3_50115923	rs1138536	RBM5	ENSG00000004534.14	RBM6	175916	0.395869	2.0374e-74	0.507446	0.0234007	0.00087082	6.77122e-117	6.07407e-99	Adipose_Subcutaneous.v8.signif_variant_gene_pairs	P-K+
3_50369546	3_50332115	rs2073498	RASSF1	ENSG00000004534.14	RBM6	392108	0.0946644	8.02431e-06	-0.23968	0.0531362	0.00087082	6.77122e-117	6.07407e-99	Adipose_Subcutaneous.v8.signif_variant_gene_pairs	P+K-
3_50114515	3_50077082	rs7061	RBM6	ENSG00000001617.11	SEMA3F	-77963	0.395869	0.000303173	0.105548	0.0290161	0.000879952	2.03143e-07	0.000219562	Adipose_Subcutaneous.v8.signif_variant_gene_pairs	P-K+
3_50144951	3_50107518	rs1061474	RBM5	ENSG00000001617.11	SEMA3F	-47527	0.395869	0.000303173	0.105548	0.0290161	0.000879952	2.03143e-07	0.000219562	Adipose_Subcutaneous.v8.signif_variant_gene_pairs	P-K+
3_50153356	3_50115923	rs1138536	RBM5	ENSG00000001617.11	SEMA3F	-39122	0.395869	0.000303173	0.105548	0.0290161	0.000879952	2.03143e-07	0.000219562	Adipose_Subcutaneous.v8.signif_variant_gene_pairs	P-K+
3_50114515	3_50077082	rs7061	RBM6	ENSG00000186792.16	HYAL3	-222386	0.395869	2.18082e-07	0.224057	0.0426392	0.000855764	9.18156e-42	4.3074e-34	Adipose_Subcutaneous.v8.signif_variant_gene_pairs	P-K+
3_50144951	3_50107518	rs1061474	RBM5	ENSG00000186792.16	HYAL3	-191950	0.395869	2.18082e-07	0.224057	0.0426392	0.000855764	9.18156e-42	4.3074e-34	Adipose_Subcutaneous.v8.signif_variant_gene_pairs	P-K+
3_50153356	3_50115923	rs1138536	RBM5	ENSG00000186792.16	HYAL3	-183545	0.395869	2.18082e-07	0.224057	0.0426392	0.000855764	9.18156e-42	4.3074e-34	Adipose_Subcutaneous.v8.signif_variant_gene_pairs	P-K+
3_50369546	3_50332115	rs2073498	RASSF1	ENSG00000114378.16	HYAL1	19734	0.0946644	1.83045e-16	0.450883	0.0529344	0.000974478	2.20887e-17	4.1787e-13	Adipose_Subcutaneous.v8.signif_variant_gene_pairs	P+K-
3_50369546	3_50332115	rs2073498	RASSF1	ENSG00000281358.1	RASSF1-AS1	-5458	0.0946644	5.03254e-08	0.357768	0.0646596	0.000869711	8.26411e-09	1.04485e-05	Adipose_Subcutaneous.v8.signif_variant_gene_pairs	P+K-
3_50597092	3_50559661	rs1034405	C3orf18	ENSG00000281358.1	RASSF1-AS1	222088	0.160069	0.000158179	-0.208674	0.0548237	0.000869711	8.26411e-09	1.04485e-05	Adipose_Subcutaneous.v8.signif_variant_gene_pairs	P-K+
3_50114515	3_50077082	rs7061	RBM6	ENSG00000068028.17	RASSF1	-263854	0.395869	0.000565512	-0.107632	0.0310224	0.000807065	9.39287e-11	2.88794e-07	Adipose_Subcutaneous.v8.signif_variant_gene_pairs	P-K+
3_50144951	3_50107518	rs1061474	RBM5	ENSG00000068028.17	RASSF1	-233418	0.395869	0.000565512	-0.107632	0.0310224	0.000807065	9.39287e-11	2.88794e-07	Adipose_Subcutaneous.v8.signif_variant_gene_pairs	P-K+
3_50153356	3_50115923	rs1138536	RBM5	ENSG00000068028.17	RASSF1	-225013	0.395869	0.000565512	-0.107632	0.0310224	0.000807065	9.39287e-11	2.88794e-07	Adipose_Subcutaneous.v8.signif_variant_gene_pairs	P-K+
3_50369546	3_50332115	rs2073498	RASSF1	ENSG00000068028.17	RASSF1	-8821	0.0946644	1.34901e-09	0.312401	0.05059	0.000807065	9.39287e-11	2.88794e-07	Adipose_Subcutaneous.v8.signif_variant_gene_pairs	P+K-
3_50597092	3_50559661	rs1034405	C3orf18	ENSG00000068028.17	RASSF1	218725	0.160069	0.000111669	-0.16808	0.0431632	0.000807065	9.39287e-11	2.88794e-07	Adipose_Subcutaneous.v8.signif_variant_gene_pairs	P-K+
3_49836707	3_49799274	rs7629936	CDHR4	ENSG00000114395.10	CYB561D2	-551818	0.216867	6.84784e-05	-0.106449	0.0265157	0.000990064	7.09558e-09	1.41762e-05	Adipose_Subcutaneous.v8.signif_variant_gene_pairs	V-P+
3_50369546	3_50332115	rs2073498	RASSF1	ENSG00000114395.10	CYB561D2	-18977	0.0946644	1.90355e-06	-0.176526	0.0366299	0.000990064	7.09558e-09	1.41762e-05	Adipose_Subcutaneous.v8.signif_variant_gene_pairs	P+K-
3_50369546	3_50332115	rs2073498	RASSF1	ENSG00000271858.5	Z84492.1	-33219	0.0946644	0.000286566	-0.300195	0.0821906	0.000867157	2.37916e-05	0.0157898	Adipose_Subcutaneous.v8.signif_variant_gene_pairs	P+K-
3_50597092	3_50559661	rs1034405	C3orf18	ENSG00000114735.9	HEMK1	-9491	0.160069	5.2619e-05	0.114744	0.0281356	0.000786315	1.15713e-05	0.00833434	Adipose_Subcutaneous.v8.signif_variant_gene_pairs	P-K+
3_50597092	3_50559661	rs1034405	C3orf18	ENSG00000088543.14	C3orf18	-11269	0.160069	0.000553373	-0.115153	0.0331331	0.000892811	2.87416e-06	0.00231417	Adipose_Subcutaneous.v8.signif_variant_gene_pairs	P-K+
3_50597092	3_50559661	rs1034405	C3orf18	ENSG00000273356.1	LINC02019	-110328	0.160069	0.00022347	0.152935	0.0411396	0.00099164	1.50224e-07	0.000158345	Adipose_Subcutaneous.v8.signif_variant_gene_pairs	P-K+
3_50597092	3_50559661	rs1034405	C3orf18	ENSG00000088538.12	DOCK3	-115580	0.160069	0.00024285	-0.149181	0.0403646	0.000869748	6.30869e-19	2.76683e-14	Adipose_Subcutaneous.v8.signif_variant_gene_pairs	P-K+
3_51420421	3_51382990	rs4441646	DOCK3	ENSG00000088538.12	DOCK3	707749	0.196213	7.26922e-09	0.209571	0.0356199	0.000869748	6.30869e-19	2.76683e-14	Adipose_Subcutaneous.v8.signif_variant_gene_pairs	P+K-
3_51420421	3_51382990	rs4441646	DOCK3	ENSG00000259956.1	RBM15B	-8278	0.196213	5.94142e-10	0.135921	0.0215298	0.000676475	3.88723e-11	1.25661e-07	Adipose_Subcutaneous.v8.signif_variant_gene_pairs	P+K-
3_51420421	3_51382990	rs4441646	DOCK3	ENSG00000164080.13	RAD54L2	-158590	0.196213	3.7318e-14	0.230178	0.029543	0.000607283	1.37249e-14	1.36714e-10	Adipose_Subcutaneous.v8.signif_variant_gene_pairs	P+K-
3_56654834	3_56620806	rs10865999	FAM208A	ENSG00000180376.16	CCDC66	63645	0.292599	0.000108648	-0.152977	0.0392159	0.000253061	2.02132e-29	1.15056e-23	Adipose_Subcutaneous.v8.signif_variant_gene_pairs	V-K+
3_56654834	3_56620806	rs10865999	FAM208A	ENSG00000163946.13	FAM208A	-62431	0.292599	1.18912e-13	-0.210638	0.0276205	0.000297193	3.38128e-25	2.8628e-20	Adipose_Subcutaneous.v8.signif_variant_gene_pairs	V-K+
3_57557134	3_57571407	rs6907	ARF4	ENSG00000239388.8	ASB14	278725	0.191911	9.35591e-05	0.20728	0.0526355	0.000295583	8.62894e-12	7.48713e-08	Adipose_Subcutaneous.v8.signif_variant_gene_pairs	P-K+
3_58292300	3_58306573	rs17355543	HTD2;RPP14	ENSG00000163687.13	DNASE1L3	91876	0.273666	0.000133206	0.20367	0.0529039	0.00033195	9.5401e-20	2.26425e-15	Adipose_Subcutaneous.v8.signif_variant_gene_pairs	P+K-
3_58280089	3_58294362	rs6925	ABHD6	ENSG00000168297.15	PXK	-38518	0.475904	2.0105e-09	0.212236	0.0347524	0.000339452	1.58698e-14	2.85215e-10	Adipose_Subcutaneous.v8.signif_variant_gene_pairs	P-K+
3_58280089	3_58294362	rs6925	ABHD6	ENSG00000168291.12	PDHB	-139495	0.475904	1.77491e-05	-0.110955	0.0256094	0.000295704	1.62445e-14	2.39993e-10	Adipose_Subcutaneous.v8.signif_variant_gene_pairs	P-K+
3_69070457	3_69021306	rs1745	TMF1	ENSG00000144746.6	ARL6IP5	-63638	0.237522	0.000204515	0.103273	0.02761	0.000209119	3.42789e-18	1.53821e-13	Adipose_Subcutaneous.v8.signif_variant_gene_pairs	P-K+
3_69156421	3_69107270	rs9816032	ARL6IP5;LMOD3	ENSG00000144746.6	ARL6IP5	22326	0.468158	4.38909e-08	-0.127214	0.0228865	0.000209119	3.42789e-18	1.53821e-13	Adipose_Subcutaneous.v8.signif_variant_gene_pairs	P+K-
3_73024350	3_72975199	rs1052278	GXYLT2	ENSG00000172986.12	GXYLT2	87126	0.379518	4.17576e-17	0.236514	0.0271489	0.000104227	4.17576e-17	7.56256e-13	Adipose_Subcutaneous.v8.signif_variant_gene_pairs	P+K-
3_88041650	3_87992500	rs2016224	HTR1F	ENSG00000179097.5	HTR1F	1804	0.42599	4.88665e-05	0.161987	0.0395476	0.000390239	6.61063e-08	0.000194478	Adipose_Subcutaneous.v8.signif_variant_gene_pairs	V+K-
3_88041650	3_87992500	rs2016224	HTR1F	ENSG00000163320.10	CGGBP1	-157242	0.42599	1.7579e-09	-0.155963	0.0254422	0.000390716	1.49484e-67	6.0614e-58	Adipose_Subcutaneous.v8.signif_variant_gene_pairs	V+K-
3_98516386	3_98797542	rs73136067	DCBLD2	ENSG00000064225.12	ST3GAL6	65306	0.142857	1.54033e-05	-0.164282	0.0376376	0.000309715	6.0193e-11	3.75368e-07	Adipose_Subcutaneous.v8.signif_variant_gene_pairs	V-P+
3_100084203	3_100365359	rs1561743	TOMM70	ENSG00000154174.7	TOMM70	-35833	0.228055	1.6088e-14	0.153829	0.0194486	0.00035545	1.6088e-14	1.61723e-10	Adipose_Subcutaneous.v8.signif_variant_gene_pairs	P-K+
3_100084203	3_100365359	rs1561743	TOMM70	ENSG00000206535.7	LNP1	-36040	0.228055	9.09533e-06	-0.172282	0.0384303	0.000350146	6.02398e-15	1.14576e-10	Adipose_Subcutaneous.v8.signif_variant_gene_pairs	P-K+
3_100368546	3_100649702	rs61730367	ADGRG7	ENSG00000181458.10	TMEM45A	157083	0.0636833	2.21548e-06	-0.307139	0.0641553	0.000370213	3.14836e-09	9.72149e-06	Adipose_Subcutaneous.v8.signif_variant_gene_pairs	P-K+
3_101043565	3_101324721	rs497953	SENP7	ENSG00000138468.15	SENP7	-188520	0.366609	5.39185e-16	0.186097	0.0222233	0.000272349	8.42931e-19	1.97686e-14	Adipose_Subcutaneous.v8.signif_variant_gene_pairs	V+P-
3_101043906	3_101325062	rs7649160	SENP7	ENSG00000138468.15	SENP7	-188179	0.401893	2.91558e-18	-0.199838	0.0220731	0.000272349	8.42931e-19	1.97686e-14	Adipose_Subcutaneous.v8.signif_variant_gene_pairs	V-P+
3_101066717	3_101347873	rs2433031	SENP7	ENSG00000138468.15	SENP7	-165368	0.365749	9.18412e-16	0.184509	0.0222235	0.000272349	8.42931e-19	1.97686e-14	Adipose_Subcutaneous.v8.signif_variant_gene_pairs	P-K+
3_118930884	3_119212037	rs6774	B4GALT4	ENSG00000144847.12	IGSF11	65969	0.128227	6.37206e-07	0.278977	0.0553183	0.000246539	2.49275e-23	2.96992e-18	Adipose_Subcutaneous.v8.signif_variant_gene_pairs	P-K+
3_118930791	3_119211944	rs5868	B4GALT4	ENSG00000121578.12	B4GALT4	-29159	0.308089	4.10853e-09	-0.225108	0.0376205	0.000239644	6.73543e-20	3.99948e-15	Adipose_Subcutaneous.v8.signif_variant_gene_pairs	P+K-
3_120114859	3_120396012	rs12173	FSTL1	ENSG00000175697.10	GPR156	110918	0.309811	8.22306e-05	-0.174411	0.0439341	0.000236595	7.85582e-09	2.1671e-05	Adipose_Subcutaneous.v8.signif_variant_gene_pairs	V-P+
3_120114859	3_120396012	rs12173	FSTL1	ENSG00000163428.3	LRRC58	46673	0.309811	7.50524e-08	-0.133039	0.0243733	0.000269735	3.7778e-09	1.19649e-05	Adipose_Subcutaneous.v8.signif_variant_gene_pairs	V-P+
3_120114859	3_120396012	rs12173	FSTL1	ENSG00000163430.11	FSTL1	-55241	0.309811	0.000307813	-0.0836509	0.0230219	0.000328997	9.98223e-05	0.122058	Adipose_Subcutaneous.v8.signif_variant_gene_pairs	V-P+
3_121347100	3_121628253	rs34748057	FBXO40	ENSG00000180353.10	HCLS1	-32674	0.467298	1.12909e-06	-0.0915905	0.018589	0.000328483	5.31612e-10	1.52791e-06	Adipose_Subcutaneous.v8.signif_variant_gene_pairs	V-K+
3_121347109	3_121628262	rs35731622	FBXO40	ENSG00000180353.10	HCLS1	-32665	0.467298	1.12909e-06	-0.0915905	0.018589	0.000328483	5.31612e-10	1.52791e-06	Adipose_Subcutaneous.v8.signif_variant_gene_pairs	V-K+
3_122991235	3_123272388	rs1204	SEC22A	ENSG00000121542.11	SEC22A	70461	0.204819	2.88473e-10	-0.315953	0.0491165	0.000208942	4.32358e-30	6.61717e-25	Adipose_Subcutaneous.v8.signif_variant_gene_pairs	V+K-
3_122992255	3_123273408	rs6438786	SEC22A	ENSG00000121542.11	SEC22A	71481	0.327022	1.43452e-29	0.48593	0.0403557	0.000208942	4.32358e-30	6.61717e-25	Adipose_Subcutaneous.v8.signif_variant_gene_pairs	V-K+
3_124624568	3_124905721	rs12732	MUC13	ENSG00000114491.13	UMPS	175355	0.193632	0.000196291	0.116412	0.031035	0.000199963	1.80981e-14	1.78376e-10	Adipose_Subcutaneous.v8.signif_variant_gene_pairs	P+K-
3_124948552	3_125229708	rs4679372	ZNF148	ENSG00000163848.19	ZNF148	-145646	0.236661	0.00017127	0.0889004	0.0234814	0.000187783	1.78227e-05	0.0441515	Adipose_Subcutaneous.v8.signif_variant_gene_pairs	V+K-
3_125775428	3_126056585	rs6438964	SLC41A3	ENSG00000189366.9	ALG1L	119546	0.305508	1.4076e-42	0.724863	0.0482049	0.000203655	3.91401e-63	1.36303e-55	Adipose_Subcutaneous.v8.signif_variant_gene_pairs	V+K-
3_126180088	3_126461245	rs3230	ZXDC	ENSG00000279328.1	AC073439.1	26676	0.449225	8.46267e-05	0.223015	0.0562774	0.000216443	1.19102e-06	0.00323743	Adipose_Subcutaneous.v8.signif_variant_gene_pairs	V+P-
3_126180088	3_126461245	rs3230	ZXDC	ENSG00000070476.14	ZXDC	-14674	0.449225	1.24026e-26	0.33571	0.0296756	0.000171881	8.6536e-41	4.54166e-34	Adipose_Subcutaneous.v8.signif_variant_gene_pairs	V+P-
3_126200291	3_126481448	rs800950	UROC1	ENSG00000070476.14	ZXDC	5529	0.497418	3.14787e-34	0.376117	0.0286006	0.000171881	8.6536e-41	4.54166e-34	Adipose_Subcutaneous.v8.signif_variant_gene_pairs	V+P-
3_126260630	3_126541787	rs12495696	CHST13	ENSG00000180767.9	CHST13	17504	0.0421687	8.19014e-05	-0.428524	0.107918	0.000219444	9.43039e-53	9.11565e-46	Adipose_Subcutaneous.v8.signif_variant_gene_pairs	P-K+
3_126262092	3_126543249	rs1054097	CHST13	ENSG00000180767.9	CHST13	18966	0.0421687	8.19014e-05	-0.428524	0.107918	0.000219444	9.43039e-53	9.11565e-46	Adipose_Subcutaneous.v8.signif_variant_gene_pairs	P-K+
3_128292844	3_128574001	rs2734047	LINC01565	ENSG00000163902.11	RPN1	-107074	0.333046	1.79855e-08	-0.111138	0.0194241	0.000238436	9.25103e-22	5.63186e-17	Adipose_Subcutaneous.v8.signif_variant_gene_pairs	V+K-
3_128614185	3_128895342	rs1680778	ACAD9	ENSG00000261159.1	AC112484.3	34816	0.362306	3.53358e-14	0.433311	0.0555599	0.000284644	3.20306e-29	8.72901e-24	Adipose_Subcutaneous.v8.signif_variant_gene_pairs	P+K-
3_128627933	3_128909090	rs876755	ACAD9	ENSG00000261159.1	AC112484.3	48564	0.240964	6.26412e-29	0.670618	0.0564279	0.000284644	3.20306e-29	8.72901e-24	Adipose_Subcutaneous.v8.signif_variant_gene_pairs	P+K-
3_128720487	3_129001644	rs1871951	EFCC1	ENSG00000261159.1	AC112484.3	141118	0.348537	2.12307e-09	0.338107	0.0554476	0.000284644	3.20306e-29	8.72901e-24	Adipose_Subcutaneous.v8.signif_variant_gene_pairs	P+K-
3_128614185	3_128895342	rs1680778	ACAD9	ENSG00000231305.3	AC112484.1	23802	0.362306	5.47509e-18	0.501061	0.0558386	0.000305413	7.68457e-34	7.88665e-28	Adipose_Subcutaneous.v8.signif_variant_gene_pairs	P+K-
3_128627933	3_128909090	rs876755	ACAD9	ENSG00000231305.3	AC112484.1	37550	0.240964	6.43618e-32	0.717482	0.056913	0.000305413	7.68457e-34	7.88665e-28	Adipose_Subcutaneous.v8.signif_variant_gene_pairs	P+K-
3_128720487	3_129001644	rs1871951	EFCC1	ENSG00000231305.3	AC112484.1	130104	0.348537	4.33132e-10	0.359696	0.0565056	0.000305413	7.68457e-34	7.88665e-28	Adipose_Subcutaneous.v8.signif_variant_gene_pairs	P+K-
3_128627933	3_128909090	rs876755	ACAD9	ENSG00000177646.18	ACAD9	29494	0.240964	1.55032e-07	-0.219926	0.0413349	0.000297661	5.68192e-44	4.86433e-37	Adipose_Subcutaneous.v8.signif_variant_gene_pairs	P+K-
3_128720487	3_129001644	rs1871951	EFCC1	ENSG00000114654.7	EFCC1	15	0.348537	0.000301808	-0.131592	0.036164	0.000308247	1.48373e-09	6.10302e-06	Adipose_Subcutaneous.v8.signif_variant_gene_pairs	P+K-
3_136574521	3_136855679	rs1052620	SLC35G2	ENSG00000073711.10	PPP2R3A	890006	0.203959	0.000126658	0.157694	0.0408269	0.000303011	5.93085e-07	0.0012056	Adipose_Subcutaneous.v8.signif_variant_gene_pairs	P+K-
3_136574521	3_136855679	rs1052620	SLC35G2	ENSG00000273486.1	AC096992.2	16658	0.203959	0.000371287	0.165401	0.0461543	0.000378071	1.13398e-06	0.00195857	Adipose_Subcutaneous.v8.signif_variant_gene_pairs	P+K-
3_136537916	3_136819074	rs1400263	SLC35G2	ENSG00000239213.5	NCK1-AS1	-42980	0.316695	2.31148e-07	0.232132	0.0442711	0.00037121	4.11218e-08	8.27158e-05	Adipose_Subcutaneous.v8.signif_variant_gene_pairs	V-P+
3_136537975	3_136819133	rs1400262	SLC35G2	ENSG00000239213.5	NCK1-AS1	-42921	0.316926	5.68066e-08	0.243802	0.0442428	0.00037121	4.11218e-08	8.27158e-05	Adipose_Subcutaneous.v8.signif_variant_gene_pairs	V-P+
3_136537977	3_136819135	rs1400261	SLC35G2	ENSG00000239213.5	NCK1-AS1	-42919	0.316609	2.88147e-07	0.230348	0.0442939	0.00037121	4.11218e-08	8.27158e-05	Adipose_Subcutaneous.v8.signif_variant_gene_pairs	V-P+
3_136573289	3_136854447	rs9865545	NCK1-AS1	ENSG00000239213.5	NCK1-AS1	-7607	0.319516	3.41887e-07	0.231094	0.0447261	0.00037121	4.11218e-08	8.27158e-05	Adipose_Subcutaneous.v8.signif_variant_gene_pairs	V-P+
3_136573440	3_136854598	rs9827648	SLC35G2	ENSG00000239213.5	NCK1-AS1	-7456	0.315835	5.60627e-08	0.2432	0.0441139	0.00037121	4.11218e-08	8.27158e-05	Adipose_Subcutaneous.v8.signif_variant_gene_pairs	V-P+
3_136574501	3_136855659	rs1052618	SLC35G2	ENSG00000239213.5	NCK1-AS1	-6395	0.314114	4.11218e-08	0.246298	0.0442145	0.00037121	4.11218e-08	8.27158e-05	Adipose_Subcutaneous.v8.signif_variant_gene_pairs	V-P+
3_136574521	3_136855679	rs1052620	SLC35G2	ENSG00000239213.5	NCK1-AS1	-6375	0.203959	8.19722e-06	0.236043	0.0523846	0.00037121	4.11218e-08	8.27158e-05	Adipose_Subcutaneous.v8.signif_variant_gene_pairs	P+K-
3_136537975	3_136819133	rs1400262	SLC35G2	ENSG00000174564.12	IL20RB	-138732	0.316926	0.000281	0.17802	0.0486714	0.000398582	7.10381e-32	3.28717e-26	Adipose_Subcutaneous.v8.signif_variant_gene_pairs	V-P+
3_136573289	3_136854447	rs9865545	NCK1-AS1	ENSG00000174564.12	IL20RB	-103418	0.319516	0.00026576	0.180054	0.0490311	0.000398582	7.10381e-32	3.28717e-26	Adipose_Subcutaneous.v8.signif_variant_gene_pairs	V-P+
3_136573440	3_136854598	rs9827648	SLC35G2	ENSG00000174564.12	IL20RB	-103267	0.315835	0.000292785	0.176994	0.0485346	0.000398582	7.10381e-32	3.28717e-26	Adipose_Subcutaneous.v8.signif_variant_gene_pairs	V-P+
3_136574501	3_136855659	rs1052618	SLC35G2	ENSG00000174564.12	IL20RB	-102206	0.314114	0.000338293	0.175686	0.0486868	0.000398582	7.10381e-32	3.28717e-26	Adipose_Subcutaneous.v8.signif_variant_gene_pairs	V-P+
3_136574521	3_136855679	rs1052620	SLC35G2	ENSG00000174564.12	IL20RB	-102186	0.203959	7.94927e-07	0.282261	0.0564686	0.000398582	7.10381e-32	3.28717e-26	Adipose_Subcutaneous.v8.signif_variant_gene_pairs	P+K-
3_138191448	3_138472606	rs35537868	ESYT3	ENSG00000280399.1	AC022497.1	-9459	0.0490534	7.79939e-07	-0.449204	0.0897977	0.000268652	1.96939e-07	0.000448011	Adipose_Subcutaneous.v8.signif_variant_gene_pairs	P-K+
3_138213292	3_138494450	rs9049	CEP70	ENSG00000280399.1	AC022497.1	12385	0.0507745	5.41197e-07	-0.448725	0.0884042	0.000268652	1.96939e-07	0.000448011	Adipose_Subcutaneous.v8.signif_variant_gene_pairs	P-K+
3_138213292	3_138494450	rs9049	CEP70	ENSG00000114107.8	CEP70	-100088	0.0507745	0.00027632	0.278327	0.0760039	0.000280871	4.75164e-05	0.0670528	Adipose_Subcutaneous.v8.signif_variant_gene_pairs	P-K+
3_140285504	3_140566662	rs13078522	CLSTN2	ENSG00000250433.1	CLSTN2-AS1	57873	0.282272	0.000139137	-0.175752	0.0457828	0.000153263	1.59716e-19	4.2501e-15	Adipose_Subcutaneous.v8.signif_variant_gene_pairs	P+K-
3_140406947	3_140688105	rs28594654	TRIM42	ENSG00000250433.1	CLSTN2-AS1	179316	0.461274	8.62878e-05	-0.156476	0.0395342	0.000153263	1.59716e-19	4.2501e-15	Adipose_Subcutaneous.v8.signif_variant_gene_pairs	V-P+
3_140407260	3_140688418	rs9876490	TRIM42	ENSG00000250433.1	CLSTN2-AS1	179629	0.461274	8.62878e-05	-0.156476	0.0395342	0.000153263	1.59716e-19	4.2501e-15	Adipose_Subcutaneous.v8.signif_variant_gene_pairs	V-P+
3_151545601	3_151827813	rs1803155	AADAC	ENSG00000114771.13	AADAC	13776	0.22117	1.99616e-13	-0.435259	0.0576393	0.000216026	6.56711e-96	1.70221e-85	Adipose_Subcutaneous.v8.signif_variant_gene_pairs	V+P-
3_156255689	3_156537900	rs1027915	KCNAB1	ENSG00000272990.1	AC084036.1	13653	0.189329	3.91683e-06	0.183592	0.0393418	0.000277793	7.88277e-20	3.2788e-15	Adipose_Subcutaneous.v8.signif_variant_gene_pairs	P-K+
3_156258817	3_156541028	rs3773713	SSR3	ENSG00000272990.1	AC084036.1	16781	0.295181	3.0494e-16	0.275831	0.0326425	0.000277793	7.88277e-20	3.2788e-15	Adipose_Subcutaneous.v8.signif_variant_gene_pairs	P-K+
3_156259279	3_156541490	rs1129109	SSR3	ENSG00000272990.1	AC084036.1	17243	0.189329	3.91683e-06	0.183592	0.0393418	0.000277793	7.88277e-20	3.2788e-15	Adipose_Subcutaneous.v8.signif_variant_gene_pairs	P-K+
3_156259348	3_156541559	rs1129094	SSR3	ENSG00000272990.1	AC084036.1	17312	0.313253	6.52781e-14	0.250316	0.0324583	0.000277793	7.88277e-20	3.2788e-15	Adipose_Subcutaneous.v8.signif_variant_gene_pairs	P-K+
3_156259485	3_156541696	rs8665	SSR3	ENSG00000272990.1	AC084036.1	17449	0.297762	2.00416e-15	0.267266	0.0326065	0.000277793	7.88277e-20	3.2788e-15	Adipose_Subcutaneous.v8.signif_variant_gene_pairs	P-K+
3_156260245	3_156542456	rs1510277	SSR3	ENSG00000272990.1	AC084036.1	18209	0.17642	8.17074e-05	0.160395	0.0403876	0.000277793	7.88277e-20	3.2788e-15	Adipose_Subcutaneous.v8.signif_variant_gene_pairs	P-K+
3_156258817	3_156541028	rs3773713	SSR3	ENSG00000243926.1	TIPARP-AS1	-133313	0.295181	1.67952e-05	0.226773	0.0521896	0.000288419	1.59073e-29	3.99329e-24	Adipose_Subcutaneous.v8.signif_variant_gene_pairs	P-K+
3_156259348	3_156541559	rs1129094	SSR3	ENSG00000243926.1	TIPARP-AS1	-132782	0.313253	6.7278e-06	0.233262	0.051273	0.000288419	1.59073e-29	3.99329e-24	Adipose_Subcutaneous.v8.signif_variant_gene_pairs	P-K+
3_156259485	3_156541696	rs8665	SSR3	ENSG00000243926.1	TIPARP-AS1	-132645	0.297762	2.89752e-05	0.219396	0.0519959	0.000288419	1.59073e-29	3.99329e-24	Adipose_Subcutaneous.v8.signif_variant_gene_pairs	P-K+
3_156528265	3_156810476	rs10936037	PA2G4P4	ENSG00000174912.7	METTL15P1	95548	0.433735	3.93158e-16	-0.442413	0.0525669	0.000297181	1.30782e-16	3.63485e-12	Adipose_Subcutaneous.v8.signif_variant_gene_pairs	V+K-
3_156528401	3_156810612	rs9812169	PA2G4P4	ENSG00000174912.7	METTL15P1	95684	0.399312	6.23136e-15	-0.428622	0.0533029	0.000297181	1.30782e-16	3.63485e-12	Adipose_Subcutaneous.v8.signif_variant_gene_pairs	V+K-
3_156255689	3_156537900	rs1027915	KCNAB1	ENSG00000240875.5	LINC00886	-279162	0.189329	3.411e-05	-0.244043	0.0583657	0.000247611	6.31264e-99	1.39267e-87	Adipose_Subcutaneous.v8.signif_variant_gene_pairs	P-K+
3_156259279	3_156541490	rs1129109	SSR3	ENSG00000240875.5	LINC00886	-275572	0.189329	3.411e-05	-0.244043	0.0583657	0.000247611	6.31264e-99	1.39267e-87	Adipose_Subcutaneous.v8.signif_variant_gene_pairs	P-K+
3_156260245	3_156542456	rs1510277	SSR3	ENSG00000240875.5	LINC00886	-274606	0.17642	9.3847e-05	-0.235017	0.0596906	0.000247611	6.31264e-99	1.39267e-87	Adipose_Subcutaneous.v8.signif_variant_gene_pairs	P-K+
3_156528265	3_156810476	rs10936037	PA2G4P4	ENSG00000240875.5	LINC00886	-6586	0.433735	1.1026e-72	-0.73777	0.0345847	0.000247611	6.31264e-99	1.39267e-87	Adipose_Subcutaneous.v8.signif_variant_gene_pairs	V+K-
3_156528401	3_156810612	rs9812169	PA2G4P4	ENSG00000240875.5	LINC00886	-6450	0.399312	4.78666e-97	-0.822248	0.0312619	0.000247611	6.31264e-99	1.39267e-87	Adipose_Subcutaneous.v8.signif_variant_gene_pairs	V+K-
3_156528631	3_156810842	rs3796172	PA2G4P4	ENSG00000240875.5	LINC00886	-6220	0.230637	9.0353e-14	-0.419083	0.0546712	0.000247611	6.31264e-99	1.39267e-87	Adipose_Subcutaneous.v8.signif_variant_gene_pairs	V+K-
3_169809559	3_170091771	rs62293457	PHC3	ENSG00000173890.16	GPR160	53842	0.299456	7.11448e-05	-0.110236	0.0275226	0.000178524	5.1704e-11	3.06933e-07	Adipose_Subcutaneous.v8.signif_variant_gene_pairs	P+K-
3_169809560	3_170091772	rs62293458	PHC3	ENSG00000173890.16	GPR160	53843	0.301095	7.36381e-05	-0.11042	0.0276267	0.000178524	5.1704e-11	3.06933e-07	Adipose_Subcutaneous.v8.signif_variant_gene_pairs	P+K-
3_171320227	3_171602437	rs9822322	PLD1	ENSG00000075651.15	PLD1	-208513	0.474182	2.07264e-07	-0.177576	0.0337302	0.000128613	4.24623e-33	6.24735e-28	Adipose_Subcutaneous.v8.signif_variant_gene_pairs	V-P+
3_171338237	3_171620447	rs9881788	PLD1	ENSG00000075651.15	PLD1	-190503	0.474182	1.56942e-07	-0.17991	0.0338289	0.000128613	4.24623e-33	6.24735e-28	Adipose_Subcutaneous.v8.signif_variant_gene_pairs	V-P+
3_171395468	3_171677678	rs2124147	PLD1	ENSG00000075651.15	PLD1	-133272	0.47074	1.98462e-08	-0.191436	0.0335626	0.000128613	4.24623e-33	6.24735e-28	Adipose_Subcutaneous.v8.signif_variant_gene_pairs	V-P+
3_179115229	3_179397441	rs11539412	GNB4	ENSG00000171109.18	MFN1	49749	0.141136	4.44027e-05	0.190923	0.0463532	0.000207714	1.14794e-21	3.80518e-17	Adipose_Subcutaneous.v8.signif_variant_gene_pairs	P+K-
3_180319981	3_180602193	rs1532485	TTC14	ENSG00000163728.10	TTC14	63	0.0972461	2.48666e-25	0.351321	0.0319938	0.000332197	2.48666e-25	2.20885e-20	Adipose_Subcutaneous.v8.signif_variant_gene_pairs	V-K+
3_183432983	3_183715195	rs3736535	YEATS2	ENSG00000114796.15	KLHL24	79627	0.164372	5.58849e-05	-0.0939432	0.0231172	0.000144223	1.86313e-13	2.48269e-09	Adipose_Subcutaneous.v8.signif_variant_gene_pairs	P-K+
3_184062776	3_184344988	rs9839000	FAM131A	ENSG00000205955.4	HSP90AA5P	229636	0.329604	7.22962e-05	-0.234741	0.0586653	0.000131864	1.56066e-05	0.0416508	Adipose_Subcutaneous.v8.signif_variant_gene_pairs	P+K-
3_183951135	3_184233347	rs729377	VWA5B2	ENSG00000145198.14	VWA5B2	2918	0.298623	5.82364e-07	-0.298563	0.0589909	0.000145202	3.15934e-08	0.000116933	Adipose_Subcutaneous.v8.signif_variant_gene_pairs	V+K-
3_184020542	3_184302754	rs11545169	PSMD2	ENSG00000175166.16	PSMD2	4045	0.136833	7.56846e-07	-0.130138	0.0259836	0.000176597	4.6785e-21	2.84588e-16	Adipose_Subcutaneous.v8.signif_variant_gene_pairs	V-K+
3_184062776	3_184344988	rs9839000	FAM131A	ENSG00000114859.15	CLCN2	-16663	0.329604	4.55653e-05	-0.137651	0.0334696	0.000181051	1.90252e-07	0.000743562	Adipose_Subcutaneous.v8.signif_variant_gene_pairs	P+K-
3_184099378	3_184381590	rs35929225	CHRD	ENSG00000090534.17	THPO	3446	0.290017	3.40021e-05	-0.214338	0.0512524	0.000163311	1.5566e-06	0.00464377	Adipose_Subcutaneous.v8.signif_variant_gene_pairs	P+K-
3_186509517	3_186791728	rs187868	RFC4	ENSG00000163918.10	RFC4	-15330	0.459552	4.24828e-08	-0.180631	0.0324612	0.000105077	4.57539e-17	5.68538e-13	Adipose_Subcutaneous.v8.signif_variant_gene_pairs	P-K+
3_189039979	3_189322190	rs7625527	TPRG1	ENSG00000073282.12	TP63	-309237	0.406196	4.62981e-07	-0.215364	0.0421709	0.000136034	1.25016e-07	0.000532863	Adipose_Subcutaneous.v8.signif_variant_gene_pairs	V-K+
3_193334991	3_193617202	rs7624750	OPA1	ENSG00000127249.14	ATP13A4	24091	0.453528	9.87519e-13	-0.32911	0.0449776	0.000102204	1.76468e-14	2.44291e-10	Adipose_Subcutaneous.v8.signif_variant_gene_pairs	V-K+
3_193374964	3_193657175	rs9851685	OPA1	ENSG00000127249.14	ATP13A4	64064	0.453528	3.05751e-13	-0.334866	0.0447113	0.000102204	1.76468e-14	2.44291e-10	Adipose_Subcutaneous.v8.signif_variant_gene_pairs	V-K+
3_193414481	3_193696692	rs1056390	OPA1	ENSG00000127249.14	ATP13A4	103581	0.428571	7.82457e-12	-0.311823	0.0445144	0.000102204	1.76468e-14	2.44291e-10	Adipose_Subcutaneous.v8.signif_variant_gene_pairs	V-K+
3_193414780	3_193696991	rs11719309	OPA1	ENSG00000127249.14	ATP13A4	103880	0.428571	7.82457e-12	-0.311823	0.0445144	0.000102204	1.76468e-14	2.44291e-10	Adipose_Subcutaneous.v8.signif_variant_gene_pairs	V-K+
3_194308889	3_194588160	rs3818946	TMEM44-AS1	ENSG00000231770.5	TMEM44-AS1	4149	0.216867	2.43052e-18	0.397247	0.0437667	9.40005e-05	4.54948e-25	4.69141e-20	Adipose_Subcutaneous.v8.signif_variant_gene_pairs	P+K-
3_194308934	3_194588205	rs6774988	TMEM44-AS1	ENSG00000231770.5	TMEM44-AS1	4194	0.137694	3.76065e-19	0.470513	0.0505366	9.40005e-05	4.54948e-25	4.69141e-20	Adipose_Subcutaneous.v8.signif_variant_gene_pairs	P+K-
3_194308980	3_194588251	rs6765459	TMEM44-AS1	ENSG00000231770.5	TMEM44-AS1	4240	0.210843	7.63342e-19	0.405336	0.0439526	9.40005e-05	4.54948e-25	4.69141e-20	Adipose_Subcutaneous.v8.signif_variant_gene_pairs	P+K-
3_194308983	3_194588254	rs6779853	TMEM44-AS1	ENSG00000231770.5	TMEM44-AS1	4243	0.210843	7.63342e-19	0.405336	0.0439526	9.40005e-05	4.54948e-25	4.69141e-20	Adipose_Subcutaneous.v8.signif_variant_gene_pairs	P+K-
3_194309210	3_194588481	rs3732473	TMEM44-AS1	ENSG00000231770.5	TMEM44-AS1	4470	0.133391	2.50827e-17	0.449942	0.0512587	9.40005e-05	4.54948e-25	4.69141e-20	Adipose_Subcutaneous.v8.signif_variant_gene_pairs	P+K-
3_194308889	3_194588160	rs3818946	TMEM44-AS1	ENSG00000145014.17	TMEM44	-45529	0.216867	1.38736e-06	0.156971	0.0321347	9.31303e-05	4.68995e-07	0.00242765	Adipose_Subcutaneous.v8.signif_variant_gene_pairs	P+K-
3_194308980	3_194588251	rs6765459	TMEM44-AS1	ENSG00000145014.17	TMEM44	-45438	0.210843	3.59209e-06	0.151805	0.0324015	9.31303e-05	4.68995e-07	0.00242765	Adipose_Subcutaneous.v8.signif_variant_gene_pairs	P+K-
3_194308983	3_194588254	rs6779853	TMEM44-AS1	ENSG00000145014.17	TMEM44	-45435	0.210843	3.59209e-06	0.151805	0.0324015	9.31303e-05	4.68995e-07	0.00242765	Adipose_Subcutaneous.v8.signif_variant_gene_pairs	P+K-
3_194790422	3_195069693	rs3796158	XXYLT1	ENSG00000173950.15	XXYLT1	-201474	0.140275	3.86967e-05	0.175075	0.0421713	0.000102272	1.52838e-08	0.000112291	Adipose_Subcutaneous.v8.signif_variant_gene_pairs	P+K-
3_196054439	3_196327568	rs6785339	TM4SF19	ENSG00000163959.9	SLC51A	116081	0.416523	4.33367e-10	-0.235194	0.0369476	0.000120949	2.90882e-33	1.20312e-27	Adipose_Subcutaneous.v8.signif_variant_gene_pairs	P-K+
3_196054439	3_196327568	rs6785339	TM4SF19	ENSG00000235897.1	TM4SF19-AS1	9238	0.416523	3.76221e-06	0.167547	0.0358373	0.000113338	5.68959e-11	5.33982e-07	Adipose_Subcutaneous.v8.signif_variant_gene_pairs	P-K+
3_196054439	3_196327568	rs6785339	TM4SF19	ENSG00000145107.15	TM4SF19	-10935	0.416523	1.38828e-06	0.155359	0.0318055	0.000130011	1.20772e-07	0.000614299	Adipose_Subcutaneous.v8.signif_variant_gene_pairs	P-K+
3_196461474	3_196734603	rs1047113	PIGX	ENSG00000174007.7	CEP19	22310	0.358864	4.24512e-07	-0.192158	0.0375006	0.000114563	9.38488e-19	4.75014e-14	Adipose_Subcutaneous.v8.signif_variant_gene_pairs	P+K-
3_196461474	3_196734603	rs1047113	PIGX	ENSG00000163964.14	PIGX	22245	0.358864	2.70286e-16	-0.271416	0.0320592	0.000116837	1.56327e-16	5.23439e-12	Adipose_Subcutaneous.v8.signif_variant_gene_pairs	P+K-
3_196670092	3_196943221	rs1054278	NCBP2-AS2	ENSG00000119227.7	PIGZ	-25650	0.261618	1.46263e-05	0.171652	0.0392207	0.000130121	6.24243e-53	7.89696e-46	Adipose_Subcutaneous.v8.signif_variant_gene_pairs	P-K+
4_155713	4_161923	rs7440274	ZNF718	ENSG00000250312.6	ZNF718	37443	0.148021	8.10473e-39	0.837568	0.0589799	0.000311823	2.0242e-137	1.23385e-121	Adipose_Subcutaneous.v8.signif_variant_gene_pairs	V-K+
4_155713	4_161923	rs7440274	ZNF718	ENSG00000275426.1	AC253576.2	12185	0.148021	5.28897e-17	0.614974	0.0708422	0.00035573	4.24965e-27	1.38282e-21	Adipose_Subcutaneous.v8.signif_variant_gene_pairs	V-K+
4_779213	4_785425	rs1052595	CPLX1	ENSG00000185619.18	PCGF3	79677	0.369191	4.54969e-07	0.222937	0.0436241	0.00019479	2.62329e-119	2.21055e-107	Adipose_Subcutaneous.v8.signif_variant_gene_pairs	V-K+
4_779394	4_785606	rs2242237	CPLX1	ENSG00000185619.18	PCGF3	79858	0.372633	3.41336e-26	-0.466389	0.041637	0.00019479	2.62329e-119	2.21055e-107	Adipose_Subcutaneous.v8.signif_variant_gene_pairs	P-K+
4_779670	4_785882	rs6816868	CPLX1	ENSG00000185619.18	PCGF3	80134	0.209983	1.71892e-20	-0.477	0.0492339	0.00019479	2.62329e-119	2.21055e-107	Adipose_Subcutaneous.v8.signif_variant_gene_pairs	V+P-
4_780083	4_786295	rs11735877	CPLX1	ENSG00000185619.18	PCGF3	80547	0.207401	1.86036e-10	0.349997	0.0538087	0.00019479	2.62329e-119	2.21055e-107	Adipose_Subcutaneous.v8.signif_variant_gene_pairs	V-P+
4_760819	4_767031	rs4690194	PCGF3	ENSG00000168993.14	CPLX1	-59167	0.27883	1.57071e-08	0.183084	0.0318622	0.000168198	2.3774e-37	8.52329e-31	Adipose_Subcutaneous.v8.signif_variant_gene_pairs	V-P+
4_779213	4_785425	rs1052595	CPLX1	ENSG00000168993.14	CPLX1	-40773	0.369191	3.56814e-08	0.158371	0.0282971	0.000168198	2.3774e-37	8.52329e-31	Adipose_Subcutaneous.v8.signif_variant_gene_pairs	V-K+
4_779394	4_785606	rs2242237	CPLX1	ENSG00000168993.14	CPLX1	-40592	0.372633	1.23755e-30	-0.327217	0.0266049	0.000168198	2.3774e-37	8.52329e-31	Adipose_Subcutaneous.v8.signif_variant_gene_pairs	P-K+
4_779610	4_785822	rs2242236	CPLX1	ENSG00000168993.14	CPLX1	-40376	0.419105	2.6022e-05	-0.119744	0.0282115	0.000168198	2.3774e-37	8.52329e-31	Adipose_Subcutaneous.v8.signif_variant_gene_pairs	V-K+
4_779670	4_785882	rs6816868	CPLX1	ENSG00000168993.14	CPLX1	-40316	0.209983	4.04413e-35	-0.401502	0.030058	0.000168198	2.3774e-37	8.52329e-31	Adipose_Subcutaneous.v8.signif_variant_gene_pairs	V+P-
4_780083	4_786295	rs11735877	CPLX1	ENSG00000168993.14	CPLX1	-39903	0.207401	1.2285e-05	0.158169	0.0358182	0.000168198	2.3774e-37	8.52329e-31	Adipose_Subcutaneous.v8.signif_variant_gene_pairs	V-P+
4_780083	4_786295	rs11735877	CPLX1	ENSG00000163945.15	UVSSA	-560971	0.207401	9.15359e-06	0.19935	0.0444824	0.000155369	1.39187e-58	7.02578e-50	Adipose_Subcutaneous.v8.signif_variant_gene_pairs	V-P+
4_1720346	4_1718619	rs11552262	TMEM129	ENSG00000174137.12	FAM53A	34317	0.246988	3.90454e-06	-0.214259	0.0459067	0.000169842	3.01809e-20	1.64333e-15	Adipose_Subcutaneous.v8.signif_variant_gene_pairs	P+K-
4_1729953	4_1728226	rs17132047	TACC3	ENSG00000174137.12	FAM53A	43924	0.253873	4.33571e-07	-0.228191	0.044569	0.000169842	3.01809e-20	1.64333e-15	Adipose_Subcutaneous.v8.signif_variant_gene_pairs	P+K-
4_1720346	4_1718619	rs11552262	TMEM129	ENSG00000270195.1	AC016773.1	5798	0.246988	3.90497e-10	-0.251466	0.0393972	0.000152565	1.08801e-10	8.23795e-07	Adipose_Subcutaneous.v8.signif_variant_gene_pairs	P+K-
4_1729953	4_1728226	rs17132047	TACC3	ENSG00000270195.1	AC016773.1	15405	0.253873	6.83816e-10	-0.241832	0.0384491	0.000152565	1.08801e-10	8.23795e-07	Adipose_Subcutaneous.v8.signif_variant_gene_pairs	P+K-
4_3215835	4_3214108	rs362331	HTT	ENSG00000125388.19	GRK4	250500	0.416523	7.25514e-05	-0.204487	0.0511154	0.000136556	1.61769e-87	8.93387e-78	Adipose_Subcutaneous.v8.signif_variant_gene_pairs	V+K-
4_4419611	4_4417884	rs10002237	NSG1	ENSG00000168824.14	NSG1	69744	0.0963855	2.3865e-06	-0.371649	0.0778843	9.24463e-05	9.2553e-16	3.3613e-11	Adipose_Subcutaneous.v8.signif_variant_gene_pairs	P-K+
4_10442700	4_10441076	rs57723486	ZNF518B	ENSG00000178163.7	ZNF518B	-16332	0.243546	5.01087e-08	-0.189332	0.0342131	0.000189247	2.94544e-10	1.93931e-06	Adipose_Subcutaneous.v8.signif_variant_gene_pairs	P+K-
4_10447168	4_10445544	rs66538112	ZNF518B	ENSG00000178163.7	ZNF518B	-11864	0.244406	3.1709e-08	0.188196	0.0334963	0.000189247	2.94544e-10	1.93931e-06	Adipose_Subcutaneous.v8.signif_variant_gene_pairs	P-K+
4_16163265	4_16161642	rs317854	TAPT1	ENSG00000263327.6	TAPT1-AS1	-65043	0.449225	2.08873e-12	-0.189912	0.0263568	0.000179594	7.29486e-15	8.6961e-11	Adipose_Subcutaneous.v8.signif_variant_gene_pairs	P+K-
4_25278988	4_25277366	rs3796780	PI4K2B	ENSG00000038210.12	PI4K2B	43391	0.495697	8.88809e-07	-0.133499	0.026829	0.000119912	2.73684e-12	2.64132e-08	Adipose_Subcutaneous.v8.signif_variant_gene_pairs	P+K-
4_25278988	4_25277366	rs3796780	PI4K2B	ENSG00000168228.14	ZCCHC4	-35419	0.495697	1.1023e-05	-0.166638	0.0375296	0.00011319	9.66234e-08	0.000378764	Adipose_Subcutaneous.v8.signif_variant_gene_pairs	P+K-
4_25278988	4_25277366	rs3796780	PI4K2B	ENSG00000053900.10	ANAPC4	-99847	0.495697	1.83941e-52	-0.493234	0.028741	0.000128988	1.04617e-105	9.18908e-95	Adipose_Subcutaneous.v8.signif_variant_gene_pairs	P+K-
4_37836302	4_37834680	rs3752683	PGM2	ENSG00000169299.13	PGM2	8047	0.244406	1.43089e-15	0.302027	0.0366427	0.000143335	2.06309e-59	1.3911e-51	Adipose_Subcutaneous.v8.signif_variant_gene_pairs	V+K-
4_37836302	4_37834680	rs3752683	PGM2	ENSG00000249863.2	AC021106.1	-33612	0.244406	4.089e-06	0.284852	0.0611615	0.000122591	1.05552e-17	2.11637e-13	Adipose_Subcutaneous.v8.signif_variant_gene_pairs	V+K-
4_38702929	4_38701308	rs17500878	KLF3	ENSG00000231160.9	KLF3-AS1	36425	0.314974	2.53448e-21	0.353871	0.0356793	0.0001535	1.20209e-52	1.11671e-45	Adipose_Subcutaneous.v8.signif_variant_gene_pairs	V-P+
4_38702973	4_38701352	rs10026640	KLF3	ENSG00000231160.9	KLF3-AS1	36469	0.314974	2.53448e-21	0.353871	0.0356793	0.0001535	1.20209e-52	1.11671e-45	Adipose_Subcutaneous.v8.signif_variant_gene_pairs	V-P+
4_38703073	4_38701452	rs13328049	KLF3	ENSG00000231160.9	KLF3-AS1	36569	0.314974	2.53448e-21	0.353871	0.0356793	0.0001535	1.20209e-52	1.11671e-45	Adipose_Subcutaneous.v8.signif_variant_gene_pairs	V-P+
4_38829163	4_38827542	rs5743818	TLR6	ENSG00000174130.12	TLR6	-16249	0.245267	1.10619e-06	0.133201	0.0270112	0.000152703	2.03116e-12	1.80695e-08	Adipose_Subcutaneous.v8.signif_variant_gene_pairs	V-P+
4_38774785	4_38773164	rs10776482	TLR10	ENSG00000197712.11	FAM114A1	-94513	0.222892	6.25925e-10	0.231142	0.0366633	0.000155791	9.08252e-49	5.22727e-41	Adipose_Subcutaneous.v8.signif_variant_gene_pairs	P-K+
4_38774889	4_38773268	rs4129009	TLR10	ENSG00000197712.11	FAM114A1	-94409	0.166093	1.28871e-12	0.295892	0.0406577	0.000155791	9.08252e-49	5.22727e-41	Adipose_Subcutaneous.v8.signif_variant_gene_pairs	P-K+
4_38775040	4_38773419	rs10776483	TLR10	ENSG00000197712.11	FAM114A1	-94258	0.222892	6.25925e-10	0.231142	0.0366633	0.000155791	9.08252e-49	5.22727e-41	Adipose_Subcutaneous.v8.signif_variant_gene_pairs	P-K+
4_38829163	4_38827542	rs5743818	TLR6	ENSG00000197712.11	FAM114A1	-40135	0.245267	2.96099e-06	0.180779	0.03825	0.000155791	9.08252e-49	5.22727e-41	Adipose_Subcutaneous.v8.signif_variant_gene_pairs	V-P+
4_39000305	4_38998685	rs11542133	TMEM156	ENSG00000109790.16	KLHL5	-46354	0.255594	8.03899e-06	-0.137149	0.0304083	0.000191401	8.2845e-29	3.77491e-23	Adipose_Subcutaneous.v8.signif_variant_gene_pairs	V+K-
4_39500514	4_39498894	rs1450	UGDH	ENSG00000224097.5	AC021148.1	18639	0.472461	1.94266e-06	0.250747	0.052077	0.000174891	1.76276e-12	1.62565e-08	Adipose_Subcutaneous.v8.signif_variant_gene_pairs	V-P+
4_39500514	4_39498894	rs1450	UGDH	ENSG00000109814.11	UGDH	-29124	0.472461	3.44036e-09	0.152198	0.0253052	0.000157641	1.88003e-10	9.75382e-07	Adipose_Subcutaneous.v8.signif_variant_gene_pairs	V-P+
4_40121562	4_40119942	rs794001	N4BP2	ENSG00000078177.13	N4BP2	63116	0.228055	7.51309e-06	0.168117	0.0371514	0.000153403	4.12597e-12	3.33303e-08	Adipose_Subcutaneous.v8.signif_variant_gene_pairs	P+K-
4_47589203	4_47587186	rs1316874	ATP10D	ENSG00000198515.13	CNGA1	-429486	0.0791738	5.02413e-06	-0.429978	0.0932106	0.000333498	2.40054e-82	5.02607e-72	Adipose_Subcutaneous.v8.signif_variant_gene_pairs	V+K-
4_47596708	4_47594691	rs12641823	CORIN	ENSG00000198515.13	CNGA1	-421981	0.0869191	1.1727e-05	-0.393502	0.0889007	0.000333498	2.40054e-82	5.02607e-72	Adipose_Subcutaneous.v8.signif_variant_gene_pairs	P+K-
4_47597590	4_47595573	rs3749585	CORIN	ENSG00000198515.13	CNGA1	-421099	0.0869191	1.1727e-05	-0.393502	0.0889007	0.000333498	2.40054e-82	5.02607e-72	Adipose_Subcutaneous.v8.signif_variant_gene_pairs	V+K-
4_56815145	4_55948979	rs80157196	CEP135	ENSG00000090989.17	EXOC1	95363	0.182444	7.30286e-05	-0.125426	0.0313652	0.000137382	6.04608e-08	0.000230221	Adipose_Subcutaneous.v8.signif_variant_gene_pairs	P-K+
4_57181629	4_56315463	rs61750793	KIAA1211	ENSG00000157426.13	AASDH	-72045	0.271084	2.02516e-07	0.187025	0.0354948	0.000159768	1.13931e-18	2.98177e-14	Adipose_Subcutaneous.v8.signif_variant_gene_pairs	P+K-
4_68484094	4_67618376	rs35366816	UBA6	ENSG00000033178.12	UBA6	-82803	0.237522	1.46108e-12	-0.147792	0.02036	0.00023867	1.8132e-13	1.25583e-09	Adipose_Subcutaneous.v8.signif_variant_gene_pairs	P+K-
4_68562365	4_67696647	rs17572160	UBA6	ENSG00000033178.12	UBA6	-4532	0.237522	1.46108e-12	-0.147792	0.02036	0.00023867	1.8132e-13	1.25583e-09	Adipose_Subcutaneous.v8.signif_variant_gene_pairs	P+K-
4_68586315	4_67720597	rs13124793	UBA6-AS1	ENSG00000033178.12	UBA6	19418	0.222892	2.77822e-11	-0.142916	0.0209912	0.00023867	1.8132e-13	1.25583e-09	Adipose_Subcutaneous.v8.signif_variant_gene_pairs	P+K-
4_68586335	4_67720617	rs72643632	UBA6-AS1	ENSG00000033178.12	UBA6	19438	0.2358	9.29197e-13	-0.150753	0.0205771	0.00023867	1.8132e-13	1.25583e-09	Adipose_Subcutaneous.v8.signif_variant_gene_pairs	P+K-
4_68586336	4_67720618	rs17635292	UBA6-AS1	ENSG00000033178.12	UBA6	19439	0.224613	9.36318e-12	-0.14617	0.020949	0.00023867	1.8132e-13	1.25583e-09	Adipose_Subcutaneous.v8.signif_variant_gene_pairs	P+K-
4_68605615	4_67739897	rs35845954	GNRHR	ENSG00000033178.12	UBA6	38718	0.240103	8.17032e-12	-0.142925	0.0204227	0.00023867	1.8132e-13	1.25583e-09	Adipose_Subcutaneous.v8.signif_variant_gene_pairs	P+K-
4_68481784	4_67616066	rs72642348	UBA6	ENSG00000109163.6	GNRHR	-138294	0.134251	1.62997e-09	0.450589	0.0733502	0.000230559	4.95726e-12	3.04171e-08	Adipose_Subcutaneous.v8.signif_variant_gene_pairs	P-K+
4_68481813	4_67616095	rs72642349	UBA6	ENSG00000109163.6	GNRHR	-138265	0.14716	1.92734e-11	0.48035	0.0699651	0.000230559	4.95726e-12	3.04171e-08	Adipose_Subcutaneous.v8.signif_variant_gene_pairs	P-K+
4_68482401	4_67616683	rs28526365	UBA6	ENSG00000109163.6	GNRHR	-137677	0.148021	1.36256e-11	0.483708	0.0699055	0.000230559	4.95726e-12	3.04171e-08	Adipose_Subcutaneous.v8.signif_variant_gene_pairs	P-K+
4_68482405	4_67616687	rs28735406	UBA6	ENSG00000109163.6	GNRHR	-137673	0.14716	1.92734e-11	0.48035	0.0699651	0.000230559	4.95726e-12	3.04171e-08	Adipose_Subcutaneous.v8.signif_variant_gene_pairs	P-K+
4_68483472	4_67617754	rs1048447	UBA6	ENSG00000109163.6	GNRHR	-136606	0.146299	1.46883e-11	0.487147	0.0705212	0.000230559	4.95726e-12	3.04171e-08	Adipose_Subcutaneous.v8.signif_variant_gene_pairs	P-K+
4_68483534	4_67617816	rs7678366	UBA6	ENSG00000109163.6	GNRHR	-136544	0.13253	7.66349e-09	0.43637	0.0742859	0.000230559	4.95726e-12	3.04171e-08	Adipose_Subcutaneous.v8.signif_variant_gene_pairs	P-K+
4_68497597	4_67631879	rs77075932	UBA6	ENSG00000109163.6	GNRHR	-122481	0.13253	5.12408e-09	0.440762	0.0741393	0.000230559	4.95726e-12	3.04171e-08	Adipose_Subcutaneous.v8.signif_variant_gene_pairs	P-K+
4_68500171	4_67634453	rs10008910	UBA6	ENSG00000109163.6	GNRHR	-119907	0.14716	1.92734e-11	0.48035	0.0699651	0.000230559	4.95726e-12	3.04171e-08	Adipose_Subcutaneous.v8.signif_variant_gene_pairs	P-K+
4_68534392	4_67668674	rs10010188	UBA6	ENSG00000109163.6	GNRHR	-85686	0.14716	1.92734e-11	0.48035	0.0699651	0.000230559	4.95726e-12	3.04171e-08	Adipose_Subcutaneous.v8.signif_variant_gene_pairs	P-K+
4_68567025	4_67701307	rs28653581	UBA6-AS1	ENSG00000109163.6	GNRHR	-53053	0.14716	1.92734e-11	0.48035	0.0699651	0.000230559	4.95726e-12	3.04171e-08	Adipose_Subcutaneous.v8.signif_variant_gene_pairs	P-K+
4_68586267	4_67720549	rs17635222	UBA6-AS1	ENSG00000109163.6	GNRHR	-33811	0.148021	2.47904e-11	0.477313	0.0699235	0.000230559	4.95726e-12	3.04171e-08	Adipose_Subcutaneous.v8.signif_variant_gene_pairs	P-K+
4_68481784	4_67616066	rs72642348	UBA6	ENSG00000227725.3	GCOM2	-422478	0.134251	8.18781e-15	0.573567	0.0716645	0.000280131	2.28647e-15	2.93051e-11	Adipose_Subcutaneous.v8.signif_variant_gene_pairs	P-K+
4_68481813	4_67616095	rs72642349	UBA6	ENSG00000227725.3	GCOM2	-422449	0.14716	1.9961e-12	0.502501	0.0696734	0.000280131	2.28647e-15	2.93051e-11	Adipose_Subcutaneous.v8.signif_variant_gene_pairs	P-K+
4_68482401	4_67616683	rs28526365	UBA6	ENSG00000227725.3	GCOM2	-421861	0.148021	2.27196e-12	0.501177	0.0696776	0.000280131	2.28647e-15	2.93051e-11	Adipose_Subcutaneous.v8.signif_variant_gene_pairs	P-K+
4_68482405	4_67616687	rs28735406	UBA6	ENSG00000227725.3	GCOM2	-421857	0.14716	1.9961e-12	0.502501	0.0696734	0.000280131	2.28647e-15	2.93051e-11	Adipose_Subcutaneous.v8.signif_variant_gene_pairs	P-K+
4_68483472	4_67617754	rs1048447	UBA6	ENSG00000227725.3	GCOM2	-420790	0.146299	7.10148e-13	0.516534	0.0701243	0.000280131	2.28647e-15	2.93051e-11	Adipose_Subcutaneous.v8.signif_variant_gene_pairs	P-K+
4_68483534	4_67617816	rs7678366	UBA6	ENSG00000227725.3	GCOM2	-420728	0.13253	4.50121e-15	0.584471	0.0722813	0.000280131	2.28647e-15	2.93051e-11	Adipose_Subcutaneous.v8.signif_variant_gene_pairs	P-K+
4_68497597	4_67631879	rs77075932	UBA6	ENSG00000227725.3	GCOM2	-406665	0.13253	2.14931e-14	0.569808	0.0724119	0.000280131	2.28647e-15	2.93051e-11	Adipose_Subcutaneous.v8.signif_variant_gene_pairs	P-K+
4_68500171	4_67634453	rs10008910	UBA6	ENSG00000227725.3	GCOM2	-404091	0.14716	1.9961e-12	0.502501	0.0696734	0.000280131	2.28647e-15	2.93051e-11	Adipose_Subcutaneous.v8.signif_variant_gene_pairs	P-K+
4_68534392	4_67668674	rs10010188	UBA6	ENSG00000227725.3	GCOM2	-369870	0.14716	1.9961e-12	0.502501	0.0696734	0.000280131	2.28647e-15	2.93051e-11	Adipose_Subcutaneous.v8.signif_variant_gene_pairs	P-K+
4_68567025	4_67701307	rs28653581	UBA6-AS1	ENSG00000227725.3	GCOM2	-337237	0.14716	1.9961e-12	0.502501	0.0696734	0.000280131	2.28647e-15	2.93051e-11	Adipose_Subcutaneous.v8.signif_variant_gene_pairs	P-K+
4_68586267	4_67720549	rs17635222	UBA6-AS1	ENSG00000227725.3	GCOM2	-317995	0.148021	7.95879e-13	0.510585	0.0694754	0.000280131	2.28647e-15	2.93051e-11	Adipose_Subcutaneous.v8.signif_variant_gene_pairs	P-K+
4_76955421	4_76034268	rs67413521	CXCL11	ENSG00000156219.16	ART3	23084	0.091222	6.10592e-07	0.316887	0.062729	0.000252567	1.50309e-15	1.83127e-11	Adipose_Subcutaneous.v8.signif_variant_gene_pairs	V+P-
4_78636621	4_77715467	rs13105201	CNOT6L	ENSG00000138767.12	CNOT6L	-104148	0.188468	8.75845e-36	0.366845	0.0271519	0.000229179	8.75845e-36	5.25663e-30	Adipose_Subcutaneous.v8.signif_variant_gene_pairs	P-K+
4_78636654	4_77715500	rs13128914	CNOT6L	ENSG00000138767.12	CNOT6L	-104115	0.189329	1.57126e-35	0.366385	0.0272357	0.000229179	8.75845e-36	5.25663e-30	Adipose_Subcutaneous.v8.signif_variant_gene_pairs	P-K+
4_78637265	4_77716111	rs2866690	CNOT6L	ENSG00000138767.12	CNOT6L	-103504	0.193632	1.37932e-34	0.359771	0.0271853	0.000229179	8.75845e-36	5.25663e-30	Adipose_Subcutaneous.v8.signif_variant_gene_pairs	P-K+
4_78638491	4_77717337	rs3205281	CNOT6L	ENSG00000138767.12	CNOT6L	-102278	0.188468	8.75845e-36	0.366845	0.0271519	0.000229179	8.75845e-36	5.25663e-30	Adipose_Subcutaneous.v8.signif_variant_gene_pairs	P-K+
4_78638730	4_77717576	rs2134048	CNOT6L	ENSG00000138767.12	CNOT6L	-102039	0.188468	8.75845e-36	0.366845	0.0271519	0.000229179	8.75845e-36	5.25663e-30	Adipose_Subcutaneous.v8.signif_variant_gene_pairs	P-K+
4_78783818	4_77862664	rs60135456	MRPL1	ENSG00000138767.12	CNOT6L	43049	0.195353	4.81406e-31	-0.339876	0.0274143	0.000229179	8.75845e-36	5.25663e-30	Adipose_Subcutaneous.v8.signif_variant_gene_pairs	P+K-
4_86915848	4_85994695	rs10003909	ARHGAP24	ENSG00000273389.1	0	-5783	0.241824	7.03411e-40	0.801816	0.0555315	0.000255618	1.83579e-40	1.89158e-34	Adipose_Subcutaneous.v8.signif_variant_gene_pairs	V+K-
4_86915923	4_85994770	rs11547776	ARHGAP24	ENSG00000273389.1	0	-5708	0.208262	1.71643e-34	0.773984	0.0585819	0.000255618	1.83579e-40	1.89158e-34	Adipose_Subcutaneous.v8.signif_variant_gene_pairs	V+K-
4_86922721	4_86001568	rs2869408	ARHGAP24	ENSG00000273389.1	0	1090	0.209122	5.42408e-35	0.778358	0.0584	0.000255618	1.83579e-40	1.89158e-34	Adipose_Subcutaneous.v8.signif_variant_gene_pairs	V+K-
4_86922723	4_86001570	rs2904086	ARHGAP24	ENSG00000273389.1	0	1092	0.209122	5.42408e-35	0.778358	0.0584	0.000255618	1.83579e-40	1.89158e-34	Adipose_Subcutaneous.v8.signif_variant_gene_pairs	V+K-
4_87690998	4_86769845	rs2230600	PTPN13	ENSG00000251411.1	AC093827.3	-144972	0.134251	1.83803e-06	-0.347222	0.0719411	0.000306302	4.21551e-10	1.70296e-06	Adipose_Subcutaneous.v8.signif_variant_gene_pairs	V-P+
4_88226231	4_87305079	rs11735092	HSD17B13	ENSG00000170509.11	HSD17B13	-17827	0.356282	1.27872e-10	0.263967	0.0402066	0.000227625	1.01302e-22	1.73742e-17	Adipose_Subcutaneous.v8.signif_variant_gene_pairs	V-K+
4_88226231	4_87305079	rs11735092	HSD17B13	ENSG00000198189.10	HSD17B11	-86307	0.356282	3.07125e-07	0.141083	0.0271944	0.000275553	3.02886e-23	2.14416e-18	Adipose_Subcutaneous.v8.signif_variant_gene_pairs	V-K+
4_100082154	4_99160997	rs1540053	PCNAP1	ENSG00000197894.10	ADH5	72196	0.245267	0.000247588	0.0821302	0.0222528	0.000249144	5.44326e-11	3.12707e-07	Adipose_Subcutaneous.v8.signif_variant_gene_pairs	P-K+
4_99799922	4_98878771	rs10433890	EIF4E	ENSG00000246090.6	AP002026.1	-210086	0.436317	5.67273e-10	-0.266195	0.0421138	0.000274316	9.46032e-27	1.16142e-21	Adipose_Subcutaneous.v8.signif_variant_gene_pairs	P-K+
4_99800174	4_98879023	rs4699688	EIF4E	ENSG00000246090.6	AP002026.1	-209834	0.463855	4.06216e-10	-0.273267	0.0428566	0.000274316	9.46032e-27	1.16142e-21	Adipose_Subcutaneous.v8.signif_variant_gene_pairs	P-K+
4_100082154	4_99160997	rs1540053	PCNAP1	ENSG00000172955.17	ADH6	-58540	0.245267	0.000114047	-0.216157	0.0555847	0.000257579	5.01612e-14	4.66996e-10	Adipose_Subcutaneous.v8.signif_variant_gene_pairs	P-K+
4_100082154	4_99160997	rs1540053	PCNAP1	ENSG00000196616.13	ADH1B	-160404	0.245267	4.43845e-05	0.0916578	0.0222526	0.000230594	3.0809e-14	4.18821e-10	Adipose_Subcutaneous.v8.signif_variant_gene_pairs	P-K+
4_100815617	4_99894460	rs2298735	LAMTOR3	ENSG00000070190.12	DAPP1	77627	0.376076	6.15776e-06	-0.109975	0.024071	0.000292907	9.37859e-08	0.000274419	Adipose_Subcutaneous.v8.signif_variant_gene_pairs	V+K-
4_100871931	4_99950774	rs3756087	LOC256880	ENSG00000070190.12	DAPP1	133941	0.403614	1.59425e-07	-0.128786	0.0242297	0.000292907	9.37859e-08	0.000274419	Adipose_Subcutaneous.v8.signif_variant_gene_pairs	V+K-
4_101111595	4_100190438	rs3749601	LOC101929353	ENSG00000070190.12	DAPP1	373605	0.358864	0.000197725	-0.0948693	0.0253044	0.000292907	9.37859e-08	0.000274419	Adipose_Subcutaneous.v8.signif_variant_gene_pairs	V+K-
4_100815617	4_99894460	rs2298735	LAMTOR3	ENSG00000164031.16	DNAJB14	-52266	0.376076	2.45204e-13	0.14358	0.019089	0.000281594	2.34954e-15	3.28402e-11	Adipose_Subcutaneous.v8.signif_variant_gene_pairs	V+K-
4_100871931	4_99950774	rs3756087	LOC256880	ENSG00000164031.16	DNAJB14	4048	0.403614	3.93056e-14	0.150071	0.0192795	0.000281594	2.34954e-15	3.28402e-11	Adipose_Subcutaneous.v8.signif_variant_gene_pairs	V+K-
4_101107191	4_100186034	rs1053225	DDIT4L	ENSG00000164031.16	DNAJB14	239308	0.443201	6.56529e-05	0.0795964	0.0197764	0.000281594	2.34954e-15	3.28402e-11	Adipose_Subcutaneous.v8.signif_variant_gene_pairs	P+K-
4_101111595	4_100190438	rs3749601	LOC101929353	ENSG00000164031.16	DNAJB14	243712	0.358864	8.85388e-07	0.102129	0.0205213	0.000281594	2.34954e-15	3.28402e-11	Adipose_Subcutaneous.v8.signif_variant_gene_pairs	V+K-
4_102751276	4_101830119	rs10516486	BANK1	ENSG00000153064.11	BANK1	418833	0.432874	2.87376e-05	-0.0972809	0.0230446	0.000282255	5.29736e-07	0.00130679	Adipose_Subcutaneous.v8.signif_variant_gene_pairs	V+K-
4_106406083	4_105484926	rs17008180	PPA2;ARHGEF38	ENSG00000138777.19	PPA2	10845	0.167814	2.41517e-11	-0.272575	0.0399067	0.000323334	2.96974e-12	1.91684e-08	Adipose_Subcutaneous.v8.signif_variant_gene_pairs	V-K+
4_113196906	4_112275750	rs3202899	TIFA	ENSG00000174749.5	FAM241A	130353	0.459552	1.22238e-16	-0.152355	0.0177755	0.000250127	2.74603e-23	2.05908e-18	Adipose_Subcutaneous.v8.signif_variant_gene_pairs	V-K+
4_113198087	4_112276931	rs6852042	TIFA	ENSG00000174749.5	FAM241A	131534	0.458692	2.07251e-16	-0.151641	0.0178373	0.000250127	2.74603e-23	2.05908e-18	Adipose_Subcutaneous.v8.signif_variant_gene_pairs	V-K+
4_113198130	4_112276974	rs3203648	TIFA	ENSG00000174749.5	FAM241A	131577	0.458692	2.07251e-16	-0.151641	0.0178373	0.000250127	2.74603e-23	2.05908e-18	Adipose_Subcutaneous.v8.signif_variant_gene_pairs	V-K+
4_113198805	4_112277649	rs701758	TIFA	ENSG00000174749.5	FAM241A	132252	0.457831	3.75296e-16	-0.149981	0.0178074	0.000250127	2.74603e-23	2.05908e-18	Adipose_Subcutaneous.v8.signif_variant_gene_pairs	V-K+
4_113199075	4_112277919	rs701759	TIFA	ENSG00000174749.5	FAM241A	132522	0.45525	5.66486e-16	-0.148772	0.01778	0.000250127	2.74603e-23	2.05908e-18	Adipose_Subcutaneous.v8.signif_variant_gene_pairs	V-K+
4_113196906	4_112275750	rs3202899	TIFA	ENSG00000138660.11	AP1AR	44013	0.459552	3.48512e-21	0.299185	0.0302814	0.000205375	8.32201e-23	2.06073e-18	Adipose_Subcutaneous.v8.signif_variant_gene_pairs	V-K+
4_113198087	4_112276931	rs6852042	TIFA	ENSG00000138660.11	AP1AR	45194	0.458692	3.45913e-21	0.299942	0.0303554	0.000205375	8.32201e-23	2.06073e-18	Adipose_Subcutaneous.v8.signif_variant_gene_pairs	V-K+
4_113198130	4_112276974	rs3203648	TIFA	ENSG00000138660.11	AP1AR	45237	0.458692	3.45913e-21	0.299942	0.0303554	0.000205375	8.32201e-23	2.06073e-18	Adipose_Subcutaneous.v8.signif_variant_gene_pairs	V-K+
4_113198805	4_112277649	rs701758	TIFA	ENSG00000138660.11	AP1AR	45912	0.457831	7.82526e-21	0.296607	0.0303177	0.000205375	8.32201e-23	2.06073e-18	Adipose_Subcutaneous.v8.signif_variant_gene_pairs	V-K+
4_113199075	4_112277919	rs701759	TIFA	ENSG00000138660.11	AP1AR	46182	0.45525	1.06355e-20	0.294974	0.030265	0.000205375	8.32201e-23	2.06073e-18	Adipose_Subcutaneous.v8.signif_variant_gene_pairs	V-K+
4_120239244	4_119318089	rs10212775	FABP2	ENSG00000250412.1	KLHL2P1	-16240	0.346816	4.51435e-09	0.319985	0.0536239	0.000301758	7.19393e-12	4.92774e-08	Adipose_Subcutaneous.v8.signif_variant_gene_pairs	P-K+
4_120239944	4_119318789	rs9999724	FABP2	ENSG00000250412.1	KLHL2P1	-15540	0.340792	3.62297e-09	0.321117	0.0534703	0.000301758	7.19393e-12	4.92774e-08	Adipose_Subcutaneous.v8.signif_variant_gene_pairs	P-K+
4_120240131	4_119318976	rs2964	FABP2	ENSG00000250412.1	KLHL2P1	-15353	0.345095	2.20978e-09	0.326129	0.0535437	0.000301758	7.19393e-12	4.92774e-08	Adipose_Subcutaneous.v8.signif_variant_gene_pairs	P-K+
4_120239244	4_119318089	rs10212775	FABP2	ENSG00000249244.1	AC110373.1	-77246	0.346816	4.51721e-12	0.369322	0.0520985	0.000313476	8.87925e-14	1.17384e-09	Adipose_Subcutaneous.v8.signif_variant_gene_pairs	P-K+
4_120239944	4_119318789	rs9999724	FABP2	ENSG00000249244.1	AC110373.1	-76546	0.340792	2.92124e-12	0.371539	0.0519277	0.000313476	8.87925e-14	1.17384e-09	Adipose_Subcutaneous.v8.signif_variant_gene_pairs	P-K+
4_120240131	4_119318976	rs2964	FABP2	ENSG00000249244.1	AC110373.1	-76359	0.345095	2.3201e-12	0.374041	0.052025	0.000313476	8.87925e-14	1.17384e-09	Adipose_Subcutaneous.v8.signif_variant_gene_pairs	P-K+
4_120239244	4_119318089	rs10212775	FABP2	ENSG00000245958.6	AC093752.1	-136702	0.346816	2.88583e-75	-0.792204	0.0362436	0.000307448	5.0926e-91	3.19037e-79	Adipose_Subcutaneous.v8.signif_variant_gene_pairs	P-K+
4_120239944	4_119318789	rs9999724	FABP2	ENSG00000245958.6	AC093752.1	-136002	0.340792	4.76654e-77	-0.796958	0.0358664	0.000307448	5.0926e-91	3.19037e-79	Adipose_Subcutaneous.v8.signif_variant_gene_pairs	P-K+
4_120240131	4_119318976	rs2964	FABP2	ENSG00000245958.6	AC093752.1	-135815	0.345095	9.16304e-75	-0.79018	0.0363206	0.000307448	5.0926e-91	3.19037e-79	Adipose_Subcutaneous.v8.signif_variant_gene_pairs	P-K+
4_125586828	4_124665673	rs35463553	ANKRD50	ENSG00000151458.11	ANKRD50	-47059	0.158348	3.67201e-07	-0.164907	0.0320034	0.000263287	5.95444e-24	7.67246e-19	Adipose_Subcutaneous.v8.signif_variant_gene_pairs	V+K-
4_125592065	4_124670910	rs10018651	ANKRD50	ENSG00000151458.11	ANKRD50	-41822	0.222892	0.000140094	-0.108911	0.0283837	0.000263287	5.95444e-24	7.67246e-19	Adipose_Subcutaneous.v8.signif_variant_gene_pairs	V+K-
4_141789028	4_140867874	rs2291431	RNF150	ENSG00000170153.10	RNF150	-345003	0.223752	6.79337e-14	-0.269097	0.0349194	0.000198791	6.9714e-39	9.76516e-33	Adipose_Subcutaneous.v8.signif_variant_gene_pairs	V-K+
4_144442735	4_143521582	rs11541117	SMARCA5	ENSG00000153147.5	SMARCA5	8119	0.428571	5.03338e-06	0.102893	0.0223071	0.000333321	1.96894e-06	0.00359496	Adipose_Subcutaneous.v8.signif_variant_gene_pairs	P-K+
4_144442735	4_143521582	rs11541117	SMARCA5	ENSG00000236296.7	GUSBP5	-37890	0.428571	9.53173e-06	-0.167717	0.037499	0.000309608	2.23449e-14	2.16025e-10	Adipose_Subcutaneous.v8.signif_variant_gene_pairs	P-K+
4_156268065	4_155346913	rs17377421	MAP9	ENSG00000164114.18	MAP9	-30057	0.203098	5.22033e-06	0.170981	0.0371321	0.000154211	1.46353e-23	1.00178e-18	Adipose_Subcutaneous.v8.signif_variant_gene_pairs	P-K+
4_157683685	4_156762533	rs1425486	PDGFC	ENSG00000145431.10	PDGFC	-208861	0.401033	4.8051e-07	0.155051	0.0304048	0.000243605	4.73985e-08	0.000177992	Adipose_Subcutaneous.v8.signif_variant_gene_pairs	V+K-
4_159636487	4_158715335	rs17843932	PPID	ENSG00000271817.2	RF00012	14644	0.0309811	0.00027898	0.474784	0.12974	0.000286899	3.73899e-44	8.30918e-37	Adipose_Subcutaneous.v8.signif_variant_gene_pairs	V-K+
4_159636487	4_158715335	rs17843932	PPID	ENSG00000171497.4	PPID	-8061	0.0309811	3.33562e-06	-0.336965	0.0716806	0.00028899	1.67863e-28	1.5952e-23	Adipose_Subcutaneous.v8.signif_variant_gene_pairs	V-K+
4_169849389	4_168928238	rs1071738	PALLD	ENSG00000145439.11	CBR4	-82037	0.395009	8.90998e-10	-0.175508	0.0281025	0.000204115	1.32104e-22	9.21928e-18	Adipose_Subcutaneous.v8.signif_variant_gene_pairs	P+K-
4_170911305	4_169990154	rs4692779	MFAP3L	ENSG00000198948.11	MFAP3L	-42877	0.091222	5.10067e-05	-0.229267	0.0561141	0.00029146	5.91669e-08	0.000196634	Adipose_Subcutaneous.v8.signif_variant_gene_pairs	V-K+
4_170911443	4_169990292	rs4692588	MFAP3L	ENSG00000198948.11	MFAP3L	-42739	0.091222	5.10067e-05	-0.229267	0.0561141	0.00029146	5.91669e-08	0.000196634	Adipose_Subcutaneous.v8.signif_variant_gene_pairs	V-K+
4_170911305	4_169990154	rs4692779	MFAP3L	ENSG00000109576.13	AADAT	-101545	0.091222	1.40721e-12	-0.41335	0.0568998	0.000314256	6.94978e-20	2.29749e-15	Adipose_Subcutaneous.v8.signif_variant_gene_pairs	V-K+
4_170911443	4_169990292	rs4692588	MFAP3L	ENSG00000109576.13	AADAT	-101407	0.091222	1.40721e-12	-0.41335	0.0568998	0.000314256	6.94978e-20	2.29749e-15	Adipose_Subcutaneous.v8.signif_variant_gene_pairs	V-K+
4_175237408	4_174316257	rs1553669	CEP44	ENSG00000164118.12	CEP44	30823	0.271084	3.39283e-09	-0.149812	0.0248985	0.000125779	1.3095e-15	1.56882e-11	Adipose_Subcutaneous.v8.signif_variant_gene_pairs	V-K+
4_184600601	4_183679448	rs4241779	TRAPPC11	ENSG00000168538.15	TRAPPC11	20181	0.476764	3.88279e-05	-0.113388	0.0273176	0.000106599	5.00606e-07	0.00235549	Adipose_Subcutaneous.v8.signif_variant_gene_pairs	V-P+
4_186070432	4_185149278	rs2046535	SLC25A4	ENSG00000164323.12	CFAP97	-60226	0.461274	2.30761e-15	0.15195	0.0185814	9.14349e-05	4.76646e-17	9.36226e-13	Adipose_Subcutaneous.v8.signif_variant_gene_pairs	V+P-
4_186287880	4_185366726	rs28428553	LRP2BP	ENSG00000109775.10	UFSP2	-59259	0.240964	4.1351e-15	-0.384638	0.0474995	9.17487e-05	9.05496e-127	6.90675e-116	Adipose_Subcutaneous.v8.signif_variant_gene_pairs	P+K-
4_186294198	4_185373044	rs3797026	LRP2BP	ENSG00000109775.10	UFSP2	-52941	0.210843	3.88368e-13	-0.37436	0.0502185	9.17487e-05	9.05496e-127	6.90675e-116	Adipose_Subcutaneous.v8.signif_variant_gene_pairs	P+K-
4_186299758	4_185378604	rs1048329	LRP2BP	ENSG00000109775.10	UFSP2	-47381	0.212565	3.71109e-12	-0.36081	0.0506845	9.17487e-05	9.05496e-127	6.90675e-116	Adipose_Subcutaneous.v8.signif_variant_gene_pairs	P+K-
4_187078819	4_186157665	rs2276923	FAM149A	ENSG00000109794.13	FAM149A	53246	0.154905	7.20198e-09	-0.265757	0.0451569	7.65966e-05	1.721e-27	1.21221e-22	Adipose_Subcutaneous.v8.signif_variant_gene_pairs	V-K+
5_434722	5_434607	rs34453673	AHRR	ENSG00000248925.1	AC021087.1	163091	0.348537	0.000173086	0.195132	0.0515771	0.000175738	2.00174e-15	3.81487e-11	Adipose_Subcutaneous.v8.signif_variant_gene_pairs	V-P+
5_437542	5_437427	rs56104584	AHRR	ENSG00000248925.1	AC021087.1	165911	0.345955	0.00014062	0.198335	0.0517018	0.000175738	2.00174e-15	3.81487e-11	Adipose_Subcutaneous.v8.signif_variant_gene_pairs	V-P+
5_437586	5_437471	rs55842567	AHRR	ENSG00000248925.1	AC021087.1	165955	0.345095	0.000126175	0.199545	0.0516495	0.000175738	2.00174e-15	3.81487e-11	Adipose_Subcutaneous.v8.signif_variant_gene_pairs	V-P+
5_437667	5_437552	rs56042615	AHRR	ENSG00000248925.1	AC021087.1	166036	0.345095	0.000126175	0.199545	0.0516495	0.000175738	2.00174e-15	3.81487e-11	Adipose_Subcutaneous.v8.signif_variant_gene_pairs	V-P+
5_437862	5_437747	rs34847072	AHRR	ENSG00000248925.1	AC021087.1	166231	0.345955	0.000170123	0.194897	0.0514551	0.000175738	2.00174e-15	3.81487e-11	Adipose_Subcutaneous.v8.signif_variant_gene_pairs	V-P+
5_442438	5_442323	rs1056465	EXOC3-AS1	ENSG00000248925.1	AC021087.1	170807	0.345095	0.000121284	0.200575	0.0517829	0.000175738	2.00174e-15	3.81487e-11	Adipose_Subcutaneous.v8.signif_variant_gene_pairs	V-P+
5_442571	5_442456	rs56146525	EXOC3-AS1	ENSG00000248925.1	AC021087.1	170940	0.345095	0.000121284	0.200575	0.0517829	0.000175738	2.00174e-15	3.81487e-11	Adipose_Subcutaneous.v8.signif_variant_gene_pairs	V-P+
5_443059	5_442944	rs77101200	EXOC3-AS1	ENSG00000248925.1	AC021087.1	171428	0.34456	0.000103488	0.203254	0.0519432	0.000175738	2.00174e-15	3.81487e-11	Adipose_Subcutaneous.v8.signif_variant_gene_pairs	V-P+
5_476353	5_476238	rs2230437	SLC9A3	ENSG00000248925.1	AC021087.1	204722	0.364028	2.57793e-05	0.214362	0.0504775	0.000175738	2.00174e-15	3.81487e-11	Adipose_Subcutaneous.v8.signif_variant_gene_pairs	V-P+
5_434722	5_434607	rs34453673	AHRR	ENSG00000221990.4	EXOC3-AS1	-8550	0.348537	8.91049e-37	0.422055	0.0307211	0.00015873	1.10524e-38	2.98315e-32	Adipose_Subcutaneous.v8.signif_variant_gene_pairs	V-P+
5_435626	5_435511	rs11740891	AHRR	ENSG00000221990.4	EXOC3-AS1	-7646	0.402754	2.59129e-22	0.320337	0.031445	0.00015873	1.10524e-38	2.98315e-32	Adipose_Subcutaneous.v8.signif_variant_gene_pairs	V-P+
5_436981	5_436866	rs35342079	AHRR	ENSG00000221990.4	EXOC3-AS1	-6291	0.365749	3.70286e-36	0.418182	0.0307561	0.00015873	1.10524e-38	2.98315e-32	Adipose_Subcutaneous.v8.signif_variant_gene_pairs	V-P+
5_437542	5_437427	rs56104584	AHRR	ENSG00000221990.4	EXOC3-AS1	-5730	0.345955	3.88772e-38	0.430127	0.0306199	0.00015873	1.10524e-38	2.98315e-32	Adipose_Subcutaneous.v8.signif_variant_gene_pairs	V-P+
5_437586	5_437471	rs55842567	AHRR	ENSG00000221990.4	EXOC3-AS1	-5686	0.345095	6.27251e-38	0.428739	0.0306235	0.00015873	1.10524e-38	2.98315e-32	Adipose_Subcutaneous.v8.signif_variant_gene_pairs	V-P+
5_437667	5_437552	rs56042615	AHRR	ENSG00000221990.4	EXOC3-AS1	-5605	0.345095	6.27251e-38	0.428739	0.0306235	0.00015873	1.10524e-38	2.98315e-32	Adipose_Subcutaneous.v8.signif_variant_gene_pairs	V-P+
5_437862	5_437747	rs34847072	AHRR	ENSG00000221990.4	EXOC3-AS1	-5410	0.345955	9.22144e-38	0.426053	0.0305144	0.00015873	1.10524e-38	2.98315e-32	Adipose_Subcutaneous.v8.signif_variant_gene_pairs	V-P+
5_442438	5_442323	rs1056465	EXOC3-AS1	ENSG00000221990.4	EXOC3-AS1	-834	0.345095	6.46008e-38	0.429813	0.0307066	0.00015873	1.10524e-38	2.98315e-32	Adipose_Subcutaneous.v8.signif_variant_gene_pairs	V-P+
5_442571	5_442456	rs56146525	EXOC3-AS1	ENSG00000221990.4	EXOC3-AS1	-701	0.345095	6.46008e-38	0.429813	0.0307066	0.00015873	1.10524e-38	2.98315e-32	Adipose_Subcutaneous.v8.signif_variant_gene_pairs	V-P+
5_443059	5_442944	rs77101200	EXOC3-AS1	ENSG00000221990.4	EXOC3-AS1	-213	0.34456	5.37508e-38	0.431672	0.0307997	0.00015873	1.10524e-38	2.98315e-32	Adipose_Subcutaneous.v8.signif_variant_gene_pairs	V-P+
5_476353	5_476238	rs2230437	SLC9A3	ENSG00000221990.4	EXOC3-AS1	33081	0.364028	3.99606e-32	0.3899	0.0308079	0.00015873	1.10524e-38	2.98315e-32	Adipose_Subcutaneous.v8.signif_variant_gene_pairs	V-P+
5_483564	5_483449	rs56098739	SLC9A3	ENSG00000221990.4	EXOC3-AS1	40292	0.234079	4.90949e-20	0.351458	0.0367597	0.00015873	1.10524e-38	2.98315e-32	Adipose_Subcutaneous.v8.signif_variant_gene_pairs	P+K-
5_434722	5_434607	rs34453673	AHRR	ENSG00000180104.15	EXOC3	-8554	0.348537	3.64813e-26	-0.321812	0.0287487	0.000142999	5.53436e-28	2.96531e-22	Adipose_Subcutaneous.v8.signif_variant_gene_pairs	V-P+
5_435626	5_435511	rs11740891	AHRR	ENSG00000180104.15	EXOC3	-7650	0.402754	1.99383e-23	-0.292742	0.0279214	0.000142999	5.53436e-28	2.96531e-22	Adipose_Subcutaneous.v8.signif_variant_gene_pairs	V-P+
5_436981	5_436866	rs35342079	AHRR	ENSG00000180104.15	EXOC3	-6295	0.365749	5.18491e-21	-0.288785	0.02937	0.000142999	5.53436e-28	2.96531e-22	Adipose_Subcutaneous.v8.signif_variant_gene_pairs	V-P+
5_437542	5_437427	rs56104584	AHRR	ENSG00000180104.15	EXOC3	-5734	0.345955	5.95753e-27	-0.327296	0.028728	0.000142999	5.53436e-28	2.96531e-22	Adipose_Subcutaneous.v8.signif_variant_gene_pairs	V-P+
5_437586	5_437471	rs55842567	AHRR	ENSG00000180104.15	EXOC3	-5690	0.345095	2.70543e-27	-0.328996	0.0286607	0.000142999	5.53436e-28	2.96531e-22	Adipose_Subcutaneous.v8.signif_variant_gene_pairs	V-P+
5_437667	5_437552	rs56042615	AHRR	ENSG00000180104.15	EXOC3	-5609	0.345095	2.70543e-27	-0.328996	0.0286607	0.000142999	5.53436e-28	2.96531e-22	Adipose_Subcutaneous.v8.signif_variant_gene_pairs	V-P+
5_437862	5_437747	rs34847072	AHRR	ENSG00000180104.15	EXOC3	-5414	0.345955	3.27478e-27	-0.327105	0.0285477	0.000142999	5.53436e-28	2.96531e-22	Adipose_Subcutaneous.v8.signif_variant_gene_pairs	V-P+
5_442438	5_442323	rs1056465	EXOC3-AS1	ENSG00000180104.15	EXOC3	-838	0.345095	2.04014e-27	-0.330569	0.028721	0.000142999	5.53436e-28	2.96531e-22	Adipose_Subcutaneous.v8.signif_variant_gene_pairs	V-P+
5_442571	5_442456	rs56146525	EXOC3-AS1	ENSG00000180104.15	EXOC3	-705	0.345095	2.04014e-27	-0.330569	0.028721	0.000142999	5.53436e-28	2.96531e-22	Adipose_Subcutaneous.v8.signif_variant_gene_pairs	V-P+
5_443059	5_442944	rs77101200	EXOC3-AS1	ENSG00000180104.15	EXOC3	-217	0.34456	2.628e-27	-0.33106	0.0288326	0.000142999	5.53436e-28	2.96531e-22	Adipose_Subcutaneous.v8.signif_variant_gene_pairs	V-P+
5_473368	5_473253	rs34674918	SLC9A3-AS1	ENSG00000180104.15	EXOC3	30092	0.399312	1.17387e-11	0.200112	0.0288241	0.000142999	5.53436e-28	2.96531e-22	Adipose_Subcutaneous.v8.signif_variant_gene_pairs	V+K-
5_476353	5_476238	rs2230437	SLC9A3	ENSG00000180104.15	EXOC3	33077	0.364028	3.09394e-22	-0.292135	0.0287352	0.000142999	5.53436e-28	2.96531e-22	Adipose_Subcutaneous.v8.signif_variant_gene_pairs	V-P+
5_483564	5_483449	rs56098739	SLC9A3	ENSG00000180104.15	EXOC3	40288	0.234079	2.84024e-15	-0.273046	0.033506	0.000142999	5.53436e-28	2.96531e-22	Adipose_Subcutaneous.v8.signif_variant_gene_pairs	P+K-
5_483564	5_483449	rs56098739	SLC9A3	ENSG00000188242.4	AC010442.1	10351	0.234079	1.07636e-05	0.17728	0.0398787	0.000148647	1.46081e-08	7.30037e-05	Adipose_Subcutaneous.v8.signif_variant_gene_pairs	P+K-
5_473368	5_473253	rs34674918	SLC9A3-AS1	ENSG00000225138.7	SLC9A3-AS1	17	0.399312	8.93918e-09	0.298032	0.0509725	0.000166843	1.04378e-109	1.50021e-96	Adipose_Subcutaneous.v8.signif_variant_gene_pairs	V+K-
5_483564	5_483449	rs56098739	SLC9A3	ENSG00000225138.7	SLC9A3-AS1	10213	0.234079	1.1766e-16	-0.49867	0.0581465	0.000166843	1.04378e-109	1.50021e-96	Adipose_Subcutaneous.v8.signif_variant_gene_pairs	P+K-
5_483564	5_483449	rs56098739	SLC9A3	ENSG00000066230.10	SLC9A3	-40883	0.234079	2.34641e-10	-0.327567	0.0506554	0.000167505	2.99409e-54	1.28771e-46	Adipose_Subcutaneous.v8.signif_variant_gene_pairs	P+K-
5_436981	5_436866	rs35342079	AHRR	ENSG00000188818.12	ZDHHC11	-414120	0.365749	2.09437e-06	-0.255993	0.0533407	0.000113329	1.37147e-14	3.59478e-10	Adipose_Subcutaneous.v8.signif_variant_gene_pairs	V-P+
5_1057615	5_1057500	rs2241606	SLC12A7	ENSG00000113504.20	SLC12A7	-54535	0.381239	1.41361e-05	-0.171452	0.0391062	0.000110554	8.28536e-52	1.1874e-44	Adipose_Subcutaneous.v8.signif_variant_gene_pairs	P+K-
5_7900598	5_7900485	rs9282787	MTRR	ENSG00000124275.14	MTRR	48994	0.174699	4.81525e-08	-0.188706	0.0340544	0.00015578	2.27297e-12	2.58609e-08	Adipose_Subcutaneous.v8.signif_variant_gene_pairs	V-K+
5_10239278	5_10239166	rs2252505	FAM173B	ENSG00000150756.13	FAM173B	-5334	0.401033	9.97679e-07	0.125731	0.0253878	0.000109283	1.04082e-09	5.97976e-06	Adipose_Subcutaneous.v8.signif_variant_gene_pairs	P-K+
5_31554593	5_31554486	rs1056491	C5orf22	ENSG00000113360.16	DROSHA	22290	0.285714	5.3118e-07	-0.22568	0.044429	0.000119575	4.53879e-22	2.60565e-17	Adipose_Subcutaneous.v8.signif_variant_gene_pairs	P+K-
5_32400266	5_32400161	rs1051489	ZFR	ENSG00000150712.10	MTMR12	87152	0.339071	4.75326e-05	-0.0962831	0.0234687	0.000129473	5.54556e-11	4.38456e-07	Adipose_Subcutaneous.v8.signif_variant_gene_pairs	V+K-
5_34018684	5_34018579	rs840389	C1QTNF3-AMACR	ENSG00000242110.7	AMACR	10471	0.419105	4.84931e-39	-0.476395	0.0334287	0.000177569	5.81189e-103	1.81792e-92	Adipose_Subcutaneous.v8.signif_variant_gene_pairs	V-P+
5_34908365	5_34908260	rs2069481	RAD1	ENSG00000168724.14	DNAJC21	-21333	0.365749	3.02e-19	-0.211038	0.022601	0.00019084	7.74539e-24	6.12205e-19	Adipose_Subcutaneous.v8.signif_variant_gene_pairs	P+K-
5_34956609	5_34956504	rs17304494	DNAJC21	ENSG00000168724.14	DNAJC21	26911	0.0722892	3.16933e-15	0.336462	0.041364	0.00019084	7.74539e-24	6.12205e-19	Adipose_Subcutaneous.v8.signif_variant_gene_pairs	V-P+
5_36194007	5_36193905	rs3088073	NADK2	ENSG00000145604.15	SKP2	41916	0.48537	1.5426e-05	0.127821	0.0292866	0.000251967	2.96599e-07	0.000929377	Adipose_Subcutaneous.v8.signif_variant_gene_pairs	P+K-
5_36242212	5_36242110	rs67061065	NADK2	ENSG00000145604.15	SKP2	90121	0.373494	0.000200379	-0.111206	0.0296891	0.000251967	2.96599e-07	0.000929377	Adipose_Subcutaneous.v8.signif_variant_gene_pairs	V+P-
5_52248776	5_52952946	rs6894884	ITGA1	ENSG00000164171.10	ITGA2	-36380	0.254733	5.0328e-05	-0.152027	0.0371801	0.000262525	3.52351e-29	1.5156e-23	Adipose_Subcutaneous.v8.signif_variant_gene_pairs	P+K-
5_52248817	5_52952987	rs6869687	ITGA1	ENSG00000164171.10	ITGA2	-36339	0.410499	0.000255851	-0.122347	0.0332265	0.000262525	3.52351e-29	1.5156e-23	Adipose_Subcutaneous.v8.signif_variant_gene_pairs	P+K-
5_52248904	5_52953074	rs6890588	ITGA1	ENSG00000164171.10	ITGA2	-36252	0.410499	0.000255851	-0.122347	0.0332265	0.000262525	3.52351e-29	1.5156e-23	Adipose_Subcutaneous.v8.signif_variant_gene_pairs	P+K-
5_52249002	5_52953172	rs6895250	ITGA1	ENSG00000164171.10	ITGA2	-36154	0.410499	0.000255851	-0.122347	0.0332265	0.000262525	3.52351e-29	1.5156e-23	Adipose_Subcutaneous.v8.signif_variant_gene_pairs	P+K-
5_52249028	5_52953198	rs3088364	ITGA1	ENSG00000164171.10	ITGA2	-36128	0.410499	0.000255851	-0.122347	0.0332265	0.000262525	3.52351e-29	1.5156e-23	Adipose_Subcutaneous.v8.signif_variant_gene_pairs	P+K-
5_52249055	5_52953225	rs3088363	ITGA1	ENSG00000164171.10	ITGA2	-36101	0.410499	0.000255851	-0.122347	0.0332265	0.000262525	3.52351e-29	1.5156e-23	Adipose_Subcutaneous.v8.signif_variant_gene_pairs	P+K-
5_52249226	5_52953396	rs3088365	ITGA1	ENSG00000164171.10	ITGA2	-35930	0.410499	0.000255851	-0.122347	0.0332265	0.000262525	3.52351e-29	1.5156e-23	Adipose_Subcutaneous.v8.signif_variant_gene_pairs	P+K-
5_52249476	5_52953646	rs1047481	ITGA1	ENSG00000164171.10	ITGA2	-35680	0.410499	0.000255851	-0.122347	0.0332265	0.000262525	3.52351e-29	1.5156e-23	Adipose_Subcutaneous.v8.signif_variant_gene_pairs	P+K-
5_52248291	5_52952461	rs1054085	ITGA1	ENSG00000247796.2	AC008966.1	-157381	0.346816	1.27928e-10	0.235223	0.0358288	0.000206993	9.08342e-41	2.03765e-34	Adipose_Subcutaneous.v8.signif_variant_gene_pairs	P+K-
5_52248776	5_52952946	rs6894884	ITGA1	ENSG00000247796.2	AC008966.1	-156896	0.254733	2.73946e-07	0.208758	0.0400662	0.000206993	9.08342e-41	2.03765e-34	Adipose_Subcutaneous.v8.signif_variant_gene_pairs	P+K-
5_52248817	5_52952987	rs6869687	ITGA1	ENSG00000247796.2	AC008966.1	-156855	0.410499	1.01749e-07	0.192444	0.0356315	0.000206993	9.08342e-41	2.03765e-34	Adipose_Subcutaneous.v8.signif_variant_gene_pairs	P+K-
5_52248904	5_52953074	rs6890588	ITGA1	ENSG00000247796.2	AC008966.1	-156768	0.410499	1.01749e-07	0.192444	0.0356315	0.000206993	9.08342e-41	2.03765e-34	Adipose_Subcutaneous.v8.signif_variant_gene_pairs	P+K-
5_52249002	5_52953172	rs6895250	ITGA1	ENSG00000247796.2	AC008966.1	-156670	0.410499	1.01749e-07	0.192444	0.0356315	0.000206993	9.08342e-41	2.03765e-34	Adipose_Subcutaneous.v8.signif_variant_gene_pairs	P+K-
5_52249028	5_52953198	rs3088364	ITGA1	ENSG00000247796.2	AC008966.1	-156644	0.410499	1.01749e-07	0.192444	0.0356315	0.000206993	9.08342e-41	2.03765e-34	Adipose_Subcutaneous.v8.signif_variant_gene_pairs	P+K-
5_52249055	5_52953225	rs3088363	ITGA1	ENSG00000247796.2	AC008966.1	-156617	0.410499	1.01749e-07	0.192444	0.0356315	0.000206993	9.08342e-41	2.03765e-34	Adipose_Subcutaneous.v8.signif_variant_gene_pairs	P+K-
5_52249226	5_52953396	rs3088365	ITGA1	ENSG00000247796.2	AC008966.1	-156446	0.410499	1.01749e-07	0.192444	0.0356315	0.000206993	9.08342e-41	2.03765e-34	Adipose_Subcutaneous.v8.signif_variant_gene_pairs	P+K-
5_52249476	5_52953646	rs1047481	ITGA1	ENSG00000247796.2	AC008966.1	-156196	0.410499	1.01749e-07	0.192444	0.0356315	0.000206993	9.08342e-41	2.03765e-34	Adipose_Subcutaneous.v8.signif_variant_gene_pairs	P+K-
5_63665861	5_64370034	rs10064715	RNF180	ENSG00000164197.11	RNF180	204190	0.308089	2.8467e-07	-0.133755	0.0257081	0.000319788	2.45066e-08	8.48255e-05	Adipose_Subcutaneous.v8.signif_variant_gene_pairs	V-P+
5_63666279	5_64370452	rs9291808	RNF180	ENSG00000164197.11	RNF180	204608	0.466437	1.51106e-05	-0.106198	0.024306	0.000319788	2.45066e-08	8.48255e-05	Adipose_Subcutaneous.v8.signif_variant_gene_pairs	P+K-
5_63666280	5_64370453	rs9291809	RNF180	ENSG00000164197.11	RNF180	204609	0.466437	1.51106e-05	-0.106198	0.024306	0.000319788	2.45066e-08	8.48255e-05	Adipose_Subcutaneous.v8.signif_variant_gene_pairs	P+K-
5_64964978	5_65669151	rs72764486	SGTB	ENSG00000123219.12	CENPK	105980	0.308089	2.8918e-23	0.401046	0.038408	0.000226079	4.41143e-25	3.11443e-20	Adipose_Subcutaneous.v8.signif_variant_gene_pairs	V-K+
5_64965137	5_65669310	rs27138	SGTB	ENSG00000123219.12	CENPK	106139	0.311532	2.15073e-11	-0.269651	0.039374	0.000226079	4.41143e-25	3.11443e-20	Adipose_Subcutaneous.v8.signif_variant_gene_pairs	P+K-
5_65018126	5_65722299	rs2548786	NLN	ENSG00000123219.12	CENPK	159128	0.218589	1.06362e-07	-0.242829	0.0450306	0.000226079	4.41143e-25	3.11443e-20	Adipose_Subcutaneous.v8.signif_variant_gene_pairs	V+K-
5_64964978	5_65669151	rs72764486	SGTB	ENSG00000113593.11	PPWD1	105912	0.308089	2.21035e-05	-0.15807	0.0369127	0.000274112	8.46356e-51	3.47474e-44	Adipose_Subcutaneous.v8.signif_variant_gene_pairs	V-K+
5_64965137	5_65669310	rs27138	SGTB	ENSG00000113593.11	PPWD1	106071	0.311532	1.61153e-17	-0.300629	0.034027	0.000274112	8.46356e-51	3.47474e-44	Adipose_Subcutaneous.v8.signif_variant_gene_pairs	P+K-
5_65018126	5_65722299	rs2548786	NLN	ENSG00000113593.11	PPWD1	159060	0.218589	1.1644e-06	-0.197662	0.0401686	0.000274112	8.46356e-51	3.47474e-44	Adipose_Subcutaneous.v8.signif_variant_gene_pairs	V+K-
5_64964978	5_65669151	rs72764486	SGTB	ENSG00000113595.14	TRIM23	43176	0.308089	2.35731e-08	-0.143184	0.0252414	0.000240499	1.41987e-16	2.18848e-12	Adipose_Subcutaneous.v8.signif_variant_gene_pairs	V-K+
5_64965137	5_65669310	rs27138	SGTB	ENSG00000253251.2	AC008560.1	43301	0.311532	1.07724e-06	0.230394	0.0466692	0.000228238	2.37858e-08	7.32558e-05	Adipose_Subcutaneous.v8.signif_variant_gene_pairs	P+K-
5_64965137	5_65669310	rs27138	SGTB	ENSG00000123213.22	NLN	-52886	0.311532	7.06282e-15	0.207982	0.0259201	0.000265882	1.2105e-28	5.98651e-23	Adipose_Subcutaneous.v8.signif_variant_gene_pairs	P+K-
5_65018126	5_65722299	rs2548786	NLN	ENSG00000123213.22	NLN	103	0.218589	9.01733e-25	0.302429	0.0279084	0.000265882	1.2105e-28	5.98651e-23	Adipose_Subcutaneous.v8.signif_variant_gene_pairs	V+K-
5_64964978	5_65669151	rs72764486	SGTB	ENSG00000197860.9	SGTB	-53884	0.308089	2.62775e-05	-0.118074	0.0278329	0.00022931	9.16325e-09	3.36632e-05	Adipose_Subcutaneous.v8.signif_variant_gene_pairs	V-K+
5_64965137	5_65669310	rs27138	SGTB	ENSG00000197860.9	SGTB	-53725	0.311532	4.72372e-06	0.124813	0.026979	0.00022931	9.16325e-09	3.36632e-05	Adipose_Subcutaneous.v8.signif_variant_gene_pairs	P+K-
5_65018126	5_65722299	rs2548786	NLN	ENSG00000197860.9	SGTB	-736	0.218589	4.21712e-08	0.167469	0.0300886	0.00022931	9.16325e-09	3.36632e-05	Adipose_Subcutaneous.v8.signif_variant_gene_pairs	V+K-
5_70837295	5_71541468	rs6453014	BDP1	ENSG00000131844.15	MCCC2	-45820	0.178141	3.27097e-06	0.11216	0.0238379	0.00026942	2.85556e-07	0.000471227	Adipose_Subcutaneous.v8.signif_variant_gene_pairs	V-P+
5_74400386	5_75104561	rs961098	ANKRD31	ENSG00000189045.13	ANKDD1B	-506898	0.157487	8.57969e-05	-0.226465	0.0571968	0.000196042	1.96295e-07	0.000605989	Adipose_Subcutaneous.v8.signif_variant_gene_pairs	P+K-
5_74506658	5_75210833	rs2219745	ANKRD31	ENSG00000189045.13	ANKDD1B	-400626	0.222892	6.7231e-05	-0.200228	0.0498198	0.000196042	1.96295e-07	0.000605989	Adipose_Subcutaneous.v8.signif_variant_gene_pairs	P+K-
5_76722891	5_77427066	rs460267	PDE8B	ENSG00000164253.13	WDR41	-193545	0.454389	4.32862e-07	-0.176805	0.0345304	0.000153659	1.48896e-19	1.00823e-14	Adipose_Subcutaneous.v8.signif_variant_gene_pairs	P+K-
5_82349377	5_83053558	rs7891	TMEM167A	ENSG00000249664.1	AC027338.1	40449	0.391566	4.47047e-35	0.592335	0.044378	0.000170503	1.0318e-50	1.42495e-43	Adipose_Subcutaneous.v8.signif_variant_gene_pairs	V-K+
5_96109610	5_96773906	rs1057569	CAST	ENSG00000153113.23	CAST	248639	0.283993	0.000197553	-0.131202	0.0349933	0.000248878	5.20978e-57	3.00488e-50	Adipose_Subcutaneous.v8.signif_variant_gene_pairs	P-K+
5_96122210	5_96786506	rs10050860	ERAP1	ENSG00000153113.23	CAST	261239	0.190189	1.86463e-07	-0.206463	0.0390654	0.000248878	5.20978e-57	3.00488e-50	Adipose_Subcutaneous.v8.signif_variant_gene_pairs	P-K+
5_96076487	5_96740783	rs7724759	CAST	ENSG00000248734.2	AC008906.1	-43994	0.298623	5.83795e-06	0.241799	0.0527902	0.000252844	9.50852e-38	3.07001e-32	Adipose_Subcutaneous.v8.signif_variant_gene_pairs	P-K+
5_96086334	5_96750630	rs754615	CAST	ENSG00000248734.2	AC008906.1	-34147	0.385542	9.62219e-06	0.225634	0.0504722	0.000252844	9.50852e-38	3.07001e-32	Adipose_Subcutaneous.v8.signif_variant_gene_pairs	P-K+
5_96109610	5_96773906	rs1057569	CAST	ENSG00000248734.2	AC008906.1	-10871	0.283993	2.29759e-11	0.362077	0.0529498	0.000252844	9.50852e-38	3.07001e-32	Adipose_Subcutaneous.v8.signif_variant_gene_pairs	P-K+
5_96122210	5_96786506	rs10050860	ERAP1	ENSG00000248734.2	AC008906.1	1729	0.190189	5.51012e-24	0.601942	0.0566182	0.000252844	9.50852e-38	3.07001e-32	Adipose_Subcutaneous.v8.signif_variant_gene_pairs	P-K+
5_96076487	5_96740783	rs7724759	CAST	ENSG00000164307.12	ERAP1	-67317	0.298623	2.82497e-10	-0.208284	0.0323616	0.000219733	8.42701e-45	8.62298e-38	Adipose_Subcutaneous.v8.signif_variant_gene_pairs	P-K+
5_96086334	5_96750630	rs754615	CAST	ENSG00000164307.12	ERAP1	-57470	0.385542	1.4462e-13	-0.231475	0.0304653	0.000219733	8.42701e-45	8.62298e-38	Adipose_Subcutaneous.v8.signif_variant_gene_pairs	P-K+
5_96109610	5_96773906	rs1057569	CAST	ENSG00000164307.12	ERAP1	-34194	0.283993	3.16836e-22	-0.320341	0.0315183	0.000219733	8.42701e-45	8.62298e-38	Adipose_Subcutaneous.v8.signif_variant_gene_pairs	P-K+
5_96122210	5_96786506	rs10050860	ERAP1	ENSG00000164307.12	ERAP1	-21594	0.190189	3.04478e-07	-0.197696	0.0380943	0.000219733	8.42701e-45	8.62298e-38	Adipose_Subcutaneous.v8.signif_variant_gene_pairs	P-K+
5_96215680	5_96879976	rs41506651	ERAP2	ENSG00000164307.12	ERAP1	71876	0.104991	4.55396e-07	-0.252094	0.0493314	0.000219733	8.42701e-45	8.62298e-38	Adipose_Subcutaneous.v8.signif_variant_gene_pairs	P-K+
5_96215680	5_96879976	rs41506651	ERAP2	ENSG00000164308.16	ERAP2	4037	0.104991	5.78625e-11	-0.534397	0.0798512	0.000220527	1.00526e-258	1.09861e-233	Adipose_Subcutaneous.v8.signif_variant_gene_pairs	P-K+
5_96215680	5_96879976	rs41506651	ERAP2	ENSG00000113441.15	LNPEP	-55834	0.104991	0.000207578	-0.112364	0.0300713	0.000270065	3.46757e-06	0.00697287	Adipose_Subcutaneous.v8.signif_variant_gene_pairs	P-K+
5_96503523	5_97167819	rs160632	RIOK2	ENSG00000058729.10	RIOK2	-15441	0.434596	2.13237e-08	-0.170829	0.0300182	0.000219648	3.9697e-15	3.99083e-11	Adipose_Subcutaneous.v8.signif_variant_gene_pairs	P+K-
5_98131505	5_98795801	rs13541	RGMB	ENSG00000246763.6	RGMB-AS1	22332	0.292599	0.00013815	0.190528	0.0496088	0.000302493	1.08288e-16	3.6033e-12	Adipose_Subcutaneous.v8.signif_variant_gene_pairs	V+P-
5_102345546	5_103009842	rs2230457	PAM	ENSG00000175749.11	EIF3KP1	-22534	0.253873	3.53305e-37	0.777442	0.0562147	0.000314039	2.02611e-38	1.5526e-32	Adipose_Subcutaneous.v8.signif_variant_gene_pairs	V+K-
5_102365186	5_103029482	rs5855	PAM	ENSG00000175749.11	EIF3KP1	-2894	0.290878	2.31064e-34	-0.707671	0.0536849	0.000314039	2.02611e-38	1.5526e-32	Adipose_Subcutaneous.v8.signif_variant_gene_pairs	V-K+
5_102614327	5_103278626	rs35797	C5orf30	ENSG00000175749.11	EIF3KP1	246250	0.353701	4.57749e-07	0.297179	0.0581657	0.000314039	2.02611e-38	1.5526e-32	Adipose_Subcutaneous.v8.signif_variant_gene_pairs	V+P-
5_102345546	5_103009842	rs2230457	PAM	ENSG00000145723.16	GIN1	-110306	0.253873	3.73231e-05	0.149997	0.0360566	0.000243424	1.27214e-07	0.0003177	Adipose_Subcutaneous.v8.signif_variant_gene_pairs	V+K-
5_102345546	5_103009842	rs2230457	PAM	ENSG00000145725.19	PPIP5K2	-110310	0.253873	9.13177e-21	-0.257186	0.0263383	0.000259608	7.42084e-23	6.11064e-18	Adipose_Subcutaneous.v8.signif_variant_gene_pairs	V+K-
5_102365186	5_103029482	rs5855	PAM	ENSG00000145725.19	PPIP5K2	-90670	0.290878	1.61366e-18	0.229004	0.0250876	0.000259608	7.42084e-23	6.11064e-18	Adipose_Subcutaneous.v8.signif_variant_gene_pairs	V-K+
5_102614327	5_103278626	rs35797	C5orf30	ENSG00000145725.19	PPIP5K2	158474	0.353701	2.04359e-06	-0.122004	0.0253946	0.000259608	7.42084e-23	6.11064e-18	Adipose_Subcutaneous.v8.signif_variant_gene_pairs	V+P-
5_102884933	5_103549232	rs10057908	NUDT12	ENSG00000112874.9	NUDT12	-13561	0.464716	1.62187e-10	0.253938	0.0389073	0.00024227	3.59728e-28	1.31089e-22	Adipose_Subcutaneous.v8.signif_variant_gene_pairs	V+P-
5_109960989	5_110625288	rs61730920	TMEM232	ENSG00000186952.14	TMEM232	-113668	0.13253	3.61534e-07	0.376744	0.0730708	0.000209608	1.84122e-20	9.28785e-16	Adipose_Subcutaneous.v8.signif_variant_gene_pairs	V+K-
5_112180921	5_112845224	rs41116	APC	ENSG00000153037.13	SRP19	-15998	0.454389	3.01351e-07	0.101836	0.0196152	0.000229081	7.57476e-08	0.000320141	Adipose_Subcutaneous.v8.signif_variant_gene_pairs	V+K-
5_112181379	5_112845682	rs448475	APC	ENSG00000153037.13	SRP19	-15540	0.456971	2.70723e-07	0.10209	0.0195851	0.000229081	7.57476e-08	0.000320141	Adipose_Subcutaneous.v8.signif_variant_gene_pairs	V+K-
5_112212151	5_112876454	rs3317	REEP5	ENSG00000153037.13	SRP19	15232	0.484509	2.28022e-06	0.0930523	0.0194614	0.000229081	7.57476e-08	0.000320141	Adipose_Subcutaneous.v8.signif_variant_gene_pairs	V+K-
5_112162854	5_112827157	rs2229992	APC	ENSG00000249947.2	XBP1P1	-57937	0.47074	0.000160586	-0.203054	0.053401	0.000276633	2.52404e-07	0.000988924	Adipose_Subcutaneous.v8.signif_variant_gene_pairs	V+K-
5_112164561	5_112828864	rs351771	APC	ENSG00000249947.2	XBP1P1	-56230	0.402754	5.31429e-05	-0.218201	0.0535345	0.000276633	2.52404e-07	0.000988924	Adipose_Subcutaneous.v8.signif_variant_gene_pairs	V+K-
5_112175770	5_112840073	rs41115	APC	ENSG00000249947.2	XBP1P1	-45021	0.403614	6.40684e-05	-0.215988	0.0535851	0.000276633	2.52404e-07	0.000988924	Adipose_Subcutaneous.v8.signif_variant_gene_pairs	V+K-
5_112176325	5_112840628	rs42427	APC	ENSG00000249947.2	XBP1P1	-44466	0.39759	7.34392e-05	-0.214393	0.0536314	0.000276633	2.52404e-07	0.000988924	Adipose_Subcutaneous.v8.signif_variant_gene_pairs	V+K-
5_112176559	5_112840862	rs866006	APC	ENSG00000249947.2	XBP1P1	-44232	0.401033	9.36767e-05	-0.210096	0.0533548	0.000276633	2.52404e-07	0.000988924	Adipose_Subcutaneous.v8.signif_variant_gene_pairs	V+P-
5_112203564	5_112867867	rs7213	SRP19	ENSG00000249947.2	XBP1P1	-17227	0.394148	1.99383e-05	-0.232024	0.0538843	0.000276633	2.52404e-07	0.000988924	Adipose_Subcutaneous.v8.signif_variant_gene_pairs	V+P-
5_112212151	5_112876454	rs3317	REEP5	ENSG00000249947.2	XBP1P1	-8640	0.484509	0.000236404	-0.190603	0.0514749	0.000276633	2.52404e-07	0.000988924	Adipose_Subcutaneous.v8.signif_variant_gene_pairs	V+K-
5_112212608	5_112876911	rs9011	REEP5	ENSG00000249947.2	XBP1P1	-8183	0.379518	1.44278e-05	-0.235308	0.0537276	0.000276633	2.52404e-07	0.000988924	Adipose_Subcutaneous.v8.signif_variant_gene_pairs	V+P-
5_112213071	5_112877374	rs2545167	REEP5	ENSG00000249947.2	XBP1P1	-7720	0.351119	9.83576e-05	-0.208254	0.0530497	0.000276633	2.52404e-07	0.000988924	Adipose_Subcutaneous.v8.signif_variant_gene_pairs	V+K-
5_112213805	5_112878108	rs2545166	REEP5	ENSG00000249947.2	XBP1P1	-6986	0.351979	6.47048e-05	-0.213189	0.052922	0.000276633	2.52404e-07	0.000988924	Adipose_Subcutaneous.v8.signif_variant_gene_pairs	V+K-
5_112162854	5_112827157	rs2229992	APC	ENSG00000212643.2	ZRSR2P1	-64265	0.47074	1.19413e-09	-0.256516	0.0414014	0.000262789	7.61765e-14	1.25423e-09	Adipose_Subcutaneous.v8.signif_variant_gene_pairs	V+K-
5_112164561	5_112828864	rs351771	APC	ENSG00000212643.2	ZRSR2P1	-62558	0.402754	3.18126e-05	-0.177976	0.042399	0.000262789	7.61765e-14	1.25423e-09	Adipose_Subcutaneous.v8.signif_variant_gene_pairs	V+K-
5_112175770	5_112840073	rs41115	APC	ENSG00000212643.2	ZRSR2P1	-51349	0.403614	2.70306e-05	-0.179641	0.0424115	0.000262789	7.61765e-14	1.25423e-09	Adipose_Subcutaneous.v8.signif_variant_gene_pairs	V+K-
5_112176325	5_112840628	rs42427	APC	ENSG00000212643.2	ZRSR2P1	-50794	0.39759	8.11552e-05	-0.168951	0.0425241	0.000262789	7.61765e-14	1.25423e-09	Adipose_Subcutaneous.v8.signif_variant_gene_pairs	V+K-
5_112176559	5_112840862	rs866006	APC	ENSG00000212643.2	ZRSR2P1	-50560	0.401033	1.43524e-05	-0.184651	0.0421497	0.000262789	7.61765e-14	1.25423e-09	Adipose_Subcutaneous.v8.signif_variant_gene_pairs	V+P-
5_112180921	5_112845224	rs41116	APC	ENSG00000212643.2	ZRSR2P1	-46198	0.454389	4.93796e-08	-0.224985	0.0406358	0.000262789	7.61765e-14	1.25423e-09	Adipose_Subcutaneous.v8.signif_variant_gene_pairs	V+K-
5_112181379	5_112845682	rs448475	APC	ENSG00000212643.2	ZRSR2P1	-45740	0.456971	4.30988e-08	-0.22565	0.0405711	0.000262789	7.61765e-14	1.25423e-09	Adipose_Subcutaneous.v8.signif_variant_gene_pairs	V+K-
5_112181576	5_112845879	rs397768	APC	ENSG00000212643.2	ZRSR2P1	-45543	0.381239	6.58988e-07	-0.211698	0.0420338	0.000262789	7.61765e-14	1.25423e-09	Adipose_Subcutaneous.v8.signif_variant_gene_pairs	V+K-
5_112203564	5_112867867	rs7213	SRP19	ENSG00000212643.2	ZRSR2P1	-23555	0.394148	7.61765e-14	-0.316578	0.041168	0.000262789	7.61765e-14	1.25423e-09	Adipose_Subcutaneous.v8.signif_variant_gene_pairs	V+P-
5_112212151	5_112876454	rs3317	REEP5	ENSG00000212643.2	ZRSR2P1	-14968	0.484509	5.50073e-10	-0.251905	0.0398207	0.000262789	7.61765e-14	1.25423e-09	Adipose_Subcutaneous.v8.signif_variant_gene_pairs	V+K-
5_112212608	5_112876911	rs9011	REEP5	ENSG00000212643.2	ZRSR2P1	-14511	0.379518	6.23395e-11	-0.277949	0.0416058	0.000262789	7.61765e-14	1.25423e-09	Adipose_Subcutaneous.v8.signif_variant_gene_pairs	V+P-
5_112213071	5_112877374	rs2545167	REEP5	ENSG00000212643.2	ZRSR2P1	-14048	0.351119	2.01132e-10	-0.266332	0.0410263	0.000262789	7.61765e-14	1.25423e-09	Adipose_Subcutaneous.v8.signif_variant_gene_pairs	V+K-
5_112213805	5_112878108	rs2545166	REEP5	ENSG00000212643.2	ZRSR2P1	-13314	0.351979	2.15686e-10	-0.265466	0.0409648	0.000262789	7.61765e-14	1.25423e-09	Adipose_Subcutaneous.v8.signif_variant_gene_pairs	V+K-
5_112162854	5_112827157	rs2229992	APC	ENSG00000270067.1	0	-66176	0.47074	2.95711e-05	-0.202493	0.0480441	0.000244684	1.20507e-09	7.62531e-06	Adipose_Subcutaneous.v8.signif_variant_gene_pairs	V+K-
5_112164561	5_112828864	rs351771	APC	ENSG00000270067.1	0	-64469	0.402754	8.90439e-05	-0.19104	0.0483618	0.000244684	1.20507e-09	7.62531e-06	Adipose_Subcutaneous.v8.signif_variant_gene_pairs	V+K-
5_112175770	5_112840073	rs41115	APC	ENSG00000270067.1	0	-53260	0.403614	7.77186e-05	-0.192724	0.0483784	0.000244684	1.20507e-09	7.62531e-06	Adipose_Subcutaneous.v8.signif_variant_gene_pairs	V+K-
5_112176325	5_112840628	rs42427	APC	ENSG00000270067.1	0	-52705	0.39759	8.67005e-05	-0.19158	0.0484178	0.000244684	1.20507e-09	7.62531e-06	Adipose_Subcutaneous.v8.signif_variant_gene_pairs	V+K-
5_112176559	5_112840862	rs866006	APC	ENSG00000270067.1	0	-52471	0.401033	6.49533e-05	-0.193802	0.0481207	0.000244684	1.20507e-09	7.62531e-06	Adipose_Subcutaneous.v8.signif_variant_gene_pairs	V+P-
5_112181576	5_112845879	rs397768	APC	ENSG00000270067.1	0	-47454	0.381239	3.81249e-05	-0.200352	0.0482191	0.000244684	1.20507e-09	7.62531e-06	Adipose_Subcutaneous.v8.signif_variant_gene_pairs	V+K-
5_112203564	5_112867867	rs7213	SRP19	ENSG00000270067.1	0	-25466	0.394148	3.65713e-09	-0.287267	0.0478468	0.000244684	1.20507e-09	7.62531e-06	Adipose_Subcutaneous.v8.signif_variant_gene_pairs	V+P-
5_112212151	5_112876454	rs3317	REEP5	ENSG00000270067.1	0	-16879	0.484509	7.73016e-06	-0.208604	0.0461625	0.000244684	1.20507e-09	7.62531e-06	Adipose_Subcutaneous.v8.signif_variant_gene_pairs	V+K-
5_112212608	5_112876911	rs9011	REEP5	ENSG00000270067.1	0	-16422	0.379518	1.20531e-07	-0.257994	0.0480548	0.000244684	1.20507e-09	7.62531e-06	Adipose_Subcutaneous.v8.signif_variant_gene_pairs	V+P-
5_112213071	5_112877374	rs2545167	REEP5	ENSG00000270067.1	0	-15959	0.351119	4.8546e-07	-0.241643	0.0474042	0.000244684	1.20507e-09	7.62531e-06	Adipose_Subcutaneous.v8.signif_variant_gene_pairs	V+K-
5_112213805	5_112878108	rs2545166	REEP5	ENSG00000270067.1	0	-15225	0.351979	6.49253e-07	-0.238628	0.0473528	0.000244684	1.20507e-09	7.62531e-06	Adipose_Subcutaneous.v8.signif_variant_gene_pairs	V+K-
5_112162854	5_112827157	rs2229992	APC	ENSG00000279522.1	0	-67776	0.47074	7.11013e-29	-0.51471	0.0433586	0.000227774	5.2111e-36	3.11869e-29	Adipose_Subcutaneous.v8.signif_variant_gene_pairs	V+K-
5_112164561	5_112828864	rs351771	APC	ENSG00000279522.1	0	-66069	0.402754	3.86197e-24	-0.474778	0.0444881	0.000227774	5.2111e-36	3.11869e-29	Adipose_Subcutaneous.v8.signif_variant_gene_pairs	V+K-
5_112175770	5_112840073	rs41115	APC	ENSG00000279522.1	0	-54860	0.403614	1.93049e-24	-0.477917	0.0444548	0.000227774	5.2111e-36	3.11869e-29	Adipose_Subcutaneous.v8.signif_variant_gene_pairs	V+K-
5_112176325	5_112840628	rs42427	APC	ENSG00000279522.1	0	-54305	0.39759	3.18241e-23	-0.466507	0.0447244	0.000227774	5.2111e-36	3.11869e-29	Adipose_Subcutaneous.v8.signif_variant_gene_pairs	V+K-
5_112176559	5_112840862	rs866006	APC	ENSG00000279522.1	0	-54071	0.401033	5.04011e-24	-0.47159	0.0443151	0.000227774	5.2111e-36	3.11869e-29	Adipose_Subcutaneous.v8.signif_variant_gene_pairs	V+P-
5_112180921	5_112845224	rs41116	APC	ENSG00000279522.1	0	-49709	0.454389	2.75778e-21	-0.433119	0.0437138	0.000227774	5.2111e-36	3.11869e-29	Adipose_Subcutaneous.v8.signif_variant_gene_pairs	V+K-
5_112181379	5_112845682	rs448475	APC	ENSG00000279522.1	0	-49251	0.456971	1.34311e-21	-0.435664	0.0435947	0.000227774	5.2111e-36	3.11869e-29	Adipose_Subcutaneous.v8.signif_variant_gene_pairs	V+K-
5_112181576	5_112845879	rs397768	APC	ENSG00000279522.1	0	-49054	0.381239	1.70855e-25	-0.486751	0.0441587	0.000227774	5.2111e-36	3.11869e-29	Adipose_Subcutaneous.v8.signif_variant_gene_pairs	V+K-
5_112203564	5_112867867	rs7213	SRP19	ENSG00000279522.1	0	-27066	0.394148	5.2111e-36	-0.576947	0.0425394	0.000227774	5.2111e-36	3.11869e-29	Adipose_Subcutaneous.v8.signif_variant_gene_pairs	V+P-
5_112212151	5_112876454	rs3317	REEP5	ENSG00000279522.1	0	-18479	0.484509	1.11454e-24	-0.460143	0.042556	0.000227774	5.2111e-36	3.11869e-29	Adipose_Subcutaneous.v8.signif_variant_gene_pairs	V+K-
5_112212608	5_112876911	rs9011	REEP5	ENSG00000279522.1	0	-18022	0.379518	8.57243e-34	-0.559348	0.0428649	0.000227774	5.2111e-36	3.11869e-29	Adipose_Subcutaneous.v8.signif_variant_gene_pairs	V+P-
5_112213071	5_112877374	rs2545167	REEP5	ENSG00000279522.1	0	-17559	0.351119	1.35022e-34	-0.55621	0.0420218	0.000227774	5.2111e-36	3.11869e-29	Adipose_Subcutaneous.v8.signif_variant_gene_pairs	V+K-
5_112213805	5_112878108	rs2545166	REEP5	ENSG00000279522.1	0	-16825	0.351979	3.55536e-33	-0.544829	0.0422211	0.000227774	5.2111e-36	3.11869e-29	Adipose_Subcutaneous.v8.signif_variant_gene_pairs	V+K-
5_112162854	5_112827157	rs2229992	APC	ENSG00000129625.12	REEP5	-95382	0.47074	1.64339e-08	-0.152237	0.0265315	0.000226967	4.80275e-14	8.70433e-10	Adipose_Subcutaneous.v8.signif_variant_gene_pairs	V+K-
5_112164561	5_112828864	rs351771	APC	ENSG00000129625.12	REEP5	-93675	0.402754	8.27793e-09	-0.155994	0.0266176	0.000226967	4.80275e-14	8.70433e-10	Adipose_Subcutaneous.v8.signif_variant_gene_pairs	V+K-
5_112175770	5_112840073	rs41115	APC	ENSG00000129625.12	REEP5	-82466	0.403614	6.01756e-09	-0.157491	0.0266173	0.000226967	4.80275e-14	8.70433e-10	Adipose_Subcutaneous.v8.signif_variant_gene_pairs	V+K-
5_112176325	5_112840628	rs42427	APC	ENSG00000129625.12	REEP5	-81911	0.39759	4.37944e-09	-0.158973	0.0266174	0.000226967	4.80275e-14	8.70433e-10	Adipose_Subcutaneous.v8.signif_variant_gene_pairs	V+K-
5_112176559	5_112840862	rs866006	APC	ENSG00000129625.12	REEP5	-81677	0.401033	8.67166e-09	-0.155102	0.0265028	0.000226967	4.80275e-14	8.70433e-10	Adipose_Subcutaneous.v8.signif_variant_gene_pairs	V+P-
5_112180921	5_112845224	rs41116	APC	ENSG00000129625.12	REEP5	-77315	0.454389	3.77782e-09	-0.154663	0.0257847	0.000226967	4.80275e-14	8.70433e-10	Adipose_Subcutaneous.v8.signif_variant_gene_pairs	V+K-
5_112181379	5_112845682	rs448475	APC	ENSG00000129625.12	REEP5	-76857	0.456971	1.1534e-09	-0.159335	0.025692	0.000226967	4.80275e-14	8.70433e-10	Adipose_Subcutaneous.v8.signif_variant_gene_pairs	V+K-
5_112181576	5_112845879	rs397768	APC	ENSG00000129625.12	REEP5	-76660	0.381239	2.96557e-08	-0.150032	0.0266455	0.000226967	4.80275e-14	8.70433e-10	Adipose_Subcutaneous.v8.signif_variant_gene_pairs	V+K-
5_112203564	5_112867867	rs7213	SRP19	ENSG00000129625.12	REEP5	-54672	0.394148	5.7951e-07	-0.13697	0.0270576	0.000226967	4.80275e-14	8.70433e-10	Adipose_Subcutaneous.v8.signif_variant_gene_pairs	V+P-
5_112212151	5_112876454	rs3317	REEP5	ENSG00000129625.12	REEP5	-46085	0.484509	7.52703e-10	-0.159391	0.0254066	0.000226967	4.80275e-14	8.70433e-10	Adipose_Subcutaneous.v8.signif_variant_gene_pairs	V+K-
5_112212608	5_112876911	rs9011	REEP5	ENSG00000129625.12	REEP5	-45628	0.379518	3.96952e-07	-0.138587	0.026976	0.000226967	4.80275e-14	8.70433e-10	Adipose_Subcutaneous.v8.signif_variant_gene_pairs	V+P-
5_112213071	5_112877374	rs2545167	REEP5	ENSG00000129625.12	REEP5	-45165	0.351119	1.52902e-07	-0.141028	0.0264928	0.000226967	4.80275e-14	8.70433e-10	Adipose_Subcutaneous.v8.signif_variant_gene_pairs	V+K-
5_112213805	5_112878108	rs2545166	REEP5	ENSG00000129625.12	REEP5	-44431	0.351979	2.75911e-07	-0.137928	0.0264791	0.000226967	4.80275e-14	8.70433e-10	Adipose_Subcutaneous.v8.signif_variant_gene_pairs	V+K-
5_112349379	5_113013682	rs4705749	DCP2	ENSG00000172795.15	DCP2	36980	0.458692	1.13586e-35	0.306385	0.0227207	0.000237421	3.02298e-40	6.99052e-33	Adipose_Subcutaneous.v8.signif_variant_gene_pairs	V+K-
5_112350707	5_113015010	rs13186334	DCP2	ENSG00000172795.15	DCP2	38308	0.448365	7.44877e-37	0.314261	0.0228453	0.000237421	3.02298e-40	6.99052e-33	Adipose_Subcutaneous.v8.signif_variant_gene_pairs	V+K-
5_112355668	5_113019971	rs4778	DCP2	ENSG00000172795.15	DCP2	43269	0.445783	3.36798e-36	0.31431	0.0231005	0.000237421	3.02298e-40	6.99052e-33	Adipose_Subcutaneous.v8.signif_variant_gene_pairs	V+K-
5_122951675	5_123615981	rs11952411	CSNK1G3	ENSG00000250539.1	KRT8P33	213637	0.0722892	5.00725e-05	0.313862	0.0767358	0.00023968	2.72759e-06	0.00647488	Adipose_Subcutaneous.v8.signif_variant_gene_pairs	V-K+
5_127873605	5_128537912	rs7732639	FBN2	ENSG00000245937.7	LINC01184	454740	0.372633	0.000109473	0.160801	0.0412416	0.000317759	1.91713e-53	5.10936e-45	Adipose_Subcutaneous.v8.signif_variant_gene_pairs	P-K+
5_127873605	5_128537912	rs7732639	FBN2	ENSG00000138829.11	FBN2	-121273	0.372633	1.59712e-13	0.441267	0.0581864	0.000292365	1.61608e-72	4.07831e-63	Adipose_Subcutaneous.v8.signif_variant_gene_pairs	P-K+
5_131818554	5_132482862	rs6873269	IRF1	ENSG00000233006.6	MIR3936HG	113214	0.356282	1.23626e-05	-0.17909	0.0405689	0.000323092	1.36456e-34	2.18548e-29	Adipose_Subcutaneous.v8.signif_variant_gene_pairs	P+K-
5_131819126	5_132483434	rs839	IRF1	ENSG00000233006.6	MIR3936HG	113786	0.357143	1.17826e-05	-0.179626	0.0405911	0.000323092	1.36456e-34	2.18548e-29	Adipose_Subcutaneous.v8.signif_variant_gene_pairs	V-P+
5_131822055	5_132486363	rs9282762	IRF1	ENSG00000233006.6	MIR3936HG	116715	0.358003	1.02153e-05	-0.180464	0.0404886	0.000323092	1.36456e-34	2.18548e-29	Adipose_Subcutaneous.v8.signif_variant_gene_pairs	V-P+
5_131826310	5_132490618	rs960757	IRF1	ENSG00000233006.6	MIR3936HG	120970	0.342513	2.27563e-06	-0.196837	0.0411637	0.000323092	1.36456e-34	2.18548e-29	Adipose_Subcutaneous.v8.signif_variant_gene_pairs	V-P+
5_131818554	5_132482862	rs6873269	IRF1	ENSG00000197536.11	C5orf56	72226	0.356282	4.43972e-21	-0.24695	0.0250679	0.000300043	4.43972e-21	1.01502e-16	Adipose_Subcutaneous.v8.signif_variant_gene_pairs	P+K-
5_131819126	5_132483434	rs839	IRF1	ENSG00000197536.11	C5orf56	72798	0.357143	6.36239e-21	-0.246198	0.0251014	0.000300043	4.43972e-21	1.01502e-16	Adipose_Subcutaneous.v8.signif_variant_gene_pairs	V-P+
5_131822055	5_132486363	rs9282762	IRF1	ENSG00000197536.11	C5orf56	75727	0.358003	1.11766e-20	-0.244211	0.025072	0.000300043	4.43972e-21	1.01502e-16	Adipose_Subcutaneous.v8.signif_variant_gene_pairs	V-P+
5_131826310	5_132490618	rs960757	IRF1	ENSG00000197536.11	C5orf56	79982	0.342513	1.63415e-19	-0.241881	0.0256951	0.000300043	4.43972e-21	1.01502e-16	Adipose_Subcutaneous.v8.signif_variant_gene_pairs	V-P+
5_131818554	5_132482862	rs6873269	IRF1	ENSG00000113522.13	RAD50	-73157	0.356282	0.000205246	0.0944734	0.0252637	0.000252134	3.39423e-08	9.73953e-05	Adipose_Subcutaneous.v8.signif_variant_gene_pairs	P+K-
5_131819126	5_132483434	rs839	IRF1	ENSG00000113522.13	RAD50	-72585	0.357143	0.000191104	0.0949864	0.0252765	0.000252134	3.39423e-08	9.73953e-05	Adipose_Subcutaneous.v8.signif_variant_gene_pairs	V-P+
5_131822055	5_132486363	rs9282762	IRF1	ENSG00000113522.13	RAD50	-69656	0.358003	0.000226032	0.0937062	0.0252271	0.000252134	3.39423e-08	9.73953e-05	Adipose_Subcutaneous.v8.signif_variant_gene_pairs	V-P+
5_131826310	5_132490618	rs960757	IRF1	ENSG00000113522.13	RAD50	-65401	0.342513	6.3276e-05	0.103505	0.0256597	0.000252134	3.39423e-08	9.73953e-05	Adipose_Subcutaneous.v8.signif_variant_gene_pairs	V-P+
5_132030414	5_132694722	rs11242126	KIF3A	ENSG00000131437.15	KIF3A	-42916	0.177281	4.11178e-17	-0.256212	0.0294033	0.000209792	8.98269e-26	1.17304e-20	Adipose_Subcutaneous.v8.signif_variant_gene_pairs	V+K-
5_132030667	5_132694975	rs17690965	KIF3A	ENSG00000131437.15	KIF3A	-42663	0.347676	5.47708e-15	0.193881	0.0240576	0.000209792	8.98269e-26	1.17304e-20	Adipose_Subcutaneous.v8.signif_variant_gene_pairs	V-P+
5_132083458	5_132747766	rs803056	CCNI2	ENSG00000131437.15	KIF3A	10128	0.185886	9.12732e-22	-0.368853	0.0367412	0.000209792	8.98269e-26	1.17304e-20	Adipose_Subcutaneous.v8.signif_variant_gene_pairs	V+P-
5_132086817	5_132751125	rs708461	39692	ENSG00000131437.15	KIF3A	13487	0.181583	1.13092e-18	-0.340443	0.0371142	0.000209792	8.98269e-26	1.17304e-20	Adipose_Subcutaneous.v8.signif_variant_gene_pairs	V+P-
5_132093037	5_132757345	rs256871	39692	ENSG00000131437.15	KIF3A	19707	0.14716	4.36157e-19	-0.313303	0.0337179	0.000209792	8.98269e-26	1.17304e-20	Adipose_Subcutaneous.v8.signif_variant_gene_pairs	V+P-
5_132093649	5_132757957	rs30534	39692	ENSG00000131437.15	KIF3A	20319	0.211704	5.69911e-19	-0.316054	0.0341363	0.000209792	8.98269e-26	1.17304e-20	Adipose_Subcutaneous.v8.signif_variant_gene_pairs	V+P-
5_132093994	5_132758302	rs42403	39692	ENSG00000131437.15	KIF3A	20664	0.160929	4.97457e-18	-0.290854	0.0323689	0.000209792	8.98269e-26	1.17304e-20	Adipose_Subcutaneous.v8.signif_variant_gene_pairs	V+P-
5_132099999	5_132764307	rs30507	39692	ENSG00000131437.15	KIF3A	26669	0.211704	5.69911e-19	-0.316054	0.0341363	0.000209792	8.98269e-26	1.17304e-20	Adipose_Subcutaneous.v8.signif_variant_gene_pairs	V+P-
5_132113511	5_132777819	rs30515	39692	ENSG00000131437.15	KIF3A	40181	0.20568	1.92832e-17	-0.30333	0.0344229	0.000209792	8.98269e-26	1.17304e-20	Adipose_Subcutaneous.v8.signif_variant_gene_pairs	V+K-
5_132214330	5_132878638	rs42395	AFF4	ENSG00000164404.8	GDF9	12079	0.489673	5.6495e-11	0.280512	0.0418912	0.000223966	5.63195e-14	6.75242e-10	Adipose_Subcutaneous.v8.signif_variant_gene_pairs	P-K+
5_133451557	5_134115866	rs56319840	TCF7	ENSG00000113558.18	SKP1	-61172	0.0619621	2.68156e-14	0.296405	0.037817	0.000208362	3.98545e-23	1.79226e-18	Adipose_Subcutaneous.v8.signif_variant_gene_pairs	V+P-
5_133451558	5_134115867	rs55780420	TCF7	ENSG00000113558.18	SKP1	-61171	0.0619621	2.68156e-14	0.296405	0.037817	0.000208362	3.98545e-23	1.79226e-18	Adipose_Subcutaneous.v8.signif_variant_gene_pairs	V+P-
5_133482926	5_134147235	rs17167302	TCF7	ENSG00000113558.18	SKP1	-29803	0.0611015	3.69439e-17	0.318419	0.0364839	0.000208362	3.98545e-23	1.79226e-18	Adipose_Subcutaneous.v8.signif_variant_gene_pairs	V+P-
5_133451557	5_134115866	rs56319840	TCF7	ENSG00000237190.3	CDKN2AIPNL	-296032	0.0619621	0.000173135	-0.229109	0.060559	0.000173801	9.24703e-15	1.00068e-10	Adipose_Subcutaneous.v8.signif_variant_gene_pairs	V+P-
5_133451558	5_134115867	rs55780420	TCF7	ENSG00000237190.3	CDKN2AIPNL	-296031	0.0619621	0.000173135	-0.229109	0.060559	0.000173801	9.24703e-15	1.00068e-10	Adipose_Subcutaneous.v8.signif_variant_gene_pairs	V+P-
5_133482926	5_134147235	rs17167302	TCF7	ENSG00000237190.3	CDKN2AIPNL	-264663	0.0611015	7.81416e-05	-0.235296	0.0590848	0.000173801	9.24703e-15	1.00068e-10	Adipose_Subcutaneous.v8.signif_variant_gene_pairs	V+P-
5_133887780	5_134552090	rs12163993	JADE2	ENSG00000164615.4	CAMLG	-186411	0.135972	8.49945e-27	0.326277	0.0287365	0.000181757	5.79467e-41	6.67069e-35	Adipose_Subcutaneous.v8.signif_variant_gene_pairs	V-P+
5_135516188	5_136180500	rs3206633	SMAD5	ENSG00000113658.16	SMAD5	47655	0.315835	3.92565e-13	0.158864	0.0213153	0.000166697	4.36079e-14	3.99357e-10	Adipose_Subcutaneous.v8.signif_variant_gene_pairs	P+K-
5_135516919	5_136181231	rs6871224	SMAD5	ENSG00000113658.16	SMAD5	48386	0.314114	6.16212e-13	0.157575	0.0213317	0.000166697	4.36079e-14	3.99357e-10	Adipose_Subcutaneous.v8.signif_variant_gene_pairs	P+K-
5_135518242	5_136182554	rs7031	SMAD5	ENSG00000113658.16	SMAD5	49709	0.315835	3.92565e-13	0.158864	0.0213153	0.000166697	4.36079e-14	3.99357e-10	Adipose_Subcutaneous.v8.signif_variant_gene_pairs	P+K-
5_135527905	5_136192217	rs2287963	LOC389332	ENSG00000113658.16	SMAD5	59372	0.314114	6.16212e-13	0.157575	0.0213317	0.000166697	4.36079e-14	3.99357e-10	Adipose_Subcutaneous.v8.signif_variant_gene_pairs	P+K-
5_135528316	5_136192628	rs6868337	LOC389332	ENSG00000113658.16	SMAD5	59783	0.314114	6.16212e-13	0.157575	0.0213317	0.000166697	4.36079e-14	3.99357e-10	Adipose_Subcutaneous.v8.signif_variant_gene_pairs	P+K-
5_137275115	5_137939426	rs3777118	FAM13B	ENSG00000132563.15	REEP2	-499591	0.240964	0.000394801	-0.185438	0.0519846	0.000424827	6.64747e-30	3.9619e-24	Adipose_Subcutaneous.v8.signif_variant_gene_pairs	V+P-
5_140227876	5_140848291	rs251352	PCDHA9	ENSG00000213523.10	SRA1	290039	0.442341	7.69271e-05	-0.0973031	0.0244101	0.000376885	7.34743e-18	1.38936e-13	Adipose_Subcutaneous.v8.signif_variant_gene_pairs	V+K-
5_140227876	5_140848291	rs251352	PCDHA9	ENSG00000113141.17	IK	201233	0.442341	9.696e-07	0.121425	0.0244895	0.000335482	5.19352e-24	3.66541e-19	Adipose_Subcutaneous.v8.signif_variant_gene_pairs	V+K-
5_140227876	5_140848291	rs251352	PCDHA9	ENSG00000120314.18	WDR55	183615	0.442341	4.05044e-10	0.122223	0.0191669	0.000382455	8.11707e-19	2.75033e-14	Adipose_Subcutaneous.v8.signif_variant_gene_pairs	V+K-
5_140227876	5_140848291	rs251352	PCDHA9	ENSG00000146007.10	ZMAT2	147957	0.442341	0.000296316	0.0739437	0.0202941	0.000365149	7.23361e-11	3.09229e-07	Adipose_Subcutaneous.v8.signif_variant_gene_pairs	V+K-
5_140227876	5_140848291	rs251352	PCDHA9	ENSG00000255408.3	PCDHA3	47199	0.442341	3.46541e-05	0.203334	0.0486729	0.000308675	1.62415e-08	4.55586e-05	Adipose_Subcutaneous.v8.signif_variant_gene_pairs	V+K-
5_140227876	5_140848291	rs251352	PCDHA9	ENSG00000204965.8	PCDHA5	26097	0.442341	0.000160819	0.189678	0.0498883	0.000340492	1.5164e-06	0.00270138	Adipose_Subcutaneous.v8.signif_variant_gene_pairs	V+K-
5_140227876	5_140848291	rs251352	PCDHA9	ENSG00000204963.5	PCDHA7	14043	0.442341	1.78946e-08	0.25945	0.045338	0.000326358	1.33986e-14	1.29028e-10	Adipose_Subcutaneous.v8.signif_variant_gene_pairs	V+K-
5_140227876	5_140848291	rs251352	PCDHA9	ENSG00000248383.4	PCDHAC1	-78078	0.442341	3.6454e-07	0.221843	0.0430408	0.000273066	2.86917e-08	8.14877e-05	Adipose_Subcutaneous.v8.signif_variant_gene_pairs	V+K-
5_140563173	5_141183598	rs28664170	PCDHB16	ENSG00000113211.5	PCDHB6	33576	0.186747	4.10836e-06	-0.272427	0.0585066	0.000235864	1.25412e-06	0.00255949	Adipose_Subcutaneous.v8.signif_variant_gene_pairs	P-K+
5_140620228	5_141240660	rs111514971	PCDHB19P	ENSG00000113211.5	PCDHB6	90638	0.168675	4.19649e-05	-0.253917	0.0614469	0.000235864	1.25412e-06	0.00255949	Adipose_Subcutaneous.v8.signif_variant_gene_pairs	P-K+
5_140227876	5_140848291	rs251352	PCDHA9	ENSG00000120322.3	PCDHB8	-329499	0.442341	6.92505e-08	-0.240459	0.0439314	0.000281034	1.02369e-52	2.75797e-45	Adipose_Subcutaneous.v8.signif_variant_gene_pairs	V+K-
5_140563173	5_141183598	rs28664170	PCDHB16	ENSG00000120322.3	PCDHB8	5808	0.186747	9.11217e-07	-0.292351	0.058813	0.000281034	1.02369e-52	2.75797e-45	Adipose_Subcutaneous.v8.signif_variant_gene_pairs	P-K+
5_140620228	5_141240660	rs111514971	PCDHB19P	ENSG00000120322.3	PCDHB8	62870	0.168675	9.71864e-08	-0.331293	0.0612413	0.000281034	1.02369e-52	2.75797e-45	Adipose_Subcutaneous.v8.signif_variant_gene_pairs	P-K+
5_140563173	5_141183598	rs28664170	PCDHB16	ENSG00000197479.6	PCDHB11	-15984	0.186747	1.35378e-18	0.541825	0.0592141	0.000238133	9.56903e-20	2.34089e-15	Adipose_Subcutaneous.v8.signif_variant_gene_pairs	P-K+
5_140620228	5_141240660	rs111514971	PCDHB19P	ENSG00000197479.6	PCDHB11	41078	0.168675	5.02251e-15	0.507757	0.0629114	0.000238133	9.56903e-20	2.34089e-15	Adipose_Subcutaneous.v8.signif_variant_gene_pairs	P-K+
5_140563173	5_141183598	rs28664170	PCDHB16	ENSG00000120328.6	PCDHB12	-25099	0.186747	6.1322e-05	0.204993	0.0507237	0.000249491	6.40846e-20	1.20114e-15	Adipose_Subcutaneous.v8.signif_variant_gene_pairs	P-K+
5_140620228	5_141240660	rs111514971	PCDHB19P	ENSG00000120328.6	PCDHB12	31963	0.168675	6.66392e-05	0.213326	0.0530502	0.000249491	6.40846e-20	1.20114e-15	Adipose_Subcutaneous.v8.signif_variant_gene_pairs	P-K+
5_140563173	5_141183598	rs28664170	PCDHB16	ENSG00000146001.5	PCDHB18P	-50735	0.186747	7.19219e-07	-0.28881	0.0575461	0.000267911	2.27543e-09	7.39841e-06	Adipose_Subcutaneous.v8.signif_variant_gene_pairs	P-K+
5_140620228	5_141240660	rs111514971	PCDHB19P	ENSG00000146001.5	PCDHB18P	6327	0.168675	2.29585e-07	-0.314929	0.0600465	0.000267911	2.27543e-09	7.39841e-06	Adipose_Subcutaneous.v8.signif_variant_gene_pairs	P-K+
5_140563173	5_141183598	rs28664170	PCDHB16	ENSG00000113248.5	PCDHB15	-61783	0.186747	2.41506e-09	0.314083	0.0516956	0.000223853	8.66153e-32	2.31385e-26	Adipose_Subcutaneous.v8.signif_variant_gene_pairs	P-K+
5_140620228	5_141240660	rs111514971	PCDHB19P	ENSG00000113248.5	PCDHB15	-4721	0.168675	9.67697e-09	0.316148	0.0542015	0.000223853	8.66153e-32	2.31385e-26	Adipose_Subcutaneous.v8.signif_variant_gene_pairs	P-K+
5_143538589	5_144159025	rs17101607	YIPF5	ENSG00000145817.16	YIPF5	-11689	0.170396	0.000164768	0.136007	0.0358301	0.000317428	3.9746e-11	2.06531e-07	Adipose_Subcutaneous.v8.signif_variant_gene_pairs	P+K-
5_147822135	5_148442572	rs1128450	FBXO38	ENSG00000145868.16	FBXO38	58637	0.355422	2.8475e-06	-0.142947	0.0301924	0.000158547	2.04927e-08	6.76145e-05	Adipose_Subcutaneous.v8.signif_variant_gene_pairs	P+K-
5_148364355	5_148984792	rs2217638	SH3TC2	ENSG00000169247.11	SH3TC2	-78371	0.228916	1.47204e-13	-0.269248	0.0354487	0.000163747	2.37315e-17	2.76265e-13	Adipose_Subcutaneous.v8.signif_variant_gene_pairs	V-K+
5_148364701	5_148985138	rs4560536	SH3TC2	ENSG00000169247.11	SH3TC2	-78025	0.446644	4.15464e-05	-0.129024	0.0312053	0.000163747	2.37315e-17	2.76265e-13	Adipose_Subcutaneous.v8.signif_variant_gene_pairs	V-K+
5_148366571	5_148987008	rs4235739	SH3TC2	ENSG00000169247.11	SH3TC2	-76155	0.401033	3.08222e-05	-0.131816	0.0313471	0.000163747	2.37315e-17	2.76265e-13	Adipose_Subcutaneous.v8.signif_variant_gene_pairs	V-K+
5_148367324	5_148987761	rs10040798	SH3TC2	ENSG00000169247.11	SH3TC2	-75402	0.234079	9.36389e-13	-0.258415	0.0352782	0.000163747	2.37315e-17	2.76265e-13	Adipose_Subcutaneous.v8.signif_variant_gene_pairs	V-K+
5_148367643	5_148988080	rs4705303	SH3TC2	ENSG00000169247.11	SH3TC2	-75083	0.481928	2.05298e-05	-0.133045	0.030946	0.000163747	2.37315e-17	2.76265e-13	Adipose_Subcutaneous.v8.signif_variant_gene_pairs	V-K+
5_148368451	5_148988888	rs4562031	SH3TC2	ENSG00000169247.11	SH3TC2	-74275	0.233219	2.04163e-13	-0.265171	0.0351304	0.000163747	2.37315e-17	2.76265e-13	Adipose_Subcutaneous.v8.signif_variant_gene_pairs	V-K+
5_148369712	5_148990149	rs17109198	SH3TC2	ENSG00000169247.11	SH3TC2	-73014	0.231497	8.42562e-14	0.270056	0.035184	0.000163747	2.37315e-17	2.76265e-13	Adipose_Subcutaneous.v8.signif_variant_gene_pairs	V+K-
5_148376026	5_148996463	rs56309414	SH3TC2	ENSG00000169247.11	SH3TC2	-66700	0.230637	1.71775e-13	0.268437	0.0354459	0.000163747	2.37315e-17	2.76265e-13	Adipose_Subcutaneous.v8.signif_variant_gene_pairs	V+K-
5_148378475	5_148998912	rs17109208	SH3TC2	ENSG00000169247.11	SH3TC2	-64251	0.231497	1.04862e-13	0.269714	0.0352835	0.000163747	2.37315e-17	2.76265e-13	Adipose_Subcutaneous.v8.signif_variant_gene_pairs	V+K-
5_148407893	5_149028330	rs6875902	SH3TC2	ENSG00000169247.11	SH3TC2	-34833	0.226334	5.21827e-13	0.265966	0.0358863	0.000163747	2.37315e-17	2.76265e-13	Adipose_Subcutaneous.v8.signif_variant_gene_pairs	P+K-
5_148733364	5_149353801	rs168463	GRPEL2-AS1	ENSG00000145882.10	PCYOX1L	-4206	0.489673	2.62402e-09	0.158765	0.0261931	0.000166713	4.37424e-27	6.10527e-22	Adipose_Subcutaneous.v8.signif_variant_gene_pairs	P-K+
5_149366929	5_149987366	rs10476926	SLC26A2	ENSG00000113716.12	HMGXB3	-13802	0.151463	3.61769e-08	0.224574	0.0401444	0.000141064	1.36971e-17	1.63184e-13	Adipose_Subcutaneous.v8.signif_variant_gene_pairs	V+K-
5_150868490	5_151488929	rs2278373	SLC36A1	ENSG00000123643.12	SLC36A1	51883	0.118761	8.84064e-09	-0.275319	0.0470721	0.000188088	1.35176e-58	1.60369e-51	Adipose_Subcutaneous.v8.signif_variant_gene_pairs	V+P-
5_150868745	5_151489184	rs2278372	SLC36A1	ENSG00000123643.12	SLC36A1	52138	0.118761	1.91994e-08	-0.269187	0.0471443	0.000188088	1.35176e-58	1.60369e-51	Adipose_Subcutaneous.v8.signif_variant_gene_pairs	V+P-
5_151041150	5_151661589	rs3549	SPARC	ENSG00000260581.1	AC011374.1	9314	0.475904	1.4329e-10	-0.305916	0.0467272	0.000190126	2.31762e-62	1.08526e-53	Adipose_Subcutaneous.v8.signif_variant_gene_pairs	P-K+
5_151041932	5_151662371	rs3210714	SPARC	ENSG00000260581.1	AC011374.1	10096	0.475904	1.21542e-10	-0.307474	0.046775	0.000190126	2.31762e-62	1.08526e-53	Adipose_Subcutaneous.v8.signif_variant_gene_pairs	P-K+
5_151041150	5_151661589	rs3549	SPARC	ENSG00000113140.10	SPARC	-23641	0.475904	3.68424e-13	-0.149347	0.0200134	0.000183862	1.06902e-13	7.3338e-10	Adipose_Subcutaneous.v8.signif_variant_gene_pairs	P-K+
5_151041932	5_151662371	rs3210714	SPARC	ENSG00000113140.10	SPARC	-22859	0.475904	2.77411e-13	-0.150293	0.0200292	0.000183862	1.06902e-13	7.3338e-10	Adipose_Subcutaneous.v8.signif_variant_gene_pairs	P-K+
5_156589585	5_157162574	rs31208	FAM71B	ENSG00000113249.12	HAVCR1	103455	0.148881	1.89363e-12	-0.41311	0.0572164	0.000285525	3.06659e-28	2.43108e-22	Adipose_Subcutaneous.v8.signif_variant_gene_pairs	V-K+
5_156590355	5_157163344	rs31220	FAM71B	ENSG00000113249.12	HAVCR1	104225	0.166093	4.28369e-15	-0.432512	0.0534436	0.000285525	3.06659e-28	2.43108e-22	Adipose_Subcutaneous.v8.signif_variant_gene_pairs	V-K+
5_157158393	5_157731385	rs35260937	THG1L	ENSG00000135074.15	ADAM19	155610	0.182444	3.28094e-07	0.160036	0.030925	0.00024583	2.9836e-50	1.15236e-42	Adipose_Subcutaneous.v8.signif_variant_gene_pairs	V+K-
5_159776637	5_160349630	rs10053189	C1QTNF2	ENSG00000145861.7	C1QTNF2	-21011	0.445783	1.04786e-08	-0.10816	0.0185885	0.000155876	2.32649e-10	1.31193e-06	Adipose_Subcutaneous.v8.signif_variant_gene_pairs	V+K-
5_167943827	5_168516822	rs653568	RARS	ENSG00000113643.8	RARS	30377	0.361446	9.16021e-05	-0.104742	0.0265623	0.000131026	8.69988e-07	0.00334731	Adipose_Subcutaneous.v8.signif_variant_gene_pairs	V-K+
5_167943827	5_168516822	rs653568	RARS	ENSG00000188573.7	FBLL1	-12294	0.361446	7.36942e-22	0.553513	0.0549968	0.000130284	5.63298e-76	1.34775e-66	Adipose_Subcutaneous.v8.signif_variant_gene_pairs	V-K+
5_169021610	5_169594606	rs4493692	SPDL1	ENSG00000040275.16	SPDL1	10972	0.317556	4.94995e-22	-0.39949	0.0395093	0.000118861	4.93805e-37	2.03436e-31	Adipose_Subcutaneous.v8.signif_variant_gene_pairs	V-P+
5_169028481	5_169601477	rs3797713	SPDL1	ENSG00000040275.16	SPDL1	17843	0.30895	5.15285e-20	-0.383332	0.0401182	0.000118861	4.93805e-37	2.03436e-31	Adipose_Subcutaneous.v8.signif_variant_gene_pairs	V-P+
5_171760569	5_172333565	rs12033	SH3PXD2B	ENSG00000168246.5	UBTD2	49494	0.348537	7.90302e-06	0.127405	0.0282243	0.000115764	3.88541e-13	3.32388e-09	Adipose_Subcutaneous.v8.signif_variant_gene_pairs	V+K-
5_171762100	5_172335096	rs889023	SH3PXD2B	ENSG00000168246.5	UBTD2	51025	0.344234	9.38527e-08	0.149925	0.0276807	0.000115764	3.88541e-13	3.32388e-09	Adipose_Subcutaneous.v8.signif_variant_gene_pairs	V+K-
5_171764120	5_172337116	rs869367	SH3PXD2B	ENSG00000168246.5	UBTD2	53045	0.391566	8.37458e-05	0.106474	0.0268512	0.000115764	3.88541e-13	3.32388e-09	Adipose_Subcutaneous.v8.signif_variant_gene_pairs	V+K-
5_171760569	5_172333565	rs12033	SH3PXD2B	ENSG00000174705.12	SH3PXD2B	-120958	0.348537	2.06429e-05	0.113462	0.0263988	0.000127053	1.02422e-23	3.40976e-19	Adipose_Subcutaneous.v8.signif_variant_gene_pairs	V+K-
5_171762100	5_172335096	rs889023	SH3PXD2B	ENSG00000174705.12	SH3PXD2B	-119427	0.344234	6.01152e-07	0.131097	0.025935	0.000127053	1.02422e-23	3.40976e-19	Adipose_Subcutaneous.v8.signif_variant_gene_pairs	V+K-
5_171762575	5_172335571	rs2339428	SH3PXD2B	ENSG00000174705.12	SH3PXD2B	-118952	0.469019	1.06328e-08	0.139355	0.0239604	0.000127053	1.02422e-23	3.40976e-19	Adipose_Subcutaneous.v8.signif_variant_gene_pairs	V+K-
5_171762777	5_172335773	rs889024	SH3PXD2B	ENSG00000174705.12	SH3PXD2B	-118750	0.458692	2.87562e-08	0.135388	0.0240207	0.000127053	1.02422e-23	3.40976e-19	Adipose_Subcutaneous.v8.signif_variant_gene_pairs	V+K-
5_171763862	5_172336858	rs869366	SH3PXD2B	ENSG00000174705.12	SH3PXD2B	-117665	0.47074	1.90944e-08	0.137073	0.0240021	0.000127053	1.02422e-23	3.40976e-19	Adipose_Subcutaneous.v8.signif_variant_gene_pairs	V+K-
5_171764120	5_172337116	rs869367	SH3PXD2B	ENSG00000174705.12	SH3PXD2B	-117407	0.391566	8.59965e-06	0.11222	0.0249635	0.000127053	1.02422e-23	3.40976e-19	Adipose_Subcutaneous.v8.signif_variant_gene_pairs	V+K-
5_171764158	5_172337154	rs4424012	SH3PXD2B	ENSG00000174705.12	SH3PXD2B	-117369	0.351119	3.50236e-05	0.108686	0.0260324	0.000127053	1.02422e-23	3.40976e-19	Adipose_Subcutaneous.v8.signif_variant_gene_pairs	V+K-
5_171764174	5_172337170	rs10050631	SH3PXD2B	ENSG00000174705.12	SH3PXD2B	-117353	0.408778	2.62966e-07	0.128071	0.0245425	0.000127053	1.02422e-23	3.40976e-19	Adipose_Subcutaneous.v8.signif_variant_gene_pairs	V+K-
5_171764665	5_172337661	rs11134742	SH3PXD2B	ENSG00000174705.12	SH3PXD2B	-116862	0.484509	5.08347e-08	0.132421	0.0239406	0.000127053	1.02422e-23	3.40976e-19	Adipose_Subcutaneous.v8.signif_variant_gene_pairs	V+K-
5_175543246	5_176116243	rs200090363	FAM153B;LOC100507387	ENSG00000182230.11	FAM153B	55554	0.355422	8.70986e-17	-0.407661	0.0473164	0.000128679	1.44026e-29	1.31273e-24	Adipose_Subcutaneous.v8.signif_variant_gene_pairs	V-K+
5_175773287	5_176346284	rs409744	KIAA1191	ENSG00000182230.11	FAM153B	285595	0.255594	5.34846e-05	-0.212297	0.0521057	0.000128679	1.44026e-29	1.31273e-24	Adipose_Subcutaneous.v8.signif_variant_gene_pairs	P-K+
5_175792605	5_176365602	rs2303667	ARL10	ENSG00000182230.11	FAM153B	304913	0.425129	9.62737e-09	-0.263033	0.0450882	0.000128679	1.44026e-29	1.31273e-24	Adipose_Subcutaneous.v8.signif_variant_gene_pairs	V-K+
5_175773287	5_176346284	rs409744	KIAA1191	ENSG00000175414.6	ARL10	-19184	0.255594	0.00013453	-0.0987893	0.0256775	0.000149119	9.83699e-07	0.00275929	Adipose_Subcutaneous.v8.signif_variant_gene_pairs	P-K+
5_175792605	5_176365602	rs2303667	ARL10	ENSG00000175414.6	ARL10	134	0.425129	1.52768e-06	-0.108951	0.0223954	0.000149119	9.83699e-07	0.00275929	Adipose_Subcutaneous.v8.signif_variant_gene_pairs	V-K+
5_176378574	5_176951573	rs365132	UIMC1	ENSG00000087206.16	UIMC1	-71029	0.459552	3.90208e-07	0.100611	0.0195711	0.000191615	1.84256e-08	6.55843e-05	Adipose_Subcutaneous.v8.signif_variant_gene_pairs	P-K+
5_176378574	5_176951573	rs365132	UIMC1	ENSG00000160867.14	FGFR4	-135313	0.459552	1.74915e-07	0.236782	0.0446979	0.00020968	7.59974e-10	3.42691e-06	Adipose_Subcutaneous.v8.signif_variant_gene_pairs	P-K+
5_175773287	5_176346284	rs409744	KIAA1191	ENSG00000169228.13	RAB24	-957460	0.255594	7.2669e-06	-0.140152	0.0309216	0.000155507	2.87472e-26	1.55899e-21	Adipose_Subcutaneous.v8.signif_variant_gene_pairs	P-K+
5_176730678	5_177303677	rs9313754	RAB24	ENSG00000169228.13	RAB24	-67	0.149742	1.25039e-22	0.357572	0.0348095	0.000155507	2.87472e-26	1.55899e-21	Adipose_Subcutaneous.v8.signif_variant_gene_pairs	P+K-
5_177059130	5_177632129	rs6886539	LOC202181	ENSG00000184840.11	TMED9	39971	0.44062	3.10431e-18	0.1899	0.0209938	0.000132958	1.50372e-33	8.08315e-28	Adipose_Subcutaneous.v8.signif_variant_gene_pairs	P+K-
5_177059130	5_177632129	rs6886539	LOC202181	ENSG00000027847.13	B4GALT7	32029	0.44062	6.44743e-06	-0.0938539	0.0205878	0.000140152	7.5878e-14	7.52848e-10	Adipose_Subcutaneous.v8.signif_variant_gene_pairs	P+K-
5_177059130	5_177632129	rs6886539	LOC202181	ENSG00000246596.6	AC139795.1	-40080	0.44062	6.26743e-18	-0.355965	0.0397454	0.000159351	1.17537e-31	2.20603e-26	Adipose_Subcutaneous.v8.signif_variant_gene_pairs	P+K-
5_178340055	5_178913054	rs7724141	ZFP2	ENSG00000198939.7	ZFP2	17160	0.160069	3.17175e-07	-0.22538	0.043496	0.000106233	2.58139e-08	0.000148025	Adipose_Subcutaneous.v8.signif_variant_gene_pairs	P+K-
5_178391860	5_178964859	rs6867221	ZNF454	ENSG00000178187.7	ZNF454	23668	0.291738	5.53011e-10	0.255766	0.0404367	9.3081e-05	1.74921e-13	1.95012e-09	Adipose_Subcutaneous.v8.signif_variant_gene_pairs	P+K-
5_178391902	5_178964901	rs12719860	ZNF454	ENSG00000178187.7	ZNF454	23710	0.317556	1.94243e-09	-0.240429	0.0393307	9.3081e-05	1.74921e-13	1.95012e-09	Adipose_Subcutaneous.v8.signif_variant_gene_pairs	P-K+
5_179528067	5_180101067	rs2278661	RASGEF1C	ENSG00000278965.1	AC122713.2	19376	0.460413	6.29511e-07	0.242425	0.048047	0.000108272	2.052e-25	4.00573e-20	Adipose_Subcutaneous.v8.signif_variant_gene_pairs	V-K+
5_180278393	5_180851393	rs705441	ZFP62	ENSG00000278970.1	HEIH	20029	0.271084	7.94822e-05	0.140339	0.0352772	0.000146215	3.41174e-54	1.28817e-46	Adipose_Subcutaneous.v8.signif_variant_gene_pairs	P+K-
5_180278393	5_180851393	rs705441	ZFP62	ENSG00000245060.6	LINC00847	19787	0.271084	4.2129e-07	-0.160971	0.031405	0.000127114	5.38707e-13	5.95815e-09	Adipose_Subcutaneous.v8.signif_variant_gene_pairs	P+K-
5_180276402	5_180849402	rs168726	ZFP62	ENSG00000196670.13	ZFP62	-11883	0.216007	1.52982e-12	-0.209265	0.028856	0.000143914	5.49916e-24	2.64946e-19	Adipose_Subcutaneous.v8.signif_variant_gene_pairs	P+K-
5_180278393	5_180851393	rs705441	ZFP62	ENSG00000196670.13	ZFP62	-9892	0.271084	2.72675e-11	-0.184301	0.0270581	0.000143914	5.49916e-24	2.64946e-19	Adipose_Subcutaneous.v8.signif_variant_gene_pairs	P+K-
5_180287567	5_180860567	rs2127379	ZFP62	ENSG00000196670.13	ZFP62	-718	0.435456	1.22975e-23	-0.252674	0.023973	0.000143914	5.49916e-24	2.64946e-19	Adipose_Subcutaneous.v8.signif_variant_gene_pairs	V+K-
5_180622615	5_181195615	rs254460	TRIM7	ENSG00000250900.6	AC008443.6	-2604	0.179002	1.29103e-07	0.340634	0.0636028	0.000173707	5.32437e-09	2.01537e-05	Adipose_Subcutaneous.v8.signif_variant_gene_pairs	P+K-
5_180627250	5_181200250	rs445864	TRIM7	ENSG00000250900.6	AC008443.6	2031	0.200516	5.32437e-09	0.3582	0.0603199	0.000173707	5.32437e-09	2.01537e-05	Adipose_Subcutaneous.v8.signif_variant_gene_pairs	V+K-
5_180622615	5_181195615	rs254460	TRIM7	ENSG00000146054.17	TRIM7	-9678	0.179002	2.51095e-14	0.376001	0.0479157	0.000203633	1.08659e-35	4.22446e-30	Adipose_Subcutaneous.v8.signif_variant_gene_pairs	P+K-
5_180627250	5_181200250	rs445864	TRIM7	ENSG00000146054.17	TRIM7	-5043	0.200516	3.44901e-35	0.557032	0.0416518	0.000203633	1.08659e-35	4.22446e-30	Adipose_Subcutaneous.v8.signif_variant_gene_pairs	V+K-
5_180622615	5_181195615	rs254460	TRIM7	ENSG00000248514.1	AC008443.4	-10505	0.179002	8.48911e-09	0.411668	0.0702975	0.000188203	4.31448e-25	1.36897e-20	Adipose_Subcutaneous.v8.signif_variant_gene_pairs	P+K-
5_180627250	5_181200250	rs445864	TRIM7	ENSG00000248514.1	AC008443.4	-5870	0.200516	1.95627e-14	0.515693	0.0654252	0.000188203	4.31448e-25	1.36897e-20	Adipose_Subcutaneous.v8.signif_variant_gene_pairs	V+K-
6_3270510	6_3270276	rs1127477	SLC22A23	ENSG00000180822.11	PSMG4	38873	0.124785	1.90325e-17	0.455672	0.0517013	0.000120038	5.69929e-34	4.99416e-29	Adipose_Subcutaneous.v8.signif_variant_gene_pairs	P-K+
6_3270557	6_3270323	rs1127475	SLC22A23	ENSG00000180822.11	PSMG4	38920	0.0714286	4.87423e-06	-0.313798	0.0679287	0.000120038	5.69929e-34	4.99416e-29	Adipose_Subcutaneous.v8.signif_variant_gene_pairs	P+K-
6_3270578	6_3270344	rs1127473	SLC22A23	ENSG00000180822.11	PSMG4	38941	0.0714286	4.87423e-06	-0.313798	0.0679287	0.000120038	5.69929e-34	4.99416e-29	Adipose_Subcutaneous.v8.signif_variant_gene_pairs	P+K-
6_3270840	6_3270606	rs3813480	SLC22A23	ENSG00000180822.11	PSMG4	39203	0.0714286	4.87423e-06	-0.313798	0.0679287	0.000120038	5.69929e-34	4.99416e-29	Adipose_Subcutaneous.v8.signif_variant_gene_pairs	P+K-
6_3270937	6_3270703	rs1127466	SLC22A23	ENSG00000180822.11	PSMG4	39300	0.070568	4.48719e-06	-0.316338	0.0682148	0.000120038	5.69929e-34	4.99416e-29	Adipose_Subcutaneous.v8.signif_variant_gene_pairs	P+K-
6_3271298	6_3271064	rs45629235	SLC22A23	ENSG00000180822.11	PSMG4	39661	0.070568	4.48719e-06	-0.316338	0.0682148	0.000120038	5.69929e-34	4.99416e-29	Adipose_Subcutaneous.v8.signif_variant_gene_pairs	P+K-
6_3271509	6_3271275	rs9501970	SLC22A23	ENSG00000180822.11	PSMG4	39872	0.0714286	4.99971e-06	-0.313316	0.0679051	0.000120038	5.69929e-34	4.99416e-29	Adipose_Subcutaneous.v8.signif_variant_gene_pairs	P+K-
6_3271703	6_3271469	rs9503514	SLC22A23	ENSG00000180822.11	PSMG4	40066	0.0714286	4.99971e-06	-0.313316	0.0679051	0.000120038	5.69929e-34	4.99416e-29	Adipose_Subcutaneous.v8.signif_variant_gene_pairs	P+K-
6_3272018	6_3271784	rs9503515	SLC22A23	ENSG00000180822.11	PSMG4	40381	0.0714286	4.99971e-06	-0.313316	0.0679051	0.000120038	5.69929e-34	4.99416e-29	Adipose_Subcutaneous.v8.signif_variant_gene_pairs	P+K-
6_3272065	6_3271831	rs9503516	SLC22A23	ENSG00000180822.11	PSMG4	40428	0.0714286	4.99971e-06	-0.313316	0.0679051	0.000120038	5.69929e-34	4.99416e-29	Adipose_Subcutaneous.v8.signif_variant_gene_pairs	V+K-
6_3272109	6_3271875	rs9503517	SLC22A23	ENSG00000180822.11	PSMG4	40472	0.0714286	4.99971e-06	-0.313316	0.0679051	0.000120038	5.69929e-34	4.99416e-29	Adipose_Subcutaneous.v8.signif_variant_gene_pairs	V+K-
6_3272565	6_3272331	rs9501971	SLC22A23	ENSG00000180822.11	PSMG4	40928	0.0714286	4.99971e-06	-0.313316	0.0679051	0.000120038	5.69929e-34	4.99416e-29	Adipose_Subcutaneous.v8.signif_variant_gene_pairs	P+K-
6_3272567	6_3272333	rs9501972	SLC22A23	ENSG00000180822.11	PSMG4	40930	0.0714286	4.99971e-06	-0.313316	0.0679051	0.000120038	5.69929e-34	4.99416e-29	Adipose_Subcutaneous.v8.signif_variant_gene_pairs	P+K-
6_3272573	6_3272339	rs9501973	SLC22A23	ENSG00000180822.11	PSMG4	40936	0.0714286	4.99971e-06	-0.313316	0.0679051	0.000120038	5.69929e-34	4.99416e-29	Adipose_Subcutaneous.v8.signif_variant_gene_pairs	P+K-
6_3272775	6_3272541	rs9501974	SLC22A23	ENSG00000180822.11	PSMG4	41138	0.0697074	1.16161e-05	-0.303959	0.068638	0.000120038	5.69929e-34	4.99416e-29	Adipose_Subcutaneous.v8.signif_variant_gene_pairs	P+K-
6_3272807	6_3272573	rs9501975	SLC22A23	ENSG00000180822.11	PSMG4	41170	0.0688468	1.03873e-05	-0.307241	0.0689897	0.000120038	5.69929e-34	4.99416e-29	Adipose_Subcutaneous.v8.signif_variant_gene_pairs	P+K-
6_3273457	6_3273223	rs9503518	SLC22A23	ENSG00000180822.11	PSMG4	41820	0.0714286	4.99971e-06	-0.313316	0.0679051	0.000120038	5.69929e-34	4.99416e-29	Adipose_Subcutaneous.v8.signif_variant_gene_pairs	P+K-
6_10763312	6_10763079	rs526495	MAK	ENSG00000153157.12	SYCP2L	-123752	0.211704	1.31605e-05	-0.251191	0.0570836	0.000124749	1.39349e-16	1.78782e-12	Adipose_Subcutaneous.v8.signif_variant_gene_pairs	V+P-
6_10764727	6_10764494	rs126405	MAK	ENSG00000153157.12	SYCP2L	-122337	0.195353	1.46858e-06	-0.289092	0.0593247	0.000124749	1.39349e-16	1.78782e-12	Adipose_Subcutaneous.v8.signif_variant_gene_pairs	V+P-
6_11579729	6_11579496	rs295051	TMEM170B	ENSG00000205269.5	TMEM170B	41218	0.486231	1.76079e-26	0.390386	0.0346265	0.000140127	2.21501e-75	1.08273e-67	Adipose_Subcutaneous.v8.signif_variant_gene_pairs	V+K-
6_13579828	6_13579596	rs2804911	SIRT5	ENSG00000124523.15	SIRT5	5067	0.297762	9.89843e-07	-0.117378	0.0236935	0.000190966	8.55622e-13	8.72933e-09	Adipose_Subcutaneous.v8.signif_variant_gene_pairs	V-K+
6_17764279	6_17764048	rs1044654	KIF13A	ENSG00000137177.19	KIF13A	-223575	0.186747	0.000147633	0.106495	0.0278504	0.000201532	1.54368e-07	0.000495663	Adipose_Subcutaneous.v8.signif_variant_gene_pairs	V+K-
6_24425609	6_24425381	rs3747772	MRS2	ENSG00000124532.14	MRS2	22473	0.138554	2.94153e-16	0.292949	0.0346486	0.000132257	8.50886e-17	2.43966e-12	Adipose_Subcutaneous.v8.signif_variant_gene_pairs	P-K+
6_24425609	6_24425381	rs3747772	MRS2	ENSG00000112293.14	GPLD1	-64241	0.138554	5.64351e-06	0.168618	0.036754	0.000145298	1.74605e-06	0.00650955	Adipose_Subcutaneous.v8.signif_variant_gene_pairs	P-K+
6_24653376	6_24653148	rs1129644	TDP2	ENSG00000111802.13	TDP2	-13885	0.295181	9.12343e-08	0.173241	0.0319538	0.000173124	2.27315e-09	1.54848e-05	Adipose_Subcutaneous.v8.signif_variant_gene_pairs	P-K+
6_24653376	6_24653148	rs1129644	TDP2	ENSG00000112304.10	ACOT13	-13887	0.295181	1.66032e-10	0.201866	0.0309471	0.000157541	2.21701e-19	1.16039e-14	Adipose_Subcutaneous.v8.signif_variant_gene_pairs	P-K+
6_26468660	6_26468432	rs3734544	BTN2A1	ENSG00000186470.13	BTN3A2	103273	0.167814	7.33706e-30	-0.536547	0.0442986	0.00046602	1.23555e-138	3.52668e-117	Adipose_Subcutaneous.v8.signif_variant_gene_pairs	V+P-
6_26597333	6_26597105	rs3800302	ABT1	ENSG00000186470.13	BTN3A2	231946	0.347676	3.38824e-06	-0.176013	0.0374688	0.00046602	1.23555e-138	3.52668e-117	Adipose_Subcutaneous.v8.signif_variant_gene_pairs	V+P-
6_26638503	6_26638275	rs148210763	ZNF322	ENSG00000186470.13	BTN3A2	273116	0.195353	1.47228e-17	-0.388914	0.0439616	0.00046602	1.23555e-138	3.52668e-117	Adipose_Subcutaneous.v8.signif_variant_gene_pairs	V+P-
6_26505403	6_26505175	rs3736782	BTN1A1	ENSG00000026950.16	BTN3A1	102938	0.497418	0.000202187	-0.0847007	0.0226268	0.000435907	1.99591e-31	9.31056e-25	Adipose_Subcutaneous.v8.signif_variant_gene_pairs	V-P+
6_26527524	6_26527296	rs1056347	HCG11	ENSG00000026950.16	BTN3A1	125059	0.495667	0.00015437	-0.0865932	0.0227131	0.000435907	1.99591e-31	9.31056e-25	Adipose_Subcutaneous.v8.signif_variant_gene_pairs	V-P+
6_26468660	6_26468432	rs3734544	BTN2A1	ENSG00000124549.14	BTN2A3P	47041	0.167814	4.07285e-05	-0.173057	0.0418074	0.000424058	1.71882e-30	3.78532e-24	Adipose_Subcutaneous.v8.signif_variant_gene_pairs	V+P-
6_26505403	6_26505175	rs3736782	BTN1A1	ENSG00000124549.14	BTN2A3P	83784	0.497418	6.55793e-15	0.243735	0.0303371	0.000424058	1.71882e-30	3.78532e-24	Adipose_Subcutaneous.v8.signif_variant_gene_pairs	V-P+
6_26527524	6_26527296	rs1056347	HCG11	ENSG00000124549.14	BTN2A3P	105905	0.495667	4.3549e-14	0.237583	0.0305793	0.000424058	1.71882e-30	3.78532e-24	Adipose_Subcutaneous.v8.signif_variant_gene_pairs	V-P+
6_26597333	6_26597105	rs3800302	ABT1	ENSG00000124549.14	BTN2A3P	175714	0.347676	5.16781e-06	0.146096	0.0317128	0.000424058	1.71882e-30	3.78532e-24	Adipose_Subcutaneous.v8.signif_variant_gene_pairs	V+P-
6_26468660	6_26468432	rs3734544	BTN2A1	ENSG00000111801.15	BTN3A3	27960	0.167814	0.000241106	-0.108277	0.0292823	0.000519874	3.37418e-17	1.93026e-12	Adipose_Subcutaneous.v8.signif_variant_gene_pairs	V+P-
6_26505403	6_26505175	rs3736782	BTN1A1	ENSG00000112763.15	BTN2A1	47271	0.497418	0.000443508	-0.0933244	0.0263941	0.000532591	3.21378e-24	1.5232e-18	Adipose_Subcutaneous.v8.signif_variant_gene_pairs	V-P+
6_26527524	6_26527296	rs1056347	HCG11	ENSG00000112763.15	BTN2A1	69392	0.495667	0.00037784	-0.094843	0.0265001	0.000532591	3.21378e-24	1.5232e-18	Adipose_Subcutaneous.v8.signif_variant_gene_pairs	V-P+
6_26505403	6_26505175	rs3736782	BTN1A1	ENSG00000228223.2	HCG11	-18275	0.497418	3.43127e-08	-0.167905	0.0299622	0.000663193	1.56644e-09	6.37422e-06	Adipose_Subcutaneous.v8.signif_variant_gene_pairs	V-P+
6_26527524	6_26527296	rs1056347	HCG11	ENSG00000228223.2	HCG11	3846	0.495667	1.24693e-07	-0.161753	0.0301651	0.000663193	1.56644e-09	6.37422e-06	Adipose_Subcutaneous.v8.signif_variant_gene_pairs	V-P+
6_26505403	6_26505175	rs3736782	BTN1A1	ENSG00000182952.4	HMGN4	-33230	0.497418	2.58333e-08	0.160433	0.0283656	0.000591977	6.67286e-20	5.83537e-15	Adipose_Subcutaneous.v8.signif_variant_gene_pairs	V-P+
6_26527524	6_26527296	rs1056347	HCG11	ENSG00000182952.4	HMGN4	-11109	0.495667	2.14358e-08	0.162035	0.0284777	0.000591977	6.67286e-20	5.83537e-15	Adipose_Subcutaneous.v8.signif_variant_gene_pairs	V-P+
6_26893051	6_26925272	rs9393771	GUSBP2	ENSG00000182952.4	HMGN4	386867	0.141997	3.24065e-11	-0.255372	0.0376424	0.000591977	6.67286e-20	5.83537e-15	Adipose_Subcutaneous.v8.signif_variant_gene_pairs	V-P+
6_26597333	6_26597105	rs3800302	ABT1	ENSG00000146109.4	ABT1	153	0.347676	4.95943e-05	0.110215	0.0269313	0.000495339	5.17371e-15	7.99109e-11	Adipose_Subcutaneous.v8.signif_variant_gene_pairs	V+P-
6_27277051	6_27309272	rs41269255	POM121L2	ENSG00000146109.4	ABT1	712320	0.115717	7.26289e-07	-0.206272	0.0411163	0.000495339	5.17371e-15	7.99109e-11	Adipose_Subcutaneous.v8.signif_variant_gene_pairs	V-K+
6_26505403	6_26505175	rs3736782	BTN1A1	ENSG00000181315.10	ZNF322	-154577	0.497418	3.56687e-41	-0.541376	0.0367603	0.000534397	3.89735e-63	2.28102e-52	Adipose_Subcutaneous.v8.signif_variant_gene_pairs	V-P+
6_26527524	6_26527296	rs1056347	HCG11	ENSG00000181315.10	ZNF322	-132456	0.495667	5.34348e-40	-0.536876	0.037114	0.000534397	3.89735e-63	2.28102e-52	Adipose_Subcutaneous.v8.signif_variant_gene_pairs	V-P+
6_26597333	6_26597105	rs3800302	ABT1	ENSG00000181315.10	ZNF322	-62647	0.347676	2.35021e-60	-0.637628	0.0339033	0.000534397	3.89735e-63	2.28102e-52	Adipose_Subcutaneous.v8.signif_variant_gene_pairs	V+P-
6_26893051	6_26925272	rs9393771	GUSBP2	ENSG00000181315.10	ZNF322	265520	0.141997	1.10615e-22	0.552118	0.053674	0.000534397	3.89735e-63	2.28102e-52	Adipose_Subcutaneous.v8.signif_variant_gene_pairs	V-P+
6_26468660	6_26468432	rs3734544	BTN2A1	ENSG00000241549.8	GUSBP2	-488122	0.167814	0.000357934	0.243378	0.0677283	0.000599328	6.50137e-55	5.36326e-45	Adipose_Subcutaneous.v8.signif_variant_gene_pairs	V+P-
6_26505403	6_26505175	rs3736782	BTN1A1	ENSG00000241549.8	GUSBP2	-451379	0.497418	0.000444188	0.181455	0.0513254	0.000599328	6.50137e-55	5.36326e-45	Adipose_Subcutaneous.v8.signif_variant_gene_pairs	V-P+
6_26527524	6_26527296	rs1056347	HCG11	ENSG00000241549.8	GUSBP2	-429258	0.495667	0.000439586	0.182379	0.0515456	0.000599328	6.50137e-55	5.36326e-45	Adipose_Subcutaneous.v8.signif_variant_gene_pairs	V-P+
6_26597333	6_26597105	rs3800302	ABT1	ENSG00000241549.8	GUSBP2	-359449	0.347676	4.88752e-10	0.319044	0.0502776	0.000599328	6.50137e-55	5.36326e-45	Adipose_Subcutaneous.v8.signif_variant_gene_pairs	V+P-
6_26893051	6_26925272	rs9393771	GUSBP2	ENSG00000241549.8	GUSBP2	-31282	0.141997	2.51593e-37	-0.825184	0.0595224	0.000599328	6.50137e-55	5.36326e-45	Adipose_Subcutaneous.v8.signif_variant_gene_pairs	V-P+
6_26468660	6_26468432	rs3734544	BTN2A1	ENSG00000224843.6	LINC00240	-488560	0.167814	1.58244e-07	0.353461	0.0664818	0.000600871	4.85182e-19	6.77085e-14	Adipose_Subcutaneous.v8.signif_variant_gene_pairs	V+P-
6_26505403	6_26505175	rs3736782	BTN1A1	ENSG00000224843.6	LINC00240	-451817	0.497418	2.30734e-05	-0.217186	0.0508351	0.000600871	4.85182e-19	6.77085e-14	Adipose_Subcutaneous.v8.signif_variant_gene_pairs	V-P+
6_26527524	6_26527296	rs1056347	HCG11	ENSG00000224843.6	LINC00240	-429696	0.495667	1.43417e-05	-0.22347	0.0510089	0.000600871	4.85182e-19	6.77085e-14	Adipose_Subcutaneous.v8.signif_variant_gene_pairs	V-P+
6_26638503	6_26638275	rs148210763	ZNF322	ENSG00000224843.6	LINC00240	-318717	0.195353	3.38531e-09	0.373039	0.0619944	0.000600871	4.85182e-19	6.77085e-14	Adipose_Subcutaneous.v8.signif_variant_gene_pairs	V+P-
6_26468660	6_26468432	rs3734544	BTN2A1	ENSG00000112812.15	PRSS16	-779269	0.167814	0.000293587	0.248136	0.0680561	0.000700078	1.09667e-08	3.08707e-05	Adipose_Subcutaneous.v8.signif_variant_gene_pairs	V+P-
6_26638503	6_26638275	rs148210763	ZNF322	ENSG00000204789.4	ZNF204P	-721946	0.195353	0.000187148	0.121276	0.0322262	0.000795621	2.4463e-08	7.42125e-05	Adipose_Subcutaneous.v8.signif_variant_gene_pairs	V+P-
6_28359170	6_28391393	rs2859348	ZSCAN12	ENSG00000272009.1	AL121944.1	310419	0.479346	0.000125975	-0.175293	0.0453674	0.000758134	5.90705e-26	1.01575e-19	Adipose_Subcutaneous.v8.signif_variant_gene_pairs	V+P-
6_28331127	6_28363350	rs13201752	ZKSCAN3	ENSG00000197279.3	ZNF165	282219	0.326162	6.74982e-06	-0.233807	0.0514009	0.000739772	6.59932e-15	2.44456e-10	Adipose_Subcutaneous.v8.signif_variant_gene_pairs	V+K-
6_28331128	6_28363351	rs13201753	ZKSCAN3	ENSG00000197279.3	ZNF165	282220	0.326162	6.74982e-06	-0.233807	0.0514009	0.000739772	6.59932e-15	2.44456e-10	Adipose_Subcutaneous.v8.signif_variant_gene_pairs	V+K-
6_28347013	6_28379236	rs7775132	ZKSCAN3;ZSCAN12	ENSG00000197279.3	ZNF165	298105	0.327022	5.77522e-06	-0.23656	0.0516198	0.000739772	6.59932e-15	2.44456e-10	Adipose_Subcutaneous.v8.signif_variant_gene_pairs	V+K-
6_28358320	6_28390543	rs1361385	ZSCAN12	ENSG00000197279.3	ZNF165	309412	0.327022	5.77522e-06	-0.23656	0.0516198	0.000739772	6.59932e-15	2.44456e-10	Adipose_Subcutaneous.v8.signif_variant_gene_pairs	V+K-
6_28358335	6_28390558	rs1416918	ZSCAN12	ENSG00000197279.3	ZNF165	309427	0.327022	5.77522e-06	-0.23656	0.0516198	0.000739772	6.59932e-15	2.44456e-10	Adipose_Subcutaneous.v8.signif_variant_gene_pairs	V+K-
6_28359170	6_28391393	rs2859348	ZSCAN12	ENSG00000197279.3	ZNF165	310262	0.479346	2.11311e-13	-0.372308	0.0493568	0.000739772	6.59932e-15	2.44456e-10	Adipose_Subcutaneous.v8.signif_variant_gene_pairs	V+P-
6_28401790	6_28434013	rs16894108	ZSCAN23	ENSG00000197279.3	ZNF165	352882	0.320998	7.15714e-06	-0.236111	0.0520546	0.000739772	6.59932e-15	2.44456e-10	Adipose_Subcutaneous.v8.signif_variant_gene_pairs	V+K-
6_28542424	6_28574647	rs450630	ZBED9	ENSG00000197279.3	ZNF165	493516	0.498279	6.48444e-10	-0.301942	0.0479384	0.000739772	6.59932e-15	2.44456e-10	Adipose_Subcutaneous.v8.signif_variant_gene_pairs	V+P-
6_28542520	6_28574743	rs370520	ZBED9	ENSG00000197279.3	ZNF165	493612	0.498279	6.48444e-10	-0.301942	0.0479384	0.000739772	6.59932e-15	2.44456e-10	Adipose_Subcutaneous.v8.signif_variant_gene_pairs	V+P-
6_28331127	6_28363350	rs13201752	ZKSCAN3	ENSG00000226314.7	ZNF192P1	201569	0.326162	2.0544e-08	0.241292	0.0423498	0.000777728	6.50374e-31	4.37243e-24	Adipose_Subcutaneous.v8.signif_variant_gene_pairs	V+K-
6_28331128	6_28363351	rs13201753	ZKSCAN3	ENSG00000226314.7	ZNF192P1	201570	0.326162	2.0544e-08	0.241292	0.0423498	0.000777728	6.50374e-31	4.37243e-24	Adipose_Subcutaneous.v8.signif_variant_gene_pairs	V+K-
6_28347013	6_28379236	rs7775132	ZKSCAN3;ZSCAN12	ENSG00000226314.7	ZNF192P1	217455	0.327022	1.71571e-08	0.243694	0.042528	0.000777728	6.50374e-31	4.37243e-24	Adipose_Subcutaneous.v8.signif_variant_gene_pairs	V+K-
6_28358320	6_28390543	rs1361385	ZSCAN12	ENSG00000226314.7	ZNF192P1	228762	0.327022	1.71571e-08	0.243694	0.042528	0.000777728	6.50374e-31	4.37243e-24	Adipose_Subcutaneous.v8.signif_variant_gene_pairs	V+K-
6_28358335	6_28390558	rs1416918	ZSCAN12	ENSG00000226314.7	ZNF192P1	228777	0.327022	1.71571e-08	0.243694	0.042528	0.000777728	6.50374e-31	4.37243e-24	Adipose_Subcutaneous.v8.signif_variant_gene_pairs	V+K-
6_28359170	6_28391393	rs2859348	ZSCAN12	ENSG00000226314.7	ZNF192P1	229612	0.479346	2.2685e-19	0.375264	0.0400367	0.000777728	6.50374e-31	4.37243e-24	Adipose_Subcutaneous.v8.signif_variant_gene_pairs	V+P-
6_28401790	6_28434013	rs16894108	ZSCAN23	ENSG00000226314.7	ZNF192P1	272232	0.320998	8.38726e-09	0.250794	0.0428107	0.000777728	6.50374e-31	4.37243e-24	Adipose_Subcutaneous.v8.signif_variant_gene_pairs	V+K-
6_28542424	6_28574647	rs450630	ZBED9	ENSG00000226314.7	ZNF192P1	412866	0.498279	1.44555e-07	0.215201	0.040345	0.000777728	6.50374e-31	4.37243e-24	Adipose_Subcutaneous.v8.signif_variant_gene_pairs	V+P-
6_28542520	6_28574743	rs370520	ZBED9	ENSG00000226314.7	ZNF192P1	412962	0.498279	1.44555e-07	0.215201	0.040345	0.000777728	6.50374e-31	4.37243e-24	Adipose_Subcutaneous.v8.signif_variant_gene_pairs	V+P-
6_28331127	6_28363350	rs13201752	ZKSCAN3	ENSG00000216901.1	ZNF603P	187162	0.326162	3.71562e-20	0.47071	0.0490582	0.000824756	9.94768e-51	1.36284e-40	Adipose_Subcutaneous.v8.signif_variant_gene_pairs	V+K-
6_28331128	6_28363351	rs13201753	ZKSCAN3	ENSG00000216901.1	ZNF603P	187163	0.326162	3.71562e-20	0.47071	0.0490582	0.000824756	9.94768e-51	1.36284e-40	Adipose_Subcutaneous.v8.signif_variant_gene_pairs	V+K-
6_28347013	6_28379236	rs7775132	ZKSCAN3;ZSCAN12	ENSG00000216901.1	ZNF603P	203048	0.327022	2.99969e-20	0.473939	0.0492611	0.000824756	9.94768e-51	1.36284e-40	Adipose_Subcutaneous.v8.signif_variant_gene_pairs	V+K-
6_28358320	6_28390543	rs1361385	ZSCAN12	ENSG00000216901.1	ZNF603P	214355	0.327022	2.99969e-20	0.473939	0.0492611	0.000824756	9.94768e-51	1.36284e-40	Adipose_Subcutaneous.v8.signif_variant_gene_pairs	V+K-
6_28358335	6_28390558	rs1416918	ZSCAN12	ENSG00000216901.1	ZNF603P	214370	0.327022	2.99969e-20	0.473939	0.0492611	0.000824756	9.94768e-51	1.36284e-40	Adipose_Subcutaneous.v8.signif_variant_gene_pairs	V+K-
6_28359170	6_28391393	rs2859348	ZSCAN12	ENSG00000216901.1	ZNF603P	215205	0.479346	7.31978e-34	0.598265	0.0457909	0.000824756	9.94768e-51	1.36284e-40	Adipose_Subcutaneous.v8.signif_variant_gene_pairs	V+P-
6_28401790	6_28434013	rs16894108	ZSCAN23	ENSG00000216901.1	ZNF603P	257825	0.320998	1.88949e-20	0.480092	0.0496117	0.000824756	9.94768e-51	1.36284e-40	Adipose_Subcutaneous.v8.signif_variant_gene_pairs	V+K-
6_28542424	6_28574647	rs450630	ZBED9	ENSG00000216901.1	ZNF603P	398459	0.498279	3.13924e-23	0.479142	0.0459288	0.000824756	9.94768e-51	1.36284e-40	Adipose_Subcutaneous.v8.signif_variant_gene_pairs	V+P-
6_28542520	6_28574743	rs370520	ZBED9	ENSG00000216901.1	ZNF603P	398555	0.498279	3.13924e-23	0.479142	0.0459288	0.000824756	9.94768e-51	1.36284e-40	Adipose_Subcutaneous.v8.signif_variant_gene_pairs	V+P-
6_28331127	6_28363350	rs13201752	ZKSCAN3	ENSG00000176933.5	TOB2P1	144716	0.326162	1.30031e-06	-0.259759	0.0530321	0.00088517	1.0561e-14	3.28833e-10	Adipose_Subcutaneous.v8.signif_variant_gene_pairs	V+K-
6_28331128	6_28363351	rs13201753	ZKSCAN3	ENSG00000176933.5	TOB2P1	144717	0.326162	1.30031e-06	-0.259759	0.0530321	0.00088517	1.0561e-14	3.28833e-10	Adipose_Subcutaneous.v8.signif_variant_gene_pairs	V+K-
6_28347013	6_28379236	rs7775132	ZKSCAN3;ZSCAN12	ENSG00000176933.5	TOB2P1	160602	0.327022	6.57557e-07	-0.267984	0.053205	0.00088517	1.0561e-14	3.28833e-10	Adipose_Subcutaneous.v8.signif_variant_gene_pairs	V+K-
6_28358320	6_28390543	rs1361385	ZSCAN12	ENSG00000176933.5	TOB2P1	171909	0.327022	6.57557e-07	-0.267984	0.053205	0.00088517	1.0561e-14	3.28833e-10	Adipose_Subcutaneous.v8.signif_variant_gene_pairs	V+K-
6_28358335	6_28390558	rs1416918	ZSCAN12	ENSG00000176933.5	TOB2P1	171924	0.327022	6.57557e-07	-0.267984	0.053205	0.00088517	1.0561e-14	3.28833e-10	Adipose_Subcutaneous.v8.signif_variant_gene_pairs	V+K-
6_28359170	6_28391393	rs2859348	ZSCAN12	ENSG00000176933.5	TOB2P1	172759	0.479346	2.85903e-07	-0.27299	0.0524782	0.00088517	1.0561e-14	3.28833e-10	Adipose_Subcutaneous.v8.signif_variant_gene_pairs	V+P-
6_28401790	6_28434013	rs16894108	ZSCAN23	ENSG00000176933.5	TOB2P1	215379	0.320998	1.25014e-07	-0.286659	0.0534635	0.00088517	1.0561e-14	3.28833e-10	Adipose_Subcutaneous.v8.signif_variant_gene_pairs	V+K-
6_28542424	6_28574647	rs450630	ZBED9	ENSG00000176933.5	TOB2P1	356013	0.498279	6.12603e-05	-0.204905	0.0506989	0.00088517	1.0561e-14	3.28833e-10	Adipose_Subcutaneous.v8.signif_variant_gene_pairs	V+P-
6_28542520	6_28574743	rs370520	ZBED9	ENSG00000176933.5	TOB2P1	356109	0.498279	6.12603e-05	-0.204905	0.0506989	0.00088517	1.0561e-14	3.28833e-10	Adipose_Subcutaneous.v8.signif_variant_gene_pairs	V+P-
6_28331127	6_28363350	rs13201752	ZKSCAN3	ENSG00000197062.11	ZSCAN26	96340	0.326162	9.80019e-11	-0.177473	0.0268568	0.000798669	1.61124e-32	1.29403e-25	Adipose_Subcutaneous.v8.signif_variant_gene_pairs	V+K-
6_28331128	6_28363351	rs13201753	ZKSCAN3	ENSG00000197062.11	ZSCAN26	96341	0.326162	9.80019e-11	-0.177473	0.0268568	0.000798669	1.61124e-32	1.29403e-25	Adipose_Subcutaneous.v8.signif_variant_gene_pairs	V+K-
6_28347013	6_28379236	rs7775132	ZKSCAN3;ZSCAN12	ENSG00000197062.11	ZSCAN26	112226	0.327022	8.60553e-11	-0.1788	0.0269723	0.000798669	1.61124e-32	1.29403e-25	Adipose_Subcutaneous.v8.signif_variant_gene_pairs	V+K-
6_28358320	6_28390543	rs1361385	ZSCAN12	ENSG00000197062.11	ZSCAN26	123533	0.327022	8.60553e-11	-0.1788	0.0269723	0.000798669	1.61124e-32	1.29403e-25	Adipose_Subcutaneous.v8.signif_variant_gene_pairs	V+K-
6_28358335	6_28390558	rs1416918	ZSCAN12	ENSG00000197062.11	ZSCAN26	123548	0.327022	8.60553e-11	-0.1788	0.0269723	0.000798669	1.61124e-32	1.29403e-25	Adipose_Subcutaneous.v8.signif_variant_gene_pairs	V+K-
6_28359170	6_28391393	rs2859348	ZSCAN12	ENSG00000197062.11	ZSCAN26	124383	0.479346	4.24445e-20	-0.244901	0.0255672	0.000798669	1.61124e-32	1.29403e-25	Adipose_Subcutaneous.v8.signif_variant_gene_pairs	V+P-
6_28401790	6_28434013	rs16894108	ZSCAN23	ENSG00000197062.11	ZSCAN26	167003	0.320998	1.40532e-10	-0.178252	0.0272141	0.000798669	1.61124e-32	1.29403e-25	Adipose_Subcutaneous.v8.signif_variant_gene_pairs	V+K-
6_28542424	6_28574647	rs450630	ZBED9	ENSG00000197062.11	ZSCAN26	307637	0.498279	5.77319e-14	-0.194234	0.0251292	0.000798669	1.61124e-32	1.29403e-25	Adipose_Subcutaneous.v8.signif_variant_gene_pairs	V+P-
6_28542520	6_28574743	rs370520	ZBED9	ENSG00000197062.11	ZSCAN26	307733	0.498279	5.77319e-14	-0.194234	0.0251292	0.000798669	1.61124e-32	1.29403e-25	Adipose_Subcutaneous.v8.signif_variant_gene_pairs	V+P-
6_28359170	6_28391393	rs2859348	ZSCAN12	ENSG00000189298.13	ZKSCAN3	41479	0.479346	1.08581e-06	-0.136191	0.0275963	0.000940961	5.99806e-09	1.81517e-05	Adipose_Subcutaneous.v8.signif_variant_gene_pairs	V+P-
6_28542424	6_28574647	rs450630	ZBED9	ENSG00000189298.13	ZKSCAN3	224733	0.498279	4.51321e-07	-0.1347	0.0263499	0.000940961	5.99806e-09	1.81517e-05	Adipose_Subcutaneous.v8.signif_variant_gene_pairs	V+P-
6_28542520	6_28574743	rs370520	ZBED9	ENSG00000189298.13	ZKSCAN3	224829	0.498279	4.51321e-07	-0.1347	0.0263499	0.000940961	5.99806e-09	1.81517e-05	Adipose_Subcutaneous.v8.signif_variant_gene_pairs	V+P-
6_28331127	6_28363350	rs13201752	ZKSCAN3	ENSG00000235109.7	ZSCAN31	7079	0.326162	3.13763e-08	0.200893	0.035744	0.000890838	1.02737e-13	1.47947e-09	Adipose_Subcutaneous.v8.signif_variant_gene_pairs	V+K-
6_28331128	6_28363351	rs13201753	ZKSCAN3	ENSG00000235109.7	ZSCAN31	7080	0.326162	3.13763e-08	0.200893	0.035744	0.000890838	1.02737e-13	1.47947e-09	Adipose_Subcutaneous.v8.signif_variant_gene_pairs	V+K-
6_28347013	6_28379236	rs7775132	ZKSCAN3;ZSCAN12	ENSG00000235109.7	ZSCAN31	22965	0.327022	1.6475e-08	0.205763	0.0358628	0.000890838	1.02737e-13	1.47947e-09	Adipose_Subcutaneous.v8.signif_variant_gene_pairs	V+K-
6_28358320	6_28390543	rs1361385	ZSCAN12	ENSG00000235109.7	ZSCAN31	34272	0.327022	1.6475e-08	0.205763	0.0358628	0.000890838	1.02737e-13	1.47947e-09	Adipose_Subcutaneous.v8.signif_variant_gene_pairs	V+K-
6_28358335	6_28390558	rs1416918	ZSCAN12	ENSG00000235109.7	ZSCAN31	34287	0.327022	1.6475e-08	0.205763	0.0358628	0.000890838	1.02737e-13	1.47947e-09	Adipose_Subcutaneous.v8.signif_variant_gene_pairs	V+K-
6_28359170	6_28391393	rs2859348	ZSCAN12	ENSG00000235109.7	ZSCAN31	35122	0.479346	1.27369e-10	0.230471	0.0351012	0.000890838	1.02737e-13	1.47947e-09	Adipose_Subcutaneous.v8.signif_variant_gene_pairs	V+P-
6_28401790	6_28434013	rs16894108	ZSCAN23	ENSG00000235109.7	ZSCAN31	77742	0.320998	2.93259e-08	0.203848	0.03619	0.000890838	1.02737e-13	1.47947e-09	Adipose_Subcutaneous.v8.signif_variant_gene_pairs	V+K-
6_28542424	6_28574647	rs450630	ZBED9	ENSG00000235109.7	ZSCAN31	218376	0.498279	2.12667e-07	0.179086	0.0340494	0.000890838	1.02737e-13	1.47947e-09	Adipose_Subcutaneous.v8.signif_variant_gene_pairs	V+P-
6_28542520	6_28574743	rs370520	ZBED9	ENSG00000235109.7	ZSCAN31	218472	0.498279	2.12667e-07	0.179086	0.0340494	0.000890838	1.02737e-13	1.47947e-09	Adipose_Subcutaneous.v8.signif_variant_gene_pairs	V+P-
6_28331127	6_28363350	rs13201752	ZKSCAN3	ENSG00000187987.9	ZSCAN23	-80152	0.326162	7.43498e-22	0.427534	0.042484	0.000783923	3.6851e-68	9.32973e-56	Adipose_Subcutaneous.v8.signif_variant_gene_pairs	V+K-
6_28331128	6_28363351	rs13201753	ZKSCAN3	ENSG00000187987.9	ZSCAN23	-80151	0.326162	7.43498e-22	0.427534	0.042484	0.000783923	3.6851e-68	9.32973e-56	Adipose_Subcutaneous.v8.signif_variant_gene_pairs	V+K-
6_28347013	6_28379236	rs7775132	ZKSCAN3;ZSCAN12	ENSG00000187987.9	ZSCAN23	-64266	0.327022	1.57696e-21	0.426306	0.0427396	0.000783923	3.6851e-68	9.32973e-56	Adipose_Subcutaneous.v8.signif_variant_gene_pairs	V+K-
6_28358320	6_28390543	rs1361385	ZSCAN12	ENSG00000187987.9	ZSCAN23	-52959	0.327022	1.57696e-21	0.426306	0.0427396	0.000783923	3.6851e-68	9.32973e-56	Adipose_Subcutaneous.v8.signif_variant_gene_pairs	V+K-
6_28358335	6_28390558	rs1416918	ZSCAN12	ENSG00000187987.9	ZSCAN23	-52944	0.327022	1.57696e-21	0.426306	0.0427396	0.000783923	3.6851e-68	9.32973e-56	Adipose_Subcutaneous.v8.signif_variant_gene_pairs	V+K-
6_28359170	6_28391393	rs2859348	ZSCAN12	ENSG00000187987.9	ZSCAN23	-52109	0.479346	9.05906e-38	0.548268	0.0392626	0.000783923	3.6851e-68	9.32973e-56	Adipose_Subcutaneous.v8.signif_variant_gene_pairs	V+P-
6_28401790	6_28434013	rs16894108	ZSCAN23	ENSG00000187987.9	ZSCAN23	-9489	0.320998	3.12114e-21	0.42679	0.0431394	0.000783923	3.6851e-68	9.32973e-56	Adipose_Subcutaneous.v8.signif_variant_gene_pairs	V+K-
6_28502550	6_28534773	rs451774	GPX5	ENSG00000187987.9	ZSCAN23	91271	0.332186	5.95247e-12	0.31235	0.0443246	0.000783923	3.6851e-68	9.32973e-56	Adipose_Subcutaneous.v8.signif_variant_gene_pairs	V+P-
6_28542424	6_28574647	rs450630	ZBED9	ENSG00000187987.9	ZSCAN23	131145	0.498279	8.2805e-26	0.439882	0.0396174	0.000783923	3.6851e-68	9.32973e-56	Adipose_Subcutaneous.v8.signif_variant_gene_pairs	V+P-
6_28542520	6_28574743	rs370520	ZBED9	ENSG00000187987.9	ZSCAN23	131241	0.498279	8.2805e-26	0.439882	0.0396174	0.000783923	3.6851e-68	9.32973e-56	Adipose_Subcutaneous.v8.signif_variant_gene_pairs	V+P-
6_28471560	6_28503783	rs35921765	GPX6	ENSG00000204713.10	TRIM27	-420206	0.106713	1.05468e-06	0.241884	0.0489537	0.000554146	2.89132e-20	5.87836e-15	Adipose_Subcutaneous.v8.signif_variant_gene_pairs	V+P-
6_28471612	6_28503835	rs9468385	GPX6	ENSG00000204713.10	TRIM27	-420154	0.135112	6.66188e-08	0.243674	0.0444598	0.000554146	2.89132e-20	5.87836e-15	Adipose_Subcutaneous.v8.signif_variant_gene_pairs	V+P-
6_28542424	6_28574647	rs450630	ZBED9	ENSG00000204713.10	TRIM27	-349342	0.498279	0.000121928	0.12574	0.0324738	0.000554146	2.89132e-20	5.87836e-15	Adipose_Subcutaneous.v8.signif_variant_gene_pairs	V+P-
6_28542520	6_28574743	rs370520	ZBED9	ENSG00000204713.10	TRIM27	-349246	0.498279	0.000121928	0.12574	0.0324738	0.000554146	2.89132e-20	5.87836e-15	Adipose_Subcutaneous.v8.signif_variant_gene_pairs	V+P-
6_29760605	6_29792828	rs1611214	HCG4	ENSG00000204681.10	GABBR1	158852	0.312392	9.61753e-06	-0.112996	0.0252754	0.000559182	1.08576e-08	6.72024e-05	Adipose_Subcutaneous.v8.signif_variant_gene_pairs	P-K+
6_29760605	6_29792828	rs1611214	HCG4	ENSG00000204644.9	ZFP57	111718	0.312392	2.51249e-12	0.391394	0.0545295	0.000549114	1.08189e-147	5.86455e-121	Adipose_Subcutaneous.v8.signif_variant_gene_pairs	P-K+
6_30121066	6_30153289	rs2508031	TRIM10	ENSG00000204644.9	ZFP57	472179	0.233219	0.000393164	-0.230524	0.0646034	0.000549114	1.08189e-147	5.86455e-121	Adipose_Subcutaneous.v8.signif_variant_gene_pairs	V+K-
6_30257497	6_30289720	rs2285800	HCG18	ENSG00000204644.9	ZFP57	608610	0.226334	2.16308e-05	-0.280355	0.0653927	0.000549114	1.08189e-147	5.86455e-121	Adipose_Subcutaneous.v8.signif_variant_gene_pairs	P+K-
6_30457732	6_30489955	rs1059510	HLA-E	ENSG00000204644.9	ZFP57	808845	0.327883	3.43539e-11	0.378821	0.0559148	0.000549114	1.08189e-147	5.86455e-121	Adipose_Subcutaneous.v8.signif_variant_gene_pairs	V+P-
6_30530496	6_30562719	rs2074503	PRR3	ENSG00000204644.9	ZFP57	881609	0.303787	3.07233e-09	0.348148	0.0576968	0.000549114	1.08189e-147	5.86455e-121	Adipose_Subcutaneous.v8.signif_variant_gene_pairs	V+P-
6_29760605	6_29792828	rs1611214	HCG4	ENSG00000239257.1	RPL23AP1	65946	0.312392	1.01904e-25	0.528915	0.047735	0.000584597	1.89208e-102	1.20915e-83	Adipose_Subcutaneous.v8.signif_variant_gene_pairs	P-K+
6_30121066	6_30153289	rs2508031	TRIM10	ENSG00000239257.1	RPL23AP1	426407	0.233219	3.69578e-11	-0.39378	0.0582218	0.000584597	1.89208e-102	1.20915e-83	Adipose_Subcutaneous.v8.signif_variant_gene_pairs	V+K-
6_30257497	6_30289720	rs2285800	HCG18	ENSG00000239257.1	RPL23AP1	562838	0.226334	3.33665e-12	-0.420794	0.0589773	0.000584597	1.89208e-102	1.20915e-83	Adipose_Subcutaneous.v8.signif_variant_gene_pairs	P+K-
6_30457732	6_30489955	rs1059510	HLA-E	ENSG00000239257.1	RPL23AP1	763073	0.327883	1.5622e-12	0.374393	0.0516481	0.000584597	1.89208e-102	1.20915e-83	Adipose_Subcutaneous.v8.signif_variant_gene_pairs	V+P-
6_30530496	6_30562719	rs2074503	PRR3	ENSG00000239257.1	RPL23AP1	835837	0.303787	6.00799e-10	0.337303	0.0534444	0.000584597	1.89208e-102	1.20915e-83	Adipose_Subcutaneous.v8.signif_variant_gene_pairs	V+P-
6_30457732	6_30489955	rs1059510	HLA-E	ENSG00000214922.9	HLA-F-AS1	740962	0.327883	0.000232819	0.13297	0.0358718	0.000525473	1.27652e-13	5.43671e-09	Adipose_Subcutaneous.v8.signif_variant_gene_pairs	V+P-
6_29760605	6_29792828	rs1611214	HCG4	ENSG00000235821.1	IFITM4P	41680	0.312392	6.43695e-15	-0.395717	0.0492383	0.000553582	1.9098e-47	2.24279e-37	Adipose_Subcutaneous.v8.signif_variant_gene_pairs	P-K+
6_30121066	6_30153289	rs2508031	TRIM10	ENSG00000235821.1	IFITM4P	402141	0.233219	1.1802e-09	0.357075	0.0576129	0.000553582	1.9098e-47	2.24279e-37	Adipose_Subcutaneous.v8.signif_variant_gene_pairs	V+K-
6_30257497	6_30289720	rs2285800	HCG18	ENSG00000235821.1	IFITM4P	538572	0.226334	6.49726e-10	0.368846	0.0585636	0.000553582	1.9098e-47	2.24279e-37	Adipose_Subcutaneous.v8.signif_variant_gene_pairs	P+K-
6_29760605	6_29792828	rs1611214	HCG4	ENSG00000181126.13	HLA-V	1874	0.312392	4.52322e-07	0.299536	0.0585997	0.000502183	2.34662e-65	4.23944e-52	Adipose_Subcutaneous.v8.signif_variant_gene_pairs	P-K+
6_30457732	6_30489955	rs1059510	HLA-E	ENSG00000181126.13	HLA-V	699001	0.327883	3.87254e-05	0.25028	0.0602889	0.000502183	2.34662e-65	4.23944e-52	Adipose_Subcutaneous.v8.signif_variant_gene_pairs	V+P-
6_30530496	6_30562719	rs2074503	PRR3	ENSG00000181126.13	HLA-V	771765	0.303787	5.19019e-05	0.251879	0.0617115	0.000502183	2.34662e-65	4.23944e-52	Adipose_Subcutaneous.v8.signif_variant_gene_pairs	V+P-
6_29760605	6_29792828	rs1611214	HCG4	ENSG00000281831.1	AL645929.1	-80955	0.312392	2.45692e-10	0.364018	0.0563578	0.000496102	7.76013e-55	2.40995e-43	Adipose_Subcutaneous.v8.signif_variant_gene_pairs	P-K+
6_30259657	6_30291880	rs1045251	HCG18	ENSG00000281831.1	AL645929.1	418097	0.253012	0.00010808	-0.248941	0.0637952	0.000496102	7.76013e-55	2.40995e-43	Adipose_Subcutaneous.v8.signif_variant_gene_pairs	V+K-
6_30457732	6_30489955	rs1059510	HLA-E	ENSG00000281831.1	AL645929.1	616172	0.327883	2.73045e-10	0.370477	0.0575119	0.000496102	7.76013e-55	2.40995e-43	Adipose_Subcutaneous.v8.signif_variant_gene_pairs	V+P-
6_30530496	6_30562719	rs2074503	PRR3	ENSG00000281831.1	AL645929.1	688936	0.303787	1.51914e-10	0.384208	0.058771	0.000496102	7.76013e-55	2.40995e-43	Adipose_Subcutaneous.v8.signif_variant_gene_pairs	V+P-
6_30692965	6_30725188	rs8233	TUBB	ENSG00000281831.1	AL645929.1	851405	0.209122	1.25385e-06	0.341937	0.0697031	0.000496102	7.76013e-55	2.40995e-43	Adipose_Subcutaneous.v8.signif_variant_gene_pairs	P+K-
6_30259657	6_30291880	rs1045251	HCG18	ENSG00000230521.1	HCG4P7	403612	0.253012	9.50885e-08	-0.325552	0.060134	0.000430329	5.56821e-79	2.33153e-62	Adipose_Subcutaneous.v8.signif_variant_gene_pairs	V+K-
6_30259657	6_30291880	rs1045251	HCG18	ENSG00000206341.7	HLA-H	403413	0.253012	8.72718e-05	0.249043	0.062966	0.000469279	1.61911e-30	4.78962e-23	Adipose_Subcutaneous.v8.signif_variant_gene_pairs	V+K-
6_30457732	6_30489955	rs1059510	HLA-E	ENSG00000206341.7	HLA-H	601488	0.327883	1.14581e-08	0.331875	0.0571933	0.000469279	1.61911e-30	4.78962e-23	Adipose_Subcutaneous.v8.signif_variant_gene_pairs	V+P-
6_30530496	6_30562719	rs2074503	PRR3	ENSG00000206341.7	HLA-H	674252	0.303787	1.74651e-07	0.31158	0.0588145	0.000469279	1.61911e-30	4.78962e-23	Adipose_Subcutaneous.v8.signif_variant_gene_pairs	V+P-
6_30121066	6_30153289	rs2508031	TRIM10	ENSG00000230795.3	HLA-K	226111	0.233219	8.43481e-08	0.344042	0.0632847	0.000451313	4.71678e-34	5.59606e-26	Adipose_Subcutaneous.v8.signif_variant_gene_pairs	V+K-
6_29760605	6_29792828	rs1611214	HCG4	ENSG00000228078.1	HLA-U	-141273	0.312392	9.44297e-07	0.308385	0.0621292	0.000495308	3.71744e-34	3.68446e-26	Adipose_Subcutaneous.v8.signif_variant_gene_pairs	P-K+
6_30121066	6_30153289	rs2508031	TRIM10	ENSG00000228078.1	HLA-U	219188	0.233219	0.000124381	-0.277171	0.071675	0.000495308	3.71744e-34	3.68446e-26	Adipose_Subcutaneous.v8.signif_variant_gene_pairs	V+K-
6_30457732	6_30489955	rs1059510	HLA-E	ENSG00000228078.1	HLA-U	555854	0.327883	3.90015e-06	0.296658	0.0635581	0.000495308	3.71744e-34	3.68446e-26	Adipose_Subcutaneous.v8.signif_variant_gene_pairs	V+P-
6_30530496	6_30562719	rs2074503	PRR3	ENSG00000228078.1	HLA-U	628618	0.303787	0.000385983	0.234333	0.0655798	0.000495308	3.71744e-34	3.68446e-26	Adipose_Subcutaneous.v8.signif_variant_gene_pairs	V+P-
6_30121066	6_30153289	rs2508031	TRIM10	ENSG00000206503.12	HLA-A	212029	0.233219	1.83496e-08	0.203594	0.0356055	0.000398517	8.06963e-49	1.42641e-38	Adipose_Subcutaneous.v8.signif_variant_gene_pairs	V+K-
6_30257497	6_30289720	rs2285800	HCG18	ENSG00000206503.12	HLA-A	348460	0.226334	2.79824e-06	0.173327	0.0365807	0.000398517	8.06963e-49	1.42641e-38	Adipose_Subcutaneous.v8.signif_variant_gene_pairs	P+K-
6_30259657	6_30291880	rs1045251	HCG18	ENSG00000206503.12	HLA-A	350620	0.253012	0.000287281	-0.127924	0.0350307	0.000398517	8.06963e-49	1.42641e-38	Adipose_Subcutaneous.v8.signif_variant_gene_pairs	V+K-
6_29760605	6_29792828	rs1611214	HCG4	ENSG00000204622.11	HLA-J	-213143	0.312392	0.000180102	-0.204499	0.0541987	0.000470346	1.85707e-48	4.63754e-38	Adipose_Subcutaneous.v8.signif_variant_gene_pairs	P-K+
6_30121066	6_30153289	rs2508031	TRIM10	ENSG00000204622.11	HLA-J	147318	0.233219	1.5007e-10	0.394593	0.0603413	0.000470346	1.85707e-48	4.63754e-38	Adipose_Subcutaneous.v8.signif_variant_gene_pairs	V+K-
6_30257497	6_30289720	rs2285800	HCG18	ENSG00000204622.11	HLA-J	283749	0.226334	2.38792e-10	0.39727	0.0614616	0.000470346	1.85707e-48	4.63754e-38	Adipose_Subcutaneous.v8.signif_variant_gene_pairs	P+K-
6_30692965	6_30725188	rs8233	TUBB	ENSG00000204622.11	HLA-J	719217	0.209122	0.000459078	-0.232982	0.0660669	0.000470346	1.85707e-48	4.63754e-38	Adipose_Subcutaneous.v8.signif_variant_gene_pairs	P+K-
6_30457732	6_30489955	rs1059510	HLA-E	ENSG00000232757.1	ETF1P1	458242	0.327883	0.00017944	-0.216371	0.057331	0.000399656	1.28146e-05	0.0295944	Adipose_Subcutaneous.v8.signif_variant_gene_pairs	V+P-
6_29760605	6_29792828	rs1611214	HCG4	ENSG00000204623.9	ZNRD1ASP	-268425	0.312392	5.68646e-07	-0.134627	0.0265749	0.00045979	1.56501e-30	3.37627e-23	Adipose_Subcutaneous.v8.signif_variant_gene_pairs	P-K+
6_30121066	6_30153289	rs2508031	TRIM10	ENSG00000204623.9	ZNRD1ASP	92036	0.233219	1.42894e-05	0.133927	0.0305642	0.00045979	1.56501e-30	3.37627e-23	Adipose_Subcutaneous.v8.signif_variant_gene_pairs	V+K-
6_30121066	6_30153289	rs2508031	TRIM10	ENSG00000233892.1	PAIP1P1	-35325	0.233219	8.06621e-07	0.278835	0.0558163	0.000406538	3.72969e-09	3.46661e-05	Adipose_Subcutaneous.v8.signif_variant_gene_pairs	V+K-
6_30257497	6_30289720	rs2285800	HCG18	ENSG00000233892.1	PAIP1P1	101106	0.226334	8.30997e-07	0.283434	0.0568053	0.000406538	3.72969e-09	3.46661e-05	Adipose_Subcutaneous.v8.signif_variant_gene_pairs	P+K-
6_30257497	6_30289720	rs2285800	HCG18	ENSG00000270604.5	HCG17	35256	0.226334	1.87395e-05	-0.289193	0.0669401	0.000381167	8.26282e-14	4.0468e-09	Adipose_Subcutaneous.v8.signif_variant_gene_pairs	P+K-
6_30259657	6_30291880	rs1045251	HCG18	ENSG00000270604.5	HCG17	37416	0.253012	0.000355788	0.229727	0.0639009	0.000381167	8.26282e-14	4.0468e-09	Adipose_Subcutaneous.v8.signif_variant_gene_pairs	V+K-
6_30457732	6_30489955	rs1059510	HLA-E	ENSG00000243753.5	HLA-L	230371	0.327883	7.60374e-05	0.188887	0.0473516	0.000366043	7.92097e-32	2.58389e-24	Adipose_Subcutaneous.v8.signif_variant_gene_pairs	V+P-
6_30530496	6_30562719	rs2074503	PRR3	ENSG00000243753.5	HLA-L	303135	0.303787	0.000269878	0.178113	0.0485559	0.000366043	7.92097e-32	2.58389e-24	Adipose_Subcutaneous.v8.signif_variant_gene_pairs	V+P-
6_31023203	6_31055426	rs113017263	HCG22	ENSG00000243753.5	HLA-L	795842	0.0628227	4.3542e-05	0.380877	0.0923668	0.000366043	7.92097e-32	2.58389e-24	Adipose_Subcutaneous.v8.signif_variant_gene_pairs	V-K+
6_31082910	6_31115133	rs3132555	CDSN	ENSG00000243753.5	HLA-L	855549	0.243546	2.1517e-14	0.390657	0.0496463	0.000366043	7.92097e-32	2.58389e-24	Adipose_Subcutaneous.v8.signif_variant_gene_pairs	V-K+
6_31083107	6_31115330	rs1042148	CDSN	ENSG00000243753.5	HLA-L	855746	0.243546	2.1517e-14	0.390657	0.0496463	0.000366043	7.92097e-32	2.58389e-24	Adipose_Subcutaneous.v8.signif_variant_gene_pairs	V-K+
6_31083813	6_31116036	rs3130981	CDSN	ENSG00000243753.5	HLA-L	856452	0.243546	2.1517e-14	0.390657	0.0496463	0.000366043	7.92097e-32	2.58389e-24	Adipose_Subcutaneous.v8.signif_variant_gene_pairs	V-K+
6_31084964	6_31117187	.	CDSN	ENSG00000243753.5	HLA-L	857603	0.243546	2.1517e-14	0.390657	0.0496463	0.000366043	7.92097e-32	2.58389e-24	Adipose_Subcutaneous.v8.signif_variant_gene_pairs	V-K+
6_31085200	6_31117423	.	CDSN	ENSG00000243753.5	HLA-L	857839	0.243546	2.1517e-14	0.390657	0.0496463	0.000366043	7.92097e-32	2.58389e-24	Adipose_Subcutaneous.v8.signif_variant_gene_pairs	V-K+
6_31085269	6_31117492	.	CDSN	ENSG00000243753.5	HLA-L	857908	0.243546	2.1517e-14	0.390657	0.0496463	0.000366043	7.92097e-32	2.58389e-24	Adipose_Subcutaneous.v8.signif_variant_gene_pairs	V-K+
6_31093485	6_31125708	rs3094197	PSORS1C1	ENSG00000243753.5	HLA-L	866124	0.257315	4.07649e-15	0.392366	0.0484422	0.000366043	7.92097e-32	2.58389e-24	Adipose_Subcutaneous.v8.signif_variant_gene_pairs	V-K+
6_31126944	6_31159167	rs3094187	TCF19	ENSG00000243753.5	HLA-L	899583	0.463855	2.41512e-10	0.275784	0.0426788	0.000366043	7.92097e-32	2.58389e-24	Adipose_Subcutaneous.v8.signif_variant_gene_pairs	P-K+
6_31145451	6_31177674	rs3130506	PSORS1C3	ENSG00000243753.5	HLA-L	918090	0.335628	1.57459e-09	0.281783	0.0458268	0.000366043	7.92097e-32	2.58389e-24	Adipose_Subcutaneous.v8.signif_variant_gene_pairs	P-K+
6_30257497	6_30289720	rs2285800	HCG18	ENSG00000280128.1	AL662795.1	3666	0.226334	9.81974e-05	0.163316	0.0415981	0.000364697	2.47531e-63	5.8881e-50	Adipose_Subcutaneous.v8.signif_variant_gene_pairs	P+K-
6_30259657	6_30291880	rs1045251	HCG18	ENSG00000280128.1	AL662795.1	5826	0.253012	2.16479e-47	-0.525297	0.0326621	0.000364697	2.47531e-63	5.8881e-50	Adipose_Subcutaneous.v8.signif_variant_gene_pairs	V+K-
6_30259657	6_30291880	rs1045251	HCG18	ENSG00000231074.8	HCG18	-35270	0.253012	1.28767e-23	0.449719	0.0426895	0.000387871	4.46633e-41	9.04625e-32	Adipose_Subcutaneous.v8.signif_variant_gene_pairs	V+K-
6_31093485	6_31125708	rs3094197	PSORS1C1	ENSG00000204599.14	TRIM39	798449	0.257315	0.00024936	0.114788	0.0311171	0.000413057	1.30144e-06	0.00574088	Adipose_Subcutaneous.v8.signif_variant_gene_pairs	V-K+
6_30457732	6_30489955	rs1059510	HLA-E	ENSG00000204592.8	HLA-E	488	0.327883	6.83956e-17	0.193397	0.022365	0.000390902	1.57999e-22	3.20841e-16	Adipose_Subcutaneous.v8.signif_variant_gene_pairs	V+P-
6_30530496	6_30562719	rs2074503	PRR3	ENSG00000204592.8	HLA-E	73252	0.303787	1.43431e-19	0.213194	0.0226091	0.000390902	1.57999e-22	3.20841e-16	Adipose_Subcutaneous.v8.signif_variant_gene_pairs	V+P-
6_30457732	6_30489955	rs1059510	HLA-E	ENSG00000204574.12	ABCF1	-81421	0.327883	1.05769e-08	0.132475	0.0227739	0.000408216	8.89311e-15	1.10697e-09	Adipose_Subcutaneous.v8.signif_variant_gene_pairs	V+P-
6_30530496	6_30562719	rs2074503	PRR3	ENSG00000204574.12	ABCF1	-8657	0.303787	3.65039e-13	0.170505	0.0228446	0.000408216	8.89311e-15	1.10697e-09	Adipose_Subcutaneous.v8.signif_variant_gene_pairs	V+P-
6_30692965	6_30725188	rs8233	TUBB	ENSG00000204560.9	DHX16	52151	0.209122	9.6466e-05	-0.15252	0.0388047	0.000369577	8.05817e-20	9.98544e-14	Adipose_Subcutaneous.v8.signif_variant_gene_pairs	P+K-
6_30121066	6_30153289	rs2508031	TRIM10	ENSG00000137411.16	VARS2	-760916	0.233219	1.32554e-08	0.269249	0.0466102	0.00036927	2.3738e-78	8.0977e-63	Adipose_Subcutaneous.v8.signif_variant_gene_pairs	V+K-
6_30257497	6_30289720	rs2285800	HCG18	ENSG00000137411.16	VARS2	-624485	0.226334	1.67069e-12	0.337516	0.0466253	0.00036927	2.3738e-78	8.0977e-63	Adipose_Subcutaneous.v8.signif_variant_gene_pairs	P+K-
6_31783507	6_31815730	rs1043618	HSPA1A	ENSG00000137411.16	VARS2	901525	0.390517	6.71007e-06	-0.190683	0.0419085	0.00036927	2.3738e-78	8.0977e-63	Adipose_Subcutaneous.v8.signif_variant_gene_pairs	V-P+
6_31842598	6_31874821	rs12661281	SLC44A4	ENSG00000137411.16	VARS2	960616	0.141136	5.18633e-06	0.255587	0.0554888	0.00036927	2.3738e-78	8.0977e-63	Adipose_Subcutaneous.v8.signif_variant_gene_pairs	V-K+
6_30457732	6_30489955	rs1059510	HLA-E	ENSG00000228789.6	HCG22	-563495	0.327883	1.4197e-05	-0.218369	0.0498186	0.000409524	1.28215e-81	3.7853e-65	Adipose_Subcutaneous.v8.signif_variant_gene_pairs	V+P-
6_30530496	6_30562719	rs2074503	PRR3	ENSG00000228789.6	HCG22	-490731	0.303787	3.08955e-06	-0.239734	0.0508209	0.000409524	1.28215e-81	3.7853e-65	Adipose_Subcutaneous.v8.signif_variant_gene_pairs	V+P-
6_31023203	6_31055426	rs113017263	HCG22	ENSG00000228789.6	HCG22	1976	0.0628227	0.000147509	-0.37362	0.0977034	0.000409524	1.28215e-81	3.7853e-65	Adipose_Subcutaneous.v8.signif_variant_gene_pairs	V-K+
6_31082910	6_31115133	rs3132555	CDSN	ENSG00000228789.6	HCG22	61683	0.243546	0.000166848	-0.207517	0.0547151	0.000409524	1.28215e-81	3.7853e-65	Adipose_Subcutaneous.v8.signif_variant_gene_pairs	V-K+
6_31083107	6_31115330	rs1042148	CDSN	ENSG00000228789.6	HCG22	61880	0.243546	0.000166848	-0.207517	0.0547151	0.000409524	1.28215e-81	3.7853e-65	Adipose_Subcutaneous.v8.signif_variant_gene_pairs	V-K+
6_31083813	6_31116036	rs3130981	CDSN	ENSG00000228789.6	HCG22	62586	0.243546	0.000166848	-0.207517	0.0547151	0.000409524	1.28215e-81	3.7853e-65	Adipose_Subcutaneous.v8.signif_variant_gene_pairs	V-K+
6_31084964	6_31117187	.	CDSN	ENSG00000228789.6	HCG22	63737	0.243546	0.000166848	-0.207517	0.0547151	0.000409524	1.28215e-81	3.7853e-65	Adipose_Subcutaneous.v8.signif_variant_gene_pairs	V-K+
6_31085200	6_31117423	.	CDSN	ENSG00000228789.6	HCG22	63973	0.243546	0.000166848	-0.207517	0.0547151	0.000409524	1.28215e-81	3.7853e-65	Adipose_Subcutaneous.v8.signif_variant_gene_pairs	V-K+
6_31085269	6_31117492	.	CDSN	ENSG00000228789.6	HCG22	64042	0.243546	0.000166848	-0.207517	0.0547151	0.000409524	1.28215e-81	3.7853e-65	Adipose_Subcutaneous.v8.signif_variant_gene_pairs	V-K+
6_31093485	6_31125708	rs3094197	PSORS1C1	ENSG00000228789.6	HCG22	72258	0.257315	0.000213739	-0.199815	0.053584	0.000409524	1.28215e-81	3.7853e-65	Adipose_Subcutaneous.v8.signif_variant_gene_pairs	V-K+
6_31106499	6_31138722	rs9263726	PSORS1C1	ENSG00000228789.6	HCG22	85272	0.112737	2.49982e-10	-0.472431	0.0731746	0.000409524	1.28215e-81	3.7853e-65	Adipose_Subcutaneous.v8.signif_variant_gene_pairs	P+K-
6_31110786	6_31143009	rs12364	CCHCR1	ENSG00000228789.6	HCG22	89559	0.143718	4.92067e-11	-0.448039	0.0666908	0.000409524	1.28215e-81	3.7853e-65	Adipose_Subcutaneous.v8.signif_variant_gene_pairs	P+K-
6_31116220	6_31148443	rs130070	CCHCR1	ENSG00000228789.6	HCG22	94993	0.135972	3.63969e-11	-0.455279	0.0672907	0.000409524	1.28215e-81	3.7853e-65	Adipose_Subcutaneous.v8.signif_variant_gene_pairs	P+K-
6_31122330	6_31154553	rs130077	CCHCR1	ENSG00000228789.6	HCG22	101103	0.135972	3.63969e-11	-0.455279	0.0672907	0.000409524	1.28215e-81	3.7853e-65	Adipose_Subcutaneous.v8.signif_variant_gene_pairs	P+K-
6_31130821	6_31163044	rs1044870	TCF19	ENSG00000228789.6	HCG22	109594	0.135972	3.63969e-11	-0.455279	0.0672907	0.000409524	1.28215e-81	3.7853e-65	Adipose_Subcutaneous.v8.signif_variant_gene_pairs	P+K-
6_31170514	6_31202737	rs9263870	HCG27	ENSG00000228789.6	HCG22	149287	0.10241	0.000109889	-0.303782	0.0779315	0.000409524	1.28215e-81	3.7853e-65	Adipose_Subcutaneous.v8.signif_variant_gene_pairs	P+K-
6_31321906	6_31354129	rs1093	HLA-B	ENSG00000228789.6	HCG22	300679	0.166093	0.000352711	-0.221437	0.0615555	0.000409524	1.28215e-81	3.7853e-65	Adipose_Subcutaneous.v8.signif_variant_gene_pairs	P-K+
6_31783507	6_31815730	rs1043618	HSPA1A	ENSG00000228789.6	HCG22	762280	0.390517	3.86568e-08	-0.273805	0.0490519	0.000409524	1.28215e-81	3.7853e-65	Adipose_Subcutaneous.v8.signif_variant_gene_pairs	V-P+
6_31023203	6_31055426	rs113017263	HCG22	ENSG00000204540.10	PSORS1C1	-59324	0.0628227	5.48313e-07	0.484086	0.0954198	0.000452181	1.03244e-107	1.21616e-87	Adipose_Subcutaneous.v8.signif_variant_gene_pairs	V-K+
6_31082910	6_31115133	rs3132555	CDSN	ENSG00000204540.10	PSORS1C1	383	0.243546	6.38674e-29	0.575886	0.0484652	0.000452181	1.03244e-107	1.21616e-87	Adipose_Subcutaneous.v8.signif_variant_gene_pairs	V-K+
6_31083107	6_31115330	rs1042148	CDSN	ENSG00000204540.10	PSORS1C1	580	0.243546	6.38674e-29	0.575886	0.0484652	0.000452181	1.03244e-107	1.21616e-87	Adipose_Subcutaneous.v8.signif_variant_gene_pairs	V-K+
6_31083813	6_31116036	rs3130981	CDSN	ENSG00000204540.10	PSORS1C1	1286	0.243546	6.38674e-29	0.575886	0.0484652	0.000452181	1.03244e-107	1.21616e-87	Adipose_Subcutaneous.v8.signif_variant_gene_pairs	V-K+
6_31084964	6_31117187	.	CDSN	ENSG00000204540.10	PSORS1C1	2437	0.243546	6.38674e-29	0.575886	0.0484652	0.000452181	1.03244e-107	1.21616e-87	Adipose_Subcutaneous.v8.signif_variant_gene_pairs	V-K+
6_31085200	6_31117423	.	CDSN	ENSG00000204540.10	PSORS1C1	2673	0.243546	6.38674e-29	0.575886	0.0484652	0.000452181	1.03244e-107	1.21616e-87	Adipose_Subcutaneous.v8.signif_variant_gene_pairs	V-K+
6_31085269	6_31117492	.	CDSN	ENSG00000204540.10	PSORS1C1	2742	0.243546	6.38674e-29	0.575886	0.0484652	0.000452181	1.03244e-107	1.21616e-87	Adipose_Subcutaneous.v8.signif_variant_gene_pairs	V-K+
6_31093485	6_31125708	rs3094197	PSORS1C1	ENSG00000204540.10	PSORS1C1	10958	0.257315	2.30003e-26	0.539608	0.0479873	0.000452181	1.03244e-107	1.21616e-87	Adipose_Subcutaneous.v8.signif_variant_gene_pairs	V-K+
6_31126944	6_31159167	rs3094187	TCF19	ENSG00000204540.10	PSORS1C1	44417	0.463855	6.41163e-17	0.373723	0.0431762	0.000452181	1.03244e-107	1.21616e-87	Adipose_Subcutaneous.v8.signif_variant_gene_pairs	P-K+
6_31145451	6_31177674	rs3130506	PSORS1C3	ENSG00000204540.10	PSORS1C1	62924	0.335628	3.54952e-16	0.390705	0.0463479	0.000452181	1.03244e-107	1.21616e-87	Adipose_Subcutaneous.v8.signif_variant_gene_pairs	P-K+
6_31439958	6_31472181	rs2523660	HCG26	ENSG00000204540.10	PSORS1C1	357431	0.296041	1.12789e-05	0.225018	0.0507364	0.000452181	1.03244e-107	1.21616e-87	Adipose_Subcutaneous.v8.signif_variant_gene_pairs	V-K+
6_31023203	6_31055426	rs113017263	HCG22	ENSG00000204538.3	PSORS1C2	-83924	0.0628227	1.23921e-05	0.490876	0.111211	0.000402736	1.18416e-49	1.4697e-39	Adipose_Subcutaneous.v8.signif_variant_gene_pairs	V-K+
6_31082910	6_31115133	rs3132555	CDSN	ENSG00000204538.3	PSORS1C2	-24217	0.243546	4.21822e-34	0.719925	0.054868	0.000402736	1.18416e-49	1.4697e-39	Adipose_Subcutaneous.v8.signif_variant_gene_pairs	V-K+
6_31083107	6_31115330	rs1042148	CDSN	ENSG00000204538.3	PSORS1C2	-24020	0.243546	4.21822e-34	0.719925	0.054868	0.000402736	1.18416e-49	1.4697e-39	Adipose_Subcutaneous.v8.signif_variant_gene_pairs	V-K+
6_31083813	6_31116036	rs3130981	CDSN	ENSG00000204538.3	PSORS1C2	-23314	0.243546	4.21822e-34	0.719925	0.054868	0.000402736	1.18416e-49	1.4697e-39	Adipose_Subcutaneous.v8.signif_variant_gene_pairs	V-K+
6_31084964	6_31117187	.	CDSN	ENSG00000204538.3	PSORS1C2	-22163	0.243546	4.21822e-34	0.719925	0.054868	0.000402736	1.18416e-49	1.4697e-39	Adipose_Subcutaneous.v8.signif_variant_gene_pairs	V-K+
6_31085200	6_31117423	.	CDSN	ENSG00000204538.3	PSORS1C2	-21927	0.243546	4.21822e-34	0.719925	0.054868	0.000402736	1.18416e-49	1.4697e-39	Adipose_Subcutaneous.v8.signif_variant_gene_pairs	V-K+
6_31085269	6_31117492	.	CDSN	ENSG00000204538.3	PSORS1C2	-21858	0.243546	4.21822e-34	0.719925	0.054868	0.000402736	1.18416e-49	1.4697e-39	Adipose_Subcutaneous.v8.signif_variant_gene_pairs	V-K+
6_31093485	6_31125708	rs3094197	PSORS1C1	ENSG00000204538.3	PSORS1C2	-13642	0.257315	1.71247e-32	0.689374	0.0540977	0.000402736	1.18416e-49	1.4697e-39	Adipose_Subcutaneous.v8.signif_variant_gene_pairs	V-K+
6_31126944	6_31159167	rs3094187	TCF19	ENSG00000204538.3	PSORS1C2	19817	0.463855	6.84194e-18	0.44556	0.0498114	0.000402736	1.18416e-49	1.4697e-39	Adipose_Subcutaneous.v8.signif_variant_gene_pairs	P-K+
6_31145451	6_31177674	rs3130506	PSORS1C3	ENSG00000204538.3	PSORS1C2	38324	0.335628	2.74927e-12	0.391422	0.0546367	0.000402736	1.18416e-49	1.4697e-39	Adipose_Subcutaneous.v8.signif_variant_gene_pairs	P-K+
6_30457732	6_30489955	rs1059510	HLA-E	ENSG00000204536.13	CCHCR1	-668283	0.327883	0.000139416	0.138804	0.0361627	0.000375029	7.77777e-71	2.13395e-56	Adipose_Subcutaneous.v8.signif_variant_gene_pairs	V+P-
6_30692965	6_30725188	rs8233	TUBB	ENSG00000204536.13	CCHCR1	-433050	0.209122	3.27003e-08	0.238315	0.0424596	0.000375029	7.77777e-71	2.13395e-56	Adipose_Subcutaneous.v8.signif_variant_gene_pairs	P+K-
6_31023203	6_31055426	rs113017263	HCG22	ENSG00000204536.13	CCHCR1	-102812	0.0628227	1.16255e-09	-0.428283	0.0690736	0.000375029	7.77777e-71	2.13395e-56	Adipose_Subcutaneous.v8.signif_variant_gene_pairs	V-K+
6_31321906	6_31354129	rs1093	HLA-B	ENSG00000204536.13	CCHCR1	195891	0.166093	0.000174481	-0.168022	0.0444357	0.000375029	7.77777e-71	2.13395e-56	Adipose_Subcutaneous.v8.signif_variant_gene_pairs	P-K+
6_31783507	6_31815730	rs1043618	HSPA1A	ENSG00000204536.13	CCHCR1	657492	0.390517	1.98997e-05	0.154494	0.0358752	0.000375029	7.77777e-71	2.13395e-56	Adipose_Subcutaneous.v8.signif_variant_gene_pairs	V-P+
6_31842598	6_31874821	rs12661281	SLC44A4	ENSG00000204536.13	CCHCR1	716583	0.141136	2.43546e-07	-0.246652	0.0471316	0.000375029	7.77777e-71	2.13395e-56	Adipose_Subcutaneous.v8.signif_variant_gene_pairs	V-K+
6_31093485	6_31125708	rs3094197	PSORS1C1	ENSG00000204528.3	PSORS1C3	-52191	0.257315	0.00029806	0.223399	0.0613386	0.000380387	1.2523e-64	4.25196e-51	Adipose_Subcutaneous.v8.signif_variant_gene_pairs	V-K+
6_31106499	6_31138722	rs9263726	PSORS1C1	ENSG00000204528.3	PSORS1C3	-39177	0.112737	2.33166e-05	-0.365284	0.0855478	0.000380387	1.2523e-64	4.25196e-51	Adipose_Subcutaneous.v8.signif_variant_gene_pairs	P+K-
6_31110786	6_31143009	rs12364	CCHCR1	ENSG00000204528.3	PSORS1C3	-34890	0.143718	1.31005e-06	-0.380905	0.0777896	0.000380387	1.2523e-64	4.25196e-51	Adipose_Subcutaneous.v8.signif_variant_gene_pairs	P+K-
6_31116220	6_31148443	rs130070	CCHCR1	ENSG00000204528.3	PSORS1C3	-29456	0.135972	1.42254e-07	-0.417392	0.0782059	0.000380387	1.2523e-64	4.25196e-51	Adipose_Subcutaneous.v8.signif_variant_gene_pairs	P+K-
6_31122330	6_31154553	rs130077	CCHCR1	ENSG00000204528.3	PSORS1C3	-23346	0.135972	1.42254e-07	-0.417392	0.0782059	0.000380387	1.2523e-64	4.25196e-51	Adipose_Subcutaneous.v8.signif_variant_gene_pairs	P+K-
6_31126944	6_31159167	rs3094187	TCF19	ENSG00000204528.3	PSORS1C3	-18732	0.463855	0.000225639	0.196463	0.0528844	0.000380387	1.2523e-64	4.25196e-51	Adipose_Subcutaneous.v8.signif_variant_gene_pairs	P-K+
6_31130821	6_31163044	rs1044870	TCF19	ENSG00000204528.3	PSORS1C3	-14855	0.135972	1.42254e-07	-0.417392	0.0782059	0.000380387	1.2523e-64	4.25196e-51	Adipose_Subcutaneous.v8.signif_variant_gene_pairs	P+K-
6_31145451	6_31177674	rs3130506	PSORS1C3	ENSG00000204528.3	PSORS1C3	-225	0.335628	3.65496e-26	0.575203	0.051386	0.000380387	1.2523e-64	4.25196e-51	Adipose_Subcutaneous.v8.signif_variant_gene_pairs	P-K+
6_31170514	6_31202737	rs9263870	HCG27	ENSG00000204528.3	PSORS1C3	24838	0.10241	4.89103e-08	-0.486671	0.0878721	0.000380387	1.2523e-64	4.25196e-51	Adipose_Subcutaneous.v8.signif_variant_gene_pairs	P+K-
6_31321906	6_31354129	rs1093	HLA-B	ENSG00000204528.3	PSORS1C3	176230	0.166093	7.70531e-10	-0.430807	0.0687128	0.000380387	1.2523e-64	4.25196e-51	Adipose_Subcutaneous.v8.signif_variant_gene_pairs	P-K+
6_31023203	6_31055426	rs113017263	HCG22	ENSG00000204531.17	POU5F1	-125305	0.0628227	1.92788e-14	-0.744904	0.0944804	0.000406075	1.44077e-46	9.33268e-37	Adipose_Subcutaneous.v8.signif_variant_gene_pairs	V-K+
6_31106499	6_31138722	rs9263726	PSORS1C1	ENSG00000204531.17	POU5F1	-42009	0.112737	3.17917e-07	-0.388089	0.0749037	0.000406075	1.44077e-46	9.33268e-37	Adipose_Subcutaneous.v8.signif_variant_gene_pairs	P+K-
6_31110786	6_31143009	rs12364	CCHCR1	ENSG00000204531.17	POU5F1	-37722	0.143718	5.38713e-08	-0.376767	0.0682494	0.000406075	1.44077e-46	9.33268e-37	Adipose_Subcutaneous.v8.signif_variant_gene_pairs	P+K-
6_31116220	6_31148443	rs130070	CCHCR1	ENSG00000204531.17	POU5F1	-32288	0.135972	1.37056e-07	-0.368886	0.0690254	0.000406075	1.44077e-46	9.33268e-37	Adipose_Subcutaneous.v8.signif_variant_gene_pairs	P+K-
6_31122330	6_31154553	rs130077	CCHCR1	ENSG00000204531.17	POU5F1	-26178	0.135972	1.37056e-07	-0.368886	0.0690254	0.000406075	1.44077e-46	9.33268e-37	Adipose_Subcutaneous.v8.signif_variant_gene_pairs	P+K-
6_31130821	6_31163044	rs1044870	TCF19	ENSG00000204531.17	POU5F1	-17687	0.135972	1.37056e-07	-0.368886	0.0690254	0.000406075	1.44077e-46	9.33268e-37	Adipose_Subcutaneous.v8.signif_variant_gene_pairs	P+K-
6_31321906	6_31354129	rs1093	HLA-B	ENSG00000204531.17	POU5F1	173398	0.166093	7.69251e-09	-0.357803	0.0609178	0.000406075	1.44077e-46	9.33268e-37	Adipose_Subcutaneous.v8.signif_variant_gene_pairs	P-K+
6_31082910	6_31115133	rs3132555	CDSN	ENSG00000272501.1	AL662844.4	-82904	0.243546	3.89045e-23	-0.451185	0.0433517	0.000414893	1.40606e-72	4.5142e-58	Adipose_Subcutaneous.v8.signif_variant_gene_pairs	V-K+
6_31083107	6_31115330	rs1042148	CDSN	ENSG00000272501.1	AL662844.4	-82707	0.243546	3.89045e-23	-0.451185	0.0433517	0.000414893	1.40606e-72	4.5142e-58	Adipose_Subcutaneous.v8.signif_variant_gene_pairs	V-K+
6_31083813	6_31116036	rs3130981	CDSN	ENSG00000272501.1	AL662844.4	-82001	0.243546	3.89045e-23	-0.451185	0.0433517	0.000414893	1.40606e-72	4.5142e-58	Adipose_Subcutaneous.v8.signif_variant_gene_pairs	V-K+
6_31084964	6_31117187	.	CDSN	ENSG00000272501.1	AL662844.4	-80850	0.243546	3.89045e-23	-0.451185	0.0433517	0.000414893	1.40606e-72	4.5142e-58	Adipose_Subcutaneous.v8.signif_variant_gene_pairs	V-K+
6_31085200	6_31117423	.	CDSN	ENSG00000272501.1	AL662844.4	-80614	0.243546	3.89045e-23	-0.451185	0.0433517	0.000414893	1.40606e-72	4.5142e-58	Adipose_Subcutaneous.v8.signif_variant_gene_pairs	V-K+
6_31085269	6_31117492	.	CDSN	ENSG00000272501.1	AL662844.4	-80545	0.243546	3.89045e-23	-0.451185	0.0433517	0.000414893	1.40606e-72	4.5142e-58	Adipose_Subcutaneous.v8.signif_variant_gene_pairs	V-K+
6_31093485	6_31125708	rs3094197	PSORS1C1	ENSG00000272501.1	AL662844.4	-72329	0.257315	2.57028e-23	-0.443327	0.0424021	0.000414893	1.40606e-72	4.5142e-58	Adipose_Subcutaneous.v8.signif_variant_gene_pairs	V-K+
6_31126944	6_31159167	rs3094187	TCF19	ENSG00000272501.1	AL662844.4	-38870	0.463855	1.40261e-08	-0.225174	0.0390489	0.000414893	1.40606e-72	4.5142e-58	Adipose_Subcutaneous.v8.signif_variant_gene_pairs	P-K+
6_31145451	6_31177674	rs3130506	PSORS1C3	ENSG00000272501.1	AL662844.4	-20363	0.335628	1.08849e-30	-0.466212	0.0378646	0.000414893	1.40606e-72	4.5142e-58	Adipose_Subcutaneous.v8.signif_variant_gene_pairs	P-K+
6_31170514	6_31202737	rs9263870	HCG27	ENSG00000272501.1	AL662844.4	4700	0.10241	1.75057e-67	1.02669	0.0506471	0.000414893	1.40606e-72	4.5142e-58	Adipose_Subcutaneous.v8.signif_variant_gene_pairs	P+K-
6_31093485	6_31125708	rs3094197	PSORS1C1	ENSG00000206344.7	HCG27	-72430	0.257315	8.74953e-05	0.176224	0.0445622	0.000392651	1.42222e-55	1.861e-43	Adipose_Subcutaneous.v8.signif_variant_gene_pairs	V-K+
6_31126944	6_31159167	rs3094187	TCF19	ENSG00000206344.7	HCG27	-38971	0.463855	3.77848e-06	0.17863	0.0382152	0.000392651	1.42222e-55	1.861e-43	Adipose_Subcutaneous.v8.signif_variant_gene_pairs	P-K+
6_31145451	6_31177674	rs3130506	PSORS1C3	ENSG00000206344.7	HCG27	-20464	0.335628	4.37649e-06	0.189882	0.0408985	0.000392651	1.42222e-55	1.861e-43	Adipose_Subcutaneous.v8.signif_variant_gene_pairs	P-K+
6_31170514	6_31202737	rs9263870	HCG27	ENSG00000206344.7	HCG27	4599	0.10241	2.94223e-16	0.52167	0.0617009	0.000392651	1.42222e-55	1.861e-43	Adipose_Subcutaneous.v8.signif_variant_gene_pairs	P+K-
6_31439846	6_31472069	rs3094603	HCG26	ENSG00000206344.7	HCG27	273931	0.372633	9.30219e-06	0.181546	0.040542	0.000392651	1.42222e-55	1.861e-43	Adipose_Subcutaneous.v8.signif_variant_gene_pairs	P-K+
6_31439958	6_31472181	rs2523660	HCG26	ENSG00000206344.7	HCG27	274043	0.296041	2.47542e-07	0.222373	0.042518	0.000392651	1.42222e-55	1.861e-43	Adipose_Subcutaneous.v8.signif_variant_gene_pairs	V-K+
6_31082910	6_31115133	rs3132555	CDSN	ENSG00000204525.16	HLA-C	-156972	0.243546	7.4517e-05	-0.163275	0.0408805	0.000389202	7.729e-43	1.74106e-33	Adipose_Subcutaneous.v8.signif_variant_gene_pairs	V-K+
6_31083107	6_31115330	rs1042148	CDSN	ENSG00000204525.16	HLA-C	-156775	0.243546	7.4517e-05	-0.163275	0.0408805	0.000389202	7.729e-43	1.74106e-33	Adipose_Subcutaneous.v8.signif_variant_gene_pairs	V-K+
6_31083813	6_31116036	rs3130981	CDSN	ENSG00000204525.16	HLA-C	-156069	0.243546	7.4517e-05	-0.163275	0.0408805	0.000389202	7.729e-43	1.74106e-33	Adipose_Subcutaneous.v8.signif_variant_gene_pairs	V-K+
6_31084964	6_31117187	.	CDSN	ENSG00000204525.16	HLA-C	-154918	0.243546	7.4517e-05	-0.163275	0.0408805	0.000389202	7.729e-43	1.74106e-33	Adipose_Subcutaneous.v8.signif_variant_gene_pairs	V-K+
6_31085200	6_31117423	.	CDSN	ENSG00000204525.16	HLA-C	-154682	0.243546	7.4517e-05	-0.163275	0.0408805	0.000389202	7.729e-43	1.74106e-33	Adipose_Subcutaneous.v8.signif_variant_gene_pairs	V-K+
6_31085269	6_31117492	.	CDSN	ENSG00000204525.16	HLA-C	-154613	0.243546	7.4517e-05	-0.163275	0.0408805	0.000389202	7.729e-43	1.74106e-33	Adipose_Subcutaneous.v8.signif_variant_gene_pairs	V-K+
6_31093485	6_31125708	rs3094197	PSORS1C1	ENSG00000204525.16	HLA-C	-146397	0.257315	0.000306263	-0.145837	0.0401216	0.000389202	7.729e-43	1.74106e-33	Adipose_Subcutaneous.v8.signif_variant_gene_pairs	V-K+
6_31170514	6_31202737	rs9263870	HCG27	ENSG00000204525.16	HLA-C	-69368	0.10241	1.79732e-14	0.441005	0.0558656	0.000389202	7.729e-43	1.74106e-33	Adipose_Subcutaneous.v8.signif_variant_gene_pairs	P+K-
6_31842598	6_31874821	rs12661281	SLC44A4	ENSG00000204525.16	HLA-C	602716	0.141136	0.00016855	-0.1872	0.0493921	0.000389202	7.729e-43	1.74106e-33	Adipose_Subcutaneous.v8.signif_variant_gene_pairs	V-K+
6_31126944	6_31159167	rs3094187	TCF19	ENSG00000277402.1	MIR6891	-196149	0.463855	0.000378703	-0.180423	0.0504207	0.000385774	5.58558e-114	9.68255e-91	Adipose_Subcutaneous.v8.signif_variant_gene_pairs	P-K+
6_31170514	6_31202737	rs9263870	HCG27	ENSG00000277402.1	MIR6891	-152579	0.10241	8.61158e-23	0.808713	0.0783973	0.000385774	5.58558e-114	9.68255e-91	Adipose_Subcutaneous.v8.signif_variant_gene_pairs	P+K-
6_31321906	6_31354129	rs1093	HLA-B	ENSG00000277402.1	MIR6891	-1187	0.166093	3.83246e-06	-0.310709	0.0665149	0.000385774	5.58558e-114	9.68255e-91	Adipose_Subcutaneous.v8.signif_variant_gene_pairs	P-K+
6_31082910	6_31115133	rs3132555	CDSN	ENSG00000234745.10	HLA-B	-241309	0.243546	1.64343e-15	0.248947	0.030272	0.000430421	2.40731e-22	3.25612e-16	Adipose_Subcutaneous.v8.signif_variant_gene_pairs	V-K+
6_31083107	6_31115330	rs1042148	CDSN	ENSG00000234745.10	HLA-B	-241112	0.243546	1.64343e-15	0.248947	0.030272	0.000430421	2.40731e-22	3.25612e-16	Adipose_Subcutaneous.v8.signif_variant_gene_pairs	V-K+
6_31083813	6_31116036	rs3130981	CDSN	ENSG00000234745.10	HLA-B	-240406	0.243546	1.64343e-15	0.248947	0.030272	0.000430421	2.40731e-22	3.25612e-16	Adipose_Subcutaneous.v8.signif_variant_gene_pairs	V-K+
6_31084964	6_31117187	.	CDSN	ENSG00000234745.10	HLA-B	-239255	0.243546	1.64343e-15	0.248947	0.030272	0.000430421	2.40731e-22	3.25612e-16	Adipose_Subcutaneous.v8.signif_variant_gene_pairs	V-K+
6_31085200	6_31117423	.	CDSN	ENSG00000234745.10	HLA-B	-239019	0.243546	1.64343e-15	0.248947	0.030272	0.000430421	2.40731e-22	3.25612e-16	Adipose_Subcutaneous.v8.signif_variant_gene_pairs	V-K+
6_31085269	6_31117492	.	CDSN	ENSG00000234745.10	HLA-B	-238950	0.243546	1.64343e-15	0.248947	0.030272	0.000430421	2.40731e-22	3.25612e-16	Adipose_Subcutaneous.v8.signif_variant_gene_pairs	V-K+
6_31093485	6_31125708	rs3094197	PSORS1C1	ENSG00000234745.10	HLA-B	-230734	0.257315	7.82595e-15	0.238066	0.029722	0.000430421	2.40731e-22	3.25612e-16	Adipose_Subcutaneous.v8.signif_variant_gene_pairs	V-K+
6_31126944	6_31159167	rs3094187	TCF19	ENSG00000234745.10	HLA-B	-197275	0.463855	2.75453e-06	0.126226	0.0266211	0.000430421	2.40731e-22	3.25612e-16	Adipose_Subcutaneous.v8.signif_variant_gene_pairs	P-K+
6_31145451	6_31177674	rs3130506	PSORS1C3	ENSG00000234745.10	HLA-B	-178768	0.335628	8.51669e-08	0.153778	0.0282961	0.000430421	2.40731e-22	3.25612e-16	Adipose_Subcutaneous.v8.signif_variant_gene_pairs	P-K+
6_31439958	6_31472181	rs2523660	HCG26	ENSG00000234745.10	HLA-B	115739	0.296041	0.000169274	0.113671	0.0300004	0.000430421	2.40731e-22	3.25612e-16	Adipose_Subcutaneous.v8.signif_variant_gene_pairs	V-K+
6_31106499	6_31138722	rs9263726	PSORS1C1	ENSG00000271581.1	AL671883.2	-217925	0.112737	0.000229317	0.327993	0.0883898	0.000381868	6.43629e-29	4.79722e-22	Adipose_Subcutaneous.v8.signif_variant_gene_pairs	P+K-
6_31110786	6_31143009	rs12364	CCHCR1	ENSG00000271581.1	AL671883.2	-213638	0.143718	1.72235e-05	0.348986	0.080422	0.000381868	6.43629e-29	4.79722e-22	Adipose_Subcutaneous.v8.signif_variant_gene_pairs	P+K-
6_31116220	6_31148443	rs130070	CCHCR1	ENSG00000271581.1	AL671883.2	-208204	0.135972	8.35774e-06	0.365008	0.0810827	0.000381868	6.43629e-29	4.79722e-22	Adipose_Subcutaneous.v8.signif_variant_gene_pairs	P+K-
6_31122330	6_31154553	rs130077	CCHCR1	ENSG00000271581.1	AL671883.2	-202094	0.135972	8.35774e-06	0.365008	0.0810827	0.000381868	6.43629e-29	4.79722e-22	Adipose_Subcutaneous.v8.signif_variant_gene_pairs	P+K-
6_31130821	6_31163044	rs1044870	TCF19	ENSG00000271581.1	AL671883.2	-193603	0.135972	8.35774e-06	0.365008	0.0810827	0.000381868	6.43629e-29	4.79722e-22	Adipose_Subcutaneous.v8.signif_variant_gene_pairs	P+K-
6_31321906	6_31354129	rs1093	HLA-B	ENSG00000271581.1	AL671883.2	-2518	0.166093	5.21346e-05	0.294601	0.0721976	0.000381868	6.43629e-29	4.79722e-22	Adipose_Subcutaneous.v8.signif_variant_gene_pairs	P-K+
6_31082910	6_31115133	rs3132555	CDSN	ENSG00000225851.1	HLA-S	-267155	0.243546	2.31509e-18	0.56441	0.0621417	0.000397078	3.08549e-65	6.0158e-52	Adipose_Subcutaneous.v8.signif_variant_gene_pairs	V-K+
6_31083107	6_31115330	rs1042148	CDSN	ENSG00000225851.1	HLA-S	-266958	0.243546	2.31509e-18	0.56441	0.0621417	0.000397078	3.08549e-65	6.0158e-52	Adipose_Subcutaneous.v8.signif_variant_gene_pairs	V-K+
6_31083813	6_31116036	rs3130981	CDSN	ENSG00000225851.1	HLA-S	-266252	0.243546	2.31509e-18	0.56441	0.0621417	0.000397078	3.08549e-65	6.0158e-52	Adipose_Subcutaneous.v8.signif_variant_gene_pairs	V-K+
6_31084964	6_31117187	.	CDSN	ENSG00000225851.1	HLA-S	-265101	0.243546	2.31509e-18	0.56441	0.0621417	0.000397078	3.08549e-65	6.0158e-52	Adipose_Subcutaneous.v8.signif_variant_gene_pairs	V-K+
6_31085200	6_31117423	.	CDSN	ENSG00000225851.1	HLA-S	-264865	0.243546	2.31509e-18	0.56441	0.0621417	0.000397078	3.08549e-65	6.0158e-52	Adipose_Subcutaneous.v8.signif_variant_gene_pairs	V-K+
6_31085269	6_31117492	.	CDSN	ENSG00000225851.1	HLA-S	-264796	0.243546	2.31509e-18	0.56441	0.0621417	0.000397078	3.08549e-65	6.0158e-52	Adipose_Subcutaneous.v8.signif_variant_gene_pairs	V-K+
6_31093485	6_31125708	rs3094197	PSORS1C1	ENSG00000225851.1	HLA-S	-256580	0.257315	6.39089e-18	0.545715	0.0609489	0.000397078	3.08549e-65	6.0158e-52	Adipose_Subcutaneous.v8.signif_variant_gene_pairs	V-K+
6_31126944	6_31159167	rs3094187	TCF19	ENSG00000225851.1	HLA-S	-223121	0.463855	2.40586e-06	0.263934	0.0553308	0.000397078	3.08549e-65	6.0158e-52	Adipose_Subcutaneous.v8.signif_variant_gene_pairs	P-K+
6_31145451	6_31177674	rs3130506	PSORS1C3	ENSG00000225851.1	HLA-S	-204614	0.335628	6.7646e-08	0.322108	0.0588013	0.000397078	3.08549e-65	6.0158e-52	Adipose_Subcutaneous.v8.signif_variant_gene_pairs	P-K+
6_31106499	6_31138722	rs9263726	PSORS1C1	ENSG00000272221.1	AL645933.2	-256773	0.112737	0.000271909	0.310137	0.0845926	0.00040256	1.38488e-120	1.84764e-99	Adipose_Subcutaneous.v8.signif_variant_gene_pairs	P+K-
6_31110786	6_31143009	rs12364	CCHCR1	ENSG00000272221.1	AL645933.2	-252486	0.143718	5.05395e-06	0.354024	0.0767667	0.00040256	1.38488e-120	1.84764e-99	Adipose_Subcutaneous.v8.signif_variant_gene_pairs	P+K-
6_31116220	6_31148443	rs130070	CCHCR1	ENSG00000272221.1	AL645933.2	-247052	0.135972	1.51976e-05	0.339218	0.0776619	0.00040256	1.38488e-120	1.84764e-99	Adipose_Subcutaneous.v8.signif_variant_gene_pairs	P+K-
6_31122330	6_31154553	rs130077	CCHCR1	ENSG00000272221.1	AL645933.2	-240942	0.135972	1.51976e-05	0.339218	0.0776619	0.00040256	1.38488e-120	1.84764e-99	Adipose_Subcutaneous.v8.signif_variant_gene_pairs	P+K-
6_31130821	6_31163044	rs1044870	TCF19	ENSG00000272221.1	AL645933.2	-232451	0.135972	1.51976e-05	0.339218	0.0776619	0.00040256	1.38488e-120	1.84764e-99	Adipose_Subcutaneous.v8.signif_variant_gene_pairs	P+K-
6_31145451	6_31177674	rs3130506	PSORS1C3	ENSG00000272221.1	AL645933.2	-217821	0.335628	4.29044e-08	-0.304883	0.0548085	0.00040256	1.38488e-120	1.84764e-99	Adipose_Subcutaneous.v8.signif_variant_gene_pairs	P-K+
6_31439846	6_31472069	rs3094603	HCG26	ENSG00000272221.1	AL645933.2	76574	0.372633	1.0407e-05	-0.24411	0.0548191	0.00040256	1.38488e-120	1.84764e-99	Adipose_Subcutaneous.v8.signif_variant_gene_pairs	P-K+
6_31439958	6_31472181	rs2523660	HCG26	ENSG00000272221.1	AL645933.2	76686	0.296041	6.88666e-05	-0.233123	0.0580889	0.00040256	1.38488e-120	1.84764e-99	Adipose_Subcutaneous.v8.signif_variant_gene_pairs	V-K+
6_31023203	6_31055426	rs113017263	HCG22	ENSG00000204520.12	MICA	-344358	0.0628227	6.72608e-09	-0.453239	0.076856	0.000361754	3.36386e-87	6.40611e-71	Adipose_Subcutaneous.v8.signif_variant_gene_pairs	V-K+
6_31439846	6_31472069	rs3094603	HCG26	ENSG00000204520.12	MICA	72285	0.372633	2.60212e-07	-0.20229	0.0387501	0.000361754	3.36386e-87	6.40611e-71	Adipose_Subcutaneous.v8.signif_variant_gene_pairs	P-K+
6_31439958	6_31472181	rs2523660	HCG26	ENSG00000204520.12	MICA	72397	0.296041	4.99744e-06	-0.189851	0.0411457	0.000361754	3.36386e-87	6.40611e-71	Adipose_Subcutaneous.v8.signif_variant_gene_pairs	V-K+
6_31439958	6_31472181	rs2523660	HCG26	ENSG00000204516.9	MICB	-22700	0.296041	4.55027e-05	0.203109	0.0493817	0.000371786	1.03586e-35	9.79185e-27	Adipose_Subcutaneous.v8.signif_variant_gene_pairs	V-K+
6_31473561	6_31505784	rs1065075	MICB	ENSG00000204516.9	MICB	10903	0.303787	4.16559e-35	0.585982	0.0438787	0.000371786	1.03586e-35	9.79185e-27	Adipose_Subcutaneous.v8.signif_variant_gene_pairs	V-K+
6_31474000	6_31506223	rs1051788	MICB	ENSG00000204516.9	MICB	11342	0.303787	4.16559e-35	0.585982	0.0438787	0.000371786	1.03586e-35	9.79185e-27	Adipose_Subcutaneous.v8.signif_variant_gene_pairs	V-K+
6_31783507	6_31815730	rs1043618	HSPA1A	ENSG00000204516.9	MICB	320849	0.390517	4.43325e-07	0.241515	0.0472121	0.000371786	1.03586e-35	9.79185e-27	Adipose_Subcutaneous.v8.signif_variant_gene_pairs	V-P+
6_31321906	6_31354129	rs1093	HLA-B	ENSG00000213760.10	ATP6V1G2	-192719	0.166093	0.000186944	0.211257	0.0561323	0.000354623	1.43398e-30	1.05394e-22	Adipose_Subcutaneous.v8.signif_variant_gene_pairs	P-K+
6_31473561	6_31505784	rs1065075	MICB	ENSG00000204498.10	NFKBIL1	-41086	0.303787	2.16979e-05	0.118395	0.0276202	0.000342698	9.10618e-08	0.000616136	Adipose_Subcutaneous.v8.signif_variant_gene_pairs	V-K+
6_31474000	6_31506223	rs1051788	MICB	ENSG00000204498.10	NFKBIL1	-40647	0.303787	2.16979e-05	0.118395	0.0276202	0.000342698	9.10618e-08	0.000616136	Adipose_Subcutaneous.v8.signif_variant_gene_pairs	V-K+
6_31632686	6_31664909	rs2295665	GPANK1	ENSG00000204463.12	BAG6	12204	0.152324	0.000133786	-0.126411	0.032845	0.000285173	3.47324e-23	7.8039e-17	Adipose_Subcutaneous.v8.signif_variant_gene_pairs	P+K-
6_31633689	6_31665912	rs16899941	CSNK2B;GPANK1	ENSG00000204463.12	BAG6	13207	0.152324	0.000133786	-0.126411	0.032845	0.000285173	3.47324e-23	7.8039e-17	Adipose_Subcutaneous.v8.signif_variant_gene_pairs	P+K-
6_31842598	6_31874821	rs12661281	SLC44A4	ENSG00000204463.12	BAG6	222116	0.141136	1.06472e-09	0.197575	0.0317888	0.000285173	3.47324e-23	7.8039e-17	Adipose_Subcutaneous.v8.signif_variant_gene_pairs	V-K+
6_32307382	6_32339605	rs1033500	C6orf10	ENSG00000204463.12	BAG6	686900	0.400172	0.000218877	0.0876585	0.0235461	0.000285173	3.47324e-23	7.8039e-17	Adipose_Subcutaneous.v8.signif_variant_gene_pairs	V+P-
6_31632686	6_31664909	rs2295665	GPANK1	ENSG00000240053.8	LY6G5B	-5258	0.152324	8.43873e-12	-0.184696	0.0264101	0.000306762	1.24772e-37	7.59159e-29	Adipose_Subcutaneous.v8.signif_variant_gene_pairs	P+K-
6_31633689	6_31665912	rs16899941	CSNK2B;GPANK1	ENSG00000240053.8	LY6G5B	-4255	0.152324	8.43873e-12	-0.184696	0.0264101	0.000306762	1.24772e-37	7.59159e-29	Adipose_Subcutaneous.v8.signif_variant_gene_pairs	P+K-
6_31675765	6_31707988	rs2242653	LY6G6F	ENSG00000240053.8	LY6G5B	37821	0.165232	2.17005e-08	-0.14751	0.0259352	0.000306762	1.24772e-37	7.59159e-29	Adipose_Subcutaneous.v8.signif_variant_gene_pairs	P+K-
6_31783507	6_31815730	rs1043618	HSPA1A	ENSG00000240053.8	LY6G5B	145563	0.390517	3.10128e-05	-0.0853432	0.0203024	0.000306762	1.24772e-37	7.59159e-29	Adipose_Subcutaneous.v8.signif_variant_gene_pairs	V-P+
6_32307382	6_32339605	rs1033500	C6orf10	ENSG00000240053.8	LY6G5B	669438	0.400172	1.39597e-05	-0.0852751	0.0194377	0.000306762	1.24772e-37	7.59159e-29	Adipose_Subcutaneous.v8.signif_variant_gene_pairs	V+P-
6_31632686	6_31664909	rs2295665	GPANK1	ENSG00000204428.12	LY6G5C	-19131	0.152324	7.17949e-17	-0.490571	0.0567727	0.000279605	8.34047e-42	2.30767e-32	Adipose_Subcutaneous.v8.signif_variant_gene_pairs	P+K-
6_31633689	6_31665912	rs16899941	CSNK2B;GPANK1	ENSG00000204428.12	LY6G5C	-18128	0.152324	7.17949e-17	-0.490571	0.0567727	0.000279605	8.34047e-42	2.30767e-32	Adipose_Subcutaneous.v8.signif_variant_gene_pairs	P+K-
6_31675765	6_31707988	rs2242653	LY6G6F	ENSG00000204428.12	LY6G5C	23948	0.165232	3.60264e-14	-0.433347	0.055584	0.000279605	8.34047e-42	2.30767e-32	Adipose_Subcutaneous.v8.signif_variant_gene_pairs	P+K-
6_31783507	6_31815730	rs1043618	HSPA1A	ENSG00000204428.12	LY6G5C	131690	0.390517	1.14856e-11	-0.301441	0.0433985	0.000279605	8.34047e-42	2.30767e-32	Adipose_Subcutaneous.v8.signif_variant_gene_pairs	V-P+
6_31783507	6_31815730	rs1043618	HSPA1A	ENSG00000213722.8	DDAH2	85150	0.390517	1.91391e-05	-0.103326	0.0239439	0.000305397	2.20359e-06	0.00994587	Adipose_Subcutaneous.v8.signif_variant_gene_pairs	V-P+
6_31632686	6_31664909	rs2295665	GPANK1	ENSG00000204387.12	C6orf48	-169699	0.152324	2.13984e-07	-0.222934	0.0423957	0.000304388	2.28986e-13	1.18154e-08	Adipose_Subcutaneous.v8.signif_variant_gene_pairs	P+K-
6_31633689	6_31665912	rs16899941	CSNK2B;GPANK1	ENSG00000204387.12	C6orf48	-168696	0.152324	2.13984e-07	-0.222934	0.0423957	0.000304388	2.28986e-13	1.18154e-08	Adipose_Subcutaneous.v8.signif_variant_gene_pairs	P+K-
6_31675765	6_31707988	rs2242653	LY6G6F	ENSG00000204387.12	C6orf48	-126620	0.165232	1.21096e-09	-0.251525	0.0406113	0.000304388	2.28986e-13	1.18154e-08	Adipose_Subcutaneous.v8.signif_variant_gene_pairs	P+K-
6_31783507	6_31815730	rs1043618	HSPA1A	ENSG00000204387.12	C6orf48	-18878	0.390517	7.19253e-06	-0.144565	0.0318793	0.000304388	2.28986e-13	1.18154e-08	Adipose_Subcutaneous.v8.signif_variant_gene_pairs	V-P+
6_31439846	6_31472069	rs3094603	HCG26	ENSG00000204351.11	SKIV2L	-487042	0.372633	2.0489e-07	0.189436	0.0359678	0.000293957	3.11094e-84	2.93001e-68	Adipose_Subcutaneous.v8.signif_variant_gene_pairs	P-K+
6_31439958	6_31472181	rs2523660	HCG26	ENSG00000204351.11	SKIV2L	-486930	0.296041	2.09603e-08	0.215319	0.0378153	0.000293957	3.11094e-84	2.93001e-68	Adipose_Subcutaneous.v8.signif_variant_gene_pairs	V-K+
6_31914024	6_31946247	rs4151667	CFB	ENSG00000204348.9	DXO	-26045	0.0413081	1.29027e-09	-0.404773	0.0654684	0.000308384	9.7501e-16	1.65024e-10	Adipose_Subcutaneous.v8.signif_variant_gene_pairs	V-P+
6_31473561	6_31505784	rs1065075	MICB	ENSG00000244731.7	C4A	-476240	0.303787	2.05709e-11	-0.326584	0.047639	0.000297407	2.68211e-37	7.17733e-29	Adipose_Subcutaneous.v8.signif_variant_gene_pairs	V-K+
6_31474000	6_31506223	rs1051788	MICB	ENSG00000244731.7	C4A	-475801	0.303787	2.05709e-11	-0.326584	0.047639	0.000297407	2.68211e-37	7.17733e-29	Adipose_Subcutaneous.v8.signif_variant_gene_pairs	V-K+
6_31783507	6_31815730	rs1043618	HSPA1A	ENSG00000244731.7	C4A	-166294	0.390517	6.6602e-11	-0.302484	0.04535	0.000297407	2.68211e-37	7.17733e-29	Adipose_Subcutaneous.v8.signif_variant_gene_pairs	V-P+
6_32520526	6_32552749	rs67452113	HLA-DRB6	ENSG00000244731.7	C4A	570725	0.293605	4.50379e-09	-0.287708	0.0482115	0.000297407	2.68211e-37	7.17733e-29	Adipose_Subcutaneous.v8.signif_variant_gene_pairs	V-P+
6_32521155	6_32553378	rs79811264	HLA-DRB6	ENSG00000244731.7	C4A	571354	0.333654	3.4078e-08	-0.289369	0.0516253	0.000297407	2.68211e-37	7.17733e-29	Adipose_Subcutaneous.v8.signif_variant_gene_pairs	V-P+
6_32521644	6_32553867	rs17424325	HLA-DRB6	ENSG00000244731.7	C4A	571843	0.354561	3.51881e-11	-0.289967	0.0428236	0.000297407	2.68211e-37	7.17733e-29	Adipose_Subcutaneous.v8.signif_variant_gene_pairs	V-K+
6_32521664	6_32553887	rs66796862	HLA-DRB6	ENSG00000244731.7	C4A	571863	0.398451	9.60801e-12	-0.292031	0.0418776	0.000297407	2.68211e-37	7.17733e-29	Adipose_Subcutaneous.v8.signif_variant_gene_pairs	V-K+
6_31473561	6_31505784	rs1065075	MICB	ENSG00000204338.8	CYP21A1P	-499905	0.303787	1.42166e-07	-0.303442	0.0568542	0.000286029	2.1438e-40	1.60667e-31	Adipose_Subcutaneous.v8.signif_variant_gene_pairs	V-K+
6_31474000	6_31506223	rs1051788	MICB	ENSG00000204338.8	CYP21A1P	-499466	0.303787	1.42166e-07	-0.303442	0.0568542	0.000286029	2.1438e-40	1.60667e-31	Adipose_Subcutaneous.v8.signif_variant_gene_pairs	V-K+
6_31783507	6_31815730	rs1043618	HSPA1A	ENSG00000204338.8	CYP21A1P	-189959	0.390517	1.27085e-11	-0.367639	0.0530484	0.000286029	2.1438e-40	1.60667e-31	Adipose_Subcutaneous.v8.signif_variant_gene_pairs	V-P+
6_31842598	6_31874821	rs12661281	SLC44A4	ENSG00000204338.8	CYP21A1P	-130868	0.141136	4.82922e-10	0.449183	0.0707638	0.000286029	2.1438e-40	1.60667e-31	Adipose_Subcutaneous.v8.signif_variant_gene_pairs	V-K+
6_32307382	6_32339605	rs1033500	C6orf10	ENSG00000204338.8	CYP21A1P	333916	0.400172	6.38893e-10	0.322913	0.0512477	0.000286029	2.1438e-40	1.60667e-31	Adipose_Subcutaneous.v8.signif_variant_gene_pairs	V+P-
6_32521644	6_32553867	rs17424325	HLA-DRB6	ENSG00000204338.8	CYP21A1P	548178	0.354561	0.000141486	-0.198323	0.0517197	0.000286029	2.1438e-40	1.60667e-31	Adipose_Subcutaneous.v8.signif_variant_gene_pairs	V-K+
6_32714592	6_32746815	rs2071798	HLA-DQA2	ENSG00000204338.8	CYP21A1P	741126	0.483649	0.000243787	0.189164	0.0511972	0.000286029	2.1438e-40	1.60667e-31	Adipose_Subcutaneous.v8.signif_variant_gene_pairs	V-K+
6_32714732	6_32746955	rs28693951	HLA-DQA2	ENSG00000204338.8	CYP21A1P	741266	0.483649	0.000243787	0.189164	0.0511972	0.000286029	2.1438e-40	1.60667e-31	Adipose_Subcutaneous.v8.signif_variant_gene_pairs	V-K+
6_32714760	6_32746983	rs28420297	HLA-DQA2	ENSG00000204338.8	CYP21A1P	741294	0.483649	0.000243787	0.189164	0.0511972	0.000286029	2.1438e-40	1.60667e-31	Adipose_Subcutaneous.v8.signif_variant_gene_pairs	V-K+
6_32723917	6_32756140	rs7756516	HLA-DQB2	ENSG00000204338.8	CYP21A1P	750451	0.484509	0.000281259	0.187996	0.0514023	0.000286029	2.1438e-40	1.60667e-31	Adipose_Subcutaneous.v8.signif_variant_gene_pairs	V-K+
6_32724143	6_32756366	rs6457646	HLA-DQB2	ENSG00000204338.8	CYP21A1P	750677	0.484509	0.000281259	0.187996	0.0514023	0.000286029	2.1438e-40	1.60667e-31	Adipose_Subcutaneous.v8.signif_variant_gene_pairs	V-K+
6_31439846	6_31472069	rs3094603	HCG26	ENSG00000250535.1	STK19B	-541201	0.372633	5.17915e-05	0.230542	0.0564767	0.000279431	2.7051e-38	1.7029e-29	Adipose_Subcutaneous.v8.signif_variant_gene_pairs	P-K+
6_31439958	6_31472181	rs2523660	HCG26	ENSG00000250535.1	STK19B	-541089	0.296041	7.72354e-05	0.237834	0.0596793	0.000279431	2.7051e-38	1.7029e-29	Adipose_Subcutaneous.v8.signif_variant_gene_pairs	V-K+
6_31783507	6_31815730	rs1043618	HSPA1A	ENSG00000250535.1	STK19B	-197540	0.390517	5.78341e-09	0.334895	0.0565336	0.000279431	2.7051e-38	1.7029e-29	Adipose_Subcutaneous.v8.signif_variant_gene_pairs	V-P+
6_32307382	6_32339605	rs1033500	C6orf10	ENSG00000250535.1	STK19B	326335	0.400172	7.47517e-05	0.220355	0.0551824	0.000279431	2.7051e-38	1.7029e-29	Adipose_Subcutaneous.v8.signif_variant_gene_pairs	V+P-
6_31439846	6_31472069	rs3094603	HCG26	ENSG00000224389.8	C4B	-542693	0.372633	1.72241e-05	-0.187336	0.0431706	0.000249927	1.85403e-12	6.93753e-08	Adipose_Subcutaneous.v8.signif_variant_gene_pairs	P-K+
6_31439958	6_31472181	rs2523660	HCG26	ENSG00000224389.8	C4B	-542581	0.296041	2.84397e-05	-0.192723	0.0456275	0.000249927	1.85403e-12	6.93753e-08	Adipose_Subcutaneous.v8.signif_variant_gene_pairs	V-K+
6_32714592	6_32746815	rs2071798	HLA-DQA2	ENSG00000224389.8	C4B	732053	0.483649	0.000147967	-0.157775	0.0412673	0.000249927	1.85403e-12	6.93753e-08	Adipose_Subcutaneous.v8.signif_variant_gene_pairs	V-K+
6_32714732	6_32746955	rs28693951	HLA-DQA2	ENSG00000224389.8	C4B	732193	0.483649	0.000147967	-0.157775	0.0412673	0.000249927	1.85403e-12	6.93753e-08	Adipose_Subcutaneous.v8.signif_variant_gene_pairs	V-K+
6_32714760	6_32746983	rs28420297	HLA-DQA2	ENSG00000224389.8	C4B	732221	0.483649	0.000147967	-0.157775	0.0412673	0.000249927	1.85403e-12	6.93753e-08	Adipose_Subcutaneous.v8.signif_variant_gene_pairs	V-K+
6_32714783	6_32747006	rs9276440	HLA-DQA2	ENSG00000224389.8	C4B	732244	0.409639	2.08659e-05	-0.178301	0.0415085	0.000249927	1.85403e-12	6.93753e-08	Adipose_Subcutaneous.v8.signif_variant_gene_pairs	P-K+
6_32714894	6_32747117	rs9276441	HLA-DQA2	ENSG00000224389.8	C4B	732355	0.409639	2.08659e-05	-0.178301	0.0415085	0.000249927	1.85403e-12	6.93753e-08	Adipose_Subcutaneous.v8.signif_variant_gene_pairs	V-K+
6_32723917	6_32756140	rs7756516	HLA-DQB2	ENSG00000224389.8	C4B	741378	0.484509	9.57289e-05	-0.162754	0.0413885	0.000249927	1.85403e-12	6.93753e-08	Adipose_Subcutaneous.v8.signif_variant_gene_pairs	V-K+
6_32724061	6_32756284	rs9276558	HLA-DQB2	ENSG00000224389.8	C4B	741522	0.410499	1.28212e-05	-0.183325	0.0416053	0.000249927	1.85403e-12	6.93753e-08	Adipose_Subcutaneous.v8.signif_variant_gene_pairs	P-K+
6_32724143	6_32756366	rs6457646	HLA-DQB2	ENSG00000224389.8	C4B	741604	0.484509	9.57289e-05	-0.162754	0.0413885	0.000249927	1.85403e-12	6.93753e-08	Adipose_Subcutaneous.v8.signif_variant_gene_pairs	V-K+
6_32725062	6_32757285	rs3213484	HLA-DQB2	ENSG00000224389.8	C4B	742523	0.41222	1.36168e-05	-0.182056	0.0414451	0.000249927	1.85403e-12	6.93753e-08	Adipose_Subcutaneous.v8.signif_variant_gene_pairs	V-K+
6_32731258	6_32763481	rs1573649	HLA-DQB2	ENSG00000224389.8	C4B	748719	0.474182	0.000196189	-0.155435	0.0414369	0.000249927	1.85403e-12	6.93753e-08	Adipose_Subcutaneous.v8.signif_variant_gene_pairs	V-K+
6_31473561	6_31505784	rs1065075	MICB	ENSG00000231852.6	CYP21A2	-532481	0.303787	2.20328e-08	0.3256	0.0572747	0.000268023	2.32836e-21	2.58156e-15	Adipose_Subcutaneous.v8.signif_variant_gene_pairs	V-K+
6_31474000	6_31506223	rs1051788	MICB	ENSG00000231852.6	CYP21A2	-532042	0.303787	2.20328e-08	0.3256	0.0572747	0.000268023	2.32836e-21	2.58156e-15	Adipose_Subcutaneous.v8.signif_variant_gene_pairs	V-K+
6_31783507	6_31815730	rs1043618	HSPA1A	ENSG00000231852.6	CYP21A2	-222535	0.390517	2.11609e-05	0.236546	0.0551093	0.000268023	2.32836e-21	2.58156e-15	Adipose_Subcutaneous.v8.signif_variant_gene_pairs	V-P+
6_32521644	6_32553867	rs17424325	HLA-DRB6	ENSG00000231852.6	CYP21A2	515602	0.354561	5.26503e-05	0.212843	0.0521914	0.000268023	2.32836e-21	2.58156e-15	Adipose_Subcutaneous.v8.signif_variant_gene_pairs	V-K+
6_32521664	6_32553887	rs66796862	HLA-DRB6	ENSG00000231852.6	CYP21A2	515622	0.398451	0.000236784	0.189964	0.051308	0.000268023	2.32836e-21	2.58156e-15	Adipose_Subcutaneous.v8.signif_variant_gene_pairs	V-K+
6_31842598	6_31874821	rs12661281	SLC44A4	ENSG00000213676.10	ATF6B	-253432	0.141136	2.902e-05	0.165085	0.0391277	0.000302982	1.80275e-33	2.88786e-26	Adipose_Subcutaneous.v8.signif_variant_gene_pairs	V-K+
6_32307382	6_32339605	rs1033500	C6orf10	ENSG00000213676.10	ATF6B	211352	0.400172	0.000150833	0.108472	0.0284081	0.000302982	1.80275e-33	2.88786e-26	Adipose_Subcutaneous.v8.signif_variant_gene_pairs	V+P-
6_32632744	6_32664967	rs1049082	HLA-DQB1	ENSG00000213676.10	ATF6B	536714	0.389845	0.000284841	0.0952199	0.026059	0.000302982	1.80275e-33	2.88786e-26	Adipose_Subcutaneous.v8.signif_variant_gene_pairs	P-K+
6_32520526	6_32552749	rs67452113	HLA-DRB6	ENSG00000204305.13	AGER	368425	0.293605	4.90473e-05	0.139331	0.0340236	0.000255927	2.01738e-28	2.00536e-21	Adipose_Subcutaneous.v8.signif_variant_gene_pairs	V-P+
6_31473561	6_31505784	rs1065075	MICB	ENSG00000204301.6	NOTCH4	-718283	0.303787	0.000126107	-0.102857	0.0266221	0.00026645	2.67863e-54	1.62163e-43	Adipose_Subcutaneous.v8.signif_variant_gene_pairs	V-K+
6_31474000	6_31506223	rs1051788	MICB	ENSG00000204301.6	NOTCH4	-717844	0.303787	0.000126107	-0.102857	0.0266221	0.00026645	2.67863e-54	1.62163e-43	Adipose_Subcutaneous.v8.signif_variant_gene_pairs	V-K+
6_31783507	6_31815730	rs1043618	HSPA1A	ENSG00000204301.6	NOTCH4	-408337	0.390517	0.00016852	-0.0958885	0.0252995	0.00026645	2.67863e-54	1.62163e-43	Adipose_Subcutaneous.v8.signif_variant_gene_pairs	V-P+
6_32307382	6_32339605	rs1033500	C6orf10	ENSG00000204301.6	NOTCH4	115538	0.400172	5.69962e-05	0.0982672	0.0242095	0.00026645	2.67863e-54	1.62163e-43	Adipose_Subcutaneous.v8.signif_variant_gene_pairs	V+P-
6_32520526	6_32552749	rs67452113	HLA-DRB6	ENSG00000204301.6	NOTCH4	328682	0.293605	1.55391e-08	-0.150703	0.0262182	0.00026645	2.67863e-54	1.62163e-43	Adipose_Subcutaneous.v8.signif_variant_gene_pairs	V-P+
6_32521155	6_32553378	rs79811264	HLA-DRB6	ENSG00000204301.6	NOTCH4	329311	0.333654	2.47516e-07	-0.14704	0.028114	0.00026645	2.67863e-54	1.62163e-43	Adipose_Subcutaneous.v8.signif_variant_gene_pairs	V-P+
6_32521644	6_32553867	rs17424325	HLA-DRB6	ENSG00000204301.6	NOTCH4	329800	0.354561	8.70385e-09	-0.137393	0.0234793	0.00026645	2.67863e-54	1.62163e-43	Adipose_Subcutaneous.v8.signif_variant_gene_pairs	V-K+
6_32521664	6_32553887	rs66796862	HLA-DRB6	ENSG00000204301.6	NOTCH4	329820	0.398451	3.82353e-10	-0.146125	0.022881	0.00026645	2.67863e-54	1.62163e-43	Adipose_Subcutaneous.v8.signif_variant_gene_pairs	V-K+
6_32632744	6_32664967	rs1049082	HLA-DQB1	ENSG00000225914.1	HCG23	409256	0.389845	7.67072e-05	0.199197	0.049963	0.000250359	3.24527e-13	1.38232e-08	Adipose_Subcutaneous.v8.signif_variant_gene_pairs	P-K+
6_32521155	6_32553378	rs79811264	HLA-DRB6	ENSG00000204287.13	HLA-DRA	113536	0.333654	2.31387e-10	-0.259094	0.0400524	0.00027439	2.03817e-21	7.25816e-16	Adipose_Subcutaneous.v8.signif_variant_gene_pairs	V-P+
6_32521644	6_32553867	rs17424325	HLA-DRB6	ENSG00000204287.13	HLA-DRA	114025	0.354561	6.8954e-14	-0.255332	0.0331422	0.00027439	2.03817e-21	7.25816e-16	Adipose_Subcutaneous.v8.signif_variant_gene_pairs	V-K+
6_32521664	6_32553887	rs66796862	HLA-DRB6	ENSG00000204287.13	HLA-DRA	114045	0.398451	7.33118e-16	-0.268377	0.0322075	0.00027439	2.03817e-21	7.25816e-16	Adipose_Subcutaneous.v8.signif_variant_gene_pairs	V-K+
6_32307382	6_32339605	rs1033500	C6orf10	ENSG00000196301.3	HLA-DRB9	-133895	0.400172	7.10123e-06	0.250594	0.0552267	0.000245262	3.17337e-52	6.97539e-43	Adipose_Subcutaneous.v8.signif_variant_gene_pairs	V+P-
6_32520526	6_32552749	rs67452113	HLA-DRB6	ENSG00000196301.3	HLA-DRB9	79249	0.293605	5.06558e-47	0.809193	0.0505638	0.000245262	3.17337e-52	6.97539e-43	Adipose_Subcutaneous.v8.signif_variant_gene_pairs	V-P+
6_32521155	6_32553378	rs79811264	HLA-DRB6	ENSG00000196301.3	HLA-DRB9	79878	0.333654	2.32793e-23	0.627666	0.0599679	0.000245262	3.17337e-52	6.97539e-43	Adipose_Subcutaneous.v8.signif_variant_gene_pairs	V-P+
6_32521644	6_32553867	rs17424325	HLA-DRB6	ENSG00000196301.3	HLA-DRB9	80367	0.354561	2.77222e-18	0.467083	0.0515553	0.000245262	3.17337e-52	6.97539e-43	Adipose_Subcutaneous.v8.signif_variant_gene_pairs	V-K+
6_32521664	6_32553887	rs66796862	HLA-DRB6	ENSG00000196301.3	HLA-DRB9	80387	0.398451	1.15696e-24	0.530951	0.0491238	0.000245262	3.17337e-52	6.97539e-43	Adipose_Subcutaneous.v8.signif_variant_gene_pairs	V-K+
6_32632744	6_32664967	rs1049082	HLA-DQB1	ENSG00000196301.3	HLA-DRB9	191467	0.389845	4.4986e-09	0.297796	0.0499003	0.000245262	3.17337e-52	6.97539e-43	Adipose_Subcutaneous.v8.signif_variant_gene_pairs	P-K+
6_31783507	6_31815730	rs1043618	HSPA1A	ENSG00000198502.5	HLA-DRB5	-714557	0.390517	6.7811e-10	-0.335905	0.053394	0.000229871	7.38993e-118	2.29667e-102	Adipose_Subcutaneous.v8.signif_variant_gene_pairs	V-P+
6_32520526	6_32552749	rs67452113	HLA-DRB6	ENSG00000198502.5	HLA-DRB5	22462	0.293605	4.04823e-54	-0.809077	0.046207	0.000229871	7.38993e-118	2.29667e-102	Adipose_Subcutaneous.v8.signif_variant_gene_pairs	V-P+
6_32521155	6_32553378	rs79811264	HLA-DRB6	ENSG00000198502.5	HLA-DRB5	23091	0.333654	8.63421e-35	-0.713927	0.0537544	0.000229871	7.38993e-118	2.29667e-102	Adipose_Subcutaneous.v8.signif_variant_gene_pairs	V-P+
6_32521644	6_32553867	rs17424325	HLA-DRB6	ENSG00000198502.5	HLA-DRB5	23580	0.354561	2.87483e-40	-0.640336	0.044083	0.000229871	7.38993e-118	2.29667e-102	Adipose_Subcutaneous.v8.signif_variant_gene_pairs	V-K+
6_32521664	6_32553887	rs66796862	HLA-DRB6	ENSG00000198502.5	HLA-DRB5	23600	0.398451	2.79416e-57	-0.727505	0.040039	0.000229871	7.38993e-118	2.29667e-102	Adipose_Subcutaneous.v8.signif_variant_gene_pairs	V-K+
6_32904981	6_32937204	rs1042337	HLA-DMB	ENSG00000198502.5	HLA-DRB5	406917	0.244406	3.18313e-06	-0.271283	0.0575865	0.000229871	7.38993e-118	2.29667e-102	Adipose_Subcutaneous.v8.signif_variant_gene_pairs	P-K+
6_32307382	6_32339605	rs1033500	C6orf10	ENSG00000229391.7	HLA-DRB6	-220417	0.400172	1.66423e-12	0.404878	0.0559265	0.000275152	2.56126e-116	8.17313e-98	Adipose_Subcutaneous.v8.signif_variant_gene_pairs	V+P-
6_32520526	6_32552749	rs67452113	HLA-DRB6	ENSG00000229391.7	HLA-DRB6	-7273	0.293605	2.33115e-41	0.798533	0.0540715	0.000275152	2.56126e-116	8.17313e-98	Adipose_Subcutaneous.v8.signif_variant_gene_pairs	V-P+
6_32521644	6_32553867	rs17424325	HLA-DRB6	ENSG00000229391.7	HLA-DRB6	-6155	0.354561	5.55231e-05	-0.231685	0.0569903	0.000275152	2.56126e-116	8.17313e-98	Adipose_Subcutaneous.v8.signif_variant_gene_pairs	V-K+
6_32521664	6_32553887	rs66796862	HLA-DRB6	ENSG00000229391.7	HLA-DRB6	-6135	0.398451	6.75418e-05	-0.224564	0.0558905	0.000275152	2.56126e-116	8.17313e-98	Adipose_Subcutaneous.v8.signif_variant_gene_pairs	V-K+
6_32632744	6_32664967	rs1049082	HLA-DQB1	ENSG00000229391.7	HLA-DRB6	104945	0.389845	2.77651e-24	0.520744	0.0486246	0.000275152	2.56126e-116	8.17313e-98	Adipose_Subcutaneous.v8.signif_variant_gene_pairs	P-K+
6_32714783	6_32747006	rs9276440	HLA-DQA2	ENSG00000229391.7	HLA-DRB6	186984	0.409639	1.76376e-05	0.246053	0.0567725	0.000275152	2.56126e-116	8.17313e-98	Adipose_Subcutaneous.v8.signif_variant_gene_pairs	P-K+
6_32714894	6_32747117	rs9276441	HLA-DQA2	ENSG00000229391.7	HLA-DRB6	187095	0.409639	1.76376e-05	0.246053	0.0567725	0.000275152	2.56126e-116	8.17313e-98	Adipose_Subcutaneous.v8.signif_variant_gene_pairs	V-K+
6_32724061	6_32756284	rs9276558	HLA-DQB2	ENSG00000229391.7	HLA-DRB6	196262	0.410499	1.22065e-05	0.251423	0.0569176	0.000275152	2.56126e-116	8.17313e-98	Adipose_Subcutaneous.v8.signif_variant_gene_pairs	P-K+
6_32725062	6_32757285	rs3213484	HLA-DQB2	ENSG00000229391.7	HLA-DRB6	197263	0.41222	1.28226e-05	0.249822	0.0566972	0.000275152	2.56126e-116	8.17313e-98	Adipose_Subcutaneous.v8.signif_variant_gene_pairs	V-K+
6_32731258	6_32763481	rs1573649	HLA-DQB2	ENSG00000229391.7	HLA-DRB6	203459	0.474182	1.29209e-07	0.299477	0.0559197	0.000275152	2.56126e-116	8.17313e-98	Adipose_Subcutaneous.v8.signif_variant_gene_pairs	V-K+
6_32307382	6_32339605	rs1033500	C6orf10	ENSG00000196126.11	HLA-DRB1	-250243	0.400172	1.73074e-06	-0.164512	0.0339972	0.000262109	1.50839e-39	1.74532e-31	Adipose_Subcutaneous.v8.signif_variant_gene_pairs	V+P-
6_32520526	6_32552749	rs67452113	HLA-DRB6	ENSG00000196126.11	HLA-DRB1	-37099	0.293605	1.50829e-27	-0.39309	0.034056	0.000262109	1.50839e-39	1.74532e-31	Adipose_Subcutaneous.v8.signif_variant_gene_pairs	V-P+
6_32632744	6_32664967	rs1049082	HLA-DQB1	ENSG00000196126.11	HLA-DRB1	75119	0.389845	1.3861e-11	-0.210693	0.0304611	0.000262109	1.50839e-39	1.74532e-31	Adipose_Subcutaneous.v8.signif_variant_gene_pairs	P-K+
6_32307382	6_32339605	rs1033500	C6orf10	ENSG00000196735.11	HLA-DQA1	-288574	0.400172	0.000138755	-0.153655	0.0400195	0.000252106	2.34396e-29	1.29337e-22	Adipose_Subcutaneous.v8.signif_variant_gene_pairs	V+P-
6_32520526	6_32552749	rs67452113	HLA-DRB6	ENSG00000196735.11	HLA-DQA1	-75430	0.293605	4.99363e-11	-0.287416	0.0427969	0.000252106	2.34396e-29	1.29337e-22	Adipose_Subcutaneous.v8.signif_variant_gene_pairs	V-P+
6_32632744	6_32664967	rs1049082	HLA-DQB1	ENSG00000196735.11	HLA-DQA1	36788	0.389845	8.78553e-20	-0.325435	0.0342932	0.000252106	2.34396e-29	1.29337e-22	Adipose_Subcutaneous.v8.signif_variant_gene_pairs	P-K+
6_32520526	6_32552749	rs67452113	HLA-DRB6	ENSG00000223534.1	HLA-DQB1-AS1	-107606	0.293605	1.34908e-11	-0.340892	0.0492547	0.000251335	1.00766e-69	1.48627e-57	Adipose_Subcutaneous.v8.signif_variant_gene_pairs	V-P+
6_32632744	6_32664967	rs1049082	HLA-DQB1	ENSG00000223534.1	HLA-DQB1-AS1	4612	0.389845	1.5234e-18	-0.363462	0.0397861	0.000251335	1.00766e-69	1.48627e-57	Adipose_Subcutaneous.v8.signif_variant_gene_pairs	P-K+
6_32725062	6_32757285	rs3213484	HLA-DQB2	ENSG00000223534.1	HLA-DQB1-AS1	96930	0.41222	0.000229544	-0.168683	0.0454611	0.000251335	1.00766e-69	1.48627e-57	Adipose_Subcutaneous.v8.signif_variant_gene_pairs	V-K+
6_32731258	6_32763481	rs1573649	HLA-DQB2	ENSG00000223534.1	HLA-DQB1-AS1	103126	0.474182	7.17565e-06	-0.203803	0.0449374	0.000251335	1.00766e-69	1.48627e-57	Adipose_Subcutaneous.v8.signif_variant_gene_pairs	V-K+
6_32520526	6_32552749	rs67452113	HLA-DRB6	ENSG00000179344.16	HLA-DQB1	-115634	0.293605	8.48411e-42	-0.69498	0.0467522	0.00022505	2.72921e-157	4.41825e-133	Adipose_Subcutaneous.v8.signif_variant_gene_pairs	V-P+
6_32521644	6_32553867	rs17424325	HLA-DRB6	ENSG00000179344.16	HLA-DQB1	-114516	0.354561	1.57779e-07	-0.259652	0.0488323	0.00022505	2.72921e-157	4.41825e-133	Adipose_Subcutaneous.v8.signif_variant_gene_pairs	V-K+
6_32632744	6_32664967	rs1049082	HLA-DQB1	ENSG00000179344.16	HLA-DQB1	-3416	0.389845	2.93878e-56	-0.655421	0.0364992	0.00022505	2.72921e-157	4.41825e-133	Adipose_Subcutaneous.v8.signif_variant_gene_pairs	P-K+
6_33054378	6_33086601	rs113779453	HLA-DPB1	ENSG00000179344.16	HLA-DQB1	418218	0.0697074	0.000182779	-0.356616	0.0946095	0.00022505	2.72921e-157	4.41825e-133	Adipose_Subcutaneous.v8.signif_variant_gene_pairs	V+K-
6_31842598	6_31874821	rs12661281	SLC44A4	ENSG00000237541.3	HLA-DQA2	-866521	0.141136	5.68081e-05	0.344712	0.0849078	0.000263398	1.11006e-122	4.98954e-104	Adipose_Subcutaneous.v8.signif_variant_gene_pairs	V-K+
6_32307382	6_32339605	rs1033500	C6orf10	ENSG00000237541.3	HLA-DQA2	-401737	0.400172	3.46318e-14	0.460501	0.0590248	0.000263398	1.11006e-122	4.98954e-104	Adipose_Subcutaneous.v8.signif_variant_gene_pairs	V+P-
6_32520526	6_32552749	rs67452113	HLA-DRB6	ENSG00000237541.3	HLA-DQA2	-188593	0.293605	2.6123e-32	0.76038	0.059874	0.000263398	1.11006e-122	4.98954e-104	Adipose_Subcutaneous.v8.signif_variant_gene_pairs	V-P+
6_32521155	6_32553378	rs79811264	HLA-DRB6	ENSG00000237541.3	HLA-DQA2	-187964	0.333654	3.74534e-07	-0.367769	0.0714265	0.000263398	1.11006e-122	4.98954e-104	Adipose_Subcutaneous.v8.signif_variant_gene_pairs	V-P+
6_32521644	6_32553867	rs17424325	HLA-DRB6	ENSG00000237541.3	HLA-DQA2	-187475	0.354561	8.38398e-06	-0.271788	0.0603841	0.000263398	1.11006e-122	4.98954e-104	Adipose_Subcutaneous.v8.signif_variant_gene_pairs	V-K+
6_32521664	6_32553887	rs66796862	HLA-DRB6	ENSG00000237541.3	HLA-DQA2	-187455	0.398451	5.0647e-10	-0.368446	0.0581171	0.000263398	1.11006e-122	4.98954e-104	Adipose_Subcutaneous.v8.signif_variant_gene_pairs	V-K+
6_32632744	6_32664967	rs1049082	HLA-DQB1	ENSG00000237541.3	HLA-DQA2	-76375	0.389845	6.76841e-45	0.73276	0.0471416	0.000263398	1.11006e-122	4.98954e-104	Adipose_Subcutaneous.v8.signif_variant_gene_pairs	P-K+
6_32714783	6_32747006	rs9276440	HLA-DQA2	ENSG00000237541.3	HLA-DQA2	5664	0.409639	0.000103261	0.237022	0.0605643	0.000263398	1.11006e-122	4.98954e-104	Adipose_Subcutaneous.v8.signif_variant_gene_pairs	P-K+
6_32714894	6_32747117	rs9276441	HLA-DQA2	ENSG00000237541.3	HLA-DQA2	5775	0.409639	0.000103261	0.237022	0.0605643	0.000263398	1.11006e-122	4.98954e-104	Adipose_Subcutaneous.v8.signif_variant_gene_pairs	V-K+
6_32724061	6_32756284	rs9276558	HLA-DQB2	ENSG00000237541.3	HLA-DQA2	14942	0.410499	9.46255e-05	0.239068	0.060751	0.000263398	1.11006e-122	4.98954e-104	Adipose_Subcutaneous.v8.signif_variant_gene_pairs	P-K+
6_32725062	6_32757285	rs3213484	HLA-DQB2	ENSG00000237541.3	HLA-DQA2	15943	0.41222	0.000141744	0.232176	0.0605554	0.000263398	1.11006e-122	4.98954e-104	Adipose_Subcutaneous.v8.signif_variant_gene_pairs	V-K+
6_32731258	6_32763481	rs1573649	HLA-DQB2	ENSG00000237541.3	HLA-DQA2	22139	0.474182	2.89212e-08	0.334117	0.0592903	0.000263398	1.11006e-122	4.98954e-104	Adipose_Subcutaneous.v8.signif_variant_gene_pairs	V-K+
6_31783507	6_31815730	rs1043618	HSPA1A	ENSG00000232629.8	HLA-DQB2	-947804	0.390517	6.7475e-06	0.276096	0.0606969	0.000256108	3.30191e-125	2.94581e-106	Adipose_Subcutaneous.v8.signif_variant_gene_pairs	V-P+
6_32520526	6_32552749	rs67452113	HLA-DRB6	ENSG00000232629.8	HLA-DQB2	-210785	0.293605	8.72786e-43	0.819182	0.0543125	0.000256108	3.30191e-125	2.94581e-106	Adipose_Subcutaneous.v8.signif_variant_gene_pairs	V-P+
6_32632744	6_32664967	rs1049082	HLA-DQB1	ENSG00000232629.8	HLA-DQB2	-98567	0.389845	4.1559e-19	0.467716	0.0503033	0.000256108	3.30191e-125	2.94581e-106	Adipose_Subcutaneous.v8.signif_variant_gene_pairs	P-K+
6_32731258	6_32763481	rs1573649	HLA-DQB2	ENSG00000232629.8	HLA-DQB2	-53	0.474182	1.89771e-09	0.343026	0.0560775	0.000256108	3.30191e-125	2.94581e-106	Adipose_Subcutaneous.v8.signif_variant_gene_pairs	V-K+
6_32714592	6_32746815	rs2071798	HLA-DQA2	ENSG00000241106.6	HLA-DOB	-70233	0.483649	3.39517e-14	-0.349888	0.0448308	0.000223199	2.21459e-71	3.97031e-60	Adipose_Subcutaneous.v8.signif_variant_gene_pairs	V-K+
6_32714732	6_32746955	rs28693951	HLA-DQA2	ENSG00000241106.6	HLA-DOB	-70093	0.483649	3.39517e-14	-0.349888	0.0448308	0.000223199	2.21459e-71	3.97031e-60	Adipose_Subcutaneous.v8.signif_variant_gene_pairs	V-K+
6_32714760	6_32746983	rs28420297	HLA-DQA2	ENSG00000241106.6	HLA-DOB	-70065	0.483649	3.39517e-14	-0.349888	0.0448308	0.000223199	2.21459e-71	3.97031e-60	Adipose_Subcutaneous.v8.signif_variant_gene_pairs	V-K+
6_32714783	6_32747006	rs9276440	HLA-DQA2	ENSG00000241106.6	HLA-DOB	-70042	0.409639	3.56466e-13	-0.339473	0.0454623	0.000223199	2.21459e-71	3.97031e-60	Adipose_Subcutaneous.v8.signif_variant_gene_pairs	P-K+
6_32714894	6_32747117	rs9276441	HLA-DQA2	ENSG00000241106.6	HLA-DOB	-69931	0.409639	3.56466e-13	-0.339473	0.0454623	0.000223199	2.21459e-71	3.97031e-60	Adipose_Subcutaneous.v8.signif_variant_gene_pairs	V-K+
6_32723917	6_32756140	rs7756516	HLA-DQB2	ENSG00000241106.6	HLA-DOB	-60908	0.484509	3.89921e-14	-0.350411	0.0450106	0.000223199	2.21459e-71	3.97031e-60	Adipose_Subcutaneous.v8.signif_variant_gene_pairs	V-K+
6_32724061	6_32756284	rs9276558	HLA-DQB2	ENSG00000241106.6	HLA-DOB	-60764	0.410499	4.23313e-13	-0.339541	0.0456249	0.000223199	2.21459e-71	3.97031e-60	Adipose_Subcutaneous.v8.signif_variant_gene_pairs	P-K+
6_32724143	6_32756366	rs6457646	HLA-DQB2	ENSG00000241106.6	HLA-DOB	-60682	0.484509	3.89921e-14	-0.350411	0.0450106	0.000223199	2.21459e-71	3.97031e-60	Adipose_Subcutaneous.v8.signif_variant_gene_pairs	V-K+
6_32725062	6_32757285	rs3213484	HLA-DQB2	ENSG00000241106.6	HLA-DOB	-59763	0.41222	3.63252e-13	-0.339112	0.0454307	0.000223199	2.21459e-71	3.97031e-60	Adipose_Subcutaneous.v8.signif_variant_gene_pairs	V-K+
6_32731258	6_32763481	rs1573649	HLA-DQB2	ENSG00000241106.6	HLA-DOB	-53567	0.474182	1.09216e-11	-0.31635	0.0454939	0.000223199	2.21459e-71	3.97031e-60	Adipose_Subcutaneous.v8.signif_variant_gene_pairs	V-K+
6_32714592	6_32746815	rs2071798	HLA-DQA2	ENSG00000204267.13	TAP2	-91965	0.483649	6.68377e-06	0.137166	0.0301408	0.000244629	4.80702e-32	2.63931e-25	Adipose_Subcutaneous.v8.signif_variant_gene_pairs	V-K+
6_32714732	6_32746955	rs28693951	HLA-DQA2	ENSG00000204267.13	TAP2	-91825	0.483649	6.68377e-06	0.137166	0.0301408	0.000244629	4.80702e-32	2.63931e-25	Adipose_Subcutaneous.v8.signif_variant_gene_pairs	V-K+
6_32714760	6_32746983	rs28420297	HLA-DQA2	ENSG00000204267.13	TAP2	-91797	0.483649	6.68377e-06	0.137166	0.0301408	0.000244629	4.80702e-32	2.63931e-25	Adipose_Subcutaneous.v8.signif_variant_gene_pairs	V-K+
6_32714783	6_32747006	rs9276440	HLA-DQA2	ENSG00000204267.13	TAP2	-91774	0.409639	1.83929e-06	0.146497	0.0303537	0.000244629	4.80702e-32	2.63931e-25	Adipose_Subcutaneous.v8.signif_variant_gene_pairs	P-K+
6_32714894	6_32747117	rs9276441	HLA-DQA2	ENSG00000204267.13	TAP2	-91663	0.409639	1.83929e-06	0.146497	0.0303537	0.000244629	4.80702e-32	2.63931e-25	Adipose_Subcutaneous.v8.signif_variant_gene_pairs	V-K+
6_32723917	6_32756140	rs7756516	HLA-DQB2	ENSG00000204267.13	TAP2	-82640	0.484509	4.20192e-06	0.140603	0.0302273	0.000244629	4.80702e-32	2.63931e-25	Adipose_Subcutaneous.v8.signif_variant_gene_pairs	V-K+
6_32724061	6_32756284	rs9276558	HLA-DQB2	ENSG00000204267.13	TAP2	-82496	0.410499	1.1296e-06	0.149901	0.0304242	0.000244629	4.80702e-32	2.63931e-25	Adipose_Subcutaneous.v8.signif_variant_gene_pairs	P-K+
6_32724143	6_32756366	rs6457646	HLA-DQB2	ENSG00000204267.13	TAP2	-82414	0.484509	4.20192e-06	0.140603	0.0302273	0.000244629	4.80702e-32	2.63931e-25	Adipose_Subcutaneous.v8.signif_variant_gene_pairs	V-K+
6_32725062	6_32757285	rs3213484	HLA-DQB2	ENSG00000204267.13	TAP2	-81495	0.41222	1.12864e-06	0.149312	0.0303036	0.000244629	4.80702e-32	2.63931e-25	Adipose_Subcutaneous.v8.signif_variant_gene_pairs	V-K+
6_32731258	6_32763481	rs1573649	HLA-DQB2	ENSG00000204267.13	TAP2	-75299	0.474182	5.03894e-05	0.124144	0.0303631	0.000244629	4.80702e-32	2.63931e-25	Adipose_Subcutaneous.v8.signif_variant_gene_pairs	V-K+
6_32904981	6_32937204	rs1042337	HLA-DMB	ENSG00000204257.14	HLA-DMA	-31890	0.244406	1.39432e-08	-0.201521	0.0349406	0.000207744	2.43524e-10	2.72996e-06	Adipose_Subcutaneous.v8.signif_variant_gene_pairs	P-K+
6_33032861	6_33065084	rs1042908	HLA-DPA1	ENSG00000231389.7	HLA-DPA1	-8688	0.211704	2.50674e-19	-0.373217	0.0398709	0.000174548	2.46751e-20	3.66707e-15	Adipose_Subcutaneous.v8.signif_variant_gene_pairs	P+K-
6_33032865	6_33065088	rs1042901	HLA-DPA1	ENSG00000231389.7	HLA-DPA1	-8684	0.211704	2.50674e-19	-0.373217	0.0398709	0.000174548	2.46751e-20	3.66707e-15	Adipose_Subcutaneous.v8.signif_variant_gene_pairs	P+K-
6_33054378	6_33086601	rs113779453	HLA-DPB1	ENSG00000231389.7	HLA-DPA1	12829	0.0697074	1.14949e-08	-0.379789	0.0654569	0.000174548	2.46751e-20	3.66707e-15	Adipose_Subcutaneous.v8.signif_variant_gene_pairs	V+K-
6_33032861	6_33065084	rs1042908	HLA-DPA1	ENSG00000224796.1	RPL32P1	-14367	0.211704	3.15813e-17	-0.456163	0.0521447	0.00021125	5.92708e-73	2.84309e-62	Adipose_Subcutaneous.v8.signif_variant_gene_pairs	P+K-
[truncated: 140,617 more rows]

## Sheet: Vadu
Exome_chrpos_b19	Exome_chrpos_b38	Exome SNP	Exome_Gene	eGene_id	eGene	tss_distance	maf	pval_nominal	slope	slope_se	pval_nominal_threshold	min_pval_nominal	pval_beta	GTEx Tissue	Exome Profile
[truncated: 160,207 more rows]
