# Supplementary material for: Whole Exome Sequencing in Healthy Individuals of Extreme Constitution Types Reveals Differential Disease Risk: A Novel Approach towards Predictive Medicine
Source: J Pers Med. 2022 Mar 18;12(3):489. doi: 10.3390/jpm12030489 (PMC8952204; doi:10.3390/jpm12030489)
Supplement: Supplementary file 1 [file jpm-12-00489-s001.zip › jpm-1618876-supplementary/Supplementary Material/Supplementary Tables-20211119T164137Z-001/Supplementary Tables/Table-S5-NI-Vadu-GWAS-enrichment.xlsx]

## Sheet: NI-V_enriched
Disease/Trait	pvalue	OR	Parent Term	Risk Profiles	Exome Profile	Exome Gene	Risk Allele
Arterial stiffness	0.0253987	44.4324	CVD related	,V+K-,	,V+K-,	COL4A1	rs3742207-C
Atopic march	0.0253987	44.4324	Biological process	V+P-	,,V-P+	KIF3A	rs17690965-C
Autoimmune thyroid disease	0.000359102	12.6845	Immune related	,V-K+,	,V-K+,	TNFRSF14	rs2234167-A
Autoimmune thyroid disease	0.000359102	12.6845	Immune related	,V+K-,	,V+K-,	PLEKHA1	rs1045216-G
Autoimmune thyroid disease	0.000359102	12.6845	Immune related	V+P-	,,V-P+	CD226	rs763361-T
Autoimmune thyroid disease	0.000359102	12.6845	Immune related	,,V-P+	,,V-P+	IFIH1	rs1990760-T
Developmental dysplasia of the hip	0.0159504	77.7779	Bone disorder	P+K-,V+K-,	P-K+,V-K+,	GDF5	rs143384-A
Endometriosis or endometrial cancer (pleiotropy)	0.0285279	38.9131	Cancer	V+K-	,V+K-,	SKAP1	rs2278868-T
Fasting blood glucose adjusted for BMI	0.0378558	28.3098	Metabolic trait	V-P+	V-P+	SLC30A8	rs13266634-T
Febrile seizures	0.0253987	44.4324	Neurological disorder	V+K-	,V+K-,	SCN1A	rs6432860-G
Feeling tense	0.00570115	18.9266	Psychological trait	,,V+P-	,,V+P-	RANGAP1	rs3171692-T
Feeling tense	0.00570115	18.9266	Psychological trait	,,V+P-	,,V+P-	ZC3H7B	rs11090045-A
Femoral neck size	0.00960092	155.561	Body measurement	P-K+,V-K+,	P-K+,V-K+,	GDF5	rs143384-G
Food allergy	0.0440247	23.9548	Allergy	V-K+	,V-K+,	SERPINB7	rs12964116-G
GIP levels in response to oral glucose tolerance test (120 minutes)	0.0409452	25.9597	Blood metabolite	V+P-	,,V+P-	GIPR	rs1800437-C
GIP levels in response to oral glucose tolerance test (fasting)	0.00960092	155.561	Blood metabolite	V+P-	,,V+P-	GIPR	rs1800437-C
High altitude adaptation	0.0316472	34.5739	Biological process	V-P+	,,V-P+	MTHFR	rs1801133-A
Immunoglobulin light chain (AL) amyloidosis	0.0347565	31.1327	Metabolic disorder	V+K-	,V-K+,	CCND1	rs9344-G
Immunoglobulin light chain (AL) amyloidosis (heart involvement)	0.00641087	308.301	Metabolic disorder	V+K-	,V-K+,	CCND1	rs9344-G
Immunoglobulin light chain (AL) amyloidosis (kidney involvement)	0.00641087	308.301	Metabolic disorder	V+K-	,V-K+,	CCND1	rs9344-G
Immunoglobulin light chain (AL) amyloidosis (serum Ig lambda profile)	0.00960092	155.561	Metabolic disorder	V+K-	,V-K+,	CCND1	rs9344-G
Immunoglobulin light chain (AL) amyloidosis (serum Ig light chain only lambda based profile)	0.00641087	308.301	Metabolic disorder	V+K-	,V-K+,	CCND1	rs9344-G
Immunoglobulin light chain (AL) amyloidosis (serum Ig light chain only lambda/kappa based profile)	0.00641087	308.301	Metabolic disorder	V+K-	,V-K+,	CCND1	rs9344-G
Insulin levels in response to oral glucose tolerance test (30 minutes)	0.0127808	103.792	Metabolic trait	V+P-	V+P-	GIPR	rs1800437-C
Intertrochanteric region size	0.0253987	44.4324	Body measurement	P-K+,V-K+,	P-K+,V-K+,	GDF5	rs143384-G
Knee osteoarthritis	0.00635457	17.8416	Musculo skeletal disorder	P+K-,V+K-	P-K+,V-K+,	GDF5	rs143384-A
Knee osteoarthritis	0.00635457	17.8416	Musculo skeletal disorder	V+K-	,V-K+,	GDF5	rs143383-T
Knee pain	0.0159504	77.7779	Musculo skeletal	P+K-,V+K-,	P-K+,V-K+,	GDF5	rs143384-A
Lactate dehydrogenase levels	0.00449333	21.5356	Hematological measurement	,V-K+,	,V-K+,	CFH	rs2274700-A
Lactate dehydrogenase levels	0.00449333	21.5356	Hematological measurement	,,V-P+	,,V-P+	HLA-DQB1	rs17412833-T
Nonsyndromic cleft lip with cleft palate	0.0150901	11.1506	Anatomical traits	V-K+,V-P+	,V+K-,V+P-	TMEM19	rs2304269-A
Nonsyndromic cleft lip with cleft palate	0.0150901	11.1506	Anatomical traits	V-K+	,V+K-,	FGFR1	rs13317-A
Obesity	0.0459645	6.00075	Metabolic disorder	,V+K-,V+P-	,V+K-,V+P-	TRIM66	rs11042023-C
Obesity	0.0459645	6.00075	Metabolic disorder	V-P+	,,V+P-	GIPR	rs1800437-G
Risk-taking tendency (4-domain principal component model)	0.0475266	5.88742	Biological process	,V-K+,	,V-K+,	WSCD2	rs3764002-T
Risk-taking tendency (4-domain principal component model)	0.0475266	5.88742	Biological process	,V-K+,	,V-K+,	REV3L	rs462779-A
Spine bone size	0.0347565	31.1327	Bone size	P-K+,V-K+,	P-K+,V-K+,	GDF5	rs143384-G
Stearic acid (18:0) levels	0.0378558	28.3098	Lipid levels	V-P+	,,V-P+	LPGAT1	rs11119805-A
Trochanter size	0.0159504	77.7779	Body measurement	P-K+,V-K+,	P-K+,V-K+,	GDF5	rs143384-G
Type 1 diabetes	0.000654672	7.59985	Metabolic disorder	P+K-,V+K-	P-K+,V-K+,	IGF2-AS	rs3741208-T
Type 1 diabetes	0.000654672	7.59985	Metabolic disorder	V+P-	,,V+P-	CD69	rs917911-C
Type 1 diabetes	0.000654672	7.59985	Metabolic disorder	V+P-	,,V-P+	CD226	rs763361-A
Type 1 diabetes	0.000654672	7.59985	Metabolic disorder	,,V-P+	,,V-P+	CD226	rs763361-C
Type 1 diabetes	0.000654672	7.59985	Metabolic disorder	,,V-P+	,,V-P+	IFIH1	rs1990760-A
Type 1 diabetes	0.000654672	7.59985	Metabolic disorder	-	,,V-P+	IFIH1	rs1990760-?
Type 1 diabetes	0.000654672	7.59985	Metabolic disorder	V+P-	,,V-P+	IFIH1	rs1990760-C
Type 1 diabetes	0.000654672	7.59985	Metabolic disorder	,,V-P+	,,V-P+	SIRPG	rs6043409-G
Type 2 diabetes (adjusted for BMI)	1.29416e-05	18.1023	Metabolic disorder	V+K-	,V-K+,	WSCD2	rs3764002-C
Type 2 diabetes (adjusted for BMI)	1.29416e-05	18.1023	Metabolic disorder	V-K+	,V-K+,	ZZEF1	rs781831-C
Type 2 diabetes (adjusted for BMI)	1.29416e-05	18.1023	Metabolic disorder	,V-K+,	,V-K+,	ZZEF1	rs781852-G
Type 2 diabetes (adjusted for BMI)	1.29416e-05	18.1023	Metabolic disorder	,,V+P-	,,V+P-	GIPR	rs1800437-C
Type 2 diabetes (adjusted for BMI)	1.29416e-05	18.1023	Metabolic disorder	V+P-	,,V-P+	SLC30A8	rs13266634-C

## Sheet: NI-P_enriched
Disease/Trait	pvalue	OR	Parent Term	Risk Profiles	Exome Profile	Exome Gene	Risk Allele
Atopic march	0.0238203	47.4548	Biological process	V+P-	,,V-P+	KIF3A	rs17690965-C
High altitude adaptation	0.0296865	36.9661	Biological process	V-P+	,,V-P+	MTHFR	rs1801133-A
GIP levels in response to oral glucose tolerance test (120 minutes)	0.03842	27.7121	Blood metabolite	V+P-	,,V+P-	GIPR	rs1800437-C
GIP levels in response to oral glucose tolerance test (fasting)	0.00899972	166.81	Blood metabolite	V+P-	,,V+P-	GIPR	rs1800437-C
group IIA secretory phospholipase A2 levels in individuals with elevated hsCRP	0.00105275	47.6246	Blood metabolite	P+K-,V+K-	P+K-,V+K-,	OTUD3	rs17401735-G
group IIA secretory phospholipase A2 levels in individuals with elevated hsCRP	0.00105275	47.6246	Blood metabolite	P-K+	P+K-,,	PLA2G2A	rs11573156-G
Femoral neck size	0.00899972	166.81	Body measurement	P-K+,V-K+,	P-K+,V-K+,	GDF5	rs143384-G
Head circumference (infant)	0.0119817	111.061	Body measurement	P-K+,,	P-K+,,	HMGA2	rs1042725-T
Infant head circumference (MTAG)	0.0355175	30.2229	Body measurement	P-K+,,	P-K+,,	HMGA2	rs1042725-T
Infant length	0.0470751	22.1646	Body measurement	P-K+,V-K+,	P-K+,V-K+,	GDF5	rs143384-G
Intertrochanteric region size	0.0238203	47.4548	Body measurement	P-K+,V-K+,	P-K+,V-K+,	GDF5	rs143384-G
Trochanter size	0.0149546	82.996	Body measurement	P-K+,V-K+,	P-K+,V-K+,	GDF5	rs143384-G
Developmental dysplasia of the hip	0.0149546	82.996	Bone disorder	P+K-,V+K-	P-K+,V-K+,	GDF5	rs143384-A
TB-LM or TBLH-BMD (pleiotropy)	0.03842	27.7121	Bone mass	P+K-	P-K+,,	TOM1L2	rs7501812-G
Spine bone size	0.0326064	33.2413	Bone size	P-K+,V-K+,	P-K+,V-K+,	GDF5	rs143384-G
Acute post-radiotherapy pain in breast cancer	0.0119817	111.061	Cancer	P+K-	P+K-,,	RAD51L3-RFFL	rs16970540-T
B-type natriuretic peptide levels	0.0119817	111.061	CVD related	P+K-	P-K+,,	KLKB1	rs3733402-G
Coronary atherosclerosis (increased number of diseased vessels) (traffic exposure interaction)	0.0470751	22.1646	CVD related	P-K+	P-K+	PIGR	rs291096-G
Soluble levels of adhesion molecules	0.0179187	66.4719	CVD related	P-K+	P+K-,,	SELP	rs6136-T
Fetal hemoglobin levels	0.0179187	66.4719	Hematological measurement	P-K+	P-K+,,	OR51B6	rs5006884-A
Hemoglobin levels	0.00788245	4.21044	Hematological measurement	P-K+,,	P-K+,,	OR51B6	rs5006884-A
Hemoglobin levels	0.00788245	4.21044	Hematological measurement	P+K-,,	P+K-,,	ZNF443	rs10402252-G
Hemoglobin levels	0.00788245	4.21044	Hematological measurement	P-K+	P+K-,,	RIPOR3	rs6020624-A
Hemoglobin levels	0.00788245	4.21044	Hematological measurement	,,V-P+	,,V-P+	TUBB1	rs415064-C
Hemoglobin levels	0.00788245	4.21044	Hematological measurement	,,V-P+	,,V-P+	PTPN13	rs2230600-G
Hemoglobin levels	0.00788245	4.21044	Hematological measurement	,,V-P+	,,V-P+	AHRR	rs34453673-C
Hemoglobin levels	0.00788245	4.21044	Hematological measurement	,,V-P+	,,V-P+	SLC30A8	rs13266634-A
Reticulocyte count	0.0269556	4.77417	Hematological measurement	,V-K+,V-P+	,V-K+,V-P+	SPHK1	rs2247856-A
Reticulocyte count	0.0269556	4.77417	Hematological measurement	P+K-,,	P+K-,,	HLA-C	rs34794906-C
Reticulocyte count	0.0269556	4.77417	Hematological measurement	,,V-P+	,,V-P+	NDOR1	rs113809617-G
Menarche and menopause (age at onset)	0.0208739	55.4198	Hormonal axis	P-K+,,	P-K+,,	UIMC1	rs365132-T
Menopause (age at onset)	0.00790547	7.66025	Hormonal axis	V-P+	,,V+P-	BRCA1	rs1799949-G
Menopause (age at onset)	0.00790547	7.66025	Hormonal axis	P-K+,V-K+,	P-K+,V-K+,	DDX17	rs763121-G
Menopause (age at onset)	0.00790547	7.66025	Hormonal axis	P-K+,,	P-K+,,	UIMC1	rs365132-T
Menopause (age at onset)	0.00790547	7.66025	Hormonal axis	P+K-	P-K+,,	UIMC1	rs365132-G
Autoimmune thyroid disease	0.037485	6.73461	Immune related	V+P-	,,V-P+	CD226	rs763361-T
Autoimmune thyroid disease	0.037485	6.73461	Immune related	V-P+	,,V-P+	IFIH1	rs1990760-T
Composite immunoglobulin trait (IgA/IgG)	0.03842	27.7121	Immune related	P-K+	P+K-,,	KLRC3	rs2682491-C
Recalcitrant atopic dermatitis	0.0179187	66.4719	Immune related	P+K-	P+K-,,	THEMIS	rs675531-C
Stearic acid (18:0) levels	0.0355175	30.2229	Lipid levels	V-P+	,,V-P+	LPGAT1	rs11119805-A
Obesity	0.0409082	6.41092	Metabolic disorder	,V+K-,V+P-	,V+K-,V+P-	TRIM66	rs11042023-C
Obesity	0.0409082	6.41092	Metabolic disorder	V-P+	,,V+P-	GIPR	rs1800437-G
Type 1 diabetes	0.000487463	8.13245	Metabolic disorder	P+K-,V+K-	P-K+,V-K+,	IGF2-AS	rs3741208-T
Type 1 diabetes	0.000487463	8.13245	Metabolic disorder	V+P-	,,V+P-	CD69	rs917911-C
Type 1 diabetes	0.000487463	8.13245	Metabolic disorder	V+P-	,,V-P+	CD226	rs763361-A
Type 1 diabetes	0.000487463	8.13245	Metabolic disorder	V-P+	,,V-P+	CD226	rs763361-C
Type 1 diabetes	0.000487463	8.13245	Metabolic disorder	V-P+	,,V-P+	IFIH1	rs1990760-A
Type 1 diabetes	0.000487463	8.13245	Metabolic disorder	-	,,V-P+	IFIH1	rs1990760-?
Type 1 diabetes	0.000487463	8.13245	Metabolic disorder	V+P-	,,V-P+	IFIH1	rs1990760-C
Type 1 diabetes	0.000487463	8.13245	Metabolic disorder	V-P+	,,V-P+	SIRPG	rs6043409-G
Type 2 diabetes (adjusted for BMI)	0.029755	7.66514	Metabolic disorder	V+P-	,,V+P-	GIPR	rs1800437-C
Type 2 diabetes (adjusted for BMI)	0.029755	7.66514	Metabolic disorder	V+P-	,,V-P+	SLC30A8	rs13266634-C
Fasting blood glucose adjusted for BMI	0.0355175	30.2229	Metabolic trait	V-P+	V-P+	SLC30A8	rs13266634-T
Insulin levels in response to oral glucose tolerance test (30 minutes)	0.0119817	111.061	Metabolic trait	V+P-	V+P-	GIPR	rs1800437-C
Knee pain	0.0149546	82.996	Musculo skeletal	P+K-,V+K-,	P-K+,V-K+,	GDF5	rs143384-A
Ability to confide in someone	0.0149546	82.996	Psychological trait	P+K-	P-K+,,	OR1S1	rs1966836-A
Feeling tense	0.00502692	20.2159	Psychological trait	V+P-	,,V+P-	RANGAP1	rs3171692-T
Feeling tense	0.00502692	20.2159	Psychological trait	V+P-	,,V+P-	ZC3H7B	rs11090045-A
Loneliness (MTAG)	0.0499429	20.7726	Psychological trait	P+K-	P-K+,,	OR1S1	rs1966836-A

## Sheet: NI-K_enriched
Disease/Trait	pvalue	OR	Parent Term	Risk Profile	Exome Profile	Exome Gene	Risk Allele
Asthma (age of onset)	0.00443126	21.633	Allergic and Respiratory disease	,V-K+,	,V-K+,	SERPINB7	rs12964116-G
Asthma (age of onset)	0.00443126	21.633	Allergic and Respiratory disease	P-K+,,	P-K+,,	HLA-B	rs1093-G
Food allergy	0.041086	25.7255	Allergy	,V-K+,	,V-K+,	SERPINB7	rs12964116-G
Nonsyndromic cleft lip with cleft palate	0.0132086	11.9717	Anatomical traits	V-K+,V-P+	,V+K-,V+P-	TMEM19	rs2304269-A
Nonsyndromic cleft lip with cleft palate	0.0132086	11.9717	Anatomical traits	V-K+	,V+K-,	FGFR1	rs13317-A
Risk-taking tendency (4-domain principal component model)	0.0418928	6.32189	Biological process	V-K+	,V-K+,	WSCD2	rs3764002-T
Risk-taking tendency (4-domain principal component model)	0.0418928	6.32189	Biological process	V-K+	,V-K+,	REV3L	rs462779-A
group IIA secretory phospholipase A2 levels in individuals with elevated hsCRP	0.00104146	47.8634	Blood metabolite	P+K-,V+K-	P+K-,V+K-,	OTUD3	rs17401735-G
group IIA secretory phospholipase A2 levels in individuals with elevated hsCRP	0.00104146	47.8634	Blood metabolite	P-K+	P+K-,,	PLA2G2A	rs11573156-G
Head circumference (infant)	0.0119147	111.699	Body measurement	P-K+,,	P-K+,,	HMGA2	rs1042725-T
Infant head circumference (MTAG)	0.0353213	30.3846	Body measurement	P-K+,,	P-K+,,	HMGA2	rs1042725-T
Femoral neck size	0.00894935	167.782	Body measurement	P-K+,V-K+,	P-K+,V-K+,	GDF5	rs143384-G
Infant length	0.0468165	22.2833	Body measurement	P-K+,V-K+,	P-K+,V-K+,	GDF5	rs143384-G
Intertrochanteric region size	0.0236879	47.7085	Body measurement	P-K+,V-K+,	P-K+,V-K+,	GDF5	rs143384-G
Trochanter size	0.0148712	83.4196	Body measurement	P-K+,V-K+,	P-K+,V-K+,	GDF5	rs143384-G
Waist-to-hip ratio adjusted for BMI (additive genetic model)	0.0363217	4.23216	Body measurement	V+K-	,V-K+,	WSCD2	rs3764002-C
Waist-to-hip ratio adjusted for BMI (additive genetic model)	0.0363217	4.23216	Body measurement	V-K+	,V+K-,	DNAJA3	rs1139653-A
Waist-to-hip ratio adjusted for BMI (additive genetic model)	0.0363217	4.23216	Body measurement	P+K-	P-K+,,	C3orf18	rs1034405-G
Developmental dysplasia of the hip	0.0148712	83.4196	Bone disorder	P+K-,V+K-	P-K+,V-K+,	GDF5	rs143384-A
TB-LM or TBLH-BMD (pleiotropy)	0.038208	27.86	Bone mass	P+K-	P-K+,,	TOM1L2	rs7501812-G
Spine bone size	0.0324259	33.4309	Bone size	P-K+,V-K+,	P-K+,V-K+,	GDF5	rs143384-G
Endometriosis or endometrial cancer (pleiotropy)	0.0266093	41.7953	Cancer	,V+K-,	,V+K-,	SKAP1	rs2278868-T
Acute post-radiotherapy pain in breast cancer	0.0119147	111.699	Cancer	P+K-,,	P+K-,,	RAD51L3-RFFL	rs16970540-T
Arterial stiffness	0.0236879	47.7085	CVD related	,V+K-,	,V+K-,	COL4A1	rs3742207-C
B-type natriuretic peptide levels	0.0119147	111.699	CVD related	P+K-	P-K+,,	KLKB1	rs3733402-G
Coronary atherosclerosis (increased number of diseased vessels) (traffic exposure interaction)	0.0468165	22.2833	CVD related	P-K+	P-K+,,	PIGR	rs291096-G
Mean arterial pressure	0.0455004	3.85833	CVD related	V+K-	,V-K+,	AGT	rs699-A
Mean arterial pressure	0.0455004	3.85833	CVD related	P-K+,,V+P-	P-K+,,V+P-	SLC4A7	rs3755652-T
Mean arterial pressure	0.0455004	3.85833	CVD related	P-K+,V-K+	P+K-,V+K-,	ASB15	rs4731112-G
Soluble levels of adhesion molecules	0.0178189	66.8292	CVD related	P-K+	P+K-,,	SELP	rs6136-T
Fetal hemoglobin levels	0.0178189	66.8292	Hematological measurement	P-K+,,	P-K+,,	OR51B6	rs5006884-A
Menarche and menopause (age at onset)	0.0207578	55.7169	Hormonal axis	P-K+,,	P-K+,,	UIMC1	rs365132-T
Composite immunoglobulin trait (IgA/IgG)	0.038208	27.86	Immune related	P-K+	P+K-,,	KLRC3	rs2682491-C
Autoimmune thyroid disease	0.0371135	6.76874	Immune related	,V-K+,	,V-K+,	TNFRSF14	rs2234167-A
Autoimmune thyroid disease	0.0371135	6.76874	Immune related	,V+K-,	,V+K-,	PLEKHA1	rs1045216-G
Recalcitrant atopic dermatitis	0.0178189	66.8292	Immune related	P+K-,,	P+K-,,	THEMIS	rs675531-C
Immunoglobulin light chain (AL) amyloidosis	0.0324259	33.4309	Metabolic disorder	V+K-	,V-K+,	CCND1	rs9344-G
Immunoglobulin light chain (AL) amyloidosis (heart involvement)	0.00597514	334.193	Metabolic disorder	V+K-	,V-K+,	CCND1	rs9344-G
Immunoglobulin light chain (AL) amyloidosis (kidney involvement)	0.00597514	334.193	Metabolic disorder	V+K-	,V-K+,	CCND1	rs9344-G
Immunoglobulin light chain (AL) amyloidosis (serum Ig lambda profile)	0.00894935	167.782	Metabolic disorder	V+K-	,V-K+,	CCND1	rs9344-G
Immunoglobulin light chain (AL) amyloidosis (serum Ig light chain only lambda based profile)	0.00597514	334.193	Metabolic disorder	V+K-	,V-K+,	CCND1	rs9344-G
Immunoglobulin light chain (AL) amyloidosis (serum Ig light chain only lambda/kappa based profile)	0.00597514	334.193	Metabolic disorder	V+K-	,V-K+,	CCND1	rs9344-G
Type 2 diabetes (adjusted for BMI)	0.00257061	11.5939	Metabolic disorder	V+K-	,V-K+,	WSCD2	rs3764002-C
Type 2 diabetes (adjusted for BMI)	0.00257061	11.5939	Metabolic disorder	,V-K+,	,V-K+,	ZZEF1	rs781831-C
Type 2 diabetes (adjusted for BMI)	0.00257061	11.5939	Metabolic disorder	,V-K+,	,V-K+,	ZZEF1	rs781852-G
Knee pain	0.0148712	83.4196	Musculo skeletal	P+K-,V+K-,	P-K+,V-K+,	GDF5	rs143384-A
Knee osteoarthritis	0.00554561	19.1648	Musculo skeletal disorder	P+K-,V+K-	P-K+,V-K+,	GDF5	rs143384-A
Knee osteoarthritis	0.00554561	19.1648	Musculo skeletal disorder	V+K-	,V-K+,	GDF5	rs143383-T
Febrile seizures	0.0236879	47.7085	Neurological disorder	,V+K-,	,V+K-,	SCN1A	rs6432860-G
Febrile seizures (MMR vaccine-unrelated)	0.0148712	83.4196	Neurological disorder	,V+K-,	,V+K-,	SCN1A	rs6432860-G
Ability to confide in someone	0.0148712	83.4196	Psychological trait	P+K-	P-K+,,	OR1S1	rs1966836-A
Loneliness (MTAG)	0.0496689	20.8829	Psychological trait	P+K-	P-K+,,	OR1S1	rs1966836-A
Skin reflectance (Melanin index)	0.0163947	10.6426	Skin trait	,V+K-,	,V+K-,	SLC24A5	rs1426654-G
Skin reflectance (Melanin index)	0.0163947	10.6426	Skin trait	P+K-,,	P+K-,,	PAG1	rs895267-A

## Sheet: Vadu-V_enriched
Disease/Trait	pvalue	OR	Parent Term	Risk Profile	Exome Profile	Exome Gene	Risk Allele
Asthma (age of onset)	0.00752723	16.3971	Allergic and Respiratory disease	P-K+,V+P-	P+K-, -,V-P+	KIF3A	rs4705962-T
Asthma (age of onset)	0.00752723	16.3971	Allergic and Respiratory disease	V+P-	-, -,V-P+	TLR1	rs5743618-C
Facial morphology	0.0179988	10.1615	Anatomical traits	P+K-, -,V-P+	P+K-, -,V-P+	KIF6	rs7738892-T
Facial morphology	0.0179988	10.1615	Anatomical traits	V-P+	-, -,V+P-	ROR2	rs2230578-C
Progranulin levels	0.019524	63.3982	blood metabolite	-,V-K+, -	-,V-K+, -	GRN	rs5848-T
Serum total protein level	0.0186566	9.96357	blood metabolite	-	-, -,V-P+	FCGR2A	rs1801274-?
Serum total protein level	0.0186566	9.96357	blood metabolite	-	P-K+,V-K+, -	ZBTB38	rs62282002-?
Body mass index (change over time) in lung cancer	0.0156498	84.1443	Body measurement	-	-,V+K-, -	ENPP3	rs17601580-?
Intertrochanteric region size	0.0310553	36.2246	Body measurement	V-K+	-,V+K-, -	COL11A1	rs3753841-G
Trochanter size	0.019524	63.3982	Body measurement	V-K+	-,V+K-, -	COL11A1	rs3753841-G
Total body bone mineral density (age 0-15)	0.0348689	31.6999	Bone mass	P-K+,V-K+, -	P-K+,V-K+, -	WNT4	rs10737462-T
Spine bone size	0.0424513	25.3689	Bone size	V-K+	-,V+K-, -	COL11A1	rs3753841-G
Acute post-radiotherapy pain in breast cancer	0.0156498	84.1443	Cancer	V-P+	-, -,V-P+	RAD51L3-RFFL	rs16970540-T
Esophageal squamous cell carcinoma	0.0424513	25.3689	Cancer	-, -,V-P+	-, -,V-P+	TMEM173	rs7447927-C
Congenital left-sided heart lesions	0.0233829	50.685	Cardiovascular disease	-, -,V-P+	-, -,V-P+	MYH7B	rs3746446-G
Cerebrospinal fluid biomarker levels	0.0288781	7.81774	CSF metabolite	V-P+	-, -,V-P+	FCGR2A	rs1801274-G
Cerebrospinal fluid biomarker levels	0.0288781	7.81774	CSF metabolite	V-K+	-,V-K+, -	IL6R	rs2228145-C
Complement C3 and C4 levels	0.0424513	25.3689	immune system	P-K+,V-K+, -	P-K+,V-K+, -	NCR3	rs11575839-A
Composite immunoglobulin trait (IgG/IgM)	0.019524	63.3982	immune system	-, -,V-P+	-, -,V-P+	TLR1	rs5743618-A
Atopic dermatitis	0.00622752	8.39441	Immune system disorder	V+P-	-, -,V-P+	IL13	rs848-T
Atopic dermatitis	0.00622752	8.39441	Immune system disorder	V-K+	-,V-K+, -	IL6R	rs2228145-C
Atopic dermatitis	0.00622752	8.39441	Immune system disorder	P-K+,V+P-	P+K-, -,V-P+	KIF3A	rs4705962-T
Psoriasis	0.026416	3.06511	Immune system disorder	V-K+	-,V+K-, -	CD164L2	rs2504779-A
Psoriasis	0.026416	3.06511	Immune system disorder	V-P+	-, -,V-P+	IL13	rs1295685-G
Psoriasis	0.026416	3.06511	Immune system disorder	-	-, -,V+P-	SON	rs3174808-?
Psoriasis	0.026416	3.06511	Immune system disorder	V-P+	-, -,V+P-	TMEM173	rs11554776-G
Psoriasis	0.026416	3.06511	Immune system disorder	-	-, -,V+P-	ZFYVE16	rs249038-?
Acute insulin response	0.0348689	31.6999	Metabolic disorder	V+K-	-,V-K+, -	ARAP1	rs1552224-A
Fasting blood proinsulin levels	0.0348689	31.6999	Metabolic trait	-,V-K+, -	-,V-K+, -	ARAP1	rs11603334-A
Proinsulin levels	0.0424513	25.3689	Metabolic trait	-,V-K+, -	-,V-K+, -	ARAP1	rs11603334-A
Anti-anoctamin 2 antibody levels	0.0424513	25.3689	Musculo skeletal disorder	V+K-	-,V-K+, -	CFB	rs1048709-A
Benign childhood epilepsy with centro-temporal spikes	0.0499742	21.1296	Neurological disorder	-	-, -,V-P+	CHRNB4	rs1948-?
Accelerometer-based physical activity measurement (fraction of time with accelerations >425 milli-gravities)	0.0117604	126.961	Physical activity	V+P-	-, -,V-P+	PML	rs743580-A
Physical activity (overall physical activity time)	0.0310553	36.2246	Physical activity	V+P-	-, -,V-P+	PML	rs743580-A
Eye color (hue)	0.0156498	84.1443	pigmentation trait	-	-,V+K-, -	WFDC5	rs17422688-?
Low urine pH	0.019524	63.3982	Renal function	-,V-K+, -	-,V-K+, -	POU2AF1	rs12417556-A
Urine pH measurement	0.019524	63.3982	Renal function	-,V-K+, -	-,V-K+, -	POU2AF1	rs12417556-A
Liver injury in anti-tuberculosis drug treatment	0.019524	63.3982	Response to drug	-, -,V-P+	-, -,V-P+	PRND	rs2756263-G
Medication use (agents acting on the renin-angiotensin system)	0.0382018	4.14766	Response to drug	-,V-K+, -	-,V-K+, -	AKR1B10	rs1722883-C
Medication use (agents acting on the renin-angiotensin system)	0.0382018	4.14766	Response to drug	-, -,V-P+	-, -,V-P+	RGL3	rs167479-T
Medication use (agents acting on the renin-angiotensin system)	0.0382018	4.14766	Response to drug	V+P-	-, -,V-P+	SWAP70	rs415895-C
Exfoliation glaucoma or exfoliation syndrome	0.0117604	126.961	Skin disease	V-K+	-,V+K-, -	TBC1D21	rs16958445-G
Airflow obstruction in ever smokers	0.0117604	126.961	Substance dependance	-	-, -,V-P+	CHRNA3	rs8040868-?
FagerstrÓ§m test for nicotine dependence	0.0117604	126.961	Substance dependance	V+P-	-, -,V-P+	CHRNA5	rs16969968-G
Smoking behaviour (cigarettes smoked per day)	0.00718273	7.95567	Substance dependance	V-P+	-, -,V-P+	CHRNA3	rs1051730-A
Smoking behaviour (cigarettes smoked per day)	0.00718273	7.95567	Substance dependance	V-P+	-, -,V-P+	CHRNA3	rs8040868-C
Smoking behaviour (cigarettes smoked per day)	0.00718273	7.95567	Substance dependance	V-P+	-, -,V-P+	CHRNA5	rs16969968-A
Smoking status (heavy vs light)	0.0117604	126.961	Substance dependance	-, -,V-P+	-, -,V-P+	CHRNA3	rs1051730-A
Time to smoke first cigarette in the morning	0.019524	63.3982	Substance dependance	V+P-	-, -,V-P+	CHRNA5	rs16969968-G
Pre bronchodilator FEV1	2.66e-05	63.6804	vital capacity	-	-, -,V-P+	CHRNA3	rs8040868-?
Pre bronchodilator FEV1	2.66e-05	63.6804	vital capacity	-	-, -,V-P+	CHRNA3	rs1051730-?
Pre bronchodilator FEV1	2.66e-05	63.6804	vital capacity	-	-, -,V-P+	CHRNA3	rs16969968-?
Pre bronchodilator FEV1/FVC ratio	2.66e-05	63.6804	vital capacity	-	-, -,V-P+	CHRNA3	rs8040868-?
Pre bronchodilator FEV1/FVC ratio	2.66e-05	63.6804	vital capacity	-	-, -,V-P+	CHRNA3	rs1051730-?
Pre bronchodilator FEV1/FVC ratio	2.66e-05	63.6804	vital capacity	-	-, -,V-P+	CHRNA3	rs16969968-?
Vitamin B levels in ischemic stroke	0.0348689	31.6999	Vitamin levels	P-K+, -,V+P-	P+K-, -,V-P+	CUBN	rs1801222-A
Vitamin D levels	0.0114506	13.0291	Vitamin levels	-, -,V+P-	-, -,V+P-	MTMR4	rs2302190-C
Vitamin D levels	0.0114506	13.0291	Vitamin levels	-,V-K+,V-P+	-,V-K+,V-P+	SEC23A	rs8018720-C
Allergic disease (asthma,hay fever or eczema)	0.0263116	3.65256	Allergic and Respiratory disease	V+P-	-, -,V-P+	IL13	rs1295685-A
Allergic disease (asthma,hay fever or eczema)	0.0263116	3.65256	Allergic and Respiratory disease	V-K+	-,V-K+, -	IL6R	rs2228145-C
Allergic disease (asthma,hay fever or eczema)	0.0263116	3.65256	Allergic and Respiratory disease	V+P-	-, -,V-P+	IL13	rs848-A
Allergic disease (asthma,hay fever or eczema)	0.0263116	3.65256	Allergic and Respiratory disease	V+P-	-, -,V-P+	TLR1	rs5743618-C

## Sheet: Vadu-P_enriched
Disease/Trait	pvalue	OR	Parent Term	Risk Profiles	Exome Profile	Exome Gene	Risk Allele
Asthma (age of onset)	0.0082687	15.605	Allergic and Respiratory disease	P-K+,V+P-	P+K-, -,V-P+	KIF3A	rs4705962-T
Asthma (age of onset)	0.0082687	15.605	Allergic and Respiratory disease	V+P-	-, -,V-P+	TLR1	rs5743618-C
Facial morphology	0.0197235	9.67342	Anatomical traits	P+K-, -,V-P+	P+K-, -,V-P+	KIF6	rs7738892-T
Facial morphology	0.0197235	9.67342	Anatomical traits	V-P+	-, -,V+P-	ROR2	rs2230578-C
Serum total protein level	0.0204417	9.48381	blood metabolite	-	-, -,V-P+	FCGR2A,ZBTB38	rs1801274-?,rs62282002-?
Bone mineral density (paediatric, lower limb)	0.0484847	21.9358	Bone mass	P+K-, -, -	P+K-, -, -	WNT16	rs2908004-A
Total body bone mineral density (age 0-15)	0.036588	30.1789	Bone mass	P-K+,V-K+, -	P-K+,V-K+, -	WNT4	rs10737462-T
Acute post-radiotherapy pain in breast cancer	0.0164295	80.3295	Cancer	-, -,V-P+	-, -,V-P+	RAD51L3-RFFL	rs16970540-T
Breast cancer (estrogen-receptor negative, progesterone-receptor negative, and human epidermal growth factor-receptor negative)	0.036588	30.1789	Cancer	P+K-, -, -	P+K-, -, -	ANKLE1	rs2363956-C
Cirrhosis	0.00824869	241.056	Cancer	P-K+, -, -	P-K+, -, -	PNPLA3	rs738409-G
Cirrhosis	0.00824869	241.056	Cancer	P-K+, -, -	P-K+, -, -	PNPLA3	rs738408-T
Cirrhosis (alcohol related)	0.0164295	80.3295	Cancer	P-K+, -, -	P-K+, -, -	PNPLA3	rs738409-G
Esophageal squamous cell carcinoma	0.0445355	24.1513	Cancer	V+P-	-, -,V-P+	TMEM173	rs7447927-C
Large B-cell lymphoma	0.0123475	120.207	Cancer	-	P+K-, -, -	POLR1D	rs7097-?
Congenital left-sided heart lesions	0.0245429	48.2667	Cardiovascular disease	-, -,V-P+	-, -,V-P+	MYH7B	rs3746446-G
Tetralogy of Fallot	0.0285746	40.2182	cardiovascular function	-, -,V+P-	-, -,V+P-	NRP1	rs2228638-A
Hepatocellular carcinoma in hepatitis B infection	0.0484847	21.9358	Digestive system disorder	-	P+K-, -, -	TRIM31	rs1110446-?
Lean nonalcoholic fatty liver disease	0.0204946	60.3571	Digestive system disorder	-	P+K-, -, -	BTNL2	rs2076529-?
Hemoglobin levels	0.0271883	3.04058	Hematological measurement	P-K+	P+K-, -, -	HLA-E	rs1264457-G
Hemoglobin levels	0.0271883	3.04058	Hematological measurement	P-K+, -, -	P-K+, -, -	PNPLA3	rs738408-T
Hemoglobin levels	0.0271883	3.04058	Hematological measurement	P-K+, -, -	P-K+, -, -	PNPLA3	rs738409-G
Hemoglobin levels	0.0271883	3.04058	Hematological measurement	-, -,V+P-	-, -,V+P-	PXK	rs56384862-G
Hemoglobin levels	0.0271883	3.04058	Hematological measurement	P-K+,V-K+	P+K-,V+K-, -	ZNF184	rs1883216-C
Complement C3 and C4 levels	0.0445355	24.1513	immune system	P-K+,V-K+, -	P-K+,V-K+, -	NCR3	rs11575839-A
Composite immunoglobulin trait (IgG/IgM)	0.0204946	60.3571	immune system	-, -,V-P+	-, -,V-P+	TLR1	rs5743618-A
Psoriasis	0.0316375	2.91591	Immune system disorder	V-P+	-, -,V-P+	IL13	rs1295685-G
Psoriasis	0.0316375	2.91591	Immune system disorder	V-P+	-, -,V+P-	TMEM173	rs11554776-G
Psoriasis	0.0316375	2.91591	Immune system disorder	-	-, -,V+P-	SON	rs3174808-?
Psoriasis	0.0316375	2.91591	Immune system disorder	-	-, -,V+P-	ZFYVE16	rs249038-?
Psoriasis	0.0316375	2.91591	Immune system disorder	-	P-K+, -, -	C1orf68	rs41268474-?
HDL Cholesterol - Triglycerides (HDLC-TG)	0.036588	30.1789	Lipid or lipoprotein measurement	P-K+	P+K-, -, -	APOA5	rs2266788-C
Phosphatidylcholine-ether levels	0.0445355	24.1513	Lipid or lipoprotein measurement	P+K-, -, -	P+K-, -, -	FADS1	rs174544-A
Triglycerides-Blood Pressure (TG-BP)	0.0285746	40.2182	Lipid or lipoprotein measurement	P-K+	P+K-, -, -	APOA5	rs2266788-C
Liver fat content (MRI proton density fat fraction measure)	0.0204946	60.3571	liver disease	P-K+, -, -	P-K+, -, -	PNPLA3	rs738409-G
Liver fibrosis and steatohepatitis severity (MRI cT1 measure)	0.0325896	34.49	liver disease	P-K+, -, -	P-K+, -, -	PNPLA3	rs738409-G
Alanine aminotransferase (ALT) levels after remission induction therapy in actute lymphoblastic leukemia (ALL)	0.0226607	8.95737	Liver enzyme measurement	P-K+	P-K+, -, -	PNPLA3	rs738409-G
Alanine aminotransferase (ALT) levels after remission induction therapy in actute lymphoblastic leukemia (ALL)	0.0226607	8.95737	Liver enzyme measurement	P-K+	P-K+, -, -	PNPLA3	rs738408-T
Waist Circumference - Triglycerides (WC-TG)	0.0325896	34.49	Metabolic disorder	P+K-, -, -	P+K-, -, -	APOA5	rs2266788-A
Fasting blood proinsulin levels	0.036588	30.1789	Metabolic trait	P-K+, -, -	P-K+, -, -	MADD	rs1051006-A
Percent liver fat	0.0245429	48.2667	Other measurement	-	P-K+, -, -	PNPLA3	rs738409-?
Accelerometer-based physical activity measurement (fraction of time with accelerations >425 milli-gravities)	0.0123475	120.207	Physical activity	V+P-	-, -,V-P+	PML	rs743580-A
Physical activity (overall physical activity time)	0.0325896	34.49	Physical activity	V+P-	-, -,V-P+	PML	rs743580-A
Brown vs. black hair color	0.0241926	8.63693	pigmentation trait	-	-, -,V+P-	GAB2	rs2292572-?
Brown vs. black hair color	0.0241926	8.63693	pigmentation trait	-	P+K-, -, -	IRF4	rs12211228-?
Neurociticism	0.0414265	4.01215	Psychological trait	V+P-,	-, -,V-P+	FAM120A	rs11975-A
Neurociticism	0.0414265	4.01215	Psychological trait	P+K-	P+K-, -, -	NOS1	rs3741475-A
Neurociticism	0.0414265	4.01215	Psychological trait	P+K-	P+K-, -, -	RPP21;TRIM39-RPP21	rs6986-C
Liver injury in anti-tuberculosis drug treatment	0.0204946	60.3571	Response to drug	-, -,V-P+	-, -,V-P+	PRND	rs2756263-G
Airflow obstruction in ever smokers	0.0123475	120.207	Substance dependance	-	-, -,V-P+	CHRNA3	rs8040868-?
FagerstrÓ§m test for nicotine dependence	0.0123475	120.207	Substance dependance	V+P-	-, -,V-P+	CHRNA5	rs16969968-G
Smoking behaviour (cigarettes smoked per day)	0.00820658	7.57066	Substance dependance	-, -,V-P+	-, -,V-P+	CHRNA3	rs1051730-A
Smoking behaviour (cigarettes smoked per day)	0.00820658	7.57066	Substance dependance	-, -,V-P+	-, -,V-P+	CHRNA3	rs8040868-C
Smoking behaviour (cigarettes smoked per day)	0.00820658	7.57066	Substance dependance	-, -,V-P+	-, -,V-P+	CHRNA5	rs16969968-A
Smoking status (heavy vs light)	0.0123475	120.207	Substance dependance	-, -,V-P+	-, -,V-P+	CHRNA3	rs1051730-A
Time to smoke first cigarette in the morning	0.0204946	60.3571	Substance dependance	V+P-	-, -,V-P+	CHRNA5	rs16969968-G
Pre bronchodilator FEV1	3.08e-05	60.6036	vital capacity	-	-, -,V-P+	CHRNA3	rs8040868-?
Pre bronchodilator FEV1	3.08e-05	60.6036	vital capacity	-	-, -,V-P+	CHRNA3	rs1051730-?
Pre bronchodilator FEV1	3.08e-05	60.6036	vital capacity	-	-, -,V-P+	CHRNA3	rs16969968-?
Pre bronchodilator FEV1/FVC ratio	3.08e-05	60.6036	vital capacity	-	-, -,V-P+	CHRNA3	rs8040868-?
Pre bronchodilator FEV1/FVC ratio	3.08e-05	60.6036	vital capacity	-	-, -,V-P+	CHRNA3	rs1051730-?
Pre bronchodilator FEV1/FVC ratio	3.08e-05	60.6036	vital capacity	-	-, -,V-P+	CHRNA3	rs16969968-?
Vitamin B levels in ischemic stroke	0.036588	30.1789	Vitamin levels	P-K+, -,V+P-	P+K-, -,V-P+	CUBN	rs1801222-A
Vitamin D levels	0.0125656	12.4029	Vitamin levels	-, -,V+P-	-, -,V+P-	MTMR4	rs2302190-C
Vitamin D levels	0.0125656	12.4029	Vitamin levels	-,V-K+,V-P+	-,V-K+,V-P+	SEC23A	rs8018720-C

## Sheet: Vadu-K_enriched
Disease/Trait	pvalue	OR	Parent Term	Risk Profile	Exome Profile	Exome Gene	Risk Allele
Progranulin levels	0.01792	69.1435	blood metabolite	-,V-K+, -	-,V-K+, -	GRN	rs5848-T
Body mass index (change over time) in lung cancer	0.0143618	92.374	Body measurement	-	-,V+K-, -	ENPP3	rs17601580-?
Intertrochanteric region size	0.0285179	39.5158	Body measurement	V-K+	-,V+K-, -	COL11A1	rs3753841-G
Trochanter size	0.01792	69.1435	Body measurement	V-K+	-,V+K-, -	COL11A1	rs3753841-G
Bone mineral density (paediatric, lower limb)	0.0424712	25.1557	Bone mass	P+K-, -, -	P+K-, -, -	WNT16	rs2908004-A
Total body bone mineral density (age 0-15)	0.0320252	34.5435	Bone mass	P-K+,V-K+, -	P-K+,V-K+, -	WNT4	rs10737462-T
Spine bone size	0.0390017	27.6733	Bone size	V-K+	-,V+K-, -	COL11A1	rs3753841-G
Breast cancer (estrogen-receptor negative, progesterone-receptor negative, and human epidermal growth factor-receptor negative)	0.0320252	34.5435	Cancer	P+K-, -, -	P+K-, -, -	ANKLE1	rs2363956-C
Cirrhosis	0.00720683	276.078	Cancer	P-K+, -, -	P-K+, -, -	PNPLA3	rs738409-G
Cirrhosis	0.00720683	276.078	Cancer	P-K+, -, -	P-K+, -, -	PNPLA3	rs738408-T
Cirrhosis (alcohol related)	0.0143618	92.374	Cancer	P-K+, -, -	P-K+, -, -	PNPLA3	rs738409-G
Large B-cell lymphoma	0.0107908	138.257	Cancer	-	P+K-, -, -	POLR1D	rs7097-?
Hepatocellular carcinoma in hepatitis B infection	0.0424712	25.1557	Digestive system disorder	-	P+K-, -, -	TRIM31	rs1110446-?
Lean nonalcoholic fatty liver disease	0.01792	69.1435	Digestive system disorder	-	P+K-, -, -	BTNL2	rs2076529-?
Hemoglobin levels	0.00377942	4.19835	Hematological measurement	P-K+	P+K-, -, -	HLA-E	rs1264457-G
Hemoglobin levels	0.00377942	4.19835	Hematological measurement	P-K+, -, -	P-K+, -, -	PNPLA3	rs738408-T
Hemoglobin levels	0.00377942	4.19835	Hematological measurement	P-K+, -, -	P-K+, -, -	PNPLA3	rs738409-G
Hemoglobin levels	0.00377942	4.19835	Hematological measurement	P-K+,V-K+	P+K-,V+K-, -	ZNF184	rs1883216-C
Hemoglobin levels	0.00377942	4.19835	Hematological measurement	V+K-	-,V+K-, -	IPP	rs28375469-C
Hemoglobin levels	0.00377942	4.19835	Hematological measurement	V+K-	-,V+K-, -	MPDU1	rs10852891-A
Complement C3 and C4 levels	0.0390017	27.6733	immune system	P-K+,V-K+, -	P-K+,V-K+, -	NCR3	rs11575839-A
Atopic dermatitis	0.0448408	6.09124	Immune system disorder	V-K+	-,V-K+, -	IL6R	rs2228145-C
Atopic dermatitis	0.0448408	6.09124	Immune system disorder	P-K+,V+P-	P+K-, -,V-P+	KIF3A	rs4705962-T
HDL Cholesterol - Triglycerides (HDLC-TG)	0.0320252	34.5435	Lipid or lipoprotein measurement	P-K+	P+K-, -, -	APOA5	rs2266788-C
Phosphatidylcholine-ether levels	0.0390017	27.6733	Lipid or lipoprotein measurement	P+K-, -, -	P+K-, -, -	FADS1	rs174544-A
Triglycerides-Blood Pressure (TG-BP)	0.024998	46.0806	Lipid or lipoprotein measurement	P-K+	P+K-, -, -	APOA5	rs2266788-C
Liver fat content (MRI proton density fat fraction measure)	0.01792	69.1435	liver disease	P-K+, -, -	P-K+, -, -	PNPLA3	rs738409-G
Liver fibrosis and steatohepatitis severity (MRI cT1 measure)	0.0285179	39.5158	liver disease	P-K+, -, -	P-K+, -, -	PNPLA3	rs738409-G
Alanine aminotransferase (ALT) levels after remission induction therapy in actute lymphoblastic leukemia (ALL)	0.0176055	10.2691	Liver enzyme measurement	P-K+	P-K+, -, -	PNPLA3	rs738409-G
Alanine aminotransferase (ALT) levels after remission induction therapy in actute lymphoblastic leukemia (ALL)	0.0176055	10.2691	Liver enzyme measurement	P-K+	P-K+, -, -	PNPLA3	rs738408-T
Acute insulin response	0.0320252	34.5435	Metabolic disorder	V+K-	-,V-K+, -	ARAP1	rs1552224-A
Waist Circumference - Triglycerides (WC-TG)	0.0285179	39.5158	Metabolic disorder	P+K-, -, -	P+K-, -, -	APOA5	rs2266788-A
Proinsulin levels	0.0390017	27.6733	Metabolic trait	-,V-K+, -	-,V-K+, -	ARAP1	rs11603334-A
Fasting blood proinsulin levels	0.000573858	69.314	Metabolic trait	-,V-K+, -	-,V-K+, -	ARAP1	rs11603334-A
Fasting blood proinsulin levels	0.000573858	69.314	Metabolic trait	P-K+, -, -	P-K+, -, -	MADD	rs1051006-A
Anti-anoctamin 2 antibody levels	0.0390017	27.6733	Musculo skeletal disorder	V+K-	-,V-K+, -	CFB	rs1048709-A
Percent liver fat	0.0214654	55.2743	Other measurement	-	P-K+, -, -	PNPLA3	rs738409-?
Eye color (hue)	0.0143618	92.374	pigmentation trait	-	-,V+K-, -	WFDC5	rs17422688-?
Low urine pH	0.01792	69.1435	Renal function	-,V-K+, -	-,V-K+, -	POU2AF1	rs12417556-A
Urine pH measurement	0.01792	69.1435	Renal function	-,V-K+, -	-,V-K+, -	POU2AF1	rs12417556-A
Exfoliation glaucoma or exfoliation syndrome	0.0107908	138.257	Skin disease	V-K+	-,V+K-, -	TBC1D21	rs16958445-G
Vitamin B levels in ischemic stroke	0.0320252	34.5435	Vitamin levels	P-K+,V+P-	P+K-, -,V-P+	CUBN	rs1801222-A
