# Supplementary material for: Whole Exome Sequencing in Healthy Individuals of Extreme Constitution Types Reveals Differential Disease Risk: A Novel Approach towards Predictive Medicine
Source: J Pers Med. 2022 Mar 18;12(3):489. doi: 10.3390/jpm12030489 (PMC8952204; doi:10.3390/jpm12030489)
Supplement: Supplementary file 1 [file jpm-12-00489-s001.zip › jpm-1618876-supplementary/Supplementary Material/Supplementary Tables-20211119T164137Z-001/Supplementary Tables/Table-S6-Prakriti_differentiating_SNPs_GeneATLAS.xlsx]

## Sheet: NI_Variants_Traits_GeneAtlas
UKBB Trait	Exome SNP	Gwas Trait	Gwas Risk Allele	Exome Profile	Exome Gene	function	Chromosome	Position	Ref_Allele	Alt_Allele	Eff. allele	beta	pv	MAF	HWE	imp. score	ORbeta*
Mean reticulocyte volume	rs12148	Red cell distribution width	rs12148-T	-,-,V+K-	SCO2	synonymous SNV	22	50962208	T	G	G	0.52945	0	0.389316	0.5394	0.99949	-
Mean sphered cell volume	rs12148	Red cell distribution width	rs12148-T	-,-,V+K-	SCO2	synonymous SNV	22	50962208	T	G	G	0.32512	0	0.389316	0.5394	0.99949	-
Mean reticulocyte volume	rs131804	Mean corpuscular hemoglobin	rs131804-?	-,-,V+K-	TYMP	synonymous SNV	22	50964862	G	A	A	0.50542	0	0.428536	0.7694	0.997884	-
Mean reticulocyte volume	rs131806	Mean corpuscular volume	rs131806-G	-,-,V+K-	SCO2	-	22	50963965	C	G	G	0.50436	0	0.429049	0.6781	0.998035	-
Platelet distribution width	rs13720	Platelet distribution width	rs13720-A	V+P-,-,-	CTSZ	-	20	57570568	G	A	A	-0.042878	0	0.187597	0.8666	0.996781	-
Sitting height	rs143383	Height,Knee osteoarthritis,Knee osteoarthritis	rs143383-?,rs143383-T,rs143383-?	-,-,V-K+	GDF5	-	20	34025983	A	G	G	0.218	0	0.360482	0.8213	1	-
Standing height	rs143383	Height,Knee osteoarthritis,Knee osteoarthritis	rs143383-?,rs143383-T,rs143383-?	-,-,V-K+	GDF5	-	20	34025983	A	G	G	0.3668	0	0.360482	0.8213	1	-
Sitting height	rs143384	Anthropometric traits,Anthropometric traits (multi-trait analysis),Appendicular lean mass,Appendicular lean mass,Body fat distribution (leg fat ratio),Body fat distribution (leg fat ratio),Body fat distribution (leg fat ratio),Body fat distribution (trunk fat ratio),Body fat distribution (trunk fat ratio),Brain region volumes,Developmental dysplasia of the hip,Fat-free mass,Fat-free mass,Fat-free…	rs143384-G,rs143384-?,rs143384-G,rs143384-G,rs143384-G,rs143384-G,rs143384-G,rs143384-G,rs143384-G,rs143384-?,rs143384-A,rs143384-?,rs143384-?,rs143384-?,rs143384-G,rs143384-A,rs143384-A,rs143384-A,rs143384-A,rs143384-?,rs143384-G,rs143384-A,rs143384-A,rs143384-A,rs143384-A,rs143384-A,rs143384-A,rs143384-G,rs143384-G,rs143384-?,rs143384-A,rs143384-A,rs143384-A,rs143384-A,rs143384-?,rs143384-A,rs1…	-,P-K+,V-K+	GDF5	-	20	34025756	A	G	A	-0.24044	0	0.4027	0.9632	genotyped	-
Standing height	rs143384	Anthropometric traits,Anthropometric traits (multi-trait analysis),Appendicular lean mass,Appendicular lean mass,Body fat distribution (leg fat ratio),Body fat distribution (leg fat ratio),Body fat distribution (leg fat ratio),Body fat distribution (trunk fat ratio),Body fat distribution (trunk fat ratio),Brain region volumes,Developmental dysplasia of the hip,Fat-free mass,Fat-free mass,Fat-free…	rs143384-G,rs143384-?,rs143384-G,rs143384-G,rs143384-G,rs143384-G,rs143384-G,rs143384-G,rs143384-G,rs143384-?,rs143384-A,rs143384-?,rs143384-?,rs143384-?,rs143384-G,rs143384-A,rs143384-A,rs143384-A,rs143384-A,rs143384-?,rs143384-G,rs143384-A,rs143384-A,rs143384-A,rs143384-A,rs143384-A,rs143384-A,rs143384-G,rs143384-G,rs143384-?,rs143384-A,rs143384-A,rs143384-A,rs143384-A,rs143384-?,rs143384-A,rs1…	-,P-K+,V-K+	GDF5	-	20	34025756	A	G	A	-0.40354	0	0.4027	0.9632	genotyped	-
Mean reticulocyte volume	rs2782	Mean corpuscular volume	rs2782-C	-,-,V+K-	NCAPH2	-	22	50961854	T	C	C	0.52901	0	0.389457	0.5466	0.999535	-
Mean sphered cell volume	rs2782	Mean corpuscular volume	rs2782-C	-,-,V+K-	NCAPH2	-	22	50961854	T	C	C	0.32488	0	0.389457	0.5466	0.999535	-
Platelet distribution width	rs415064	Hemoglobin levels	rs415064-C	V-P+,-,-	TUBB1	nonsynonymous SNV	20	57597971	G	C	C	0.23191	0	0.0473815	0.3347	0.999497	-
Platelet distribution width	rs463312	Red blood cell count,Red blood cell count	rs463312-?,rs463312-C	V-P+,-,-	TUBB1	nonsynonymous SNV	20	57597970	A	C	A	-0.23239	0	0.0474	0.835	genotyped	-
Mean platelet (thrombocyte) volume	rs727088	Inflammatory bowel disease,Ulcerative colitis	rs727088-G,rs727088-G	V-P+,-,-	CD226	-	18	67530439	G	A	A	0.069365	0	0.474843	0.9782	0.999574	-
Mean platelet (thrombocyte) volume	rs763361	Autoimmune thyroid disease,Type 1 diabetes,Type 1 diabetes	rs763361-T,rs763361-A,rs763361-C	V-P+,-,-	CD226	nonsynonymous SNV	18	67531642	T	C	C	0.069222	0	0.4727	0.5766	genotyped	-
Mean sphered cell volume	rs131804	Mean corpuscular hemoglobin	rs131804-?	-,-,V+K-	TYMP	synonymous SNV	22	50964862	G	A	A	0.31051	4.06e-287	0.428536	0.7694	0.997884	-
Mean sphered cell volume	rs131806	Mean corpuscular volume	rs131806-G	-,-,V+K-	SCO2	-	22	50963965	C	G	G	0.30935	4.04e-285	0.429049	0.6781	0.998035	-
Mean corpuscular volume	rs12148	Red cell distribution width	rs12148-T	-,-,V+K-	SCO2	synonymous SNV	22	50962208	T	G	G	0.25144	1.97e-261	0.389316	0.5394	0.99949	-
Mean corpuscular volume	rs2782	Mean corpuscular volume	rs2782-C	-,-,V+K-	NCAPH2	-	22	50961854	T	C	C	0.25138	2.55e-261	0.389457	0.5466	0.999535	-
Standing height	rs1042725	Appendicular lean mass,Birth length (MTAG),Birth weight,Birth weight (MTAG),Head circumference (infant),Height,Height,Height,Height,Height,Infant head circumference (MTAG),Type 2 diabetes,White blood cell count	rs1042725-T,rs1042725-T,rs1042725-T,rs1042725-T,rs1042725-T,rs1042725-T,rs1042725-T,rs1042725-C,rs1042725-C,rs1042725-?,rs1042725-T,rs1042725-T,rs1042725-?	-,P-K+,-	HMGA2	-	12	66358347	C	T	C	0.28619	1.41e-258	0.4923	0.03711	genotyped	-
Mean corpuscular volume	rs131804	Mean corpuscular hemoglobin	rs131804-?	-,-,V+K-	TYMP	synonymous SNV	22	50964862	G	A	A	0.24604	2.07e-257	0.428536	0.7694	0.997884	-
Mean corpuscular volume	rs131806	Mean corpuscular volume	rs131806-G	-,-,V+K-	SCO2	-	22	50963965	C	G	G	0.24496	2.71e-255	0.429049	0.6781	0.998035	-
Platelet crit	rs415064	Hemoglobin levels	rs415064-C	V-P+,-,-	TUBB1	nonsynonymous SNV	20	57597971	G	C	C	-0.0058646	1.26e-242	0.0473815	0.3347	0.999497	-
Platelet crit	rs463312	Red blood cell count,Red blood cell count	rs463312-?,rs463312-C	V-P+,-,-	TUBB1	nonsynonymous SNV	20	57597970	A	C	A	0.005875	3.98e-242	0.0474	0.835	genotyped	-
Trunk fat-free mass	rs143384	Anthropometric traits,Anthropometric traits (multi-trait analysis),Appendicular lean mass,Appendicular lean mass,Body fat distribution (leg fat ratio),Body fat distribution (leg fat ratio),Body fat distribution (leg fat ratio),Body fat distribution (trunk fat ratio),Body fat distribution (trunk fat ratio),Brain region volumes,Developmental dysplasia of the hip,Fat-free mass,Fat-free mass,Fat-free…	rs143384-G,rs143384-?,rs143384-G,rs143384-G,rs143384-G,rs143384-G,rs143384-G,rs143384-G,rs143384-G,rs143384-?,rs143384-A,rs143384-?,rs143384-?,rs143384-?,rs143384-G,rs143384-A,rs143384-A,rs143384-A,rs143384-A,rs143384-?,rs143384-G,rs143384-A,rs143384-A,rs143384-A,rs143384-A,rs143384-A,rs143384-A,rs143384-G,rs143384-G,rs143384-?,rs143384-A,rs143384-A,rs143384-A,rs143384-A,rs143384-?,rs143384-A,rs1…	-,P-K+,V-K+	GDF5	-	20	34025756	A	G	A	-0.15927	2.19e-209	0.4027	0.9632	genotyped	-
Trunk predicted mass	rs143384	Anthropometric traits,Anthropometric traits (multi-trait analysis),Appendicular lean mass,Appendicular lean mass,Body fat distribution (leg fat ratio),Body fat distribution (leg fat ratio),Body fat distribution (leg fat ratio),Body fat distribution (trunk fat ratio),Body fat distribution (trunk fat ratio),Brain region volumes,Developmental dysplasia of the hip,Fat-free mass,Fat-free mass,Fat-free…	rs143384-G,rs143384-?,rs143384-G,rs143384-G,rs143384-G,rs143384-G,rs143384-G,rs143384-G,rs143384-G,rs143384-?,rs143384-A,rs143384-?,rs143384-?,rs143384-?,rs143384-G,rs143384-A,rs143384-A,rs143384-A,rs143384-A,rs143384-?,rs143384-G,rs143384-A,rs143384-A,rs143384-A,rs143384-A,rs143384-A,rs143384-A,rs143384-G,rs143384-G,rs143384-?,rs143384-A,rs143384-A,rs143384-A,rs143384-A,rs143384-?,rs143384-A,rs1…	-,P-K+,V-K+	GDF5	-	20	34025756	A	G	A	-0.15254	1.6e-208	0.4027	0.9632	genotyped	-
Reticulocyte percentage	rs8073060	Immature fraction of reticulocytes,Platelet count,Platelet distribution width,Red cell distribution width	rs8073060-A,rs8073060-A,rs8073060-A,rs8073060-T	V-P+,-,-	SLFN14	nonsynonymous SNV	17	33875262	T	A	A	0.032467	8.49e-206	0.290585	0.0533	0.996957	-
Reticulocyte count	rs8073060	Immature fraction of reticulocytes,Platelet count,Platelet distribution width,Red cell distribution width	rs8073060-A,rs8073060-A,rs8073060-A,rs8073060-T	V-P+,-,-	SLFN14	nonsynonymous SNV	17	33875262	T	A	A	0.001442	7.9e-197	0.290585	0.0533	0.996957	-
Comparative height size at age 10	rs143384	Anthropometric traits,Anthropometric traits (multi-trait analysis),Appendicular lean mass,Appendicular lean mass,Body fat distribution (leg fat ratio),Body fat distribution (leg fat ratio),Body fat distribution (leg fat ratio),Body fat distribution (trunk fat ratio),Body fat distribution (trunk fat ratio),Brain region volumes,Developmental dysplasia of the hip,Fat-free mass,Fat-free mass,Fat-free…	rs143384-G,rs143384-?,rs143384-G,rs143384-G,rs143384-G,rs143384-G,rs143384-G,rs143384-G,rs143384-G,rs143384-?,rs143384-A,rs143384-?,rs143384-?,rs143384-?,rs143384-G,rs143384-A,rs143384-A,rs143384-A,rs143384-A,rs143384-?,rs143384-G,rs143384-A,rs143384-A,rs143384-A,rs143384-A,rs143384-A,rs143384-A,rs143384-G,rs143384-G,rs143384-?,rs143384-A,rs143384-A,rs143384-A,rs143384-A,rs143384-?,rs143384-A,rs1…	-,P-K+,V-K+	GDF5	-	20	34025756	A	G	A	-0.034153	1.99e-192	0.4027	0.9632	genotyped	-
Whole body fat-free mass	rs143384	Anthropometric traits,Anthropometric traits (multi-trait analysis),Appendicular lean mass,Appendicular lean mass,Body fat distribution (leg fat ratio),Body fat distribution (leg fat ratio),Body fat distribution (leg fat ratio),Body fat distribution (trunk fat ratio),Body fat distribution (trunk fat ratio),Brain region volumes,Developmental dysplasia of the hip,Fat-free mass,Fat-free mass,Fat-free…	rs143384-G,rs143384-?,rs143384-G,rs143384-G,rs143384-G,rs143384-G,rs143384-G,rs143384-G,rs143384-G,rs143384-?,rs143384-A,rs143384-?,rs143384-?,rs143384-?,rs143384-G,rs143384-A,rs143384-A,rs143384-A,rs143384-A,rs143384-?,rs143384-G,rs143384-A,rs143384-A,rs143384-A,rs143384-A,rs143384-A,rs143384-A,rs143384-G,rs143384-G,rs143384-?,rs143384-A,rs143384-A,rs143384-A,rs143384-A,rs143384-?,rs143384-A,rs1…	-,P-K+,V-K+	GDF5	-	20	34025756	A	G	A	-0.2963	3.22e-190	0.4027	0.9632	genotyped	-
Whole body water mass	rs143384	Anthropometric traits,Anthropometric traits (multi-trait analysis),Appendicular lean mass,Appendicular lean mass,Body fat distribution (leg fat ratio),Body fat distribution (leg fat ratio),Body fat distribution (leg fat ratio),Body fat distribution (trunk fat ratio),Body fat distribution (trunk fat ratio),Brain region volumes,Developmental dysplasia of the hip,Fat-free mass,Fat-free mass,Fat-free…	rs143384-G,rs143384-?,rs143384-G,rs143384-G,rs143384-G,rs143384-G,rs143384-G,rs143384-G,rs143384-G,rs143384-?,rs143384-A,rs143384-?,rs143384-?,rs143384-?,rs143384-G,rs143384-A,rs143384-A,rs143384-A,rs143384-A,rs143384-?,rs143384-G,rs143384-A,rs143384-A,rs143384-A,rs143384-A,rs143384-A,rs143384-A,rs143384-G,rs143384-G,rs143384-?,rs143384-A,rs143384-A,rs143384-A,rs143384-A,rs143384-?,rs143384-A,rs1…	-,P-K+,V-K+	GDF5	-	20	34025756	A	G	A	-0.21613	2.23e-186	0.4027	0.9632	genotyped	-
Mean corpuscular haemoglobin	rs12148	Red cell distribution width	rs12148-T	-,-,V+K-	SCO2	synonymous SNV	22	50962208	T	G	G	0.084407	1.74e-179	0.389316	0.5394	0.99949	-
Mean corpuscular haemoglobin	rs2782	Mean corpuscular volume	rs2782-C	-,-,V+K-	NCAPH2	-	22	50961854	T	C	C	0.084361	2.65e-179	0.389457	0.5466	0.999535	-
Mean corpuscular haemoglobin	rs131804	Mean corpuscular hemoglobin	rs131804-?	-,-,V+K-	TYMP	synonymous SNV	22	50964862	G	A	A	0.082646	5.98e-177	0.428536	0.7694	0.997884	-
Mean corpuscular haemoglobin	rs131806	Mean corpuscular volume	rs131806-G	-,-,V+K-	SCO2	-	22	50963965	C	G	G	0.082434	3.91e-176	0.429049	0.6781	0.998035	-
Trunk fat-free mass	rs143383	Height,Knee osteoarthritis,Knee osteoarthritis	rs143383-?,rs143383-T,rs143383-?	-,-,V-K+	GDF5	-	20	34025983	A	G	G	0.14787	1.43e-173	0.360482	0.8213	1	-
Trunk predicted mass	rs143383	Height,Knee osteoarthritis,Knee osteoarthritis	rs143383-?,rs143383-T,rs143383-?	-,-,V-K+	GDF5	-	20	34025983	A	G	G	0.14163	7.04e-173	0.360482	0.8213	1	-
Whole body fat-free mass	rs143383	Height,Knee osteoarthritis,Knee osteoarthritis	rs143383-?,rs143383-T,rs143383-?	-,-,V-K+	GDF5	-	20	34025983	A	G	G	0.2763	4.36e-159	0.360482	0.8213	1	-
Platelet distribution width	rs727088	Inflammatory bowel disease,Ulcerative colitis	rs727088-G,rs727088-G	V-P+,-,-	CD226	-	18	67530439	G	A	A	0.02269	2.19e-157	0.474843	0.9782	0.999574	-
Basal metabolic rate	rs143384	Anthropometric traits,Anthropometric traits (multi-trait analysis),Appendicular lean mass,Appendicular lean mass,Body fat distribution (leg fat ratio),Body fat distribution (leg fat ratio),Body fat distribution (leg fat ratio),Body fat distribution (trunk fat ratio),Body fat distribution (trunk fat ratio),Brain region volumes,Developmental dysplasia of the hip,Fat-free mass,Fat-free mass,Fat-free…	rs143384-G,rs143384-?,rs143384-G,rs143384-G,rs143384-G,rs143384-G,rs143384-G,rs143384-G,rs143384-G,rs143384-?,rs143384-A,rs143384-?,rs143384-?,rs143384-?,rs143384-G,rs143384-A,rs143384-A,rs143384-A,rs143384-A,rs143384-?,rs143384-G,rs143384-A,rs143384-A,rs143384-A,rs143384-A,rs143384-A,rs143384-A,rs143384-G,rs143384-G,rs143384-?,rs143384-A,rs143384-A,rs143384-A,rs143384-A,rs143384-?,rs143384-A,rs1…	-,P-K+,V-K+	GDF5	-	20	34025756	A	G	A	-36.514	1.2e-156	0.4027	0.9632	genotyped	-
Whole body water mass	rs143383	Height,Knee osteoarthritis,Knee osteoarthritis	rs143383-?,rs143383-T,rs143383-?	-,-,V-K+	GDF5	-	20	34025983	A	G	G	0.20161	5.5e-156	0.360482	0.8213	1	-
Platelet distribution width	rs8073060	Immature fraction of reticulocytes,Platelet count,Platelet distribution width,Red cell distribution width	rs8073060-A,rs8073060-A,rs8073060-A,rs8073060-T	V-P+,-,-	SLFN14	nonsynonymous SNV	17	33875262	T	A	A	-0.024934	8.65e-155	0.290585	0.0533	0.996957	-
Platelet distribution width	rs763361	Autoimmune thyroid disease,Type 1 diabetes,Type 1 diabetes	rs763361-T,rs763361-A,rs763361-C	V-P+,-,-	CD226	nonsynonymous SNV	18	67531642	T	C	C	0.022498	2.54e-154	0.4727	0.5766	genotyped	-
Comparative height size at age 10	rs143383	Height,Knee osteoarthritis,Knee osteoarthritis	rs143383-?,rs143383-T,rs143383-?	-,-,V-K+	GDF5	-	20	34025983	A	G	G	0.030852	3.89e-151	0.360482	0.8213	1	-
Leg fat-free mass (right)	rs143384	Anthropometric traits,Anthropometric traits (multi-trait analysis),Appendicular lean mass,Appendicular lean mass,Body fat distribution (leg fat ratio),Body fat distribution (leg fat ratio),Body fat distribution (leg fat ratio),Body fat distribution (trunk fat ratio),Body fat distribution (trunk fat ratio),Brain region volumes,Developmental dysplasia of the hip,Fat-free mass,Fat-free mass,Fat-free…	rs143384-G,rs143384-?,rs143384-G,rs143384-G,rs143384-G,rs143384-G,rs143384-G,rs143384-G,rs143384-G,rs143384-?,rs143384-A,rs143384-?,rs143384-?,rs143384-?,rs143384-G,rs143384-A,rs143384-A,rs143384-A,rs143384-A,rs143384-?,rs143384-G,rs143384-A,rs143384-A,rs143384-A,rs143384-A,rs143384-A,rs143384-A,rs143384-G,rs143384-G,rs143384-?,rs143384-A,rs143384-A,rs143384-A,rs143384-A,rs143384-?,rs143384-A,rs1…	-,P-K+,V-K+	GDF5	-	20	34025756	A	G	A	-0.05136	9.8e-145	0.4027	0.9632	genotyped	-
Leg predicted mass (right)	rs143384	Anthropometric traits,Anthropometric traits (multi-trait analysis),Appendicular lean mass,Appendicular lean mass,Body fat distribution (leg fat ratio),Body fat distribution (leg fat ratio),Body fat distribution (leg fat ratio),Body fat distribution (trunk fat ratio),Body fat distribution (trunk fat ratio),Brain region volumes,Developmental dysplasia of the hip,Fat-free mass,Fat-free mass,Fat-free…	rs143384-G,rs143384-?,rs143384-G,rs143384-G,rs143384-G,rs143384-G,rs143384-G,rs143384-G,rs143384-G,rs143384-?,rs143384-A,rs143384-?,rs143384-?,rs143384-?,rs143384-G,rs143384-A,rs143384-A,rs143384-A,rs143384-A,rs143384-?,rs143384-G,rs143384-A,rs143384-A,rs143384-A,rs143384-A,rs143384-A,rs143384-A,rs143384-G,rs143384-G,rs143384-?,rs143384-A,rs143384-A,rs143384-A,rs143384-A,rs143384-?,rs143384-A,rs1…	-,P-K+,V-K+	GDF5	-	20	34025756	A	G	A	-0.04813	1.5e-144	0.4027	0.9632	genotyped	-
Arm fat-free mass (right)	rs143384	Anthropometric traits,Anthropometric traits (multi-trait analysis),Appendicular lean mass,Appendicular lean mass,Body fat distribution (leg fat ratio),Body fat distribution (leg fat ratio),Body fat distribution (leg fat ratio),Body fat distribution (trunk fat ratio),Body fat distribution (trunk fat ratio),Brain region volumes,Developmental dysplasia of the hip,Fat-free mass,Fat-free mass,Fat-free…	rs143384-G,rs143384-?,rs143384-G,rs143384-G,rs143384-G,rs143384-G,rs143384-G,rs143384-G,rs143384-G,rs143384-?,rs143384-A,rs143384-?,rs143384-?,rs143384-?,rs143384-G,rs143384-A,rs143384-A,rs143384-A,rs143384-A,rs143384-?,rs143384-G,rs143384-A,rs143384-A,rs143384-A,rs143384-A,rs143384-A,rs143384-A,rs143384-G,rs143384-G,rs143384-?,rs143384-A,rs143384-A,rs143384-A,rs143384-A,rs143384-?,rs143384-A,rs1…	-,P-K+,V-K+	GDF5	-	20	34025756	A	G	A	-0.018473	5.79e-141	0.4027	0.9632	genotyped	-
Arm predicted mass (left)	rs143384	Anthropometric traits,Anthropometric traits (multi-trait analysis),Appendicular lean mass,Appendicular lean mass,Body fat distribution (leg fat ratio),Body fat distribution (leg fat ratio),Body fat distribution (leg fat ratio),Body fat distribution (trunk fat ratio),Body fat distribution (trunk fat ratio),Brain region volumes,Developmental dysplasia of the hip,Fat-free mass,Fat-free mass,Fat-free…	rs143384-G,rs143384-?,rs143384-G,rs143384-G,rs143384-G,rs143384-G,rs143384-G,rs143384-G,rs143384-G,rs143384-?,rs143384-A,rs143384-?,rs143384-?,rs143384-?,rs143384-G,rs143384-A,rs143384-A,rs143384-A,rs143384-A,rs143384-?,rs143384-G,rs143384-A,rs143384-A,rs143384-A,rs143384-A,rs143384-A,rs143384-A,rs143384-G,rs143384-G,rs143384-?,rs143384-A,rs143384-A,rs143384-A,rs143384-A,rs143384-?,rs143384-A,rs1…	-,P-K+,V-K+	GDF5	-	20	34025756	A	G	A	-0.018467	1.26e-139	0.4027	0.9632	genotyped	-
Arm predicted mass (right)	rs143384	Anthropometric traits,Anthropometric traits (multi-trait analysis),Appendicular lean mass,Appendicular lean mass,Body fat distribution (leg fat ratio),Body fat distribution (leg fat ratio),Body fat distribution (leg fat ratio),Body fat distribution (trunk fat ratio),Body fat distribution (trunk fat ratio),Brain region volumes,Developmental dysplasia of the hip,Fat-free mass,Fat-free mass,Fat-free…	rs143384-G,rs143384-?,rs143384-G,rs143384-G,rs143384-G,rs143384-G,rs143384-G,rs143384-G,rs143384-G,rs143384-?,rs143384-A,rs143384-?,rs143384-?,rs143384-?,rs143384-G,rs143384-A,rs143384-A,rs143384-A,rs143384-A,rs143384-?,rs143384-G,rs143384-A,rs143384-A,rs143384-A,rs143384-A,rs143384-A,rs143384-A,rs143384-G,rs143384-G,rs143384-?,rs143384-A,rs143384-A,rs143384-A,rs143384-A,rs143384-?,rs143384-A,rs1…	-,P-K+,V-K+	GDF5	-	20	34025756	A	G	A	-0.017324	1.51e-139	0.4027	0.9632	genotyped	-
Arm fat-free mass (left)	rs143384	Anthropometric traits,Anthropometric traits (multi-trait analysis),Appendicular lean mass,Appendicular lean mass,Body fat distribution (leg fat ratio),Body fat distribution (leg fat ratio),Body fat distribution (leg fat ratio),Body fat distribution (trunk fat ratio),Body fat distribution (trunk fat ratio),Brain region volumes,Developmental dysplasia of the hip,Fat-free mass,Fat-free mass,Fat-free…	rs143384-G,rs143384-?,rs143384-G,rs143384-G,rs143384-G,rs143384-G,rs143384-G,rs143384-G,rs143384-G,rs143384-?,rs143384-A,rs143384-?,rs143384-?,rs143384-?,rs143384-G,rs143384-A,rs143384-A,rs143384-A,rs143384-A,rs143384-?,rs143384-G,rs143384-A,rs143384-A,rs143384-A,rs143384-A,rs143384-A,rs143384-A,rs143384-G,rs143384-G,rs143384-?,rs143384-A,rs143384-A,rs143384-A,rs143384-A,rs143384-?,rs143384-A,rs1…	-,P-K+,V-K+	GDF5	-	20	34025756	A	G	A	-0.019549	4.36e-139	0.4027	0.9632	genotyped	-
Leg fat-free mass (left)	rs143384	Anthropometric traits,Anthropometric traits (multi-trait analysis),Appendicular lean mass,Appendicular lean mass,Body fat distribution (leg fat ratio),Body fat distribution (leg fat ratio),Body fat distribution (leg fat ratio),Body fat distribution (trunk fat ratio),Body fat distribution (trunk fat ratio),Brain region volumes,Developmental dysplasia of the hip,Fat-free mass,Fat-free mass,Fat-free…	rs143384-G,rs143384-?,rs143384-G,rs143384-G,rs143384-G,rs143384-G,rs143384-G,rs143384-G,rs143384-G,rs143384-?,rs143384-A,rs143384-?,rs143384-?,rs143384-?,rs143384-G,rs143384-A,rs143384-A,rs143384-A,rs143384-A,rs143384-?,rs143384-G,rs143384-A,rs143384-A,rs143384-A,rs143384-A,rs143384-A,rs143384-A,rs143384-G,rs143384-G,rs143384-?,rs143384-A,rs143384-A,rs143384-A,rs143384-A,rs143384-?,rs143384-A,rs1…	-,P-K+,V-K+	GDF5	-	20	34025756	A	G	A	-0.049329	1.98e-132	0.4027	0.9632	genotyped	-
Leg predicted mass (left)	rs143384	Anthropometric traits,Anthropometric traits (multi-trait analysis),Appendicular lean mass,Appendicular lean mass,Body fat distribution (leg fat ratio),Body fat distribution (leg fat ratio),Body fat distribution (leg fat ratio),Body fat distribution (trunk fat ratio),Body fat distribution (trunk fat ratio),Brain region volumes,Developmental dysplasia of the hip,Fat-free mass,Fat-free mass,Fat-free…	rs143384-G,rs143384-?,rs143384-G,rs143384-G,rs143384-G,rs143384-G,rs143384-G,rs143384-G,rs143384-G,rs143384-?,rs143384-A,rs143384-?,rs143384-?,rs143384-?,rs143384-G,rs143384-A,rs143384-A,rs143384-A,rs143384-A,rs143384-?,rs143384-G,rs143384-A,rs143384-A,rs143384-A,rs143384-A,rs143384-A,rs143384-A,rs143384-G,rs143384-G,rs143384-?,rs143384-A,rs143384-A,rs143384-A,rs143384-A,rs143384-?,rs143384-A,rs1…	-,P-K+,V-K+	GDF5	-	20	34025756	A	G	A	-0.04625	2.35e-132	0.4027	0.9632	genotyped	-
Basal metabolic rate	rs143383	Height,Knee osteoarthritis,Knee osteoarthritis	rs143383-?,rs143383-T,rs143383-?	-,-,V-K+	GDF5	-	20	34025983	A	G	G	33.979	1.56e-130	0.360482	0.8213	1	-
Lymphocyte count	rs917911	Lymphocyte counts,Type 1 diabetes	rs917911-A,rs917911-C	V+P-,-,-	CD69	-	12	9905851	A	C	C	-0.027226	2.68e-125	0.361096	0.695	0.996615	-
Leg fat-free mass (right)	rs143383	Height,Knee osteoarthritis,Knee osteoarthritis	rs143383-?,rs143383-T,rs143383-?	-,-,V-K+	GDF5	-	20	34025983	A	G	G	0.048284	4.51e-123	0.360482	0.8213	1	-
Leg predicted mass (right)	rs143383	Height,Knee osteoarthritis,Knee osteoarthritis	rs143383-?,rs143383-T,rs143383-?	-,-,V-K+	GDF5	-	20	34025983	A	G	G	0.045198	1.18e-122	0.360482	0.8213	1	-
Platelet distribution width	rs35916068	Post bronchodilator FEV1	rs35916068-A	-,P+K-,-	PLEC	synonymous SNV	8	144999684	A	G	G	-0.02022	4.37e-121	0.423813	0.7771	0.999474	-
Platelet distribution width	rs6984820	Post bronchodilator FEV1	rs6984820-T	-,P+K-,-	PLEC	synonymous SNV	8	144993324	C	T	T	-0.020109	3.37e-119	0.422365	0.7581	0.994503	-
Arm fat-free mass (right)	rs143383	Height,Knee osteoarthritis,Knee osteoarthritis	rs143383-?,rs143383-T,rs143383-?	-,-,V-K+	GDF5	-	20	34025983	A	G	G	0.017231	4.78e-118	0.360482	0.8213	1	-
Mean platelet (thrombocyte) volume	rs415064	Hemoglobin levels	rs415064-C	V-P+,-,-	TUBB1	nonsynonymous SNV	20	57597971	G	C	C	-0.084473	1.66e-117	0.0473815	0.3347	0.999497	-
Arm predicted mass (right)	rs143383	Height,Knee osteoarthritis,Knee osteoarthritis	rs143383-?,rs143383-T,rs143383-?	-,-,V-K+	GDF5	-	20	34025983	A	G	G	0.016169	5.42e-117	0.360482	0.8213	1	-
Arm predicted mass (left)	rs143383	Height,Knee osteoarthritis,Knee osteoarthritis	rs143383-?,rs143383-T,rs143383-?	-,-,V-K+	GDF5	-	20	34025983	A	G	G	0.017207	1.1e-116	0.360482	0.8213	1	-
Arm fat-free mass (left)	rs143383	Height,Knee osteoarthritis,Knee osteoarthritis	rs143383-?,rs143383-T,rs143383-?	-,-,V-K+	GDF5	-	20	34025983	A	G	G	0.018219	2.82e-116	0.360482	0.8213	1	-
Mean platelet (thrombocyte) volume	rs463312	Red blood cell count,Red blood cell count	rs463312-?,rs463312-C	V-P+,-,-	TUBB1	nonsynonymous SNV	20	57597970	A	C	A	0.083673	1.08e-114	0.0474	0.835	genotyped	-
High light scatter reticulocyte percentage	rs8073060	Immature fraction of reticulocytes,Platelet count,Platelet distribution width,Red cell distribution width	rs8073060-A,rs8073060-A,rs8073060-A,rs8073060-T	V-P+,-,-	SLFN14	nonsynonymous SNV	17	33875262	T	A	A	0.0088196	5.53e-113	0.290585	0.0533	0.996957	-
Trunk fat-free mass	rs1042725	Appendicular lean mass,Birth length (MTAG),Birth weight,Birth weight (MTAG),Head circumference (infant),Height,Height,Height,Height,Height,Infant head circumference (MTAG),Type 2 diabetes,White blood cell count	rs1042725-T,rs1042725-T,rs1042725-T,rs1042725-T,rs1042725-T,rs1042725-T,rs1042725-T,rs1042725-C,rs1042725-C,rs1042725-?,rs1042725-T,rs1042725-T,rs1042725-?	-,P-K+,-	HMGA2	-	12	66358347	C	T	C	0.11529	1.47e-112	0.4923	0.03711	genotyped	-
Leg predicted mass (left)	rs143383	Height,Knee osteoarthritis,Knee osteoarthritis	rs143383-?,rs143383-T,rs143383-?	-,-,V-K+	GDF5	-	20	34025983	A	G	G	0.043352	6.39e-112	0.360482	0.8213	1	-
Leg fat-free mass (left)	rs143383	Height,Knee osteoarthritis,Knee osteoarthritis	rs143383-?,rs143383-T,rs143383-?	-,-,V-K+	GDF5	-	20	34025983	A	G	G	0.046215	7.11e-112	0.360482	0.8213	1	-
Red blood cell (erythrocyte) count	rs12148	Red cell distribution width	rs12148-T	-,-,V+K-	SCO2	synonymous SNV	22	50962208	T	G	G	-0.013389	8.09e-112	0.389316	0.5394	0.99949	-
Red blood cell (erythrocyte) count	rs2782	Mean corpuscular volume	rs2782-C	-,-,V+K-	NCAPH2	-	22	50961854	T	C	C	-0.013385	9.39e-112	0.389457	0.5466	0.999535	-
Trunk predicted mass	rs1042725	Appendicular lean mass,Birth length (MTAG),Birth weight,Birth weight (MTAG),Head circumference (infant),Height,Height,Height,Height,Height,Infant head circumference (MTAG),Type 2 diabetes,White blood cell count	rs1042725-T,rs1042725-T,rs1042725-T,rs1042725-T,rs1042725-T,rs1042725-T,rs1042725-T,rs1042725-C,rs1042725-C,rs1042725-?,rs1042725-T,rs1042725-T,rs1042725-?	-,P-K+,-	HMGA2	-	12	66358347	C	T	C	0.11019	1.24e-111	0.4923	0.03711	genotyped	-
High light scatter reticulocyte count	rs8073060	Immature fraction of reticulocytes,Platelet count,Platelet distribution width,Red cell distribution width	rs8073060-A,rs8073060-A,rs8073060-A,rs8073060-T	V-P+,-,-	SLFN14	nonsynonymous SNV	17	33875262	T	A	A	0.00038945	3.46e-110	0.290585	0.0533	0.996957	-
Red blood cell (erythrocyte) count	rs131806	Mean corpuscular volume	rs131806-G	-,-,V+K-	SCO2	-	22	50963965	C	G	G	-0.013041	3.66e-109	0.429049	0.6781	0.998035	-
Sitting height	rs6751857	Reaction time	rs6751857-?	-,-,V-K+	ATAD2B	-	2	23973799	T	C	T	-0.12628	9.24e-109	0.4477	0.1057	genotyped	-
Red blood cell (erythrocyte) count	rs131804	Mean corpuscular hemoglobin	rs131804-?	-,-,V+K-	TYMP	synonymous SNV	22	50964862	G	A	A	-0.013007	1.45e-108	0.428536	0.7694	0.997884	-
Mean platelet (thrombocyte) volume	rs1093	Asthma (age of onset)	rs1093-G	-,P-K+,-	HLA-B	-	6	31321906	A	G	G	0.042424	5.73e-108	0.211215	0.4409	0.996143	-
Standing height	rs1057687	Household income (MTAG),Intelligence	rs1057687-G,rs1057687-A	-,-,V-K+	HABP4	-	9	99252464	A	G	G	0.23111	2.58e-105	0.18809	0.704	0.995794	-
Ease of skin tanning	rs143384	Anthropometric traits,Anthropometric traits (multi-trait analysis),Appendicular lean mass,Appendicular lean mass,Body fat distribution (leg fat ratio),Body fat distribution (leg fat ratio),Body fat distribution (leg fat ratio),Body fat distribution (trunk fat ratio),Body fat distribution (trunk fat ratio),Brain region volumes,Developmental dysplasia of the hip,Fat-free mass,Fat-free mass,Fat-free…	rs143384-G,rs143384-?,rs143384-G,rs143384-G,rs143384-G,rs143384-G,rs143384-G,rs143384-G,rs143384-G,rs143384-?,rs143384-A,rs143384-?,rs143384-?,rs143384-?,rs143384-G,rs143384-A,rs143384-A,rs143384-A,rs143384-A,rs143384-?,rs143384-G,rs143384-A,rs143384-A,rs143384-A,rs143384-A,rs143384-A,rs143384-A,rs143384-G,rs143384-G,rs143384-?,rs143384-A,rs143384-A,rs143384-A,rs143384-A,rs143384-?,rs143384-A,rs1…	-,P-K+,V-K+	GDF5	-	20	34025756	A	G	A	0.03763	3.56e-104	0.4027	0.9632	genotyped	-
Comparative height size at age 10	rs1042725	Appendicular lean mass,Birth length (MTAG),Birth weight,Birth weight (MTAG),Head circumference (infant),Height,Height,Height,Height,Height,Infant head circumference (MTAG),Type 2 diabetes,White blood cell count	rs1042725-T,rs1042725-T,rs1042725-T,rs1042725-T,rs1042725-T,rs1042725-T,rs1042725-T,rs1042725-C,rs1042725-C,rs1042725-?,rs1042725-T,rs1042725-T,rs1042725-?	-,P-K+,-	HMGA2	-	12	66358347	C	T	C	0.024541	1e-102	0.4923	0.03711	genotyped	-
Whole body fat-free mass	rs1042725	Appendicular lean mass,Birth length (MTAG),Birth weight,Birth weight (MTAG),Head circumference (infant),Height,Height,Height,Height,Height,Infant head circumference (MTAG),Type 2 diabetes,White blood cell count	rs1042725-T,rs1042725-T,rs1042725-T,rs1042725-T,rs1042725-T,rs1042725-T,rs1042725-T,rs1042725-C,rs1042725-C,rs1042725-?,rs1042725-T,rs1042725-T,rs1042725-?	-,P-K+,-	HMGA2	-	12	66358347	C	T	C	0.21461	1.66e-102	0.4923	0.03711	genotyped	-
Platelet distribution width	rs910697	Cortical surface area (visual PC2)	rs910697-?	-,P-K+,-	WNT2B	synonymous SNV	1	113063125	A	G	G	-0.018524	1.02e-99	0.46258	0.6652	0.994844	-
Whole body water mass	rs1042725	Appendicular lean mass,Birth length (MTAG),Birth weight,Birth weight (MTAG),Head circumference (infant),Height,Height,Height,Height,Height,Infant head circumference (MTAG),Type 2 diabetes,White blood cell count	rs1042725-T,rs1042725-T,rs1042725-T,rs1042725-T,rs1042725-T,rs1042725-T,rs1042725-T,rs1042725-C,rs1042725-C,rs1042725-?,rs1042725-T,rs1042725-T,rs1042725-?	-,P-K+,-	HMGA2	-	12	66358347	C	T	C	0.15559	2.84e-99	0.4923	0.03711	genotyped	-
Sitting height	rs1042725	Appendicular lean mass,Birth length (MTAG),Birth weight,Birth weight (MTAG),Head circumference (infant),Height,Height,Height,Height,Height,Infant head circumference (MTAG),Type 2 diabetes,White blood cell count	rs1042725-T,rs1042725-T,rs1042725-T,rs1042725-T,rs1042725-T,rs1042725-T,rs1042725-T,rs1042725-C,rs1042725-C,rs1042725-?,rs1042725-T,rs1042725-T,rs1042725-?	-,P-K+,-	HMGA2	-	12	66358347	C	T	C	0.11607	1.89e-94	0.4923	0.03711	genotyped	-
Eosinophill count	rs847	Rosacea symptom severity	rs847-T	V-P+,-,-	IL13	-	5	131996669	T	C	C	-0.0060081	3.05e-94	0.1796	0.6756	genotyped	-
Eosinophill percentage	rs847	Rosacea symptom severity	rs847-T	V-P+,-,-	IL13	-	5	131996669	T	C	C	-0.082952	3.7e-93	0.1796	0.6756	genotyped	-
Platelet count	rs35916068	Post bronchodilator FEV1	rs35916068-A	-,P+K-,-	PLEC	synonymous SNV	8	144999684	A	G	G	1.8668	4.13e-93	0.423813	0.7771	0.999474	-
Lymphocyte percentage	rs917911	Lymphocyte counts,Type 1 diabetes	rs917911-A,rs917911-C	V+P-,-,-	CD69	-	12	9905851	A	C	C	-0.27527	3.7e-92	0.361096	0.695	0.996615	-
Platelet count	rs6984820	Post bronchodilator FEV1	rs6984820-T	-,P+K-,-	PLEC	synonymous SNV	8	144993324	C	T	T	1.8377	7.47e-90	0.422365	0.7581	0.994503	-
Ease of skin tanning	rs143383	Height,Knee osteoarthritis,Knee osteoarthritis	rs143383-?,rs143383-T,rs143383-?	-,-,V-K+	GDF5	-	20	34025983	A	G	G	-0.034634	4.7e-85	0.360482	0.8213	1	-
Basal metabolic rate	rs1042725	Appendicular lean mass,Birth length (MTAG),Birth weight,Birth weight (MTAG),Head circumference (infant),Height,Height,Height,Height,Height,Infant head circumference (MTAG),Type 2 diabetes,White blood cell count	rs1042725-T,rs1042725-T,rs1042725-T,rs1042725-T,rs1042725-T,rs1042725-T,rs1042725-T,rs1042725-C,rs1042725-C,rs1042725-?,rs1042725-T,rs1042725-T,rs1042725-?	-,P-K+,-	HMGA2	-	12	66358347	C	T	C	26.502	4.91e-85	0.4923	0.03711	genotyped	-
Standing height	rs6751857	Reaction time	rs6751857-?	-,-,V-K+	ATAD2B	-	2	23973799	T	C	T	-0.1625	3.17e-81	0.4477	0.1057	genotyped	-
Skin colour	rs143384	Anthropometric traits,Anthropometric traits (multi-trait analysis),Appendicular lean mass,Appendicular lean mass,Body fat distribution (leg fat ratio),Body fat distribution (leg fat ratio),Body fat distribution (leg fat ratio),Body fat distribution (trunk fat ratio),Body fat distribution (trunk fat ratio),Brain region volumes,Developmental dysplasia of the hip,Fat-free mass,Fat-free mass,Fat-free…	rs143384-G,rs143384-?,rs143384-G,rs143384-G,rs143384-G,rs143384-G,rs143384-G,rs143384-G,rs143384-G,rs143384-?,rs143384-A,rs143384-?,rs143384-?,rs143384-?,rs143384-G,rs143384-A,rs143384-A,rs143384-A,rs143384-A,rs143384-?,rs143384-G,rs143384-A,rs143384-A,rs143384-A,rs143384-A,rs143384-A,rs143384-A,rs143384-G,rs143384-G,rs143384-?,rs143384-A,rs143384-A,rs143384-A,rs143384-A,rs143384-?,rs143384-A,rs1…	-,P-K+,V-K+	GDF5	-	20	34025756	A	G	A	-0.019399	9.22e-79	0.4027	0.9632	genotyped	-
Standing height	rs900	Post bronchodilator FEV1,Post bronchodilator FEV1/FVC ratio	rs900-A,rs900-A	-,-,V+K-	MIR548F3	-	1	218614905	A	T	T	0.17684	2.76e-77	0.270143	0.5945	0.999277	-
Leg fat-free mass (right)	rs1042725	Appendicular lean mass,Birth length (MTAG),Birth weight,Birth weight (MTAG),Head circumference (infant),Height,Height,Height,Height,Height,Infant head circumference (MTAG),Type 2 diabetes,White blood cell count	rs1042725-T,rs1042725-T,rs1042725-T,rs1042725-T,rs1042725-T,rs1042725-T,rs1042725-T,rs1042725-C,rs1042725-C,rs1042725-?,rs1042725-T,rs1042725-T,rs1042725-?	-,P-K+,-	HMGA2	-	12	66358347	C	T	C	0.036856	5.32e-77	0.4923	0.03711	genotyped	-
Leg predicted mass (right)	rs1042725	Appendicular lean mass,Birth length (MTAG),Birth weight,Birth weight (MTAG),Head circumference (infant),Height,Height,Height,Height,Height,Infant head circumference (MTAG),Type 2 diabetes,White blood cell count	rs1042725-T,rs1042725-T,rs1042725-T,rs1042725-T,rs1042725-T,rs1042725-T,rs1042725-T,rs1042725-C,rs1042725-C,rs1042725-?,rs1042725-T,rs1042725-T,rs1042725-?	-,P-K+,-	HMGA2	-	12	66358347	C	T	C	0.034558	5.43e-77	0.4923	0.03711	genotyped	-
Leg fat-free mass (left)	rs1042725	Appendicular lean mass,Birth length (MTAG),Birth weight,Birth weight (MTAG),Head circumference (infant),Height,Height,Height,Height,Height,Infant head circumference (MTAG),Type 2 diabetes,White blood cell count	rs1042725-T,rs1042725-T,rs1042725-T,rs1042725-T,rs1042725-T,rs1042725-T,rs1042725-T,rs1042725-C,rs1042725-C,rs1042725-?,rs1042725-T,rs1042725-T,rs1042725-?	-,P-K+,-	HMGA2	-	12	66358347	C	T	C	0.036008	6.5e-73	0.4923	0.03711	genotyped	-
Arm fat-free mass (right)	rs1042725	Appendicular lean mass,Birth length (MTAG),Birth weight,Birth weight (MTAG),Head circumference (infant),Height,Height,Height,Height,Height,Infant head circumference (MTAG),Type 2 diabetes,White blood cell count	rs1042725-T,rs1042725-T,rs1042725-T,rs1042725-T,rs1042725-T,rs1042725-T,rs1042725-T,rs1042725-C,rs1042725-C,rs1042725-?,rs1042725-T,rs1042725-T,rs1042725-?	-,P-K+,-	HMGA2	-	12	66358347	C	T	C	0.013052	8.12e-73	0.4923	0.03711	genotyped	-
Leg predicted mass (left)	rs1042725	Appendicular lean mass,Birth length (MTAG),Birth weight,Birth weight (MTAG),Head circumference (infant),Height,Height,Height,Height,Height,Infant head circumference (MTAG),Type 2 diabetes,White blood cell count	rs1042725-T,rs1042725-T,rs1042725-T,rs1042725-T,rs1042725-T,rs1042725-T,rs1042725-T,rs1042725-C,rs1042725-C,rs1042725-?,rs1042725-T,rs1042725-T,rs1042725-?	-,P-K+,-	HMGA2	-	12	66358347	C	T	C	0.033711	1.15e-72	0.4923	0.03711	genotyped	-
Arm predicted mass (right)	rs1042725	Appendicular lean mass,Birth length (MTAG),Birth weight,Birth weight (MTAG),Head circumference (infant),Height,Height,Height,Height,Height,Infant head circumference (MTAG),Type 2 diabetes,White blood cell count	rs1042725-T,rs1042725-T,rs1042725-T,rs1042725-T,rs1042725-T,rs1042725-T,rs1042725-T,rs1042725-C,rs1042725-C,rs1042725-?,rs1042725-T,rs1042725-T,rs1042725-?	-,P-K+,-	HMGA2	-	12	66358347	C	T	C	0.01222	7.48e-72	0.4923	0.03711	genotyped	-
Arm predicted mass (left)	rs1042725	Appendicular lean mass,Birth length (MTAG),Birth weight,Birth weight (MTAG),Head circumference (infant),Height,Height,Height,Height,Height,Infant head circumference (MTAG),Type 2 diabetes,White blood cell count	rs1042725-T,rs1042725-T,rs1042725-T,rs1042725-T,rs1042725-T,rs1042725-T,rs1042725-T,rs1042725-C,rs1042725-C,rs1042725-?,rs1042725-T,rs1042725-T,rs1042725-?	-,P-K+,-	HMGA2	-	12	66358347	C	T	C	0.012792	2.06e-69	0.4923	0.03711	genotyped	-
Arm fat-free mass (left)	rs1042725	Appendicular lean mass,Birth length (MTAG),Birth weight,Birth weight (MTAG),Head circumference (infant),Height,Height,Height,Height,Height,Infant head circumference (MTAG),Type 2 diabetes,White blood cell count	rs1042725-T,rs1042725-T,rs1042725-T,rs1042725-T,rs1042725-T,rs1042725-T,rs1042725-T,rs1042725-C,rs1042725-C,rs1042725-?,rs1042725-T,rs1042725-T,rs1042725-?	-,P-K+,-	HMGA2	-	12	66358347	C	T	C	0.013566	2.21e-69	0.4923	0.03711	genotyped	-
Weight	rs143384	Anthropometric traits,Anthropometric traits (multi-trait analysis),Appendicular lean mass,Appendicular lean mass,Body fat distribution (leg fat ratio),Body fat distribution (leg fat ratio),Body fat distribution (leg fat ratio),Body fat distribution (trunk fat ratio),Body fat distribution (trunk fat ratio),Brain region volumes,Developmental dysplasia of the hip,Fat-free mass,Fat-free mass,Fat-free…	rs143384-G,rs143384-?,rs143384-G,rs143384-G,rs143384-G,rs143384-G,rs143384-G,rs143384-G,rs143384-G,rs143384-?,rs143384-A,rs143384-?,rs143384-?,rs143384-?,rs143384-G,rs143384-A,rs143384-A,rs143384-A,rs143384-A,rs143384-?,rs143384-G,rs143384-A,rs143384-A,rs143384-A,rs143384-A,rs143384-A,rs143384-A,rs143384-G,rs143384-G,rs143384-?,rs143384-A,rs143384-A,rs143384-A,rs143384-A,rs143384-?,rs143384-A,rs1…	-,P-K+,V-K+	GDF5	-	20	34025756	A	G	A	-0.41116	3.09e-67	0.4027	0.9632	genotyped	-
Weight	rs143384	Anthropometric traits,Anthropometric traits (multi-trait analysis),Appendicular lean mass,Appendicular lean mass,Body fat distribution (leg fat ratio),Body fat distribution (leg fat ratio),Body fat distribution (leg fat ratio),Body fat distribution (trunk fat ratio),Body fat distribution (trunk fat ratio),Brain region volumes,Developmental dysplasia of the hip,Fat-free mass,Fat-free mass,Fat-free…	rs143384-G,rs143384-?,rs143384-G,rs143384-G,rs143384-G,rs143384-G,rs143384-G,rs143384-G,rs143384-G,rs143384-?,rs143384-A,rs143384-?,rs143384-?,rs143384-?,rs143384-G,rs143384-A,rs143384-A,rs143384-A,rs143384-A,rs143384-?,rs143384-G,rs143384-A,rs143384-A,rs143384-A,rs143384-A,rs143384-A,rs143384-A,rs143384-G,rs143384-G,rs143384-?,rs143384-A,rs143384-A,rs143384-A,rs143384-A,rs143384-?,rs143384-A,rs1…	-,P-K+,V-K+	GDF5	-	20	34025756	A	G	A	-0.4059	1.79e-66	0.4027	0.9632	genotyped	-
Skin colour	rs1426654	Body mass index,Body mass index,Eye color,Eye color (brightness),Eye color (saturation),Hair color,Hair color,Iris color (a* coordinate),Iris color (b* coordinate),Skin pigmentation,Skin pigmentation,Skin pigmentation,Skin pigmentation,Skin reflectance (Melanin index),Skin, hair and eye pigmentation (multivariate analysis)	rs1426654-A,rs1426654-A,rs1426654-?,rs1426654-?,rs1426654-?,rs1426654-?,rs1426654-?,rs1426654-G,rs1426654-G,rs1426654-?,rs1426654-?,rs1426654-G,rs1426654-?,rs1426654-G,rs1426654-?	-,-,V+K-	SLC24A5	nonsynonymous SNV	15	48426484	A	G	A	-0.25368	2e-65	0.001234	0.03031	genotyped	-
High light scatter reticulocyte percentage	rs2247856	Mean corpuscular volume,Reticulocyte count,Reticulocyte fraction of red cells	rs2247856-A,rs2247856-A,rs2247856-A	V-P+,-,-	SPHK1	nonsynonymous SNV	17	74381555	G	A	G	-0.0060355	6.33e-64	0.4668	0.7408	genotyped	-
Mean platelet (thrombocyte) volume	rs35916068	Post bronchodilator FEV1	rs35916068-A	-,P+K-,-	PLEC	synonymous SNV	8	144999684	A	G	G	-0.02645	1.06e-63	0.423813	0.7771	0.999474	-
Platelet count	rs463312	Red blood cell count,Red blood cell count	rs463312-?,rs463312-C	V-P+,-,-	TUBB1	nonsynonymous SNV	20	57597970	A	C	A	3.5567	3.13e-63	0.0474	0.835	genotyped	-
Mean platelet (thrombocyte) volume	rs6984820	Post bronchodilator FEV1	rs6984820-T	-,P+K-,-	PLEC	synonymous SNV	8	144993324	C	T	T	-0.026369	5.08e-63	0.422365	0.7581	0.994503	-
Platelet count	rs415064	Hemoglobin levels	rs415064-C	V-P+,-,-	TUBB1	nonsynonymous SNV	20	57597971	G	C	C	-3.5248	1.79e-62	0.0473815	0.3347	0.999497	-
Reticulocyte percentage	rs2247856	Mean corpuscular volume,Reticulocyte count,Reticulocyte fraction of red cells	rs2247856-A,rs2247856-A,rs2247856-A	V-P+,-,-	SPHK1	nonsynonymous SNV	17	74381555	G	A	G	-0.01616	3.99e-62	0.4668	0.7408	genotyped	-
Sitting height	rs1057687	Household income (MTAG),Intelligence	rs1057687-G,rs1057687-A	-,-,V-K+	HABP4	-	9	99252464	A	G	G	0.11882	9.84e-62	0.18809	0.704	0.995794	-
Standing height	rs1194	Systemic lupus erythematosus	rs1194-?	-,-,V+K-	ZNF76	-	6	35263555	A	G	G	0.19292	1.11e-61	0.1555	0.6579	0.998993	-
Standing height	rs9313754	Waist circumference adjusted for body mass index,Waist-to-hip ratio adjusted for BMI	rs9313754-?,rs9313754-?	-,P+K-,-	RAB24	-	5	176730678	C	G	G	0.19296	1.35e-61	0.152125	0.09878	0.992051	-
High light scatter reticulocyte count	rs2247856	Mean corpuscular volume,Reticulocyte count,Reticulocyte fraction of red cells	rs2247856-A,rs2247856-A,rs2247856-A	V-P+,-,-	SPHK1	nonsynonymous SNV	17	74381555	G	A	G	-0.00026328	6.66e-61	0.4668	0.7408	genotyped	-
Hand grip strength (right)	rs143384	Anthropometric traits,Anthropometric traits (multi-trait analysis),Appendicular lean mass,Appendicular lean mass,Body fat distribution (leg fat ratio),Body fat distribution (leg fat ratio),Body fat distribution (leg fat ratio),Body fat distribution (trunk fat ratio),Body fat distribution (trunk fat ratio),Brain region volumes,Developmental dysplasia of the hip,Fat-free mass,Fat-free mass,Fat-free…	rs143384-G,rs143384-?,rs143384-G,rs143384-G,rs143384-G,rs143384-G,rs143384-G,rs143384-G,rs143384-G,rs143384-?,rs143384-A,rs143384-?,rs143384-?,rs143384-?,rs143384-G,rs143384-A,rs143384-A,rs143384-A,rs143384-A,rs143384-?,rs143384-G,rs143384-A,rs143384-A,rs143384-A,rs143384-A,rs143384-A,rs143384-A,rs143384-G,rs143384-G,rs143384-?,rs143384-A,rs143384-A,rs143384-A,rs143384-A,rs143384-?,rs143384-A,rs1…	-,P-K+,V-K+	GDF5	-	20	34025756	A	G	A	-0.23251	3.12e-60	0.4027	0.9632	genotyped	-
Skin colour	rs143383	Height,Knee osteoarthritis,Knee osteoarthritis	rs143383-?,rs143383-T,rs143383-?	-,-,V-K+	GDF5	-	20	34025983	A	G	G	0.01704	8.36e-59	0.360482	0.8213	1	-
Standing height	rs4674	Height	rs4674-?	V-P+,-,V-K+	BCKDHA	synonymous SNV	19	41930396	A	G	G	-0.13296	1.29e-56	0.390232	0.4176	0.998799	-
Reticulocyte count	rs2247856	Mean corpuscular volume,Reticulocyte count,Reticulocyte fraction of red cells	rs2247856-A,rs2247856-A,rs2247856-A	V-P+,-,-	SPHK1	nonsynonymous SNV	17	74381555	G	A	G	-0.00069821	2.21e-56	0.4668	0.7408	genotyped	-
Monocyte percentage	rs1336900	Blood protein levels	rs1336900-A	-,-,V+K-	HORMAD1	nonsynonymous SNV	1	150679033	G	A	G	-0.061353	2.96e-56	0.3923	0.1004	genotyped	-
Monocyte count	rs1336900	Blood protein levels	rs1336900-A	-,-,V+K-	HORMAD1	nonsynonymous SNV	1	150679033	G	A	G	-0.0045329	5.14e-55	0.3923	0.1004	genotyped	-
Weight	rs143383	Height,Knee osteoarthritis,Knee osteoarthritis	rs143383-?,rs143383-T,rs143383-?	-,-,V-K+	GDF5	-	20	34025983	A	G	G	0.37797	7.02e-55	0.360482	0.8213	1	-
Weight	rs143383	Height,Knee osteoarthritis,Knee osteoarthritis	rs143383-?,rs143383-T,rs143383-?	-,-,V-K+	GDF5	-	20	34025983	A	G	G	0.37242	4.65e-54	0.360482	0.8213	1	-
Platelet crit	rs2285627	White blood cell count (basophil)	rs2285627-C	V+P-,-,-	MAU2	-	19	19467937	T	C	C	-0.0012195	5.09e-53	0.337502	0.5488	0.991678	-
Mean reticulocyte volume	rs12343797	Mean corpuscular hemoglobin concentration	rs12343797-A	-,-,V+K-	VPS13A	-	9	80031144	G	A	A	0.24152	1.27e-52	0.214497	0.009494	0.997595	-
Platelet distribution width	rs646179	Mean corpuscular hemoglobin,Mean corpuscular hemoglobin,Mean corpuscular hemoglobin,Mean corpuscular volume,Mean corpuscular volume,Red blood cell count,Red blood cell count	rs646179-?,rs646179-G,rs646179-G,rs646179-G,rs646179-G,rs646179-?,rs646179-G	V+P-,-,-	USP1	-	1	62902874	A	G	G	-0.013603	9.26e-52	0.391499	0.5194	0.982336	-
Mean platelet (thrombocyte) volume	rs3782123	Glycated hemoglobin levels,Red cell distribution width,Red cell distribution width,Red cell distribution width	rs3782123-C,rs3782123-A,rs3782123-?,rs3782123-C	-,-,V+K-	BET1L	-	11	205198	C	A	A	-0.026901	1.29e-51	0.26681	0.4977	0.990117	-
Ease of skin tanning	rs1426654	Body mass index,Body mass index,Eye color,Eye color (brightness),Eye color (saturation),Hair color,Hair color,Iris color (a* coordinate),Iris color (b* coordinate),Skin pigmentation,Skin pigmentation,Skin pigmentation,Skin pigmentation,Skin reflectance (Melanin index),Skin, hair and eye pigmentation (multivariate analysis)	rs1426654-A,rs1426654-A,rs1426654-?,rs1426654-?,rs1426654-?,rs1426654-?,rs1426654-?,rs1426654-G,rs1426654-G,rs1426654-?,rs1426654-?,rs1426654-G,rs1426654-?,rs1426654-G,rs1426654-?	-,-,V+K-	SLC24A5	nonsynonymous SNV	15	48426484	A	G	A	0.36513	2.45e-51	0.001234	0.03031	genotyped	-
Hand grip strength (right)	rs143383	Height,Knee osteoarthritis,Knee osteoarthritis	rs143383-?,rs143383-T,rs143383-?	-,-,V-K+	GDF5	-	20	34025983	A	G	G	0.21796	4.39e-51	0.360482	0.8213	1	-
Standing height	rs12602	Blond vs. brown/black hair color	rs12602-T	-,-,V-K+	TMEM91	synonymous SNV	19	41889748	T	C	C	-0.12703	6.35e-51	0.383228	0.3284	0.986963	-
Sitting height	rs3764002	Anxiety/tension (special factor of neuroticism),Appendicular lean mass,General risk tolerance (MTAG),Lung function (FVC),Predicted visceral adipose tissue,Risk-taking tendency (4-domain principal component model),Type 2 diabetes,Type 2 diabetes,Type 2 diabetes,Type 2 diabetes (adjusted for BMI),Type 2 diabetes (adjusted for BMI),Waist-hip ratio,Waist-hip ratio,Waist-to-hip ratio adjusted for BMI,…	rs3764002-C,rs3764002-T,rs3764002-T,rs3764002-?,rs3764002-T,rs3764002-T,rs3764002-C,rs3764002-C,rs3764002-C,rs3764002-C,rs3764002-C,rs3764002-C,rs3764002-?,rs3764002-C,rs3764002-C,rs3764002-C,rs3764002-C,rs3764002-C	-,-,V-K+	WSCD2	nonsynonymous SNV	12	108618630	C	T	C	-0.095279	3.67e-50	0.2619	0.4984	genotyped	-
Standing height	rs2274116	Lung function (FEV1),Lung function (FVC)	rs2274116-C,rs2274116-C	-,P+K-,-	LHX3	synonymous SNV	9	139094805	C	T	T	-0.12999	1.02e-49	0.342928	0.7492	0.988573	-
Body mass index (BMI)	rs1800437	Body fat percentage,Body fat percentage,Body mass index,Body mass index,Body mass index,Body mass index (joint analysis main effects and physical activity interaction),Body mass index (joint analysis main effects and physical activity interaction),Body mass index in physically active individuals,GIP levels in response to oral glucose tolerance test (120 minutes),GIP levels in response to oral glu…	rs1800437-?,rs1800437-?,rs1800437-C,rs1800437-G,rs1800437-G,rs1800437-?,rs1800437-?,rs1800437-G,rs1800437-C,rs1800437-C,rs1800437-C,rs1800437-G,rs1800437-C,rs1800437-C,rs1800437-?,rs1800437-?,rs1800437-C,rs1800437-C	V+P-,-,-	GIPR	nonsynonymous SNV	19	46181392	G	C	G	0.14924	2.07e-49	0.1939	0.1266	genotyped	-
Standing height	rs1139897	Age of smoking initiation (MTAG),Smoking initiation (ever regular vs never regular),Smoking initiation (ever regular vs never regular) (MTAG)	rs1139897-A,rs1139897-A,rs1139897-A	-,-,V-K+	RHOT2	nonsynonymous SNV	16	720986	G	A	G	-0.14555	9.83e-49	0.2222	2.01e-10	genotyped	-
Platelet count	rs910697	Cortical surface area (visual PC2)	rs910697-?	-,P-K+,-	WNT2B	synonymous SNV	1	113063125	A	G	G	1.3487	1.43e-48	0.46258	0.6652	0.994844	-
Hand grip strength (left)	rs143384	Anthropometric traits,Anthropometric traits (multi-trait analysis),Appendicular lean mass,Appendicular lean mass,Body fat distribution (leg fat ratio),Body fat distribution (leg fat ratio),Body fat distribution (leg fat ratio),Body fat distribution (trunk fat ratio),Body fat distribution (trunk fat ratio),Brain region volumes,Developmental dysplasia of the hip,Fat-free mass,Fat-free mass,Fat-free…	rs143384-G,rs143384-?,rs143384-G,rs143384-G,rs143384-G,rs143384-G,rs143384-G,rs143384-G,rs143384-G,rs143384-?,rs143384-A,rs143384-?,rs143384-?,rs143384-?,rs143384-G,rs143384-A,rs143384-A,rs143384-A,rs143384-A,rs143384-?,rs143384-G,rs143384-A,rs143384-A,rs143384-A,rs143384-A,rs143384-A,rs143384-A,rs143384-G,rs143384-G,rs143384-?,rs143384-A,rs143384-A,rs143384-A,rs143384-A,rs143384-?,rs143384-A,rs1…	-,P-K+,V-K+	GDF5	-	20	34025756	A	G	A	-0.20735	2.57e-48	0.4027	0.9632	genotyped	-
Haematocrit percentage	rs2732481	Estimated glomerular filtration rate	rs2732481-G	V+P-,-,-	ZNF641	nonsynonymous SNV	12	48736985	T	G	T	-0.078288	1.59e-47	0.3306	0.4698	genotyped	-
Standing height	rs1044977	Asthma (childhood onset)	rs1044977-?	-,-,V+K-	HEXIM1	synonymous SNV	17	43227214	T	C	T	0.13691	6.76e-47	0.254	0.04268	genotyped	-
Body mass index (BMI)	rs1800437	Body fat percentage,Body fat percentage,Body mass index,Body mass index,Body mass index,Body mass index (joint analysis main effects and physical activity interaction),Body mass index (joint analysis main effects and physical activity interaction),Body mass index in physically active individuals,GIP levels in response to oral glucose tolerance test (120 minutes),GIP levels in response to oral glu…	rs1800437-?,rs1800437-?,rs1800437-C,rs1800437-G,rs1800437-G,rs1800437-?,rs1800437-?,rs1800437-G,rs1800437-C,rs1800437-C,rs1800437-C,rs1800437-G,rs1800437-C,rs1800437-C,rs1800437-?,rs1800437-?,rs1800437-C,rs1800437-C	V+P-,-,-	GIPR	nonsynonymous SNV	19	46181392	G	C	G	0.14409	7.36e-47	0.1939	0.1266	genotyped	-
Neutrophill percentage	rs917911	Lymphocyte counts,Type 1 diabetes	rs917911-A,rs917911-C	V+P-,-,-	CD69	-	12	9905851	A	C	C	0.22632	1.15e-46	0.361096	0.695	0.996615	-
Mean reticulocyte volume	rs1139897	Age of smoking initiation (MTAG),Smoking initiation (ever regular vs never regular),Smoking initiation (ever regular vs never regular) (MTAG)	rs1139897-A,rs1139897-A,rs1139897-A	-,-,V-K+	RHOT2	nonsynonymous SNV	16	720986	G	A	G	0.22528	1.39e-46	0.2222	2.01e-10	genotyped	-
Immature reticulocyte fraction	rs2073498	Feeling worry	rs2073498-A	-,P+K-,-	RASSF1	nonsynonymous SNV	3	50369546	C	A	C	0.0024028	4.63e-46	0.1136	0.5877	genotyped	-
Mean sphered cell volume	rs12343797	Mean corpuscular hemoglobin concentration	rs12343797-A	-,-,V+K-	VPS13A	-	9	80031144	G	A	A	0.14738	4.83e-46	0.214497	0.009494	0.997595	-
Standing height	rs1043515	Heel bone mineral density,Height,Height,Height	rs1043515-?,rs1043515-?,rs1043515-A,rs1043515-?	-,-,V-K+	PIP4K2B	-	17	36922196	A	G	G	0.11885	4.97e-46	0.4335	0.4631	genotyped	-
Leg fat-free mass (right)	rs76306191	Height	rs76306191-G	-,P+K-,-	DCST1	-	1	155006451	C	G	G	0.035116	8.7e-46	0.205609	0.3698	0.999723	-
Leg predicted mass (right)	rs76306191	Height	rs76306191-G	-,P+K-,-	DCST1	-	1	155006451	C	G	G	0.032881	1.16e-45	0.205609	0.3698	0.999723	-
High light scatter reticulocyte percentage	rs2073498	Feeling worry	rs2073498-A	-,P+K-,-	RASSF1	nonsynonymous SNV	3	50369546	C	A	C	0.0079383	1.67e-45	0.1136	0.5877	genotyped	-
Mean reticulocyte volume	rs755500	Red blood cell count	rs755500-A	V+P-,-,-	FBXL20	-	17	37409865	G	A	A	0.2116	2.13e-45	0.252466	0.7758	0.99983	-
Whole body fat mass	rs1800437	Body fat percentage,Body fat percentage,Body mass index,Body mass index,Body mass index,Body mass index (joint analysis main effects and physical activity interaction),Body mass index (joint analysis main effects and physical activity interaction),Body mass index in physically active individuals,GIP levels in response to oral glucose tolerance test (120 minutes),GIP levels in response to oral glu…	rs1800437-?,rs1800437-?,rs1800437-C,rs1800437-G,rs1800437-G,rs1800437-?,rs1800437-?,rs1800437-G,rs1800437-C,rs1800437-C,rs1800437-C,rs1800437-G,rs1800437-C,rs1800437-C,rs1800437-?,rs1800437-?,rs1800437-C,rs1800437-C	V+P-,-,-	GIPR	nonsynonymous SNV	19	46181392	G	C	G	0.27677	4.52e-45	0.1939	0.1266	genotyped	-
Mean platelet (thrombocyte) volume	rs910697	Cortical surface area (visual PC2)	rs910697-?	-,P-K+,-	WNT2B	synonymous SNV	1	113063125	A	G	G	-0.022704	4.62e-45	0.46258	0.6652	0.994844	-
Leg fat-free mass (right)	rs74520550	Height	rs74520550-?	-,P+K-,-	DCST1	-	1	155006450	C	A	C	-0.034905	6.14e-45	0.205	0.003951	genotyped	-
Haemoglobin concentration	rs2732481	Estimated glomerular filtration rate	rs2732481-G	V+P-,-,-	ZNF641	nonsynonymous SNV	12	48736985	T	G	T	-0.025752	6.75e-45	0.3306	0.4698	genotyped	-
Platelet crit	rs35916068	Post bronchodilator FEV1	rs35916068-A	-,P+K-,-	PLEC	synonymous SNV	8	144999684	A	G	G	0.0010644	8.04e-45	0.423813	0.7771	0.999474	-
Leg predicted mass (right)	rs74520550	Height	rs74520550-?	-,P+K-,-	DCST1	-	1	155006450	C	A	C	-0.032679	8.36e-45	0.205	0.003951	genotyped	-
Whole body water mass	rs76306191	Height	rs76306191-G	-,P+K-,-	DCST1	-	1	155006451	C	G	G	0.1282	1.93e-44	0.205609	0.3698	0.999723	-
Mean platelet (thrombocyte) volume	rs8073060	Immature fraction of reticulocytes,Platelet count,Platelet distribution width,Red cell distribution width	rs8073060-A,rs8073060-A,rs8073060-A,rs8073060-T	V-P+,-,-	SLFN14	nonsynonymous SNV	17	33875262	T	A	A	-0.024172	2.37e-44	0.290585	0.0533	0.996957	-
Leg fat mass (left)	rs1800437	Body fat percentage,Body fat percentage,Body mass index,Body mass index,Body mass index,Body mass index (joint analysis main effects and physical activity interaction),Body mass index (joint analysis main effects and physical activity interaction),Body mass index in physically active individuals,GIP levels in response to oral glucose tolerance test (120 minutes),GIP levels in response to oral glu…	rs1800437-?,rs1800437-?,rs1800437-C,rs1800437-G,rs1800437-G,rs1800437-?,rs1800437-?,rs1800437-G,rs1800437-C,rs1800437-C,rs1800437-C,rs1800437-G,rs1800437-C,rs1800437-C,rs1800437-?,rs1800437-?,rs1800437-C,rs1800437-C	V+P-,-,-	GIPR	nonsynonymous SNV	19	46181392	G	C	G	0.045933	3.98e-44	0.1939	0.1266	genotyped	-
Whole body water mass	rs74520550	Height	rs74520550-?	-,P+K-,-	DCST1	-	1	155006450	C	A	C	-0.1281	4.59e-44	0.205	0.003951	genotyped	-
Hand grip strength (left)	rs143383	Height,Knee osteoarthritis,Knee osteoarthritis	rs143383-?,rs143383-T,rs143383-?	-,-,V-K+	GDF5	-	20	34025983	A	G	G	0.20129	7.1e-44	0.360482	0.8213	1	-
Leg fat mass (right)	rs1800437	Body fat percentage,Body fat percentage,Body mass index,Body mass index,Body mass index,Body mass index (joint analysis main effects and physical activity interaction),Body mass index (joint analysis main effects and physical activity interaction),Body mass index in physically active individuals,GIP levels in response to oral glucose tolerance test (120 minutes),GIP levels in response to oral glu…	rs1800437-?,rs1800437-?,rs1800437-C,rs1800437-G,rs1800437-G,rs1800437-?,rs1800437-?,rs1800437-G,rs1800437-C,rs1800437-C,rs1800437-C,rs1800437-G,rs1800437-C,rs1800437-C,rs1800437-?,rs1800437-?,rs1800437-C,rs1800437-C	V+P-,-,-	GIPR	nonsynonymous SNV	19	46181392	G	C	G	0.046561	2.3e-43	0.1939	0.1266	genotyped	-
Whole body fat-free mass	rs76306191	Height	rs76306191-G	-,P+K-,-	DCST1	-	1	155006451	C	G	G	0.17157	2.79e-43	0.205609	0.3698	0.999723	-
Weight	rs1800437	Body fat percentage,Body fat percentage,Body mass index,Body mass index,Body mass index,Body mass index (joint analysis main effects and physical activity interaction),Body mass index (joint analysis main effects and physical activity interaction),Body mass index in physically active individuals,GIP levels in response to oral glucose tolerance test (120 minutes),GIP levels in response to oral glu…	rs1800437-?,rs1800437-?,rs1800437-C,rs1800437-G,rs1800437-G,rs1800437-?,rs1800437-?,rs1800437-G,rs1800437-C,rs1800437-C,rs1800437-C,rs1800437-G,rs1800437-C,rs1800437-C,rs1800437-?,rs1800437-?,rs1800437-C,rs1800437-C	V+P-,-,-	GIPR	nonsynonymous SNV	19	46181392	G	C	G	0.40519	3.42e-43	0.1939	0.1266	genotyped	-
Arm fat mass (left)	rs1800437	Body fat percentage,Body fat percentage,Body mass index,Body mass index,Body mass index,Body mass index (joint analysis main effects and physical activity interaction),Body mass index (joint analysis main effects and physical activity interaction),Body mass index in physically active individuals,GIP levels in response to oral glucose tolerance test (120 minutes),GIP levels in response to oral glu…	rs1800437-?,rs1800437-?,rs1800437-C,rs1800437-G,rs1800437-G,rs1800437-?,rs1800437-?,rs1800437-G,rs1800437-C,rs1800437-C,rs1800437-C,rs1800437-G,rs1800437-C,rs1800437-C,rs1800437-?,rs1800437-?,rs1800437-C,rs1800437-C	V+P-,-,-	GIPR	nonsynonymous SNV	19	46181392	G	C	G	0.020335	4.8e-43	0.1939	0.1266	genotyped	-
Whole body fat-free mass	rs74520550	Height	rs74520550-?	-,P+K-,-	DCST1	-	1	155006450	C	A	C	-0.17143	6.64e-43	0.205	0.003951	genotyped	-
Platelet distribution width	rs3748656	Hip circumference adjusted for BMI,Hip circumference adjusted for BMI	rs3748656-T,rs3748656-T	-,P-K+,V-K+	MOV10	synonymous SNV	1	113236681	C	T	T	-0.01483	7e-43	0.20428	0.8833	0.997496	-
Platelet crit	rs6984820	Post bronchodilator FEV1	rs6984820-T	-,P+K-,-	PLEC	synonymous SNV	8	144993324	C	T	T	0.0010387	1.46e-42	0.422365	0.7581	0.994503	-
Weight	rs1042725	Appendicular lean mass,Birth length (MTAG),Birth weight,Birth weight (MTAG),Head circumference (infant),Height,Height,Height,Height,Height,Infant head circumference (MTAG),Type 2 diabetes,White blood cell count	rs1042725-T,rs1042725-T,rs1042725-T,rs1042725-T,rs1042725-T,rs1042725-T,rs1042725-T,rs1042725-C,rs1042725-C,rs1042725-?,rs1042725-T,rs1042725-T,rs1042725-?	-,P-K+,-	HMGA2	-	12	66358347	C	T	C	0.32052	2e-42	0.4923	0.03711	genotyped	-
High light scatter reticulocyte count	rs2073498	Feeling worry	rs2073498-A	-,P+K-,-	RASSF1	nonsynonymous SNV	3	50369546	C	A	C	0.00034228	2.06e-42	0.1136	0.5877	genotyped	-
Arm fat mass (right)	rs1800437	Body fat percentage,Body fat percentage,Body mass index,Body mass index,Body mass index,Body mass index (joint analysis main effects and physical activity interaction),Body mass index (joint analysis main effects and physical activity interaction),Body mass index in physically active individuals,GIP levels in response to oral glucose tolerance test (120 minutes),GIP levels in response to oral glu…	rs1800437-?,rs1800437-?,rs1800437-C,rs1800437-G,rs1800437-G,rs1800437-?,rs1800437-?,rs1800437-G,rs1800437-C,rs1800437-C,rs1800437-C,rs1800437-G,rs1800437-C,rs1800437-C,rs1800437-?,rs1800437-?,rs1800437-C,rs1800437-C	V+P-,-,-	GIPR	nonsynonymous SNV	19	46181392	G	C	G	0.018059	2.27e-42	0.1939	0.1266	genotyped	-
high cholesterol	rs6859	Alzheimer's disease,Alzheimer's disease,Alzheimer's disease,Alzheimer's disease,Alzheimer's disease,Alzheimer's disease (late onset),Alzheimer's disease (onset between ages 58 and 79),Alzheimer's disease or family history of Alzheimer's disease,Alzheimer's disease or family history of Alzheimer's disease,Family history of Alzheimer's disease,LDL cholesterol levels,LDL cholesterol levels x long to…	rs6859-A,rs6859-A,rs6859-A,rs6859-A,rs6859-A,rs6859-A,rs6859-A,rs6859-?,rs6859-A,rs6859-?,rs6859-A,rs6859-?,rs6859-?	-,P-K+,-	NECTIN2	-	19	45382034	A	G	G	-0.0087461	2.93e-42	0.4222	0.8831	genotyped	0.922
Mean corpuscular haemoglobin	rs113809617	High light scatter reticulocyte count,High light scatter reticulocyte percentage of red cells,Mean corpuscular hemoglobin,Mean corpuscular hemoglobin,Mean corpuscular hemoglobin concentration,Mean corpuscular volume,Red blood cell count,Reticulocyte count,Reticulocyte fraction of red cells	rs113809617-G,rs113809617-G,rs113809617-G,rs113809617-?,rs113809617-G,rs113809617-G,rs113809617-?,rs113809617-G,rs113809617-G	V-P+,-,-	NDOR1	nonsynonymous SNV	9	140100317	C	G	G	0.057537	8.01e-42	0.131769	0.7976	0.990628	-
Platelet crit	rs2736098	Pancreatic cancer,Pancreatic cancer	rs2736098-C,rs2736098-C	-,P+K-,V+K-	TERT	synonymous SNV	5	1294086	C	T	T	0.0011371	1.14e-41	0.279633	0.6715	0.989259	-
Weight	rs1042725	Appendicular lean mass,Birth length (MTAG),Birth weight,Birth weight (MTAG),Head circumference (infant),Height,Height,Height,Height,Height,Infant head circumference (MTAG),Type 2 diabetes,White blood cell count	rs1042725-T,rs1042725-T,rs1042725-T,rs1042725-T,rs1042725-T,rs1042725-T,rs1042725-T,rs1042725-C,rs1042725-C,rs1042725-?,rs1042725-T,rs1042725-T,rs1042725-?	-,P-K+,-	HMGA2	-	12	66358347	C	T	C	0.31481	1.44e-41	0.4923	0.03711	genotyped	-
Platelet crit	rs727088	Inflammatory bowel disease,Ulcerative colitis	rs727088-G,rs727088-G	V-P+,-,-	CD226	-	18	67530439	G	A	A	0.0010074	1.8e-41	0.474843	0.9782	0.999574	-
Platelet crit	rs763361	Autoimmune thyroid disease,Type 1 diabetes,Type 1 diabetes	rs763361-T,rs763361-A,rs763361-C	V-P+,-,-	CD226	nonsynonymous SNV	18	67531642	T	C	C	0.0010034	4.75e-41	0.4727	0.5766	genotyped	-
Weight	rs1800437	Body fat percentage,Body fat percentage,Body mass index,Body mass index,Body mass index,Body mass index (joint analysis main effects and physical activity interaction),Body mass index (joint analysis main effects and physical activity interaction),Body mass index in physically active individuals,GIP levels in response to oral glucose tolerance test (120 minutes),GIP levels in response to oral glu…	rs1800437-?,rs1800437-?,rs1800437-C,rs1800437-G,rs1800437-G,rs1800437-?,rs1800437-?,rs1800437-G,rs1800437-C,rs1800437-C,rs1800437-C,rs1800437-G,rs1800437-C,rs1800437-C,rs1800437-?,rs1800437-?,rs1800437-C,rs1800437-C	V+P-,-,-	GIPR	nonsynonymous SNV	19	46181392	G	C	G	0.39148	5.46e-41	0.1939	0.1266	genotyped	-
Standing height	rs35916068	Post bronchodilator FEV1	rs35916068-A	-,P+K-,-	PLEC	synonymous SNV	8	144999684	A	G	G	-0.11144	1.37e-40	0.423813	0.7771	0.999474	-
Standing height	rs6984820	Post bronchodilator FEV1	rs6984820-T	-,P+K-,-	PLEC	synonymous SNV	8	144993324	C	T	T	-0.1117	1.41e-40	0.422365	0.7581	0.994503	-
Platelet distribution width	rs2273368	Body fat distribution (leg fat ratio),Body fat distribution (leg fat ratio),Body fat distribution (trunk fat ratio),Body fat distribution (trunk fat ratio),Waist circumference adjusted for body mass index	rs2273368-T,rs2273368-T,rs2273368-T,rs2273368-T,rs2273368-?	-,P-K+,V-K+	WNT2B	-	1	113063771	C	T	T	-0.014538	3.88e-40	0.197199	0.8972	0.994086	-
Standing height	rs8002514	Height	rs8002514-?	-,P+K-,-	CDC16	synonymous SNV	13	115002305	G	A	G	0.12862	4.08e-40	0.2322	3.73e-09	genotyped	-
Trunk fat mass	rs1800437	Body fat percentage,Body fat percentage,Body mass index,Body mass index,Body mass index,Body mass index (joint analysis main effects and physical activity interaction),Body mass index (joint analysis main effects and physical activity interaction),Body mass index in physically active individuals,GIP levels in response to oral glucose tolerance test (120 minutes),GIP levels in response to oral glu…	rs1800437-?,rs1800437-?,rs1800437-C,rs1800437-G,rs1800437-G,rs1800437-?,rs1800437-?,rs1800437-G,rs1800437-C,rs1800437-C,rs1800437-C,rs1800437-G,rs1800437-C,rs1800437-C,rs1800437-?,rs1800437-?,rs1800437-C,rs1800437-C	V+P-,-,-	GIPR	nonsynonymous SNV	19	46181392	G	C	G	0.14452	4.39e-40	0.1939	0.1266	genotyped	-
Reticulocyte count	rs12148	Red cell distribution width	rs12148-T	-,-,V+K-	SCO2	synonymous SNV	22	50962208	T	G	G	-0.00058945	5.92e-40	0.389316	0.5394	0.99949	-
Leg predicted mass (left)	rs76306191	Height	rs76306191-G	-,P+K-,-	DCST1	-	1	155006451	C	G	G	0.030791	6.66e-40	0.205609	0.3698	0.999723	-
Reticulocyte count	rs2782	Mean corpuscular volume	rs2782-C	-,-,V+K-	NCAPH2	-	22	50961854	T	C	C	-0.00058842	7.99e-40	0.389457	0.5466	0.999535	-
Leg fat-free mass (left)	rs76306191	Height	rs76306191-G	-,P+K-,-	DCST1	-	1	155006451	C	G	G	0.032728	1.16e-39	0.205609	0.3698	0.999723	-
Basal metabolic rate	rs76306191	Height	rs76306191-G	-,P+K-,-	DCST1	-	1	155006451	C	G	G	22.264	1.19e-39	0.205609	0.3698	0.999723	-
Red blood cell (erythrocyte) count	rs755500	Red blood cell count	rs755500-A	V+P-,-,-	FBXL20	-	17	37409865	G	A	A	-0.00883	1.77e-39	0.252466	0.7758	0.99983	-
Trunk predicted mass	rs76306191	Height	rs76306191-G	-,P+K-,-	DCST1	-	1	155006451	C	G	G	0.080222	2.34e-39	0.205609	0.3698	0.999723	-
Trunk fat-free mass	rs76306191	Height	rs76306191-G	-,P+K-,-	DCST1	-	1	155006451	C	G	G	0.083538	2.63e-39	0.205609	0.3698	0.999723	-
Basal metabolic rate	rs74520550	Height	rs74520550-?	-,P+K-,-	DCST1	-	1	155006450	C	A	C	-22.241	2.72e-39	0.205	0.003951	genotyped	-
Trunk predicted mass	rs74520550	Height	rs74520550-?	-,P+K-,-	DCST1	-	1	155006450	C	A	C	-0.080435	2.81e-39	0.205	0.003951	genotyped	-
Leg predicted mass (left)	rs74520550	Height	rs74520550-?	-,P+K-,-	DCST1	-	1	155006450	C	A	C	-0.030648	2.87e-39	0.205	0.003951	genotyped	-
Trunk fat-free mass	rs74520550	Height	rs74520550-?	-,P+K-,-	DCST1	-	1	155006450	C	A	C	-0.083783	3e-39	0.205	0.003951	genotyped	-
Leg fat-free mass (left)	rs74520550	Height	rs74520550-?	-,P+K-,-	DCST1	-	1	155006450	C	A	C	-0.032571	5.05e-39	0.205	0.003951	genotyped	-
Mean corpuscular volume	rs113809617	High light scatter reticulocyte count,High light scatter reticulocyte percentage of red cells,Mean corpuscular hemoglobin,Mean corpuscular hemoglobin,Mean corpuscular hemoglobin concentration,Mean corpuscular volume,Red blood cell count,Reticulocyte count,Reticulocyte fraction of red cells	rs113809617-G,rs113809617-G,rs113809617-G,rs113809617-?,rs113809617-G,rs113809617-G,rs113809617-?,rs113809617-G,rs113809617-G	V-P+,-,-	NDOR1	nonsynonymous SNV	9	140100317	C	G	G	0.13529	4.28e-38	0.131769	0.7976	0.990628	-
Impedance of arm (left)	rs3850625	Estimated glomerular filtration rate,Estimated glomerular filtration rate,Estimated glomerular filtration rate,Estimated glomerular filtration rate,Glomerular filtration rate (creatinine),Glomerular filtration rate in non diabetics (creatinine),Lung function (FVC),Urinary albumin-to-creatinine ratio,Urinary albumin-to-creatinine ratio	rs3850625-A,rs3850625-A,rs3850625-G,rs3850625-G,rs3850625-A,rs3850625-A,rs3850625-?,rs3850625-A,rs3850625-A	V+P-,-,-	CACNA1S	nonsynonymous SNV	1	201016296	G	A	G	-1.3116	5e-38	0.1184	0.8639	genotyped	-
Sitting height	rs2274116	Lung function (FEV1),Lung function (FVC)	rs2274116-C,rs2274116-C	-,P+K-,-	LHX3	synonymous SNV	9	139094805	C	T	T	-0.076117	9.24e-38	0.342928	0.7492	0.988573	-
high cholesterol	rs679899	Blood protein levels,Blood protein levels,Blood protein levels,Blood protein levels	rs679899-G,rs679899-G,rs679899-G,rs679899-G	V-P+,-,-	APOB	nonsynonymous SNV	2	21250914	G	A	G	0.0081686	9.73e-38	0.4648	0.8989	genotyped	1.08
High light scatter reticulocyte percentage	rs113809617	High light scatter reticulocyte count,High light scatter reticulocyte percentage of red cells,Mean corpuscular hemoglobin,Mean corpuscular hemoglobin,Mean corpuscular hemoglobin concentration,Mean corpuscular volume,Red blood cell count,Reticulocyte count,Reticulocyte fraction of red cells	rs113809617-G,rs113809617-G,rs113809617-G,rs113809617-?,rs113809617-G,rs113809617-G,rs113809617-?,rs113809617-G,rs113809617-G	V-P+,-,-	NDOR1	nonsynonymous SNV	9	140100317	C	G	G	0.0067361	1.14e-37	0.131769	0.7976	0.990628	-
Sitting height	rs1043515	Heel bone mineral density,Height,Height,Height	rs1043515-?,rs1043515-?,rs1043515-A,rs1043515-?	-,-,V-K+	PIP4K2B	-	17	36922196	A	G	G	0.072153	1.73e-37	0.4335	0.4631	genotyped	-
Standing height	rs1034405	Waist-to-hip ratio adjusted for BMI (additive genetic model),Waist-to-hip ratio adjusted for BMI (additive genetic model)	rs1034405-G,rs1034405-G	-,P-K+,-	C3orf18	nonsynonymous SNV	3	50597092	G	A	A	-0.15816	2.22e-37	0.1307	0.804	genotyped	-
Trunk fat-free mass	rs6751857	Reaction time	rs6751857-?	-,-,V-K+	ATAD2B	-	2	23973799	T	C	T	-0.066234	2.6e-37	0.4477	0.1057	genotyped	-
Neutrophill percentage	rs1336900	Blood protein levels	rs1336900-A	-,-,V+K-	HORMAD1	nonsynonymous SNV	1	150679033	G	A	G	0.19888	4.4e-37	0.3923	0.1004	genotyped	-
Whole body fat-free mass	rs11545169	Birth weight,Cognitive performance (MTAG),Educational attainment (MTAG),Height,Self-reported math ability,Self-reported math ability (MTAG)	rs11545169-G,rs11545169-T,rs11545169-T,rs11545169-?,rs11545169-G,rs11545169-T	-,-,V-K+	PSMD2	nonsynonymous SNV	3	184020542	G	T	G	0.17426	4.67e-37	0.1604	3.64e-09	genotyped	-
Impedance of arm (right)	rs3850625	Estimated glomerular filtration rate,Estimated glomerular filtration rate,Estimated glomerular filtration rate,Estimated glomerular filtration rate,Glomerular filtration rate (creatinine),Glomerular filtration rate in non diabetics (creatinine),Lung function (FVC),Urinary albumin-to-creatinine ratio,Urinary albumin-to-creatinine ratio	rs3850625-A,rs3850625-A,rs3850625-G,rs3850625-G,rs3850625-A,rs3850625-A,rs3850625-?,rs3850625-A,rs3850625-A	V+P-,-,-	CACNA1S	nonsynonymous SNV	1	201016296	G	A	G	-1.2444	5.56e-37	0.1184	0.8639	genotyped	-
Trunk predicted mass	rs6751857	Reaction time	rs6751857-?	-,-,V-K+	ATAD2B	-	2	23973799	T	C	T	-0.063179	6.95e-37	0.4477	0.1057	genotyped	-
Whole body water mass	rs11545169	Birth weight,Cognitive performance (MTAG),Educational attainment (MTAG),Height,Self-reported math ability,Self-reported math ability (MTAG)	rs11545169-G,rs11545169-T,rs11545169-T,rs11545169-?,rs11545169-G,rs11545169-T	-,-,V-K+	PSMD2	nonsynonymous SNV	3	184020542	G	T	G	0.12738	1.76e-36	0.1604	3.64e-09	genotyped	-
Trunk fat-free mass	rs1057687	Household income (MTAG),Intelligence	rs1057687-G,rs1057687-A	-,-,V-K+	HABP4	-	9	99252464	A	G	G	0.081744	3.36e-36	0.18809	0.704	0.995794	-
Leg fat percentage (left)	rs3764002	Anxiety/tension (special factor of neuroticism),Appendicular lean mass,General risk tolerance (MTAG),Lung function (FVC),Predicted visceral adipose tissue,Risk-taking tendency (4-domain principal component model),Type 2 diabetes,Type 2 diabetes,Type 2 diabetes,Type 2 diabetes (adjusted for BMI),Type 2 diabetes (adjusted for BMI),Waist-hip ratio,Waist-hip ratio,Waist-to-hip ratio adjusted for BMI,…	rs3764002-C,rs3764002-T,rs3764002-T,rs3764002-?,rs3764002-T,rs3764002-T,rs3764002-C,rs3764002-C,rs3764002-C,rs3764002-C,rs3764002-C,rs3764002-C,rs3764002-?,rs3764002-C,rs3764002-C,rs3764002-C,rs3764002-C,rs3764002-C	-,-,V-K+	WSCD2	nonsynonymous SNV	12	108618630	C	T	C	0.12709	4.35e-36	0.2619	0.4984	genotyped	-
Mean platelet (thrombocyte) volume	rs3211166	Refractive error	rs3211166-?	V+P-,-,V+K-	EXD2	synonymous SNV	14	69703158	A	G	G	0.021196	4.54e-36	0.307827	0.2191	0.990713	-
Standing height	rs1045216	Autoimmune thyroid disease	rs1045216-G	-,-,V+K-	PLEKHA1	nonsynonymous SNV	10	124189197	A	G	G	0.10512	5.01e-36	0.4104	0.4334	genotyped	-
Leg fat percentage (left)	rs1800437	Body fat percentage,Body fat percentage,Body mass index,Body mass index,Body mass index,Body mass index (joint analysis main effects and physical activity interaction),Body mass index (joint analysis main effects and physical activity interaction),Body mass index in physically active individuals,GIP levels in response to oral glucose tolerance test (120 minutes),GIP levels in response to oral glu…	rs1800437-?,rs1800437-?,rs1800437-C,rs1800437-G,rs1800437-G,rs1800437-?,rs1800437-?,rs1800437-G,rs1800437-C,rs1800437-C,rs1800437-C,rs1800437-G,rs1800437-C,rs1800437-C,rs1800437-?,rs1800437-?,rs1800437-C,rs1800437-C	V+P-,-,-	GIPR	nonsynonymous SNV	19	46181392	G	C	G	0.13999	6.03e-36	0.1939	0.1266	genotyped	-
Leg fat percentage (right)	rs3764002	Anxiety/tension (special factor of neuroticism),Appendicular lean mass,General risk tolerance (MTAG),Lung function (FVC),Predicted visceral adipose tissue,Risk-taking tendency (4-domain principal component model),Type 2 diabetes,Type 2 diabetes,Type 2 diabetes,Type 2 diabetes (adjusted for BMI),Type 2 diabetes (adjusted for BMI),Waist-hip ratio,Waist-hip ratio,Waist-to-hip ratio adjusted for BMI,…	rs3764002-C,rs3764002-T,rs3764002-T,rs3764002-?,rs3764002-T,rs3764002-T,rs3764002-C,rs3764002-C,rs3764002-C,rs3764002-C,rs3764002-C,rs3764002-C,rs3764002-?,rs3764002-C,rs3764002-C,rs3764002-C,rs3764002-C,rs3764002-C	-,-,V-K+	WSCD2	nonsynonymous SNV	12	108618630	C	T	C	0.13335	6.41e-36	0.2619	0.4984	genotyped	-
Waist circumference	rs1800437	Body fat percentage,Body fat percentage,Body mass index,Body mass index,Body mass index,Body mass index (joint analysis main effects and physical activity interaction),Body mass index (joint analysis main effects and physical activity interaction),Body mass index in physically active individuals,GIP levels in response to oral glucose tolerance test (120 minutes),GIP levels in response to oral glu…	rs1800437-?,rs1800437-?,rs1800437-C,rs1800437-G,rs1800437-G,rs1800437-?,rs1800437-?,rs1800437-G,rs1800437-C,rs1800437-C,rs1800437-C,rs1800437-G,rs1800437-C,rs1800437-C,rs1800437-?,rs1800437-?,rs1800437-C,rs1800437-C	V+P-,-,-	GIPR	nonsynonymous SNV	19	46181392	G	C	G	0.32619	1.08e-35	0.1939	0.1266	genotyped	-
Trunk predicted mass	rs1057687	Household income (MTAG),Intelligence	rs1057687-G,rs1057687-A	-,-,V-K+	HABP4	-	9	99252464	A	G	G	0.077712	1.5e-35	0.18809	0.704	0.995794	-
malabsorption/coeliac disease	rs2242653	Blood protein levels	rs2242653-?	-,P+K-,-	LY6G6F	nonsynonymous SNV	6	31675765	G	A	G	0.0024176	2.16e-35	0.1441	0.8374	genotyped	1.75
Reticulocyte count	rs131806	Mean corpuscular volume	rs131806-G	-,-,V+K-	SCO2	-	22	50963965	C	G	G	-0.00054499	2.44e-35	0.429049	0.6781	0.998035	-
Trunk fat-free mass	rs1044977	Asthma (childhood onset)	rs1044977-?	-,-,V+K-	HEXIM1	synonymous SNV	17	43227214	T	C	T	0.072583	2.58e-35	0.254	0.04268	genotyped	-
Leg fat percentage (right)	rs1800437	Body fat percentage,Body fat percentage,Body mass index,Body mass index,Body mass index,Body mass index (joint analysis main effects and physical activity interaction),Body mass index (joint analysis main effects and physical activity interaction),Body mass index in physically active individuals,GIP levels in response to oral glucose tolerance test (120 minutes),GIP levels in response to oral glu…	rs1800437-?,rs1800437-?,rs1800437-C,rs1800437-G,rs1800437-G,rs1800437-?,rs1800437-?,rs1800437-G,rs1800437-C,rs1800437-C,rs1800437-C,rs1800437-G,rs1800437-C,rs1800437-C,rs1800437-?,rs1800437-?,rs1800437-C,rs1800437-C	V+P-,-,-	GIPR	nonsynonymous SNV	19	46181392	G	C	G	0.14591	2.6e-35	0.1939	0.1266	genotyped	-
Platelet count	rs8073060	Immature fraction of reticulocytes,Platelet count,Platelet distribution width,Red cell distribution width	rs8073060-A,rs8073060-A,rs8073060-A,rs8073060-T	V-P+,-,-	SLFN14	nonsynonymous SNV	17	33875262	T	A	A	1.2313	3.62e-35	0.290585	0.0533	0.996957	-
Trunk fat-free mass	rs11545169	Birth weight,Cognitive performance (MTAG),Educational attainment (MTAG),Height,Self-reported math ability,Self-reported math ability (MTAG)	rs11545169-G,rs11545169-T,rs11545169-T,rs11545169-?,rs11545169-G,rs11545169-T	-,-,V-K+	PSMD2	nonsynonymous SNV	3	184020542	G	T	G	0.086685	3.95e-35	0.1604	3.64e-09	genotyped	-
Reticulocyte count	rs131804	Mean corpuscular hemoglobin	rs131804-?	-,-,V+K-	TYMP	synonymous SNV	22	50964862	G	A	A	-0.00054212	5.7e-35	0.428536	0.7694	0.997884	-
White blood cell (leukocyte) count	rs1093	Asthma (age of onset)	rs1093-G	-,P-K+,-	HLA-B	-	6	31321906	A	G	G	0.046967	7.9e-35	0.211215	0.4409	0.996143	-
Trunk fat-free mass	rs45474992	Appendicular lean mass,Height,Monocyte count,Monocyte count,White blood cell count	rs45474992-T,rs45474992-?,rs45474992-T,rs45474992-T,rs45474992-T	-,P-K+,V-K+	BBC3	-	19	47724564	C	T	T	-0.16711	1.32e-34	0.036534	0	1	-
Trunk predicted mass	rs1044977	Asthma (childhood onset)	rs1044977-?	-,-,V+K-	HEXIM1	synonymous SNV	17	43227214	T	C	T	0.068887	1.42e-34	0.254	0.04268	genotyped	-
psoriasis	rs1093	Asthma (age of onset)	rs1093-G	-,P-K+,-	HLA-B	-	6	31321906	A	G	G	-0.0033097	1.82e-34	0.211215	0.4409	0.996143	0.746
Body fat percentage	rs1800437	Body fat percentage,Body fat percentage,Body mass index,Body mass index,Body mass index,Body mass index (joint analysis main effects and physical activity interaction),Body mass index (joint analysis main effects and physical activity interaction),Body mass index in physically active individuals,GIP levels in response to oral glucose tolerance test (120 minutes),GIP levels in response to oral glu…	rs1800437-?,rs1800437-?,rs1800437-C,rs1800437-G,rs1800437-G,rs1800437-?,rs1800437-?,rs1800437-G,rs1800437-C,rs1800437-C,rs1800437-C,rs1800437-G,rs1800437-C,rs1800437-C,rs1800437-?,rs1800437-?,rs1800437-C,rs1800437-C	V+P-,-,-	GIPR	nonsynonymous SNV	19	46181392	G	C	G	0.16448	3.18e-34	0.1939	0.1266	genotyped	-
Trunk predicted mass	rs11545169	Birth weight,Cognitive performance (MTAG),Educational attainment (MTAG),Height,Self-reported math ability,Self-reported math ability (MTAG)	rs11545169-G,rs11545169-T,rs11545169-T,rs11545169-?,rs11545169-G,rs11545169-T	-,-,V-K+	PSMD2	nonsynonymous SNV	3	184020542	G	T	G	0.08201	3.45e-34	0.1604	3.64e-09	genotyped	-
Trunk predicted mass	rs45474992	Appendicular lean mass,Height,Monocyte count,Monocyte count,White blood cell count	rs45474992-T,rs45474992-?,rs45474992-T,rs45474992-T,rs45474992-T	-,P-K+,V-K+	BBC3	-	19	47724564	C	T	T	-0.15933	3.57e-34	0.036534	0	1	-
Impedance of leg (right)	rs76306191	Height	rs76306191-G	-,P+K-,-	DCST1	-	1	155006451	C	G	G	-0.8156	4.9e-34	0.205609	0.3698	0.999723	-
Platelet crit	rs13720	Platelet distribution width	rs13720-A	V+P-,-,-	CTSZ	-	20	57570568	G	A	A	0.0011677	5.84e-34	0.187597	0.8666	0.996781	-
Platelet count	rs4731112	Mean arterial pressure	rs4731112-G	-,P+K-,V+K-	ASB15	nonsynonymous SNV	7	123269118	G	C	C	1.1787	7.98e-34	0.3199	0.1872	genotyped	-
Arm predicted mass (right)	rs76306191	Height	rs76306191-G	-,P+K-,-	DCST1	-	1	155006451	C	G	G	0.01028	9.01e-34	0.205609	0.3698	0.999723	-
Whole body fat-free mass	rs45474992	Appendicular lean mass,Height,Monocyte count,Monocyte count,White blood cell count	rs45474992-T,rs45474992-?,rs45474992-T,rs45474992-T,rs45474992-T	-,P-K+,V-K+	BBC3	-	19	47724564	C	T	T	-0.32171	1.11e-33	0.036534	0	1	-
Arm fat percentage (left)	rs1800437	Body fat percentage,Body fat percentage,Body mass index,Body mass index,Body mass index,Body mass index (joint analysis main effects and physical activity interaction),Body mass index (joint analysis main effects and physical activity interaction),Body mass index in physically active individuals,GIP levels in response to oral glucose tolerance test (120 minutes),GIP levels in response to oral glu…	rs1800437-?,rs1800437-?,rs1800437-C,rs1800437-G,rs1800437-G,rs1800437-?,rs1800437-?,rs1800437-G,rs1800437-C,rs1800437-C,rs1800437-C,rs1800437-G,rs1800437-C,rs1800437-C,rs1800437-?,rs1800437-?,rs1800437-C,rs1800437-C	V+P-,-,-	GIPR	nonsynonymous SNV	19	46181392	G	C	G	0.1958	1.28e-33	0.1939	0.1266	genotyped	-
Arm fat-free mass (right)	rs76306191	Height	rs76306191-G	-,P+K-,-	DCST1	-	1	155006451	C	G	G	0.010879	1.3e-33	0.205609	0.3698	0.999723	-
Leg predicted mass (right)	rs11545169	Birth weight,Cognitive performance (MTAG),Educational attainment (MTAG),Height,Self-reported math ability,Self-reported math ability (MTAG)	rs11545169-G,rs11545169-T,rs11545169-T,rs11545169-?,rs11545169-G,rs11545169-T	-,-,V-K+	PSMD2	nonsynonymous SNV	3	184020542	G	T	G	0.030841	1.66e-33	0.1604	3.64e-09	genotyped	-
Haematocrit percentage	rs11122272	Hemoglobin concentration	rs11122272-G	V+P-,P-K+,-	EXOC8	-	1	231470772	A	G	G	0.063805	1.75e-33	0.371341	0.8748	0.995055	-
Leg fat-free mass (right)	rs11545169	Birth weight,Cognitive performance (MTAG),Educational attainment (MTAG),Height,Self-reported math ability,Self-reported math ability (MTAG)	rs11545169-G,rs11545169-T,rs11545169-T,rs11545169-?,rs11545169-G,rs11545169-T	-,-,V-K+	PSMD2	nonsynonymous SNV	3	184020542	G	T	G	0.032869	1.82e-33	0.1604	3.64e-09	genotyped	-
Impedance of leg (right)	rs74520550	Height	rs74520550-?	-,P+K-,-	DCST1	-	1	155006450	C	A	C	0.81057	2.11e-33	0.205	0.003951	genotyped	-
Arm predicted mass (right)	rs74520550	Height	rs74520550-?	-,P+K-,-	DCST1	-	1	155006450	C	A	C	-0.010255	2.22e-33	0.205	0.003951	genotyped	-
Whole body water mass	rs45474992	Appendicular lean mass,Height,Monocyte count,Monocyte count,White blood cell count	rs45474992-T,rs45474992-?,rs45474992-T,rs45474992-T,rs45474992-T	-,P-K+,V-K+	BBC3	-	19	47724564	C	T	T	-0.23575	2.56e-33	0.036534	0	1	-
Arm fat-free mass (right)	rs74520550	Height	rs74520550-?	-,P+K-,-	DCST1	-	1	155006450	C	A	C	-0.010866	2.68e-33	0.205	0.003951	genotyped	-
Lymphocyte count	rs1131877	Body mass index	rs1131877-C	V-P+,-,-	TRAF3	nonsynonymous SNV	14	103342049	T	C	T	-0.01554	9.52e-33	0.2246	0.6843	genotyped	-
asthma	rs847	Rosacea symptom severity	rs847-T	V-P+,-,-	IL13	-	5	131996669	T	C	C	-0.0097432	2e-32	0.1796	0.6756	genotyped	0.909
Basal metabolic rate	rs11545169	Birth weight,Cognitive performance (MTAG),Educational attainment (MTAG),Height,Self-reported math ability,Self-reported math ability (MTAG)	rs11545169-G,rs11545169-T,rs11545169-T,rs11545169-?,rs11545169-G,rs11545169-T	-,-,V-K+	PSMD2	nonsynonymous SNV	3	184020542	G	T	G	22.033	2.82e-32	0.1604	3.64e-09	genotyped	-
Red blood cell (erythrocyte) distribution width	rs3782123	Glycated hemoglobin levels,Red cell distribution width,Red cell distribution width,Red cell distribution width	rs3782123-C,rs3782123-A,rs3782123-?,rs3782123-C	-,-,V+K-	BET1L	-	11	205198	C	A	A	-0.022116	3.23e-32	0.26681	0.4977	0.990117	-
Reticulocyte percentage	rs113809617	High light scatter reticulocyte count,High light scatter reticulocyte percentage of red cells,Mean corpuscular hemoglobin,Mean corpuscular hemoglobin,Mean corpuscular hemoglobin concentration,Mean corpuscular volume,Red blood cell count,Reticulocyte count,Reticulocyte fraction of red cells	rs113809617-G,rs113809617-G,rs113809617-G,rs113809617-?,rs113809617-G,rs113809617-G,rs113809617-?,rs113809617-G,rs113809617-G	V-P+,-,-	NDOR1	nonsynonymous SNV	9	140100317	C	G	G	0.016811	3.83e-32	0.131769	0.7976	0.990628	-
Leg predicted mass (left)	rs11545169	Birth weight,Cognitive performance (MTAG),Educational attainment (MTAG),Height,Self-reported math ability,Self-reported math ability (MTAG)	rs11545169-G,rs11545169-T,rs11545169-T,rs11545169-?,rs11545169-G,rs11545169-T	-,-,V-K+	PSMD2	nonsynonymous SNV	3	184020542	G	T	G	0.03027	4.92e-32	0.1604	3.64e-09	genotyped	-
Impedance of leg (left)	rs11545169	Birth weight,Cognitive performance (MTAG),Educational attainment (MTAG),Height,Self-reported math ability,Self-reported math ability (MTAG)	rs11545169-G,rs11545169-T,rs11545169-T,rs11545169-?,rs11545169-G,rs11545169-T	-,-,V-K+	PSMD2	nonsynonymous SNV	3	184020542	G	T	G	-0.86952	5.5e-32	0.1604	3.64e-09	genotyped	-
Whole body fat-free mass	rs62073016	Fat-free mass,Fat-free mass,Fat-free mass,Neuroticism	rs62073016-?,rs62073016-?,rs62073016-?,rs62073016-T	-,-,V-K+	BAIAP2	-	17	79090198	C	T	T	-0.12059	6.33e-32	0.390139	0.1944	0.979552	-
Arm fat percentage (right)	rs1800437	Body fat percentage,Body fat percentage,Body mass index,Body mass index,Body mass index,Body mass index (joint analysis main effects and physical activity interaction),Body mass index (joint analysis main effects and physical activity interaction),Body mass index in physically active individuals,GIP levels in response to oral glucose tolerance test (120 minutes),GIP levels in response to oral glu…	rs1800437-?,rs1800437-?,rs1800437-C,rs1800437-G,rs1800437-G,rs1800437-?,rs1800437-?,rs1800437-G,rs1800437-C,rs1800437-C,rs1800437-C,rs1800437-G,rs1800437-C,rs1800437-C,rs1800437-?,rs1800437-?,rs1800437-C,rs1800437-C	V+P-,-,-	GIPR	nonsynonymous SNV	19	46181392	G	C	G	0.18946	6.45e-32	0.1939	0.1266	genotyped	-
Platelet count	rs1093	Asthma (age of onset)	rs1093-G	-,P-K+,-	HLA-B	-	6	31321906	A	G	G	-1.3206	6.64e-32	0.211215	0.4409	0.996143	-
Leg fat-free mass (left)	rs11545169	Birth weight,Cognitive performance (MTAG),Educational attainment (MTAG),Height,Self-reported math ability,Self-reported math ability (MTAG)	rs11545169-G,rs11545169-T,rs11545169-T,rs11545169-?,rs11545169-G,rs11545169-T	-,-,V-K+	PSMD2	nonsynonymous SNV	3	184020542	G	T	G	0.032196	6.92e-32	0.1604	3.64e-09	genotyped	-
Arm predicted mass (left)	rs76306191	Height	rs76306191-G	-,P+K-,-	DCST1	-	1	155006451	C	G	G	0.010622	7.59e-32	0.205609	0.3698	0.999723	-
Trunk fat-free mass	rs62073016	Fat-free mass,Fat-free mass,Fat-free mass,Neuroticism	rs62073016-?,rs62073016-?,rs62073016-?,rs62073016-T	-,-,V-K+	BAIAP2	-	17	79090198	C	T	T	-0.061567	1.01e-31	0.390139	0.1944	0.979552	-
High light scatter reticulocyte count	rs113809617	High light scatter reticulocyte count,High light scatter reticulocyte percentage of red cells,Mean corpuscular hemoglobin,Mean corpuscular hemoglobin,Mean corpuscular hemoglobin concentration,Mean corpuscular volume,Red blood cell count,Reticulocyte count,Reticulocyte fraction of red cells	rs113809617-G,rs113809617-G,rs113809617-G,rs113809617-?,rs113809617-G,rs113809617-G,rs113809617-?,rs113809617-G,rs113809617-G	V-P+,-,-	NDOR1	nonsynonymous SNV	9	140100317	C	G	G	0.00027503	1.09e-31	0.131769	0.7976	0.990628	-
Arm fat-free mass (left)	rs76306191	Height	rs76306191-G	-,P+K-,-	DCST1	-	1	155006451	C	G	G	0.011237	1.09e-31	0.205609	0.3698	0.999723	-
K90 Intestinal malabsorption	rs2242653	Blood protein levels	rs2242653-?	-,P+K-,-	LY6G6F	nonsynonymous SNV	6	31675765	G	A	G	0.0024693	1.52e-31	0.1441	0.8374	genotyped	1.63
Arm predicted mass (left)	rs74520550	Height	rs74520550-?	-,P+K-,-	DCST1	-	1	155006450	C	A	C	-0.010605	1.58e-31	0.205	0.003951	genotyped	-
Standing height	rs2291447	Economic and political preferences	rs2291447-T	-,-,V+K-	ACBD4	-	17	43212963	G	T	T	-0.096651	1.68e-31	0.4834	0.3983	genotyped	-
Trunk predicted mass	rs62073016	Fat-free mass,Fat-free mass,Fat-free mass,Neuroticism	rs62073016-?,rs62073016-?,rs62073016-?,rs62073016-T	-,-,V-K+	BAIAP2	-	17	79090198	C	T	T	-0.058763	2.16e-31	0.390139	0.1944	0.979552	-
Arm fat-free mass (left)	rs74520550	Height	rs74520550-?	-,P+K-,-	DCST1	-	1	155006450	C	A	C	-0.011222	2.17e-31	0.205	0.003951	genotyped	-
Lymphocyte percentage	rs1131877	Body mass index	rs1131877-C	V-P+,-,-	TRAF3	nonsynonymous SNV	14	103342049	T	C	T	-0.1802	2.32e-31	0.2246	0.6843	genotyped	-
Impedance of leg (left)	rs76306191	Height	rs76306191-G	-,P+K-,-	DCST1	-	1	155006451	C	G	G	-0.78098	2.43e-31	0.205609	0.3698	0.999723	-
Sitting height	rs8002514	Height	rs8002514-?	-,P+K-,-	CDC16	synonymous SNV	13	115002305	G	A	G	0.07684	2.87e-31	0.2322	3.73e-09	genotyped	-
Platelet count	rs2285627	White blood cell count (basophil)	rs2285627-C	V+P-,-,-	MAU2	-	19	19467937	T	C	C	-1.1135	3.02e-31	0.337502	0.5488	0.991678	-
Impedance of leg (right)	rs11545169	Birth weight,Cognitive performance (MTAG),Educational attainment (MTAG),Height,Self-reported math ability,Self-reported math ability (MTAG)	rs11545169-G,rs11545169-T,rs11545169-T,rs11545169-?,rs11545169-G,rs11545169-T	-,-,V-K+	PSMD2	nonsynonymous SNV	3	184020542	G	T	G	-0.85754	3.74e-31	0.1604	3.64e-09	genotyped	-
Hip circumference	rs1800437	Body fat percentage,Body fat percentage,Body mass index,Body mass index,Body mass index,Body mass index (joint analysis main effects and physical activity interaction),Body mass index (joint analysis main effects and physical activity interaction),Body mass index in physically active individuals,GIP levels in response to oral glucose tolerance test (120 minutes),GIP levels in response to oral glu…	rs1800437-?,rs1800437-?,rs1800437-C,rs1800437-G,rs1800437-G,rs1800437-?,rs1800437-?,rs1800437-G,rs1800437-C,rs1800437-C,rs1800437-C,rs1800437-G,rs1800437-C,rs1800437-C,rs1800437-?,rs1800437-?,rs1800437-C,rs1800437-C	V+P-,-,-	GIPR	nonsynonymous SNV	19	46181392	G	C	G	0.23135	4.02e-31	0.1939	0.1266	genotyped	-
Impedance of leg (left)	rs74520550	Height	rs74520550-?	-,P+K-,-	DCST1	-	1	155006450	C	A	C	0.78093	4.06e-31	0.205	0.003951	genotyped	-
Mean reticulocyte volume	rs1801133	High altitude adaptation,Homocysteine levels,Homocysteine levels,Homocysteine levels,Multiple sclerosis,Plasma homocysteine levels,Red cell distribution width,Serum folate levels,Serum folate levels	rs1801133-A,rs1801133-A,rs1801133-A,rs1801133-?,rs1801133-G,rs1801133-?,rs1801133-?,rs1801133-?,rs1801133-?	V-P+,-,-	MTHFR	nonsynonymous SNV	1	11856378	G	A	G	-0.16184	5.73e-31	0.3361	0.7242	genotyped	-
Hip circumference	rs143384	Anthropometric traits,Anthropometric traits (multi-trait analysis),Appendicular lean mass,Appendicular lean mass,Body fat distribution (leg fat ratio),Body fat distribution (leg fat ratio),Body fat distribution (leg fat ratio),Body fat distribution (trunk fat ratio),Body fat distribution (trunk fat ratio),Brain region volumes,Developmental dysplasia of the hip,Fat-free mass,Fat-free mass,Fat-free…	rs143384-G,rs143384-?,rs143384-G,rs143384-G,rs143384-G,rs143384-G,rs143384-G,rs143384-G,rs143384-G,rs143384-?,rs143384-A,rs143384-?,rs143384-?,rs143384-?,rs143384-G,rs143384-A,rs143384-A,rs143384-A,rs143384-A,rs143384-?,rs143384-G,rs143384-A,rs143384-A,rs143384-A,rs143384-A,rs143384-A,rs143384-A,rs143384-G,rs143384-G,rs143384-?,rs143384-A,rs143384-A,rs143384-A,rs143384-A,rs143384-?,rs143384-A,rs1…	-,P-K+,V-K+	GDF5	-	20	34025756	A	G	A	-0.1856	9.23e-31	0.4027	0.9632	genotyped	-
Standing height	rs7156335	Height,Height	rs7156335-?,rs7156335-?	-,P+K-,-	ITPK1	-	14	93406232	T	C	C	0.16501	9.42e-31	0.0908764	0.3654	0.979632	-
Standing height	rs13087	Lung function (FEV1/FVC)	rs13087-?	V+P-,P-K+,-	ASPSCR1	synonymous SNV	17	79974731	T	C	C	0.09686	9.91e-31	0.415615	0.1478	0.995495	-
Mean sphered cell volume	rs1139897	Age of smoking initiation (MTAG),Smoking initiation (ever regular vs never regular),Smoking initiation (ever regular vs never regular) (MTAG)	rs1139897-A,rs1139897-A,rs1139897-A	-,-,V-K+	RHOT2	nonsynonymous SNV	16	720986	G	A	G	0.11839	1.04e-30	0.2222	2.01e-10	genotyped	-
Whole body water mass	rs62073016	Fat-free mass,Fat-free mass,Fat-free mass,Neuroticism	rs62073016-?,rs62073016-?,rs62073016-?,rs62073016-T	-,-,V-K+	BAIAP2	-	17	79090198	C	T	T	-0.086898	1.33e-30	0.390139	0.1944	0.979552	-
Eosinophill percentage	rs4807542	Eosinophil counts,Eosinophil percentage of granulocytes,Eosinophil percentage of white cells,Nasal polyps,Neutrophil percentage of granulocytes,Sum eosinophil basophil counts	rs4807542-A,rs4807542-A,rs4807542-A,rs4807542-G,rs4807542-A,rs4807542-A	-,-,V-K+	GPX4	unknown	19	1104078	G	A	A	-0.048016	1.96e-30	0.166584	0.6113	0.984187	-
Mean sphered cell volume	rs755500	Red blood cell count	rs755500-A	V+P-,-,-	FBXL20	-	17	37409865	G	A	A	0.11208	2.01e-30	0.252466	0.7758	0.99983	-
Whole body fat-free mass	rs6751857	Reaction time	rs6751857-?	-,-,V-K+	ATAD2B	-	2	23973799	T	C	T	-0.1161	2.14e-30	0.4477	0.1057	genotyped	-
Whole body water mass	rs6751857	Reaction time	rs6751857-?	-,-,V-K+	ATAD2B	-	2	23973799	T	C	T	-0.08524	3.56e-30	0.4477	0.1057	genotyped	-
Monocyte percentage	rs1799864	Monocyte count	rs1799864-A	-,-,V-K+	CCR2	nonsynonymous SNV	3	46399208	G	A	G	0.082574	3.58e-30	0.07376	0.0008497	genotyped	-
Mean corpuscular volume	rs755500	Red blood cell count	rs755500-A	V+P-,-,-	FBXL20	-	17	37409865	G	A	A	0.09256	4.33e-30	0.252466	0.7758	0.99983	-
Arm fat-free mass (left)	rs11545169	Birth weight,Cognitive performance (MTAG),Educational attainment (MTAG),Height,Self-reported math ability,Self-reported math ability (MTAG)	rs11545169-G,rs11545169-T,rs11545169-T,rs11545169-?,rs11545169-G,rs11545169-T	-,-,V-K+	PSMD2	nonsynonymous SNV	3	184020542	G	T	G	0.011939	1.54e-29	0.1604	3.64e-09	genotyped	-
Impedance of whole body	rs45474992	Appendicular lean mass,Height,Monocyte count,Monocyte count,White blood cell count	rs45474992-T,rs45474992-?,rs45474992-T,rs45474992-T,rs45474992-T	-,P-K+,V-K+	BBC3	-	19	47724564	C	T	T	3.3017	1.85e-29	0.036534	0	1	-
Body fat percentage	rs3764002	Anxiety/tension (special factor of neuroticism),Appendicular lean mass,General risk tolerance (MTAG),Lung function (FVC),Predicted visceral adipose tissue,Risk-taking tendency (4-domain principal component model),Type 2 diabetes,Type 2 diabetes,Type 2 diabetes,Type 2 diabetes (adjusted for BMI),Type 2 diabetes (adjusted for BMI),Waist-hip ratio,Waist-hip ratio,Waist-to-hip ratio adjusted for BMI,…	rs3764002-C,rs3764002-T,rs3764002-T,rs3764002-?,rs3764002-T,rs3764002-T,rs3764002-C,rs3764002-C,rs3764002-C,rs3764002-C,rs3764002-C,rs3764002-C,rs3764002-?,rs3764002-C,rs3764002-C,rs3764002-C,rs3764002-C,rs3764002-C	-,-,V-K+	WSCD2	nonsynonymous SNV	12	108618630	C	T	C	0.1375	2.12e-29	0.2619	0.4984	genotyped	-
Standing height	rs76306191	Height	rs76306191-G	-,P+K-,-	DCST1	-	1	155006451	C	G	G	0.11758	2.26e-29	0.205609	0.3698	0.999723	-
Sitting height	rs900	Post bronchodilator FEV1,Post bronchodilator FEV1/FVC ratio	rs900-A,rs900-A	-,-,V+K-	MIR548F3	-	1	218614905	A	T	T	0.071338	4.98e-29	0.270143	0.5945	0.999277	-
Arm predicted mass (right)	rs11545169	Birth weight,Cognitive performance (MTAG),Educational attainment (MTAG),Height,Self-reported math ability,Self-reported math ability (MTAG)	rs11545169-G,rs11545169-T,rs11545169-T,rs11545169-?,rs11545169-G,rs11545169-T	-,-,V-K+	PSMD2	nonsynonymous SNV	3	184020542	G	T	G	0.01046	5.18e-29	0.1604	3.64e-09	genotyped	-
Standing height	rs74520550	Height	rs74520550-?	-,P+K-,-	DCST1	-	1	155006450	C	A	C	-0.11702	6.63e-29	0.205	0.003951	genotyped	-
Platelet count	rs3782123	Glycated hemoglobin levels,Red cell distribution width,Red cell distribution width,Red cell distribution width	rs3782123-C,rs3782123-A,rs3782123-?,rs3782123-C	-,-,V+K-	BET1L	-	11	205198	C	A	A	1.1463	1.04e-28	0.26681	0.4977	0.990117	-
Arm fat-free mass (right)	rs11545169	Birth weight,Cognitive performance (MTAG),Educational attainment (MTAG),Height,Self-reported math ability,Self-reported math ability (MTAG)	rs11545169-G,rs11545169-T,rs11545169-T,rs11545169-?,rs11545169-G,rs11545169-T	-,-,V-K+	PSMD2	nonsynonymous SNV	3	184020542	G	T	G	0.01103	1.1e-28	0.1604	3.64e-09	genotyped	-
Whole body water mass	rs1057687	Household income (MTAG),Intelligence	rs1057687-G,rs1057687-A	-,-,V-K+	HABP4	-	9	99252464	A	G	G	0.10395	1.25e-28	0.18809	0.704	0.995794	-
Red blood cell (erythrocyte) distribution width	rs2285627	White blood cell count (basophil)	rs2285627-C	V+P-,-,-	MAU2	-	19	19467937	T	C	C	0.019392	1.37e-28	0.337502	0.5488	0.991678	-
Basal metabolic rate	rs62073016	Fat-free mass,Fat-free mass,Fat-free mass,Neuroticism	rs62073016-?,rs62073016-?,rs62073016-?,rs62073016-T	-,-,V-K+	BAIAP2	-	17	79090198	C	T	T	-15.452	1.42e-28	0.390139	0.1944	0.979552	-
Whole body fat-free mass	rs1057687	Household income (MTAG),Intelligence	rs1057687-G,rs1057687-A	-,-,V-K+	HABP4	-	9	99252464	A	G	G	0.14077	1.59e-28	0.18809	0.704	0.995794	-
Haemoglobin concentration	rs11122272	Hemoglobin concentration	rs11122272-G	V+P-,P-K+,-	EXOC8	-	1	231470772	A	G	G	0.019869	1.59e-28	0.371341	0.8748	0.995055	-
Impedance of leg (right)	rs1034405	Waist-to-hip ratio adjusted for BMI (additive genetic model),Waist-to-hip ratio adjusted for BMI (additive genetic model)	rs1034405-G,rs1034405-G	-,P-K+,-	C3orf18	nonsynonymous SNV	3	50597092	G	A	A	-0.88531	1.71e-28	0.1307	0.804	genotyped	-
Basal metabolic rate	rs45474992	Appendicular lean mass,Height,Monocyte count,Monocyte count,White blood cell count	rs45474992-T,rs45474992-?,rs45474992-T,rs45474992-T,rs45474992-T	-,P-K+,V-K+	BBC3	-	19	47724564	C	T	T	-39.989	2e-28	0.036534	0	1	-
Platelet count	rs11735092	Platelet count	rs11735092-C	-,-,V-K+	HSD17B13	-	4	88226231	T	C	C	1.0067	2.3e-28	0.43691	0.2981	0.994477	-
malabsorption/coeliac disease	rs12661281	Exudative age-related macular degeneration	rs12661281-?	-,-,V-K+	SLC44A4	nonsynonymous SNV	6	31842598	T	A	A	-0.002273	2.49e-28	0.128424	0.007134	0.976205	0.59
Body mass index (BMI)	rs1517810	Cognitive performance (MTAG)	rs1517810-T	-,-,V-K+	IPO9	-	1	201850057	T	C	C	0.09375	2.51e-28	0.338131	0.143	0.99895	-
High light scatter reticulocyte count	rs2242653	Blood protein levels	rs2242653-?	-,P+K-,-	LY6G6F	nonsynonymous SNV	6	31675765	G	A	G	-0.00025136	2.66e-28	0.1441	0.8374	genotyped	-
Arm predicted mass (left)	rs11545169	Birth weight,Cognitive performance (MTAG),Educational attainment (MTAG),Height,Self-reported math ability,Self-reported math ability (MTAG)	rs11545169-G,rs11545169-T,rs11545169-T,rs11545169-?,rs11545169-G,rs11545169-T	-,-,V-K+	PSMD2	nonsynonymous SNV	3	184020542	G	T	G	0.010978	3.51e-28	0.1604	3.64e-09	genotyped	-
Trunk fat percentage	rs1800437	Body fat percentage,Body fat percentage,Body mass index,Body mass index,Body mass index,Body mass index (joint analysis main effects and physical activity interaction),Body mass index (joint analysis main effects and physical activity interaction),Body mass index in physically active individuals,GIP levels in response to oral glucose tolerance test (120 minutes),GIP levels in response to oral glu…	rs1800437-?,rs1800437-?,rs1800437-C,rs1800437-G,rs1800437-G,rs1800437-?,rs1800437-?,rs1800437-G,rs1800437-C,rs1800437-C,rs1800437-C,rs1800437-G,rs1800437-C,rs1800437-C,rs1800437-?,rs1800437-?,rs1800437-C,rs1800437-C	V+P-,-,-	GIPR	nonsynonymous SNV	19	46181392	G	C	G	0.17091	4e-28	0.1939	0.1266	genotyped	-
Whole body water mass	rs1044977	Asthma (childhood onset)	rs1044977-?	-,-,V+K-	HEXIM1	synonymous SNV	17	43227214	T	C	T	0.092557	4.13e-28	0.254	0.04268	genotyped	-
Body mass index (BMI)	rs1517810	Cognitive performance (MTAG)	rs1517810-T	-,-,V-K+	IPO9	-	1	201850057	T	C	C	0.09408	4.15e-28	0.338131	0.143	0.99895	-
Mean platelet (thrombocyte) volume	rs12661281	Exudative age-related macular degeneration	rs12661281-?	-,-,V-K+	SLC44A4	nonsynonymous SNV	6	31842598	T	A	A	-0.02582	8.19e-28	0.128424	0.007134	0.976205	-
Whole body fat-free mass	rs1044977	Asthma (childhood onset)	rs1044977-?	-,-,V+K-	HEXIM1	synonymous SNV	17	43227214	T	C	T	0.12477	9.28e-28	0.254	0.04268	genotyped	-
Weight	rs1517810	Cognitive performance (MTAG)	rs1517810-T	-,-,V-K+	IPO9	-	1	201850057	T	C	C	0.27236	1.02e-27	0.338131	0.143	0.99895	-
Weight	rs1517810	Cognitive performance (MTAG)	rs1517810-T	-,-,V-K+	IPO9	-	1	201850057	T	C	C	0.27023	1.09e-27	0.338131	0.143	0.99895	-
Standing height	rs3748656	Hip circumference adjusted for BMI,Hip circumference adjusted for BMI	rs3748656-T,rs3748656-T	-,P-K+,V-K+	MOV10	synonymous SNV	1	113236681	C	T	T	-0.11376	1.77e-27	0.20428	0.8833	0.997496	-
Arm predicted mass (left)	rs62073016	Fat-free mass,Fat-free mass,Fat-free mass,Neuroticism	rs62073016-?,rs62073016-?,rs62073016-?,rs62073016-T	-,-,V-K+	BAIAP2	-	17	79090198	C	T	T	-0.0081007	2.01e-27	0.390139	0.1944	0.979552	-
Comparative height size at age 10	rs4674	Height	rs4674-?	V-P+,-,V-K+	BCKDHA	synonymous SNV	19	41930396	A	G	G	-0.012564	2.24e-27	0.390232	0.4176	0.998799	-
Sitting height	rs58627364	Trauma exposure in major depressive disorder-negative individuals	rs58627364-T	-,-,V-K+	TET1	-	10	70320236	C	T	T	-0.090757	2.29e-27	0.12831	0.879	0.99468	-
Standing height	rs11737	Lung function (FEV1/FVC)	rs11737-?	-,-,V-K+	TSPAN3	synonymous SNV	15	77344793	T	A	A	-0.095892	2.54e-27	0.328931	0.003465	0.991536	-
Monocyte count	rs1799864	Monocyte count	rs1799864-A	-,-,V-K+	CCR2	nonsynonymous SNV	3	46399208	G	A	G	0.0058576	2.73e-27	0.07376	0.0008497	genotyped	-
Monocyte percentage	rs1194	Systemic lupus erythematosus	rs1194-?	-,-,V+K-	ZNF76	-	6	35263555	A	G	G	-0.055981	3.65e-27	0.1555	0.6579	0.998993	-
Comparative height size at age 10	rs900	Post bronchodilator FEV1,Post bronchodilator FEV1/FVC ratio	rs900-A,rs900-A	-,-,V+K-	MIR548F3	-	1	218614905	A	T	T	0.013922	3.79e-27	0.270143	0.5945	0.999277	-
Trunk fat mass	rs9891146	Body mass index,Type 2 diabetes,Type 2 diabetes	rs9891146-T,rs9891146-T,rs9891146-T	-,-,V+K-	C17orf58	nonsynonymous SNV	17	65988049	T	C	C	-0.10555	4.25e-27	0.265072	0.2414	1	-
Standing height	rs12661281	Exudative age-related macular degeneration	rs12661281-?	-,-,V-K+	SLC44A4	nonsynonymous SNV	6	31842598	T	A	A	-0.13695	4.26e-27	0.128424	0.007134	0.976205	-
Arm fat-free mass (left)	rs62073016	Fat-free mass,Fat-free mass,Fat-free mass,Neuroticism	rs62073016-?,rs62073016-?,rs62073016-?,rs62073016-T	-,-,V-K+	BAIAP2	-	17	79090198	C	T	T	-0.0085268	5e-27	0.390139	0.1944	0.979552	-
Standing height	rs2273368	Body fat distribution (leg fat ratio),Body fat distribution (leg fat ratio),Body fat distribution (trunk fat ratio),Body fat distribution (trunk fat ratio),Waist circumference adjusted for body mass index	rs2273368-T,rs2273368-T,rs2273368-T,rs2273368-T,rs2273368-?	-,P-K+,V-K+	WNT2B	-	1	113063771	C	T	T	-0.1142	6.26e-27	0.197199	0.8972	0.994086	-
Impedance of leg (right)	rs143383	Height,Knee osteoarthritis,Knee osteoarthritis	rs143383-?,rs143383-T,rs143383-?	-,-,V-K+	GDF5	-	20	34025983	A	G	G	-0.59319	1.12e-26	0.360482	0.8213	1	-
Impedance of leg (left)	rs143383	Height,Knee osteoarthritis,Knee osteoarthritis	rs143383-?,rs143383-T,rs143383-?	-,-,V-K+	GDF5	-	20	34025983	A	G	G	-0.59312	1.17e-26	0.360482	0.8213	1	-
Basal metabolic rate	rs1517810	Cognitive performance (MTAG)	rs1517810-T	-,-,V-K+	IPO9	-	1	201850057	T	C	C	15.403	1.2e-26	0.338131	0.143	0.99895	-
Leg predicted mass (right)	rs45474992	Appendicular lean mass,Height,Monocyte count,Monocyte count,White blood cell count	rs45474992-T,rs45474992-?,rs45474992-T,rs45474992-T,rs45474992-T	-,P-K+,V-K+	BBC3	-	19	47724564	C	T	T	-0.053021	1.25e-26	0.036534	0	1	-
Comparative height size at age 10	rs12602	Blond vs. brown/black hair color	rs12602-T	-,-,V-K+	TMEM91	synonymous SNV	19	41889748	T	C	C	-0.01249	1.3e-26	0.383228	0.3284	0.986963	-
Sitting height	rs4674	Height	rs4674-?	V-P+,-,V-K+	BCKDHA	synonymous SNV	19	41930396	A	G	G	-0.060718	1.46e-26	0.390232	0.4176	0.998799	-
Arm predicted mass (left)	rs1517810	Cognitive performance (MTAG)	rs1517810-T	-,-,V-K+	IPO9	-	1	201850057	T	C	C	0.0082115	1.91e-26	0.338131	0.143	0.99895	-
Impedance of leg (right)	rs143384	Anthropometric traits,Anthropometric traits (multi-trait analysis),Appendicular lean mass,Appendicular lean mass,Body fat distribution (leg fat ratio),Body fat distribution (leg fat ratio),Body fat distribution (leg fat ratio),Body fat distribution (trunk fat ratio),Body fat distribution (trunk fat ratio),Brain region volumes,Developmental dysplasia of the hip,Fat-free mass,Fat-free mass,Fat-free…	rs143384-G,rs143384-?,rs143384-G,rs143384-G,rs143384-G,rs143384-G,rs143384-G,rs143384-G,rs143384-G,rs143384-?,rs143384-A,rs143384-?,rs143384-?,rs143384-?,rs143384-G,rs143384-A,rs143384-A,rs143384-A,rs143384-A,rs143384-?,rs143384-G,rs143384-A,rs143384-A,rs143384-A,rs143384-A,rs143384-A,rs143384-A,rs143384-G,rs143384-G,rs143384-?,rs143384-A,rs143384-A,rs143384-A,rs143384-A,rs143384-?,rs143384-A,rs1…	-,P-K+,V-K+	GDF5	-	20	34025756	A	G	A	0.57769	2.22e-26	0.4027	0.9632	genotyped	-
Arm predicted mass (left)	rs45474992	Appendicular lean mass,Height,Monocyte count,Monocyte count,White blood cell count	rs45474992-T,rs45474992-?,rs45474992-T,rs45474992-T,rs45474992-T	-,P-K+,V-K+	BBC3	-	19	47724564	C	T	T	-0.020599	2.23e-26	0.036534	0	1	-
Arm fat-free mass (left)	rs1517810	Cognitive performance (MTAG)	rs1517810-T	-,-,V-K+	IPO9	-	1	201850057	T	C	C	0.0086955	2.3e-26	0.338131	0.143	0.99895	-
Impedance of leg (left)	rs143384	Anthropometric traits,Anthropometric traits (multi-trait analysis),Appendicular lean mass,Appendicular lean mass,Body fat distribution (leg fat ratio),Body fat distribution (leg fat ratio),Body fat distribution (leg fat ratio),Body fat distribution (trunk fat ratio),Body fat distribution (trunk fat ratio),Brain region volumes,Developmental dysplasia of the hip,Fat-free mass,Fat-free mass,Fat-free…	rs143384-G,rs143384-?,rs143384-G,rs143384-G,rs143384-G,rs143384-G,rs143384-G,rs143384-G,rs143384-G,rs143384-?,rs143384-A,rs143384-?,rs143384-?,rs143384-?,rs143384-G,rs143384-A,rs143384-A,rs143384-A,rs143384-A,rs143384-?,rs143384-G,rs143384-A,rs143384-A,rs143384-A,rs143384-A,rs143384-A,rs143384-A,rs143384-G,rs143384-G,rs143384-?,rs143384-A,rs143384-A,rs143384-A,rs143384-A,rs143384-?,rs143384-A,rs1…	-,P-K+,V-K+	GDF5	-	20	34025756	A	G	A	0.57756	2.36e-26	0.4027	0.9632	genotyped	-
Mean platelet (thrombocyte) volume	rs6043409	Blood protein levels,Type 1 diabetes	rs6043409-G,rs6043409-G	V-P+,-,-	SIRPG	nonsynonymous SNV	20	1616206	A	G	G	-0.017308	3.22e-26	0.353094	0.1652	0.995296	-
Red blood cell (erythrocyte) count	rs2732481	Estimated glomerular filtration rate	rs2732481-G	V+P-,-,-	ZNF641	nonsynonymous SNV	12	48736985	T	G	T	-0.0066008	3.29e-26	0.3306	0.4698	genotyped	-
Red blood cell (erythrocyte) distribution width	rs12148	Red cell distribution width	rs12148-T	-,-,V+K-	SCO2	synonymous SNV	22	50962208	T	G	G	-0.017877	3.31e-26	0.389316	0.5394	0.99949	-
Red blood cell (erythrocyte) distribution width	rs2782	Mean corpuscular volume	rs2782-C	-,-,V+K-	NCAPH2	-	22	50961854	T	C	C	-0.017875	3.35e-26	0.389457	0.5466	0.999535	-
Immature reticulocyte fraction	rs2298720	Mean corpuscular hemoglobin concentration,Mean corpuscular hemoglobin concentration	rs2298720-G,rs2298720-A	V+P-,-,-	SLC14A1	nonsynonymous SNV	18	43310415	G	A	G	0.0022724	3.82e-26	0.06574	0.0275	genotyped	-
Trunk fat-free mass	rs1043515	Heel bone mineral density,Height,Height,Height	rs1043515-?,rs1043515-?,rs1043515-A,rs1043515-?	-,-,V-K+	PIP4K2B	-	17	36922196	A	G	G	0.054242	4e-26	0.4335	0.4631	genotyped	-
Trunk predicted mass	rs1043515	Heel bone mineral density,Height,Height,Height	rs1043515-?,rs1043515-?,rs1043515-A,rs1043515-?	-,-,V-K+	PIP4K2B	-	17	36922196	A	G	G	0.052049	4.07e-26	0.4335	0.4631	genotyped	-
Leg fat-free mass (right)	rs45474992	Appendicular lean mass,Height,Monocyte count,Monocyte count,White blood cell count	rs45474992-T,rs45474992-?,rs45474992-T,rs45474992-T,rs45474992-T	-,P-K+,V-K+	BBC3	-	19	47724564	C	T	T	-0.055846	5.13e-26	0.036534	0	1	-
Impedance of leg (left)	rs1034405	Waist-to-hip ratio adjusted for BMI (additive genetic model),Waist-to-hip ratio adjusted for BMI (additive genetic model)	rs1034405-G,rs1034405-G	-,P-K+,-	C3orf18	nonsynonymous SNV	3	50597092	G	A	A	-0.84338	5.15e-26	0.1307	0.804	genotyped	-
Platelet count	rs12661281	Exudative age-related macular degeneration	rs12661281-?	-,-,V-K+	SLC44A4	nonsynonymous SNV	6	31842598	T	A	A	1.4558	5.29e-26	0.128424	0.007134	0.976205	-
Arm fat-free mass (right)	rs62073016	Fat-free mass,Fat-free mass,Fat-free mass,Neuroticism	rs62073016-?,rs62073016-?,rs62073016-?,rs62073016-T	-,-,V-K+	BAIAP2	-	17	79090198	C	T	T	-0.0078305	6.02e-26	0.390139	0.1944	0.979552	-
Basal metabolic rate	rs1800437	Body fat percentage,Body fat percentage,Body mass index,Body mass index,Body mass index,Body mass index (joint analysis main effects and physical activity interaction),Body mass index (joint analysis main effects and physical activity interaction),Body mass index in physically active individuals,GIP levels in response to oral glucose tolerance test (120 minutes),GIP levels in response to oral glu…	rs1800437-?,rs1800437-?,rs1800437-C,rs1800437-G,rs1800437-G,rs1800437-?,rs1800437-?,rs1800437-G,rs1800437-C,rs1800437-C,rs1800437-C,rs1800437-G,rs1800437-C,rs1800437-C,rs1800437-?,rs1800437-?,rs1800437-C,rs1800437-C	V+P-,-,-	GIPR	nonsynonymous SNV	19	46181392	G	C	G	17.86	6.08e-26	0.1939	0.1266	genotyped	-
Mean platelet (thrombocyte) volume	rs2242653	Blood protein levels	rs2242653-?	-,P+K-,-	LY6G6F	nonsynonymous SNV	6	31675765	G	A	G	0.02351	6.63e-26	0.1441	0.8374	genotyped	-
Arm predicted mass (right)	rs62073016	Fat-free mass,Fat-free mass,Fat-free mass,Neuroticism	rs62073016-?,rs62073016-?,rs62073016-?,rs62073016-T	-,-,V-K+	BAIAP2	-	17	79090198	C	T	T	-0.007374	6.72e-26	0.390139	0.1944	0.979552	-
Red blood cell (erythrocyte) distribution width	rs3736166	Highest math class taken,Highest math class taken (MTAG),Mean corpuscular hemoglobin	rs3736166-G,rs3736166-C,rs3736166-?	-,P-K+,-	GGNBP2	-	17	34900836	G	C	C	0.017397	7.14e-26	0.473706	0.4736	0.995139	-
Arm fat-free mass (right)	rs45474992	Appendicular lean mass,Height,Monocyte count,Monocyte count,White blood cell count	rs45474992-T,rs45474992-?,rs45474992-T,rs45474992-T,rs45474992-T	-,P-K+,V-K+	BBC3	-	19	47724564	C	T	T	-0.02029	7.44e-26	0.036534	0	1	-
Impedance of whole body	rs1034405	Waist-to-hip ratio adjusted for BMI (additive genetic model),Waist-to-hip ratio adjusted for BMI (additive genetic model)	rs1034405-G,rs1034405-G	-,P-K+,-	C3orf18	nonsynonymous SNV	3	50597092	G	A	A	-1.7115	8.76e-26	0.1307	0.804	genotyped	-
Platelet crit	rs641738	Platelet count	rs641738-T	-,-,V-K+	TMC4	nonsynonymous SNV	19	54676763	C	T	T	0.00079482	1.05e-25	0.439848	0.08541	0.993865	-
Arm predicted mass (right)	rs45474992	Appendicular lean mass,Height,Monocyte count,Monocyte count,White blood cell count	rs45474992-T,rs45474992-?,rs45474992-T,rs45474992-T,rs45474992-T	-,P-K+,V-K+	BBC3	-	19	47724564	C	T	T	-0.019052	1.15e-25	0.036534	0	1	-
Leg fat-free mass (left)	rs45474992	Appendicular lean mass,Height,Monocyte count,Monocyte count,White blood cell count	rs45474992-T,rs45474992-?,rs45474992-T,rs45474992-T,rs45474992-T	-,P-K+,V-K+	BBC3	-	19	47724564	C	T	T	-0.055707	1.17e-25	0.036534	0	1	-
Sitting height	rs12602	Blond vs. brown/black hair color	rs12602-T	-,-,V-K+	TMEM91	synonymous SNV	19	41889748	T	C	C	-0.060131	1.22e-25	0.383228	0.3284	0.986963	-
Leg predicted mass (left)	rs45474992	Appendicular lean mass,Height,Monocyte count,Monocyte count,White blood cell count	rs45474992-T,rs45474992-?,rs45474992-T,rs45474992-T,rs45474992-T	-,P-K+,V-K+	BBC3	-	19	47724564	C	T	T	-0.05216	1.4e-25	0.036534	0	1	-
K90 Intestinal malabsorption	rs12661281	Exudative age-related macular degeneration	rs12661281-?	-,-,V-K+	SLC44A4	nonsynonymous SNV	6	31842598	T	A	A	-0.0023346	1.5e-25	0.128424	0.007134	0.976205	0.63
Red blood cell (erythrocyte) count	rs3760708	Hemoglobin concentration	rs3760708-C	-,-,V-K+	PRRG2	-	19	50084596	G	C	C	0.007262	2.19e-25	0.22793	0.2825	0.996341	-
Reticulocyte count	rs113809617	High light scatter reticulocyte count,High light scatter reticulocyte percentage of red cells,Mean corpuscular hemoglobin,Mean corpuscular hemoglobin,Mean corpuscular hemoglobin concentration,Mean corpuscular volume,Red blood cell count,Reticulocyte count,Reticulocyte fraction of red cells	rs113809617-G,rs113809617-G,rs113809617-G,rs113809617-?,rs113809617-G,rs113809617-G,rs113809617-?,rs113809617-G,rs113809617-G	V-P+,-,-	NDOR1	nonsynonymous SNV	9	140100317	C	G	G	0.00067378	2.26e-25	0.131769	0.7976	0.990628	-
Leg fat-free mass (right)	rs62073016	Fat-free mass,Fat-free mass,Fat-free mass,Neuroticism	rs62073016-?,rs62073016-?,rs62073016-?,rs62073016-T	-,-,V-K+	BAIAP2	-	17	79090198	C	T	T	-0.021204	2.56e-25	0.390139	0.1944	0.979552	-
Sitting height	rs6984820	Post bronchodilator FEV1	rs6984820-T	-,P+K-,-	PLEC	synonymous SNV	8	144993324	C	T	T	-0.05901	2.68e-25	0.422365	0.7581	0.994503	-
Impedance of whole body	rs11545169	Birth weight,Cognitive performance (MTAG),Educational attainment (MTAG),Height,Self-reported math ability,Self-reported math ability (MTAG)	rs11545169-G,rs11545169-T,rs11545169-T,rs11545169-?,rs11545169-G,rs11545169-T	-,-,V-K+	PSMD2	nonsynonymous SNV	3	184020542	G	T	G	-1.5652	2.71e-25	0.1604	3.64e-09	genotyped	-
Sitting height	rs35916068	Post bronchodilator FEV1	rs35916068-A	-,P+K-,-	PLEC	synonymous SNV	8	144999684	A	G	G	-0.058832	2.85e-25	0.423813	0.7771	0.999474	-
Arm fat-free mass (left)	rs45474992	Appendicular lean mass,Height,Monocyte count,Monocyte count,White blood cell count	rs45474992-T,rs45474992-?,rs45474992-T,rs45474992-T,rs45474992-T	-,P-K+,V-K+	BBC3	-	19	47724564	C	T	T	-0.021317	3.44e-25	0.036534	0	1	-
Trunk predicted mass	rs900	Post bronchodilator FEV1,Post bronchodilator FEV1/FVC ratio	rs900-A,rs900-A	-,-,V+K-	MIR548F3	-	1	218614905	A	T	T	0.057629	3.52e-25	0.270143	0.5945	0.999277	-
Arm predicted mass (right)	rs1517810	Cognitive performance (MTAG)	rs1517810-T	-,-,V-K+	IPO9	-	1	201850057	T	C	C	0.0075027	3.71e-25	0.338131	0.143	0.99895	-
Reticulocyte count	rs2242653	Blood protein levels	rs2242653-?	-,P+K-,-	LY6G6F	nonsynonymous SNV	6	31675765	G	A	G	-0.00064842	3.82e-25	0.1441	0.8374	genotyped	-
Sitting height	rs1139897	Age of smoking initiation (MTAG),Smoking initiation (ever regular vs never regular),Smoking initiation (ever regular vs never regular) (MTAG)	rs1139897-A,rs1139897-A,rs1139897-A	-,-,V-K+	RHOT2	nonsynonymous SNV	16	720986	G	A	G	-0.069798	4.36e-25	0.2222	2.01e-10	genotyped	-
Leg predicted mass (right)	rs62073016	Fat-free mass,Fat-free mass,Fat-free mass,Neuroticism	rs62073016-?,rs62073016-?,rs62073016-?,rs62073016-T	-,-,V-K+	BAIAP2	-	17	79090198	C	T	T	-0.019776	4.61e-25	0.390139	0.1944	0.979552	-
Whole body water mass	rs1517810	Cognitive performance (MTAG)	rs1517810-T	-,-,V-K+	IPO9	-	1	201850057	T	C	C	0.080818	4.99e-25	0.338131	0.143	0.99895	-
Leg predicted mass (left)	rs1517810	Cognitive performance (MTAG)	rs1517810-T	-,-,V-K+	IPO9	-	1	201850057	T	C	C	0.020468	6.99e-25	0.338131	0.143	0.99895	-
Arm predicted mass (right)	rs6751857	Reaction time	rs6751857-?	-,-,V-K+	ATAD2B	-	2	23973799	T	C	T	-0.0071213	7.27e-25	0.4477	0.1057	genotyped	-
Impedance of leg (left)	rs45474992	Appendicular lean mass,Height,Monocyte count,Monocyte count,White blood cell count	rs45474992-T,rs45474992-?,rs45474992-T,rs45474992-T,rs45474992-T	-,P-K+,V-K+	BBC3	-	19	47724564	C	T	T	1.4768	8.3e-25	0.036534	0	1	-
Leg fat percentage (right)	rs12770228	Body mass index,Parental longevity (mother's age at death),Smoking initiation (ever regular vs never regular)	rs12770228-G,rs12770228-A,rs12770228-A	-,P+K-,-	CASC10	-	10	21783634	G	A	A	0.10353	9e-25	0.315764	0.4671	0.997405	-
High light scatter reticulocyte percentage	rs2242653	Blood protein levels	rs2242653-?	-,P+K-,-	LY6G6F	nonsynonymous SNV	6	31675765	G	A	G	-0.0052304	1.02e-24	0.1441	0.8374	genotyped	-
Whole body fat-free mass	rs1517810	Cognitive performance (MTAG)	rs1517810-T	-,-,V-K+	IPO9	-	1	201850057	T	C	C	0.10891	1.04e-24	0.338131	0.143	0.99895	-
Arm fat-free mass (right)	rs6751857	Reaction time	rs6751857-?	-,-,V-K+	ATAD2B	-	2	23973799	T	C	T	-0.0075262	1.09e-24	0.4477	0.1057	genotyped	-
Leg fat-free mass (left)	rs1517810	Cognitive performance (MTAG)	rs1517810-T	-,-,V-K+	IPO9	-	1	201850057	T	C	C	0.021732	1.1e-24	0.338131	0.143	0.99895	-
hypothyroidism/myxoedema	rs917911	Lymphocyte counts,Type 1 diabetes	rs917911-A,rs917911-C	V+P-,-,-	CD69	-	12	9905851	A	C	C	0.0045124	1.16e-24	0.361096	0.695	0.996615	1.1
Leg fat-free mass (left)	rs62073016	Fat-free mass,Fat-free mass,Fat-free mass,Neuroticism	rs62073016-?,rs62073016-?,rs62073016-?,rs62073016-T	-,-,V-K+	BAIAP2	-	17	79090198	C	T	T	-0.02099	1.26e-24	0.390139	0.1944	0.979552	-
Trunk fat-free mass	rs900	Post bronchodilator FEV1,Post bronchodilator FEV1/FVC ratio	rs900-A,rs900-A	-,-,V+K-	MIR548F3	-	1	218614905	A	T	T	0.059332	1.28e-24	0.270143	0.5945	0.999277	-
Leg predicted mass (left)	rs62073016	Fat-free mass,Fat-free mass,Fat-free mass,Neuroticism	rs62073016-?,rs62073016-?,rs62073016-?,rs62073016-T	-,-,V-K+	BAIAP2	-	17	79090198	C	T	T	-0.019674	1.34e-24	0.390139	0.1944	0.979552	-
Leg fat-free mass (left)	rs1800437	Body fat percentage,Body fat percentage,Body mass index,Body mass index,Body mass index,Body mass index (joint analysis main effects and physical activity interaction),Body mass index (joint analysis main effects and physical activity interaction),Body mass index in physically active individuals,GIP levels in response to oral glucose tolerance test (120 minutes),GIP levels in response to oral glu…	rs1800437-?,rs1800437-?,rs1800437-C,rs1800437-G,rs1800437-G,rs1800437-?,rs1800437-?,rs1800437-G,rs1800437-C,rs1800437-C,rs1800437-C,rs1800437-G,rs1800437-C,rs1800437-C,rs1800437-?,rs1800437-?,rs1800437-C,rs1800437-C	V+P-,-,-	GIPR	nonsynonymous SNV	19	46181392	G	C	G	0.025527	1.41e-24	0.1939	0.1266	genotyped	-
Eosinophill percentage	rs12484074	Lymphocyte counts,Lymphocyte counts	rs12484074-A,rs12484074-A	V+P-,-,-	ZC3H7B	synonymous SNV	22	41752747	G	A	G	-0.0378	1.54e-24	0.2257	0.01479	genotyped	-
Leg fat percentage (left)	rs12770228	Body mass index,Parental longevity (mother's age at death),Smoking initiation (ever regular vs never regular)	rs12770228-G,rs12770228-A,rs12770228-A	-,P+K-,-	CASC10	-	10	21783634	G	A	A	0.097907	1.59e-24	0.315764	0.4671	0.997405	-
Trunk fat percentage	rs3764002	Anxiety/tension (special factor of neuroticism),Appendicular lean mass,General risk tolerance (MTAG),Lung function (FVC),Predicted visceral adipose tissue,Risk-taking tendency (4-domain principal component model),Type 2 diabetes,Type 2 diabetes,Type 2 diabetes,Type 2 diabetes (adjusted for BMI),Type 2 diabetes (adjusted for BMI),Waist-hip ratio,Waist-hip ratio,Waist-to-hip ratio adjusted for BMI,…	rs3764002-C,rs3764002-T,rs3764002-T,rs3764002-?,rs3764002-T,rs3764002-T,rs3764002-C,rs3764002-C,rs3764002-C,rs3764002-C,rs3764002-C,rs3764002-C,rs3764002-?,rs3764002-C,rs3764002-C,rs3764002-C,rs3764002-C,rs3764002-C	-,-,V-K+	WSCD2	nonsynonymous SNV	12	108618630	C	T	C	0.14377	1.69e-24	0.2619	0.4984	genotyped	-
Lymphocyte count	rs1093	Asthma (age of onset)	rs1093-G	-,P-K+,-	HLA-B	-	6	31321906	A	G	G	0.013771	1.8e-24	0.211215	0.4409	0.996143	-
Reticulocyte percentage	rs2073498	Feeling worry	rs2073498-A	-,P+K-,-	RASSF1	nonsynonymous SNV	3	50369546	C	A	C	0.015502	1.92e-24	0.1136	0.5877	genotyped	-
Leg predicted mass (left)	rs1800437	Body fat percentage,Body fat percentage,Body mass index,Body mass index,Body mass index,Body mass index (joint analysis main effects and physical activity interaction),Body mass index (joint analysis main effects and physical activity interaction),Body mass index in physically active individuals,GIP levels in response to oral glucose tolerance test (120 minutes),GIP levels in response to oral glu…	rs1800437-?,rs1800437-?,rs1800437-C,rs1800437-G,rs1800437-G,rs1800437-?,rs1800437-?,rs1800437-G,rs1800437-C,rs1800437-C,rs1800437-C,rs1800437-G,rs1800437-C,rs1800437-C,rs1800437-?,rs1800437-?,rs1800437-C,rs1800437-C	V+P-,-,-	GIPR	nonsynonymous SNV	19	46181392	G	C	G	0.023856	2.05e-24	0.1939	0.1266	genotyped	-
Monocyte percentage	rs2228145	Allergic disease (asthma, hay fever or eczema),Allergic disease (asthma, hay fever or eczema),Atopic dermatitis,Blood protein levels,Cerebrospinal fluid biomarker levels,C-reactive protein levels,Eczema,Hay fever and/or eczema,Rheumatoid arthritis,Rheumatoid arthritis,Rheumatoid arthritis,Rheumatoid arthritis,Rheumatoid arthritis (ACPA-positive),White blood cell count	rs2228145-C,rs2228145-C,rs2228145-C,rs2228145-A,rs2228145-C,rs2228145-?,rs2228145-?,rs2228145-C,rs2228145-A,rs2228145-A,rs2228145-A,rs2228145-A,rs2228145-A,rs2228145-?	V-P+,-,-	IL6R	nonsynonymous SNV	1	154426970	A	C	C	0.039074	2.11e-24	0.409728	0.01752	1	-
Lymphocyte percentage	rs12484074	Lymphocyte counts,Lymphocyte counts	rs12484074-A,rs12484074-A	V+P-,-,-	ZC3H7B	synonymous SNV	22	41752747	G	A	G	-0.15701	3.2e-24	0.2257	0.01479	genotyped	-
Neutrophill count	rs1093	Asthma (age of onset)	rs1093-G	-,P-K+,-	HLA-B	-	6	31321906	A	G	G	0.031207	3.46e-24	0.211215	0.4409	0.996143	-
Leg fat percentage (right)	rs946711	Fish- and plant-related diet,Fish- and plant-related diet,Fruit consumption,Lung function (FEV1/FVC)	rs946711-?,rs946711-?,rs946711-?,rs946711-?	-,P+K-,-	SKIDA1	-	10	21806832	A	C	C	0.10152	4e-24	0.328139	0.3765	0.987065	-
Trunk fat-free mass	rs1194	Systemic lupus erythematosus	rs1194-?	-,-,V+K-	ZNF76	-	6	35263555	A	G	G	0.071619	4.59e-24	0.1555	0.6579	0.998993	-
hyperthyroidism/thyrotoxicosis	rs1093	Asthma (age of onset)	rs1093-G	-,P-K+,-	HLA-B	-	6	31321906	A	G	G	-0.0022447	4.91e-24	0.211215	0.4409	0.996143	0.744
Mean platelet (thrombocyte) volume	rs11735092	Platelet count	rs11735092-C	-,-,V-K+	HSD17B13	-	4	88226231	T	C	C	-0.015902	5.77e-24	0.43691	0.2981	0.994477	-
Arm fat-free mass (right)	rs1517810	Cognitive performance (MTAG)	rs1517810-T	-,-,V-K+	IPO9	-	1	201850057	T	C	C	0.0077543	5.86e-24	0.338131	0.143	0.99895	-
Whole body fat-free mass	rs2301680	Birth weight	rs2301680-A	V-P+,-,-	CALCR	nonsynonymous SNV	7	93116299	A	G	A	-0.10074	6.84e-24	0.495	0.05369	genotyped	-
Trunk fat percentage	rs9891146	Body mass index,Type 2 diabetes,Type 2 diabetes	rs9891146-T,rs9891146-T,rs9891146-T	-,-,V+K-	C17orf58	nonsynonymous SNV	17	65988049	T	C	C	-0.14031	8.59e-24	0.265072	0.2414	1	-
Trunk predicted mass	rs1194	Systemic lupus erythematosus	rs1194-?	-,-,V+K-	ZNF76	-	6	35263555	A	G	G	0.068282	8.95e-24	0.1555	0.6579	0.998993	-
Platelet count	rs1057687	Household income (MTAG),Intelligence	rs1057687-G,rs1057687-A	-,-,V-K+	HABP4	-	9	99252464	A	G	G	-1.1731	9.28e-24	0.18809	0.704	0.995794	-
Weight	rs76306191	Height	rs76306191-G	-,P+K-,-	DCST1	-	1	155006451	C	G	G	0.29145	1.08e-23	0.205609	0.3698	0.999723	-
Arm predicted mass (left)	rs1800437	Body fat percentage,Body fat percentage,Body mass index,Body mass index,Body mass index,Body mass index (joint analysis main effects and physical activity interaction),Body mass index (joint analysis main effects and physical activity interaction),Body mass index in physically active individuals,GIP levels in response to oral glucose tolerance test (120 minutes),GIP levels in response to oral glu…	rs1800437-?,rs1800437-?,rs1800437-C,rs1800437-G,rs1800437-G,rs1800437-?,rs1800437-?,rs1800437-G,rs1800437-C,rs1800437-C,rs1800437-C,rs1800437-G,rs1800437-C,rs1800437-C,rs1800437-?,rs1800437-?,rs1800437-C,rs1800437-C	V+P-,-,-	GIPR	nonsynonymous SNV	19	46181392	G	C	G	0.0091198	1.09e-23	0.1939	0.1266	genotyped	-
Basal metabolic rate	rs6751857	Reaction time	rs6751857-?	-,-,V-K+	ATAD2B	-	2	23973799	T	C	T	-13.806	1.13e-23	0.4477	0.1057	genotyped	-
Weight	rs74520550	Height	rs74520550-?	-,P+K-,-	DCST1	-	1	155006450	C	A	C	-0.29449	1.14e-23	0.205	0.003951	genotyped	-
Weight	rs76306191	Height	rs76306191-G	-,P+K-,-	DCST1	-	1	155006451	C	G	G	0.2933	1.18e-23	0.205609	0.3698	0.999723	-
Red blood cell (erythrocyte) distribution width	rs131804	Mean corpuscular hemoglobin	rs131804-?	-,-,V+K-	TYMP	synonymous SNV	22	50964862	G	A	A	-0.016688	1.19e-23	0.428536	0.7694	0.997884	-
Leg fat percentage (left)	rs946711	Fish- and plant-related diet,Fish- and plant-related diet,Fruit consumption,Lung function (FEV1/FVC)	rs946711-?,rs946711-?,rs946711-?,rs946711-?	-,P+K-,-	SKIDA1	-	10	21806832	A	C	C	0.095366	1.37e-23	0.328139	0.3765	0.987065	-
Whole body fat mass	rs9891146	Body mass index,Type 2 diabetes,Type 2 diabetes	rs9891146-T,rs9891146-T,rs9891146-T	-,-,V+K-	C17orf58	nonsynonymous SNV	17	65988049	T	C	C	-0.17653	1.4e-23	0.265072	0.2414	1	-
Weight	rs74520550	Height	rs74520550-?	-,P+K-,-	DCST1	-	1	155006450	C	A	C	-0.29156	1.51e-23	0.205	0.003951	genotyped	-
Comparative height size at age 10	rs6751857	Reaction time	rs6751857-?	-,-,V-K+	ATAD2B	-	2	23973799	T	C	T	-0.011526	1.84e-23	0.4477	0.1057	genotyped	-
Comparative height size at age 10	rs1057687	Household income (MTAG),Intelligence	rs1057687-G,rs1057687-A	-,-,V-K+	HABP4	-	9	99252464	A	G	G	0.01449	2.05e-23	0.18809	0.704	0.995794	-
Whole body water mass	rs2301680	Birth weight	rs2301680-A	V-P+,-,-	CALCR	nonsynonymous SNV	7	93116299	A	G	A	-0.073439	2.06e-23	0.495	0.05369	genotyped	-
Leg fat-free mass (right)	rs1517810	Cognitive performance (MTAG)	rs1517810-T	-,-,V-K+	IPO9	-	1	201850057	T	C	C	0.021017	2.2e-23	0.338131	0.143	0.99895	-
Standing height	rs62073016	Fat-free mass,Fat-free mass,Fat-free mass,Neuroticism	rs62073016-?,rs62073016-?,rs62073016-?,rs62073016-T	-,-,V-K+	BAIAP2	-	17	79090198	C	T	T	-0.085094	2.32e-23	0.390139	0.1944	0.979552	-
Lymphocyte count	rs12484074	Lymphocyte counts,Lymphocyte counts	rs12484074-A,rs12484074-A	V+P-,-,-	ZC3H7B	synonymous SNV	22	41752747	G	A	G	-0.01298	2.37e-23	0.2257	0.01479	genotyped	-
Trunk fat-free mass	rs12661281	Exudative age-related macular degeneration	rs12661281-?	-,-,V-K+	SLC44A4	nonsynonymous SNV	6	31842598	T	A	A	-0.076845	2.53e-23	0.128424	0.007134	0.976205	-
Trunk predicted mass	rs12661281	Exudative age-related macular degeneration	rs12661281-?	-,-,V-K+	SLC44A4	nonsynonymous SNV	6	31842598	T	A	A	-0.073662	2.82e-23	0.128424	0.007134	0.976205	-
Leg predicted mass (right)	rs1517810	Cognitive performance (MTAG)	rs1517810-T	-,-,V-K+	IPO9	-	1	201850057	T	C	C	0.019655	2.88e-23	0.338131	0.143	0.99895	-
Red blood cell (erythrocyte) distribution width	rs131806	Mean corpuscular volume	rs131806-G	-,-,V+K-	SCO2	-	22	50963965	C	G	G	-0.016536	2.93e-23	0.429049	0.6781	0.998035	-
hypothyroidism/myxoedema	rs3445	Smoking initiation (ever regular vs never regular) (MTAG)	rs3445-A	-,-,V-K+	B3GALT4	-	6	33246518	G	A	A	0.0058144	3.57e-23	0.155282	0.5214	0.996079	1.13
Arm fat-free mass (left)	rs1044977	Asthma (childhood onset)	rs1044977-?	-,-,V+K-	HEXIM1	synonymous SNV	17	43227214	T	C	T	0.0087426	3.88e-23	0.254	0.04268	genotyped	-
Whole body water mass	rs900	Post bronchodilator FEV1,Post bronchodilator FEV1/FVC ratio	rs900-A,rs900-A	-,-,V+K-	MIR548F3	-	1	218614905	A	T	T	0.082499	4.43e-23	0.270143	0.5945	0.999277	-
Weight	rs9891146	Body mass index,Type 2 diabetes,Type 2 diabetes	rs9891146-T,rs9891146-T,rs9891146-T	-,-,V+K-	C17orf58	nonsynonymous SNV	17	65988049	T	C	C	-0.26138	4.48e-23	0.265072	0.2414	1	-
Leg fat mass (left)	rs1517810	Cognitive performance (MTAG)	rs1517810-T	-,-,V-K+	IPO9	-	1	201850057	T	C	C	0.027582	4.53e-23	0.338131	0.143	0.99895	-
Platelet count	rs3748656	Hip circumference adjusted for BMI,Hip circumference adjusted for BMI	rs3748656-T,rs3748656-T	-,P-K+,V-K+	MOV10	synonymous SNV	1	113236681	C	T	T	1.1255	4.76e-23	0.20428	0.8833	0.997496	-
Red blood cell (erythrocyte) count	rs11122272	Hemoglobin concentration	rs11122272-G	V+P-,P-K+,-	EXOC8	-	1	231470772	A	G	G	0.0060512	4.81e-23	0.371341	0.8748	0.995055	-
Comparative height size at age 10	rs1194	Systemic lupus erythematosus	rs1194-?	-,-,V+K-	ZNF76	-	6	35263555	A	G	G	0.015568	4.9e-23	0.1555	0.6579	0.998993	-
Hip circumference	rs143383	Height,Knee osteoarthritis,Knee osteoarthritis	rs143383-?,rs143383-T,rs143383-?	-,-,V-K+	GDF5	-	20	34025983	A	G	G	0.16224	5.33e-23	0.360482	0.8213	1	-
Arm predicted mass (left)	rs6751857	Reaction time	rs6751857-?	-,-,V-K+	ATAD2B	-	2	23973799	T	C	T	-0.0072791	5.45e-23	0.4477	0.1057	genotyped	-
Sitting height	rs74520550	Height	rs74520550-?	-,P+K-,-	DCST1	-	1	155006450	C	A	C	-0.069499	5.5e-23	0.205	0.003951	genotyped	-
Standing height	rs1052618	Body mass index	rs1052618-G	V-P+,-,-	SLC35G2	nonsynonymous SNV	3	136574501	A	G	G	-0.088753	6.35e-23	0.3119	0.7565	genotyped	-
Arm fat-free mass (left)	rs1800437	Body fat percentage,Body fat percentage,Body mass index,Body mass index,Body mass index,Body mass index (joint analysis main effects and physical activity interaction),Body mass index (joint analysis main effects and physical activity interaction),Body mass index in physically active individuals,GIP levels in response to oral glucose tolerance test (120 minutes),GIP levels in response to oral glu…	rs1800437-?,rs1800437-?,rs1800437-C,rs1800437-G,rs1800437-G,rs1800437-?,rs1800437-?,rs1800437-G,rs1800437-C,rs1800437-C,rs1800437-C,rs1800437-G,rs1800437-C,rs1800437-C,rs1800437-?,rs1800437-?,rs1800437-C,rs1800437-C	V+P-,-,-	GIPR	nonsynonymous SNV	19	46181392	G	C	G	0.0094993	6.61e-23	0.1939	0.1266	genotyped	-
diabetes	rs13266634	Blood sugar levels,Fasting blood glucose adjusted for BMI,Fasting plasma glucose,Glycated hemoglobin levels,Glycated hemoglobin levels,Hemoglobin A1c levels,Triglycerides,Type 2 diabetes,Type 2 diabetes,Type 2 diabetes,Type 2 diabetes,Type 2 diabetes,Type 2 diabetes,Type 2 diabetes,Type 2 diabetes,Type 2 diabetes,Type 2 diabetes,Type 2 diabetes,Type 2 diabetes,Type 2 diabetes,Type 2 diabetes,Type…	rs13266634-?,rs13266634-T,rs13266634-T,rs13266634-A,rs13266634-A,rs13266634-?,rs13266634-T,rs13266634-C,rs13266634-?,rs13266634-C,rs13266634-T,rs13266634-C,rs13266634-T,rs13266634-T,rs13266634-C,rs13266634-C,rs13266634-C,rs13266634-C,rs13266634-C,rs13266634-C,rs13266634-C,rs13266634-C,rs13266634-C,rs13266634-C,rs13266634-C,rs13266634-C,rs13266634-C,rs13266634-C,rs13266634-C,rs13266634-C	V-P+,-,-	SLC30A8	nonsynonymous SNV	8	118184783	C	T	C	0.0044486	7.2e-23	0.3107	0.08962	genotyped	1.11
Impedance of whole body	rs3850625	Estimated glomerular filtration rate,Estimated glomerular filtration rate,Estimated glomerular filtration rate,Estimated glomerular filtration rate,Glomerular filtration rate (creatinine),Glomerular filtration rate in non diabetics (creatinine),Lung function (FVC),Urinary albumin-to-creatinine ratio,Urinary albumin-to-creatinine ratio	rs3850625-A,rs3850625-A,rs3850625-G,rs3850625-G,rs3850625-A,rs3850625-A,rs3850625-?,rs3850625-A,rs3850625-A	V+P-,-,-	CACNA1S	nonsynonymous SNV	1	201016296	G	A	G	-1.6836	7.72e-23	0.1184	0.8639	genotyped	-
Whole body fat-free mass	rs900	Post bronchodilator FEV1,Post bronchodilator FEV1/FVC ratio	rs900-A,rs900-A	-,-,V+K-	MIR548F3	-	1	218614905	A	T	T	0.11131	7.75e-23	0.270143	0.5945	0.999277	-
Arm fat-free mass (left)	rs6751857	Reaction time	rs6751857-?	-,-,V-K+	ATAD2B	-	2	23973799	T	C	T	-0.0076789	9.23e-23	0.4477	0.1057	genotyped	-
Sitting height	rs76306191	Height	rs76306191-G	-,P+K-,-	DCST1	-	1	155006451	C	G	G	0.068856	9.52e-23	0.205609	0.3698	0.999723	-
Leg fat mass (right)	rs1517810	Cognitive performance (MTAG)	rs1517810-T	-,-,V-K+	IPO9	-	1	201850057	T	C	C	0.027929	1.21e-22	0.338131	0.143	0.99895	-
Impedance of arm (left)	rs12484074	Lymphocyte counts,Lymphocyte counts	rs12484074-A,rs12484074-A	V+P-,-,-	ZC3H7B	synonymous SNV	22	41752747	G	A	G	-0.75645	1.24e-22	0.2257	0.01479	genotyped	-
Impedance of leg (right)	rs45474992	Appendicular lean mass,Height,Monocyte count,Monocyte count,White blood cell count	rs45474992-T,rs45474992-?,rs45474992-T,rs45474992-T,rs45474992-T	-,P-K+,V-K+	BBC3	-	19	47724564	C	T	T	1.4035	1.44e-22	0.036534	0	1	-
Fresh fruit intake	rs946711	Fish- and plant-related diet,Fish- and plant-related diet,Fruit consumption,Lung function (FEV1/FVC)	rs946711-?,rs946711-?,rs946711-?,rs946711-?	-,P+K-,-	SKIDA1	-	10	21806832	A	C	C	-0.03037	1.73e-22	0.328139	0.3765	0.987065	-
Impedance of whole body	rs11737	Lung function (FEV1/FVC)	rs11737-?	-,-,V-K+	TSPAN3	synonymous SNV	15	77344793	T	A	A	-1.1387	1.75e-22	0.328931	0.003465	0.991536	-
Whole body water mass	rs1043515	Heel bone mineral density,Height,Height,Height	rs1043515-?,rs1043515-?,rs1043515-A,rs1043515-?	-,-,V-K+	PIP4K2B	-	17	36922196	A	G	G	0.071849	2.13e-22	0.4335	0.4631	genotyped	-
Arm predicted mass (left)	rs1044977	Asthma (childhood onset)	rs1044977-?	-,-,V+K-	HEXIM1	synonymous SNV	17	43227214	T	C	T	0.0080968	2.19e-22	0.254	0.04268	genotyped	-
Leg predicted mass (right)	rs2301680	Birth weight	rs2301680-A	V-P+,-,-	CALCR	nonsynonymous SNV	7	93116299	A	G	A	-0.018145	2.2e-22	0.495	0.05369	genotyped	-
Platelet count	rs2273368	Body fat distribution (leg fat ratio),Body fat distribution (leg fat ratio),Body fat distribution (trunk fat ratio),Body fat distribution (trunk fat ratio),Waist circumference adjusted for body mass index	rs2273368-T,rs2273368-T,rs2273368-T,rs2273368-T,rs2273368-?	-,P-K+,V-K+	WNT2B	-	1	113063771	C	T	T	1.122	2.64e-22	0.197199	0.8972	0.994086	-
Leg fat-free mass (right)	rs2301680	Birth weight	rs2301680-A	V-P+,-,-	CALCR	nonsynonymous SNV	7	93116299	A	G	A	-0.019303	2.78e-22	0.495	0.05369	genotyped	-
Reticulocyte count	rs415064	Hemoglobin levels	rs415064-C	V-P+,-,-	TUBB1	nonsynonymous SNV	20	57597971	G	C	C	0.00099922	2.93e-22	0.0473815	0.3347	0.999497	-
Reticulocyte percentage	rs2242653	Blood protein levels	rs2242653-?	-,P+K-,-	LY6G6F	nonsynonymous SNV	6	31675765	G	A	G	-0.013368	3.01e-22	0.1441	0.8374	genotyped	-
Reticulocyte count	rs463312	Red blood cell count,Red blood cell count	rs463312-?,rs463312-C	V-P+,-,-	TUBB1	nonsynonymous SNV	20	57597970	A	C	A	-0.0010017	3.02e-22	0.0474	0.835	genotyped	-
Arm fat-free mass (right)	rs1800437	Body fat percentage,Body fat percentage,Body mass index,Body mass index,Body mass index,Body mass index (joint analysis main effects and physical activity interaction),Body mass index (joint analysis main effects and physical activity interaction),Body mass index in physically active individuals,GIP levels in response to oral glucose tolerance test (120 minutes),GIP levels in response to oral glu…	rs1800437-?,rs1800437-?,rs1800437-C,rs1800437-G,rs1800437-G,rs1800437-?,rs1800437-?,rs1800437-G,rs1800437-C,rs1800437-C,rs1800437-C,rs1800437-G,rs1800437-C,rs1800437-C,rs1800437-?,rs1800437-?,rs1800437-C,rs1800437-C	V+P-,-,-	GIPR	nonsynonymous SNV	19	46181392	G	C	G	0.0087749	3.11e-22	0.1939	0.1266	genotyped	-
Body fat percentage	rs9891146	Body mass index,Type 2 diabetes,Type 2 diabetes	rs9891146-T,rs9891146-T,rs9891146-T	-,-,V+K-	C17orf58	nonsynonymous SNV	17	65988049	T	C	C	-0.11735	3.22e-22	0.265072	0.2414	1	-
Basal metabolic rate	rs2301680	Birth weight	rs2301680-A	V-P+,-,-	CALCR	nonsynonymous SNV	7	93116299	A	G	A	-13.154	3.53e-22	0.495	0.05369	genotyped	-
Whole body fat mass	rs1517810	Cognitive performance (MTAG)	rs1517810-T	-,-,V-K+	IPO9	-	1	201850057	T	C	C	0.16102	3.78e-22	0.338131	0.143	0.99895	-
Arm predicted mass (right)	rs1800437	Body fat percentage,Body fat percentage,Body mass index,Body mass index,Body mass index,Body mass index (joint analysis main effects and physical activity interaction),Body mass index (joint analysis main effects and physical activity interaction),Body mass index in physically active individuals,GIP levels in response to oral glucose tolerance test (120 minutes),GIP levels in response to oral glu…	rs1800437-?,rs1800437-?,rs1800437-C,rs1800437-G,rs1800437-G,rs1800437-?,rs1800437-?,rs1800437-G,rs1800437-C,rs1800437-C,rs1800437-C,rs1800437-G,rs1800437-C,rs1800437-C,rs1800437-?,rs1800437-?,rs1800437-C,rs1800437-C	V+P-,-,-	GIPR	nonsynonymous SNV	19	46181392	G	C	G	0.0082432	4.31e-22	0.1939	0.1266	genotyped	-
Trunk fat-free mass	rs2301680	Birth weight	rs2301680-A	V-P+,-,-	CALCR	nonsynonymous SNV	7	93116299	A	G	A	-0.049433	4.43e-22	0.495	0.05369	genotyped	-
Comparative height size at age 10	rs8002514	Height	rs8002514-?	-,P+K-,-	CDC16	synonymous SNV	13	115002305	G	A	G	0.012977	5e-22	0.2322	3.73e-09	genotyped	-
Trunk predicted mass	rs2301680	Birth weight	rs2301680-A	V-P+,-,-	CALCR	nonsynonymous SNV	7	93116299	A	G	A	-0.047348	5.35e-22	0.495	0.05369	genotyped	-
Impedance of arm (right)	rs1050816	Estimated glomerular filtration rate,Estimated glomerular filtration rate	rs1050816-T,rs1050816-T	V+P-,-,V+K-	SPEG	-	2	220358198	C	T	T	0.65011	5.47e-22	0.328828	0.3241	0.998317	-
ankylosing spondylitis	rs2242653	Blood protein levels	rs2242653-?	-,P+K-,-	LY6G6F	nonsynonymous SNV	6	31675765	G	A	G	-0.0015177	5.59e-22	0.1441	0.8374	genotyped	0.58
Leg predicted mass (right)	rs1800437	Body fat percentage,Body fat percentage,Body mass index,Body mass index,Body mass index,Body mass index (joint analysis main effects and physical activity interaction),Body mass index (joint analysis main effects and physical activity interaction),Body mass index in physically active individuals,GIP levels in response to oral glucose tolerance test (120 minutes),GIP levels in response to oral glu…	rs1800437-?,rs1800437-?,rs1800437-C,rs1800437-G,rs1800437-G,rs1800437-?,rs1800437-?,rs1800437-G,rs1800437-C,rs1800437-C,rs1800437-C,rs1800437-G,rs1800437-C,rs1800437-C,rs1800437-?,rs1800437-?,rs1800437-C,rs1800437-C	V+P-,-,-	GIPR	nonsynonymous SNV	19	46181392	G	C	G	0.022425	5.76e-22	0.1939	0.1266	genotyped	-
Basal metabolic rate	rs1044977	Asthma (childhood onset)	rs1044977-?	-,-,V+K-	HEXIM1	synonymous SNV	17	43227214	T	C	T	14.948	6.1e-22	0.254	0.04268	genotyped	-
Trunk fat-free mass	rs3850625	Estimated glomerular filtration rate,Estimated glomerular filtration rate,Estimated glomerular filtration rate,Estimated glomerular filtration rate,Glomerular filtration rate (creatinine),Glomerular filtration rate in non diabetics (creatinine),Lung function (FVC),Urinary albumin-to-creatinine ratio,Urinary albumin-to-creatinine ratio	rs3850625-A,rs3850625-A,rs3850625-G,rs3850625-G,rs3850625-A,rs3850625-A,rs3850625-?,rs3850625-A,rs3850625-A	V+P-,-,-	CACNA1S	nonsynonymous SNV	1	201016296	G	A	G	0.076615	6.26e-22	0.1184	0.8639	genotyped	-
Basal metabolic rate	rs900	Post bronchodilator FEV1,Post bronchodilator FEV1/FVC ratio	rs900-A,rs900-A	-,-,V+K-	MIR548F3	-	1	218614905	A	T	T	14.783	6.65e-22	0.270143	0.5945	0.999277	-
Whole body fat-free mass	rs1043515	Heel bone mineral density,Height,Height,Height	rs1043515-?,rs1043515-?,rs1043515-A,rs1043515-?	-,-,V-K+	PIP4K2B	-	17	36922196	A	G	G	0.096308	6.84e-22	0.4335	0.4631	genotyped	-
Comparative height size at age 10	rs2274116	Lung function (FEV1),Lung function (FVC)	rs2274116-C,rs2274116-C	-,P+K-,-	LHX3	synonymous SNV	9	139094805	C	T	T	-0.011538	7.8e-22	0.342928	0.7492	0.988573	-
Trunk predicted mass	rs3850625	Estimated glomerular filtration rate,Estimated glomerular filtration rate,Estimated glomerular filtration rate,Estimated glomerular filtration rate,Glomerular filtration rate (creatinine),Glomerular filtration rate in non diabetics (creatinine),Lung function (FVC),Urinary albumin-to-creatinine ratio,Urinary albumin-to-creatinine ratio	rs3850625-A,rs3850625-A,rs3850625-G,rs3850625-G,rs3850625-A,rs3850625-A,rs3850625-?,rs3850625-A,rs3850625-A	V+P-,-,-	CACNA1S	nonsynonymous SNV	1	201016296	G	A	G	0.073309	8.23e-22	0.1184	0.8639	genotyped	-
Impedance of arm (left)	rs11737	Lung function (FEV1/FVC)	rs11737-?	-,-,V-K+	TSPAN3	synonymous SNV	15	77344793	T	A	A	-0.6658	8.74e-22	0.328931	0.003465	0.991536	-
Leg fat-free mass (right)	rs1800437	Body fat percentage,Body fat percentage,Body mass index,Body mass index,Body mass index,Body mass index (joint analysis main effects and physical activity interaction),Body mass index (joint analysis main effects and physical activity interaction),Body mass index in physically active individuals,GIP levels in response to oral glucose tolerance test (120 minutes),GIP levels in response to oral glu…	rs1800437-?,rs1800437-?,rs1800437-C,rs1800437-G,rs1800437-G,rs1800437-?,rs1800437-?,rs1800437-G,rs1800437-C,rs1800437-C,rs1800437-C,rs1800437-G,rs1800437-C,rs1800437-C,rs1800437-?,rs1800437-?,rs1800437-C,rs1800437-C	V+P-,-,-	GIPR	nonsynonymous SNV	19	46181392	G	C	G	0.0238	9.03e-22	0.1939	0.1266	genotyped	-
Weight	rs9891146	Body mass index,Type 2 diabetes,Type 2 diabetes	rs9891146-T,rs9891146-T,rs9891146-T	-,-,V+K-	C17orf58	nonsynonymous SNV	17	65988049	T	C	C	-0.25152	9.03e-22	0.265072	0.2414	1	-
Arm fat-free mass (right)	rs1044977	Asthma (childhood onset)	rs1044977-?	-,-,V+K-	HEXIM1	synonymous SNV	17	43227214	T	C	T	0.0079403	9.07e-22	0.254	0.04268	genotyped	-
Basal metabolic rate	rs1057687	Household income (MTAG),Intelligence	rs1057687-G,rs1057687-A	-,-,V-K+	HABP4	-	9	99252464	A	G	G	16.554	9.37e-22	0.18809	0.704	0.995794	-
Neutrophill percentage	rs12484074	Lymphocyte counts,Lymphocyte counts	rs12484074-A,rs12484074-A	V+P-,-,-	ZC3H7B	synonymous SNV	22	41752747	G	A	G	0.173	9.37e-22	0.2257	0.01479	genotyped	-
Platelet crit	rs231353	Platelet count,Plateletcrit	rs231353-G,rs231353-G	-,-,V-K+	KCNQ1OT1	-	11	2709019	A	G	G	-0.00075713	1.08e-21	0.349015	0.991	0.993006	-
Leg predicted mass (left)	rs2301680	Birth weight	rs2301680-A	V-P+,-,-	CALCR	nonsynonymous SNV	7	93116299	A	G	A	-0.017919	1.12e-21	0.495	0.05369	genotyped	-
E11 Non-insulin-dependent diabetes mellitus	rs13266634	Blood sugar levels,Fasting blood glucose adjusted for BMI,Fasting plasma glucose,Glycated hemoglobin levels,Glycated hemoglobin levels,Hemoglobin A1c levels,Triglycerides,Type 2 diabetes,Type 2 diabetes,Type 2 diabetes,Type 2 diabetes,Type 2 diabetes,Type 2 diabetes,Type 2 diabetes,Type 2 diabetes,Type 2 diabetes,Type 2 diabetes,Type 2 diabetes,Type 2 diabetes,Type 2 diabetes,Type 2 diabetes,Type…	rs13266634-?,rs13266634-T,rs13266634-T,rs13266634-A,rs13266634-A,rs13266634-?,rs13266634-T,rs13266634-C,rs13266634-?,rs13266634-C,rs13266634-T,rs13266634-C,rs13266634-T,rs13266634-T,rs13266634-C,rs13266634-C,rs13266634-C,rs13266634-C,rs13266634-C,rs13266634-C,rs13266634-C,rs13266634-C,rs13266634-C,rs13266634-C,rs13266634-C,rs13266634-C,rs13266634-C,rs13266634-C,rs13266634-C,rs13266634-C	V-P+,-,-	SLC30A8	nonsynonymous SNV	8	118184783	C	T	C	0.0042071	1.39e-21	0.3107	0.08962	genotyped	1.11
Leg fat-free mass (left)	rs2301680	Birth weight	rs2301680-A	V-P+,-,-	CALCR	nonsynonymous SNV	7	93116299	A	G	A	-0.019062	1.39e-21	0.495	0.05369	genotyped	-
Fresh fruit intake	rs12770228	Body mass index,Parental longevity (mother's age at death),Smoking initiation (ever regular vs never regular)	rs12770228-G,rs12770228-A,rs12770228-A	-,P+K-,-	CASC10	-	10	21783634	G	A	A	-0.029859	1.42e-21	0.315764	0.4671	0.997405	-
C44 Other malignant neoplasms of skin	rs2736098	Pancreatic cancer,Pancreatic cancer	rs2736098-C,rs2736098-C	-,P+K-,V+K-	TERT	synonymous SNV	5	1294086	C	T	T	0.0039296	1.42e-21	0.279633	0.6715	0.989259	1.13
Sitting height	rs12661281	Exudative age-related macular degeneration	rs12661281-?	-,-,V-K+	SLC44A4	nonsynonymous SNV	6	31842598	T	A	A	-0.08151	1.5e-21	0.128424	0.007134	0.976205	-
Arm fat mass (right)	rs1517810	Cognitive performance (MTAG)	rs1517810-T	-,-,V-K+	IPO9	-	1	201850057	T	C	C	0.010662	1.66e-21	0.338131	0.143	0.99895	-
Arm fat-free mass (left)	rs3850625	Estimated glomerular filtration rate,Estimated glomerular filtration rate,Estimated glomerular filtration rate,Estimated glomerular filtration rate,Glomerular filtration rate (creatinine),Glomerular filtration rate in non diabetics (creatinine),Lung function (FVC),Urinary albumin-to-creatinine ratio,Urinary albumin-to-creatinine ratio	rs3850625-A,rs3850625-A,rs3850625-G,rs3850625-G,rs3850625-A,rs3850625-A,rs3850625-?,rs3850625-A,rs3850625-A	V+P-,-,-	CACNA1S	nonsynonymous SNV	1	201016296	G	A	G	0.011405	1.87e-21	0.1184	0.8639	genotyped	-
Reticulocyte count	rs2073498	Feeling worry	rs2073498-A	-,P+K-,-	RASSF1	nonsynonymous SNV	3	50369546	C	A	C	0.00065616	1.98e-21	0.1136	0.5877	genotyped	-
Trunk fat-free mass	rs1517810	Cognitive performance (MTAG)	rs1517810-T	-,-,V-K+	IPO9	-	1	201850057	T	C	C	0.051636	2.04e-21	0.338131	0.143	0.99895	-
Platelet crit	rs1893261	White blood cell count	rs1893261-?	-,P-K+,-	TMEM136	synonymous SNV	11	120198093	G	A	G	-0.00074515	2.12e-21	0.3714	3.49e-08	genotyped	-
Impedance of whole body	rs1517810	Cognitive performance (MTAG)	rs1517810-T	-,-,V-K+	IPO9	-	1	201850057	T	C	C	-1.1097	2.13e-21	0.338131	0.143	0.99895	-
Platelet distribution width	rs1057687	Household income (MTAG),Intelligence	rs1057687-G,rs1057687-A	-,-,V-K+	HABP4	-	9	99252464	A	G	G	0.010368	2.25e-21	0.18809	0.704	0.995794	-
Arm predicted mass (right)	rs1044977	Asthma (childhood onset)	rs1044977-?	-,-,V+K-	HEXIM1	synonymous SNV	17	43227214	T	C	T	0.0074101	2.28e-21	0.254	0.04268	genotyped	-
Reticulocyte percentage	rs12343797	Mean corpuscular hemoglobin concentration	rs12343797-A	-,-,V+K-	VPS13A	-	9	80031144	G	A	A	-0.011084	2.44e-21	0.214497	0.009494	0.997595	-
Trunk predicted mass	rs7156335	Height,Height	rs7156335-?,rs7156335-?	-,P+K-,-	ITPK1	-	14	93406232	T	C	C	0.080671	2.53e-21	0.0908764	0.3654	0.979632	-
E10-E14 Diabetes mellitus	rs13266634	Blood sugar levels,Fasting blood glucose adjusted for BMI,Fasting plasma glucose,Glycated hemoglobin levels,Glycated hemoglobin levels,Hemoglobin A1c levels,Triglycerides,Type 2 diabetes,Type 2 diabetes,Type 2 diabetes,Type 2 diabetes,Type 2 diabetes,Type 2 diabetes,Type 2 diabetes,Type 2 diabetes,Type 2 diabetes,Type 2 diabetes,Type 2 diabetes,Type 2 diabetes,Type 2 diabetes,Type 2 diabetes,Type…	rs13266634-?,rs13266634-T,rs13266634-T,rs13266634-A,rs13266634-A,rs13266634-?,rs13266634-T,rs13266634-C,rs13266634-?,rs13266634-C,rs13266634-T,rs13266634-C,rs13266634-T,rs13266634-T,rs13266634-C,rs13266634-C,rs13266634-C,rs13266634-C,rs13266634-C,rs13266634-C,rs13266634-C,rs13266634-C,rs13266634-C,rs13266634-C,rs13266634-C,rs13266634-C,rs13266634-C,rs13266634-C,rs13266634-C,rs13266634-C	V-P+,-,-	SLC30A8	nonsynonymous SNV	8	118184783	C	T	C	0.0043347	2.76e-21	0.3107	0.08962	genotyped	1.1
Reticulocyte count	rs12343797	Mean corpuscular hemoglobin concentration	rs12343797-A	-,-,V+K-	VPS13A	-	9	80031144	G	A	A	-0.00050232	3.11e-21	0.214497	0.009494	0.997595	-
Hand grip strength (right)	rs1043515	Heel bone mineral density,Height,Height,Height	rs1043515-?,rs1043515-?,rs1043515-A,rs1043515-?	-,-,V-K+	PIP4K2B	-	17	36922196	A	G	G	0.13321	3.16e-21	0.4335	0.4631	genotyped	-
Eosinophill count	rs12484074	Lymphocyte counts,Lymphocyte counts	rs12484074-A,rs12484074-A	V+P-,-,-	ZC3H7B	synonymous SNV	22	41752747	G	A	G	-0.0025168	3.25e-21	0.2257	0.01479	genotyped	-
Platelet distribution width	rs13077400	Platelet count	rs13077400-G	V+P-,P-K+,-	SLC4A7	synonymous SNV	3	27473066	A	G	G	0.0090984	3.46e-21	0.268975	0.4851	0.999478	-
Trunk fat-free mass	rs7156335	Height,Height	rs7156335-?,rs7156335-?	-,P+K-,-	ITPK1	-	14	93406232	T	C	C	0.083744	3.52e-21	0.0908764	0.3654	0.979632	-
thyroid problem (not cancer)	rs917911	Lymphocyte counts,Type 1 diabetes	rs917911-A,rs917911-C	V+P-,-,-	CD69	-	12	9905851	A	C	C	0.0045201	3.54e-21	0.361096	0.695	0.996615	1.09
Trunk predicted mass	rs1517810	Cognitive performance (MTAG)	rs1517810-T	-,-,V-K+	IPO9	-	1	201850057	T	C	C	0.049243	3.6e-21	0.338131	0.143	0.99895	-
Immature reticulocyte fraction	rs727088	Inflammatory bowel disease,Ulcerative colitis	rs727088-G,rs727088-G	V-P+,-,-	CD226	-	18	67530439	G	A	A	-0.001004	3.7e-21	0.474843	0.9782	0.999574	-
Impedance of leg (left)	rs3764002	Anxiety/tension (special factor of neuroticism),Appendicular lean mass,General risk tolerance (MTAG),Lung function (FVC),Predicted visceral adipose tissue,Risk-taking tendency (4-domain principal component model),Type 2 diabetes,Type 2 diabetes,Type 2 diabetes,Type 2 diabetes (adjusted for BMI),Type 2 diabetes (adjusted for BMI),Waist-hip ratio,Waist-hip ratio,Waist-to-hip ratio adjusted for BMI,…	rs3764002-C,rs3764002-T,rs3764002-T,rs3764002-?,rs3764002-T,rs3764002-T,rs3764002-C,rs3764002-C,rs3764002-C,rs3764002-C,rs3764002-C,rs3764002-C,rs3764002-?,rs3764002-C,rs3764002-C,rs3764002-C,rs3764002-C,rs3764002-C	-,-,V-K+	WSCD2	nonsynonymous SNV	12	108618630	C	T	C	0.57622	3.91e-21	0.2619	0.4984	genotyped	-
Mean platelet (thrombocyte) volume	rs2289681	Cognitive function	rs2289681-?	-,-,V+K-	GFAP	synonymous SNV	17	42989088	C	T	T	0.02193	4.47e-21	0.131095	0.4771	0.997718	-
Haematocrit percentage	rs11589479	Adventurousness,Chin dimples,Mosquito bite size	rs11589479-A,rs11589479-?,rs11589479-G	-,-,V-K+	ADAM15	synonymous SNV	1	155033308	G	A	G	0.065215	4.64e-21	0.164	4.71e-05	genotyped	-
High light scatter reticulocyte count	rs12148	Red cell distribution width	rs12148-T	-,-,V+K-	SCO2	synonymous SNV	22	50962208	T	G	G	-0.00015192	5.02e-21	0.389316	0.5394	0.99949	-
High light scatter reticulocyte count	rs2782	Mean corpuscular volume	rs2782-C	-,-,V+K-	NCAPH2	-	22	50961854	T	C	C	-0.0001518	5.38e-21	0.389457	0.5466	0.999535	-
Mean corpuscular volume	rs5750669	Hemoglobin concentration	rs5750669-A	-,P-K+,V-K+	TOMM22	-	22	39080638	T	A	A	-0.07383	6.07e-21	0.284559	0.1853	0.99962	-
Sitting height	rs2242653	Blood protein levels	rs2242653-?	-,P+K-,-	LY6G6F	nonsynonymous SNV	6	31675765	G	A	G	0.075859	6.39e-21	0.1441	0.8374	genotyped	-
Platelet crit	rs13077400	Platelet count	rs13077400-G	V+P-,P-K+,-	SLC4A7	synonymous SNV	3	27473066	A	G	G	-0.00079769	6.78e-21	0.268975	0.4851	0.999478	-
Immature reticulocyte fraction	rs763361	Autoimmune thyroid disease,Type 1 diabetes,Type 1 diabetes	rs763361-T,rs763361-A,rs763361-C	V-P+,-,-	CD226	nonsynonymous SNV	18	67531642	T	C	C	-0.00099803	7.19e-21	0.4727	0.5766	genotyped	-
M17 Gonarthrosis [arthrosis of knee]	rs143384	Anthropometric traits,Anthropometric traits (multi-trait analysis),Appendicular lean mass,Appendicular lean mass,Body fat distribution (leg fat ratio),Body fat distribution (leg fat ratio),Body fat distribution (leg fat ratio),Body fat distribution (trunk fat ratio),Body fat distribution (trunk fat ratio),Brain region volumes,Developmental dysplasia of the hip,Fat-free mass,Fat-free mass,Fat-free…	rs143384-G,rs143384-?,rs143384-G,rs143384-G,rs143384-G,rs143384-G,rs143384-G,rs143384-G,rs143384-G,rs143384-?,rs143384-A,rs143384-?,rs143384-?,rs143384-?,rs143384-G,rs143384-A,rs143384-A,rs143384-A,rs143384-A,rs143384-?,rs143384-G,rs143384-A,rs143384-A,rs143384-A,rs143384-A,rs143384-A,rs143384-A,rs143384-G,rs143384-G,rs143384-?,rs143384-A,rs143384-A,rs143384-A,rs143384-A,rs143384-?,rs143384-A,rs1…	-,P-K+,V-K+	GDF5	-	20	34025756	A	G	A	0.004166	7.67e-21	0.4027	0.9632	genotyped	1.09
Mean platelet (thrombocyte) volume	rs3748656	Hip circumference adjusted for BMI,Hip circumference adjusted for BMI	rs3748656-T,rs3748656-T	-,P-K+,V-K+	MOV10	synonymous SNV	1	113236681	C	T	T	-0.018653	7.86e-21	0.20428	0.8833	0.997496	-
Mean corpuscular haemoglobin	rs755500	Red blood cell count	rs755500-A	V+P-,-,-	FBXL20	-	17	37409865	G	A	A	0.030817	8.25e-21	0.252466	0.7758	0.99983	-
Platelet crit	rs3755652	Diastolic blood pressure,Mean arterial pressure	rs3755652-T,rs3755652-T	V+P-,P-K+,-	SLC4A7	nonsynonymous SNV	3	27472936	C	T	C	0.00079604	9.02e-21	0.2687	0.808	genotyped	-
Arm predicted mass (left)	rs3850625	Estimated glomerular filtration rate,Estimated glomerular filtration rate,Estimated glomerular filtration rate,Estimated glomerular filtration rate,Glomerular filtration rate (creatinine),Glomerular filtration rate in non diabetics (creatinine),Lung function (FVC),Urinary albumin-to-creatinine ratio,Urinary albumin-to-creatinine ratio	rs3850625-A,rs3850625-A,rs3850625-G,rs3850625-G,rs3850625-A,rs3850625-A,rs3850625-?,rs3850625-A,rs3850625-A	V+P-,-,-	CACNA1S	nonsynonymous SNV	1	201016296	G	A	G	0.010563	9.19e-21	0.1184	0.8639	genotyped	-
Mean corpuscular haemoglobin	rs2736098	Pancreatic cancer,Pancreatic cancer	rs2736098-C,rs2736098-C	-,P+K-,V+K-	TERT	synonymous SNV	5	1294086	C	T	T	-0.029966	9.39e-21	0.279633	0.6715	0.989259	-
Standing height	rs11545169	Birth weight,Cognitive performance (MTAG),Educational attainment (MTAG),Height,Self-reported math ability,Self-reported math ability (MTAG)	rs11545169-G,rs11545169-T,rs11545169-T,rs11545169-?,rs11545169-G,rs11545169-T	-,-,V-K+	PSMD2	nonsynonymous SNV	3	184020542	G	T	G	0.10684	9.54e-21	0.1604	3.64e-09	genotyped	-
Platelet crit	rs910697	Cortical surface area (visual PC2)	rs910697-?	-,P-K+,-	WNT2B	synonymous SNV	1	113063125	A	G	G	0.00071108	1.01e-20	0.46258	0.6652	0.994844	-
Mean sphered cell volume	rs3782123	Glycated hemoglobin levels,Red cell distribution width,Red cell distribution width,Red cell distribution width	rs3782123-C,rs3782123-A,rs3782123-?,rs3782123-C	-,-,V+K-	BET1L	-	11	205198	C	A	A	-0.0902	1.04e-20	0.26681	0.4977	0.990117	-
Oily fish intake	rs946711	Fish- and plant-related diet,Fish- and plant-related diet,Fruit consumption,Lung function (FEV1/FVC)	rs946711-?,rs946711-?,rs946711-?,rs946711-?	-,P+K-,-	SKIDA1	-	10	21806832	A	C	C	-0.017901	1.04e-20	0.328139	0.3765	0.987065	-
Arm fat-free mass (right)	rs1057687	Household income (MTAG),Intelligence	rs1057687-G,rs1057687-A	-,-,V-K+	HABP4	-	9	99252464	A	G	G	0.008598	1.06e-20	0.18809	0.704	0.995794	-
Impedance of arm (left)	rs1050816	Estimated glomerular filtration rate,Estimated glomerular filtration rate	rs1050816-T,rs1050816-T	V+P-,-,V+K-	SPEG	-	2	220358198	C	T	T	0.65361	1.07e-20	0.328828	0.3241	0.998317	-
White blood cell (leukocyte) count	rs917911	Lymphocyte counts,Type 1 diabetes	rs917911-A,rs917911-C	V+P-,-,-	CD69	-	12	9905851	A	C	C	-0.030094	1.1e-20	0.361096	0.695	0.996615	-
Mean sphered cell volume	rs646179	Mean corpuscular hemoglobin,Mean corpuscular hemoglobin,Mean corpuscular hemoglobin,Mean corpuscular volume,Mean corpuscular volume,Red blood cell count,Red blood cell count	rs646179-?,rs646179-G,rs646179-G,rs646179-G,rs646179-G,rs646179-?,rs646179-G	V+P-,-,-	USP1	-	1	62902874	A	G	G	-0.083266	1.14e-20	0.391499	0.5194	0.982336	-
Leg fat mass (left)	rs12770228	Body mass index,Parental longevity (mother's age at death),Smoking initiation (ever regular vs never regular)	rs12770228-G,rs12770228-A,rs12770228-A	-,P+K-,-	CASC10	-	10	21783634	G	A	A	0.026292	1.16e-20	0.315764	0.4671	0.997405	-
Waist circumference	rs12770228	Body mass index,Parental longevity (mother's age at death),Smoking initiation (ever regular vs never regular)	rs12770228-G,rs12770228-A,rs12770228-A	-,P+K-,-	CASC10	-	10	21783634	G	A	A	0.20854	1.21e-20	0.315764	0.4671	0.997405	-
Mean corpuscular volume	rs12004	Gallstone disease	rs12004-?	-,-,V-K+	KDELR3	nonsynonymous SNV	22	38877461	T	G	T	0.072395	1.25e-20	0.2968	0.2434	genotyped	-
Trunk predicted mass	rs2291447	Economic and political preferences	rs2291447-T	-,-,V+K-	ACBD4	-	17	43212963	G	T	T	-0.04548	1.26e-20	0.4834	0.3983	genotyped	-
Red blood cell (erythrocyte) distribution width	rs1106908	Body mass index	rs1106908-A	-,P+K-,V+K-	GGNBP2	synonymous SNV	17	34942595	G	A	A	-0.015426	1.27e-20	0.447141	0.6837	0.999426	-
Lymphocyte count	rs7501812	TB-LM or TBLH-BMD (pleiotropy)	rs7501812-G	-,P-K+,-	TOM1L2	-	17	17750907	G	A	A	-0.010697	1.31e-20	0.349555	0.1331	0.99001	-
Platelet count	rs2736098	Pancreatic cancer,Pancreatic cancer	rs2736098-C,rs2736098-C	-,P+K-,V+K-	TERT	synonymous SNV	5	1294086	C	T	T	0.94396	1.32e-20	0.279633	0.6715	0.989259	-
Trunk fat-free mass	rs2291447	Economic and political preferences	rs2291447-T	-,-,V+K-	ACBD4	-	17	43212963	G	T	T	-0.047336	1.38e-20	0.4834	0.3983	genotyped	-
Platelet distribution width	rs3755652	Diastolic blood pressure,Mean arterial pressure	rs3755652-T,rs3755652-T	V+P-,P-K+,-	SLC4A7	nonsynonymous SNV	3	27472936	C	T	C	-0.0089656	1.41e-20	0.2687	0.808	genotyped	-
Platelet count	rs727088	Inflammatory bowel disease,Ulcerative colitis	rs727088-G,rs727088-G	V-P+,-,-	CD226	-	18	67530439	G	A	A	-0.83488	1.41e-20	0.474843	0.9782	0.999574	-
Platelet count	rs763361	Autoimmune thyroid disease,Type 1 diabetes,Type 1 diabetes	rs763361-T,rs763361-A,rs763361-C	V-P+,-,-	CD226	nonsynonymous SNV	18	67531642	T	C	C	-0.8357	1.47e-20	0.4727	0.5766	genotyped	-
Lymphocyte count	rs1060817	Platelet count	rs1060817-G	V-P+,-,-	PSMD5	synonymous SNV	9	123583192	A	G	G	0.010286	1.71e-20	0.4175	0.1369	genotyped	-
Arm fat mass (left)	rs1517810	Cognitive performance (MTAG)	rs1517810-T	-,-,V-K+	IPO9	-	1	201850057	T	C	C	0.011592	1.81e-20	0.338131	0.143	0.99895	-
Arm fat-free mass (right)	rs3850625	Estimated glomerular filtration rate,Estimated glomerular filtration rate,Estimated glomerular filtration rate,Estimated glomerular filtration rate,Glomerular filtration rate (creatinine),Glomerular filtration rate in non diabetics (creatinine),Lung function (FVC),Urinary albumin-to-creatinine ratio,Urinary albumin-to-creatinine ratio	rs3850625-A,rs3850625-A,rs3850625-G,rs3850625-G,rs3850625-A,rs3850625-A,rs3850625-?,rs3850625-A,rs3850625-A	V+P-,-,-	CACNA1S	nonsynonymous SNV	1	201016296	G	A	G	0.010434	1.84e-20	0.1184	0.8639	genotyped	-
Standing height	rs1060817	Platelet count	rs1060817-G	V-P+,-,-	PSMD5	synonymous SNV	9	123583192	A	G	G	-0.077836	2.04e-20	0.4175	0.1369	genotyped	-
Impedance of whole body	rs74520550	Height	rs74520550-?	-,P+K-,-	DCST1	-	1	155006450	C	A	C	1.2727	2.04e-20	0.205	0.003951	genotyped	-
Impedance of whole body	rs76306191	Height	rs76306191-G	-,P+K-,-	DCST1	-	1	155006451	C	G	G	-1.267	2.19e-20	0.205609	0.3698	0.999723	-
Platelet count	rs641738	Platelet count	rs641738-T	-,-,V-K+	TMC4	nonsynonymous SNV	19	54676763	C	T	T	0.84392	2.32e-20	0.439848	0.08541	0.993865	-
Leg fat mass (right)	rs12770228	Body mass index,Parental longevity (mother's age at death),Smoking initiation (ever regular vs never regular)	rs12770228-G,rs12770228-A,rs12770228-A	-,P+K-,-	CASC10	-	10	21783634	G	A	A	0.026669	2.41e-20	0.315764	0.4671	0.997405	-
Whole body water mass	rs1800437	Body fat percentage,Body fat percentage,Body mass index,Body mass index,Body mass index,Body mass index (joint analysis main effects and physical activity interaction),Body mass index (joint analysis main effects and physical activity interaction),Body mass index in physically active individuals,GIP levels in response to oral glucose tolerance test (120 minutes),GIP levels in response to oral glu…	rs1800437-?,rs1800437-?,rs1800437-C,rs1800437-G,rs1800437-G,rs1800437-?,rs1800437-?,rs1800437-G,rs1800437-C,rs1800437-C,rs1800437-C,rs1800437-G,rs1800437-C,rs1800437-C,rs1800437-?,rs1800437-?,rs1800437-C,rs1800437-C	V+P-,-,-	GIPR	nonsynonymous SNV	19	46181392	G	C	G	0.084897	2.55e-20	0.1939	0.1266	genotyped	-
Arm predicted mass (right)	rs1057687	Household income (MTAG),Intelligence	rs1057687-G,rs1057687-A	-,-,V-K+	HABP4	-	9	99252464	A	G	G	0.0080152	2.78e-20	0.18809	0.704	0.995794	-
Trunk fat-free mass	rs1045216	Autoimmune thyroid disease	rs1045216-G	-,-,V+K-	PLEKHA1	nonsynonymous SNV	10	124189197	A	G	G	0.047692	2.92e-20	0.4104	0.4334	genotyped	-
Red blood cell (erythrocyte) distribution width	rs1801133	High altitude adaptation,Homocysteine levels,Homocysteine levels,Homocysteine levels,Multiple sclerosis,Plasma homocysteine levels,Red cell distribution width,Serum folate levels,Serum folate levels	rs1801133-A,rs1801133-A,rs1801133-A,rs1801133-?,rs1801133-G,rs1801133-?,rs1801133-?,rs1801133-?,rs1801133-?	V-P+,-,-	MTHFR	nonsynonymous SNV	1	11856378	G	A	G	-0.016177	3.03e-20	0.3361	0.7242	genotyped	-
Impedance of leg (right)	rs2285627	White blood cell count (basophil)	rs2285627-C	V+P-,-,-	MAU2	-	19	19467937	T	C	C	-0.52127	3.21e-20	0.337502	0.5488	0.991678	-
Waist circumference	rs946711	Fish- and plant-related diet,Fish- and plant-related diet,Fruit consumption,Lung function (FEV1/FVC)	rs946711-?,rs946711-?,rs946711-?,rs946711-?	-,P+K-,-	SKIDA1	-	10	21806832	A	C	C	0.20468	3.83e-20	0.328139	0.3765	0.987065	-
Trunk fat mass	rs1517810	Cognitive performance (MTAG)	rs1517810-T	-,-,V-K+	IPO9	-	1	201850057	T	C	C	0.0849	4.02e-20	0.338131	0.143	0.99895	-
Reticulocyte percentage	rs12148	Red cell distribution width	rs12148-T	-,-,V+K-	SCO2	synonymous SNV	22	50962208	T	G	G	-0.0090104	4.05e-20	0.389316	0.5394	0.99949	-
Whole body water mass	rs12661281	Exudative age-related macular degeneration	rs12661281-?	-,-,V-K+	SLC44A4	nonsynonymous SNV	6	31842598	T	A	A	-0.10195	4.49e-20	0.128424	0.007134	0.976205	-
Weight	rs62073016	Fat-free mass,Fat-free mass,Fat-free mass,Neuroticism	rs62073016-?,rs62073016-?,rs62073016-?,rs62073016-T	-,-,V-K+	BAIAP2	-	17	79090198	C	T	T	-0.21964	4.82e-20	0.390139	0.1944	0.979552	-
Reticulocyte percentage	rs2782	Mean corpuscular volume	rs2782-C	-,-,V+K-	NCAPH2	-	22	50961854	T	C	C	-0.008987	5.04e-20	0.389457	0.5466	0.999535	-
Mean corpuscular volume	rs2736098	Pancreatic cancer,Pancreatic cancer	rs2736098-C,rs2736098-C	-,P+K-,V+K-	TERT	synonymous SNV	5	1294086	C	T	T	-0.072491	5.14e-20	0.279633	0.6715	0.989259	-
Hand grip strength (left)	rs1043515	Heel bone mineral density,Height,Height,Height	rs1043515-?,rs1043515-?,rs1043515-A,rs1043515-?	-,-,V-K+	PIP4K2B	-	17	36922196	A	G	G	0.12889	5.5e-20	0.4335	0.4631	genotyped	-
venous thromboembolic disease	rs3733402	B-type natriuretic peptide levels,Metabolite levels (small molecules and protein measures),Obesity-related traits,Serum metabolite levels,Serum metabolite levels	rs3733402-G,rs3733402-A,rs3733402-G,rs3733402-A,rs3733402-A	-,P-K+,-	KLKB1	nonsynonymous SNV	4	187158034	G	A	A	0.0029876	5.6e-20	0.487556	0.3709	1	1.13
Impedance of leg (left)	rs1035539	Alcoholic chronic pancreatitis	rs1035539-?	-,-,V+K-	BCAR1	nonsynonymous SNV	16	75276775	G	A	A	0.52176	5.81e-20	0.331804	0.6239	0.995281	-
Impedance of leg (right)	rs1035539	Alcoholic chronic pancreatitis	rs1035539-?	-,-,V+K-	BCAR1	nonsynonymous SNV	16	75276775	G	A	A	0.52136	5.93e-20	0.331804	0.6239	0.995281	-
Whole body water mass	rs1194	Systemic lupus erythematosus	rs1194-?	-,-,V+K-	ZNF76	-	6	35263555	A	G	G	0.093106	6.04e-20	0.1555	0.6579	0.998993	-
Whole body fat-free mass	rs1800437	Body fat percentage,Body fat percentage,Body mass index,Body mass index,Body mass index,Body mass index (joint analysis main effects and physical activity interaction),Body mass index (joint analysis main effects and physical activity interaction),Body mass index in physically active individuals,GIP levels in response to oral glucose tolerance test (120 minutes),GIP levels in response to oral glu…	rs1800437-?,rs1800437-?,rs1800437-C,rs1800437-G,rs1800437-G,rs1800437-?,rs1800437-?,rs1800437-G,rs1800437-C,rs1800437-C,rs1800437-C,rs1800437-G,rs1800437-C,rs1800437-C,rs1800437-?,rs1800437-?,rs1800437-C,rs1800437-C	V+P-,-,-	GIPR	nonsynonymous SNV	19	46181392	G	C	G	0.11396	6.38e-20	0.1939	0.1266	genotyped	-
Hip circumference	rs1517810	Cognitive performance (MTAG)	rs1517810-T	-,-,V-K+	IPO9	-	1	201850057	T	C	C	0.15413	6.79e-20	0.338131	0.143	0.99895	-
Trunk predicted mass	rs1045216	Autoimmune thyroid disease	rs1045216-G	-,-,V+K-	PLEKHA1	nonsynonymous SNV	10	124189197	A	G	G	0.045287	7.26e-20	0.4104	0.4334	genotyped	-
Arm predicted mass (right)	rs3850625	Estimated glomerular filtration rate,Estimated glomerular filtration rate,Estimated glomerular filtration rate,Estimated glomerular filtration rate,Glomerular filtration rate (creatinine),Glomerular filtration rate in non diabetics (creatinine),Lung function (FVC),Urinary albumin-to-creatinine ratio,Urinary albumin-to-creatinine ratio	rs3850625-A,rs3850625-A,rs3850625-G,rs3850625-G,rs3850625-A,rs3850625-A,rs3850625-?,rs3850625-A,rs3850625-A	V+P-,-,-	CACNA1S	nonsynonymous SNV	1	201016296	G	A	G	0.0096735	7.55e-20	0.1184	0.8639	genotyped	-
Mean platelet (thrombocyte) volume	rs2273368	Body fat distribution (leg fat ratio),Body fat distribution (leg fat ratio),Body fat distribution (trunk fat ratio),Body fat distribution (trunk fat ratio),Waist circumference adjusted for body mass index	rs2273368-T,rs2273368-T,rs2273368-T,rs2273368-T,rs2273368-?	-,P-K+,V-K+	WNT2B	-	1	113063771	C	T	T	-0.018392	9.3e-20	0.197199	0.8972	0.994086	-
Platelet distribution width	rs12971645	Body mass index	rs12971645-?	V-P+,-,-	MARK4	-	19	45807945	G	A	A	-0.0087034	1e-19	0.276411	0.7846	0.990126	-
Impedance of leg (right)	rs3764002	Anxiety/tension (special factor of neuroticism),Appendicular lean mass,General risk tolerance (MTAG),Lung function (FVC),Predicted visceral adipose tissue,Risk-taking tendency (4-domain principal component model),Type 2 diabetes,Type 2 diabetes,Type 2 diabetes,Type 2 diabetes (adjusted for BMI),Type 2 diabetes (adjusted for BMI),Waist-hip ratio,Waist-hip ratio,Waist-to-hip ratio adjusted for BMI,…	rs3764002-C,rs3764002-T,rs3764002-T,rs3764002-?,rs3764002-T,rs3764002-T,rs3764002-C,rs3764002-C,rs3764002-C,rs3764002-C,rs3764002-C,rs3764002-C,rs3764002-?,rs3764002-C,rs3764002-C,rs3764002-C,rs3764002-C,rs3764002-C	-,-,V-K+	WSCD2	nonsynonymous SNV	12	108618630	C	T	C	0.55476	1.02e-19	0.2619	0.4984	genotyped	-
Whole body fat-free mass	rs1194	Systemic lupus erythematosus	rs1194-?	-,-,V+K-	ZNF76	-	6	35263555	A	G	G	0.12554	1.04e-19	0.1555	0.6579	0.998993	-
Eosinophill count	rs4807542	Eosinophil counts,Eosinophil percentage of granulocytes,Eosinophil percentage of white cells,Nasal polyps,Neutrophil percentage of granulocytes,Sum eosinophil basophil counts	rs4807542-A,rs4807542-A,rs4807542-A,rs4807542-G,rs4807542-A,rs4807542-A	-,-,V-K+	GPX4	unknown	19	1104078	G	A	A	-0.0027395	1.06e-19	0.166584	0.6113	0.984187	-
Impedance of arm (left)	rs45474992	Appendicular lean mass,Height,Monocyte count,Monocyte count,White blood cell count	rs45474992-T,rs45474992-?,rs45474992-T,rs45474992-T,rs45474992-T	-,P-K+,V-K+	BBC3	-	19	47724564	C	T	T	1.5829	1.15e-19	0.036534	0	1	-
Sitting height	rs2291447	Economic and political preferences	rs2291447-T	-,-,V+K-	ACBD4	-	17	43212963	G	T	T	-0.050727	1.2e-19	0.4834	0.3983	genotyped	-
Standing height	rs8432	Mean corpuscular hemoglobin	rs8432-?	-,P+K-,-	BBS1	-	11	66299515	A	G	G	0.076174	1.23e-19	0.400718	0.7681	0.999762	-
Whole body fat-free mass	rs12661281	Exudative age-related macular degeneration	rs12661281-?	-,-,V-K+	SLC44A4	nonsynonymous SNV	6	31842598	T	A	A	-0.13667	1.25e-19	0.128424	0.007134	0.976205	-
Platelet distribution width	rs2285627	White blood cell count (basophil)	rs2285627-C	V+P-,-,-	MAU2	-	19	19467937	T	C	C	0.0081846	1.57e-19	0.337502	0.5488	0.991678	-
Whole body water mass	rs7156335	Height,Height	rs7156335-?,rs7156335-?	-,P+K-,-	ITPK1	-	14	93406232	T	C	C	0.11501	2.04e-19	0.0908764	0.3654	0.979632	-
Monocyte count	rs2228145	Allergic disease (asthma, hay fever or eczema),Allergic disease (asthma, hay fever or eczema),Atopic dermatitis,Blood protein levels,Cerebrospinal fluid biomarker levels,C-reactive protein levels,Eczema,Hay fever and/or eczema,Rheumatoid arthritis,Rheumatoid arthritis,Rheumatoid arthritis,Rheumatoid arthritis,Rheumatoid arthritis (ACPA-positive),White blood cell count	rs2228145-C,rs2228145-C,rs2228145-C,rs2228145-A,rs2228145-C,rs2228145-?,rs2228145-?,rs2228145-C,rs2228145-A,rs2228145-A,rs2228145-A,rs2228145-A,rs2228145-A,rs2228145-?	V-P+,-,-	IL6R	nonsynonymous SNV	1	154426970	A	C	C	0.0025726	2.71e-19	0.409728	0.01752	1	-
Mean platelet (thrombocyte) volume	rs4731112	Mean arterial pressure	rs4731112-G	-,P+K-,V+K-	ASB15	nonsynonymous SNV	7	123269118	G	C	C	-0.015205	3.07e-19	0.3199	0.1872	genotyped	-
Comparative height size at age 10	rs35916068	Post bronchodilator FEV1	rs35916068-A	-,P+K-,-	PLEC	synonymous SNV	8	144999684	A	G	G	-0.010283	3.6e-19	0.423813	0.7771	0.999474	-
Platelet count	rs1893261	White blood cell count	rs1893261-?	-,P-K+,-	TMEM136	synonymous SNV	11	120198093	G	A	G	-0.84668	3.8e-19	0.3714	3.49e-08	genotyped	-
Whole body fat-free mass	rs7156335	Height,Height	rs7156335-?,rs7156335-?	-,P+K-,-	ITPK1	-	14	93406232	T	C	C	0.15468	4.21e-19	0.0908764	0.3654	0.979632	-
Whole body fat-free mass	rs1045216	Autoimmune thyroid disease	rs1045216-G	-,-,V+K-	PLEKHA1	nonsynonymous SNV	10	124189197	A	G	G	0.090229	4.26e-19	0.4104	0.4334	genotyped	-
Leg predicted mass (right)	rs900	Post bronchodilator FEV1,Post bronchodilator FEV1/FVC ratio	rs900-A,rs900-A	-,-,V+K-	MIR548F3	-	1	218614905	A	T	T	0.018821	4.46e-19	0.270143	0.5945	0.999277	-
Impedance of arm (left)	rs1517810	Cognitive performance (MTAG)	rs1517810-T	-,-,V-K+	IPO9	-	1	201850057	T	C	C	-0.6192	4.86e-19	0.338131	0.143	0.99895	-
Haemoglobin concentration	rs3760708	Hemoglobin concentration	rs3760708-C	-,-,V-K+	PRRG2	-	19	50084596	G	C	C	0.018221	5.22e-19	0.22793	0.2825	0.996341	-
Impedance of arm (right)	rs12484074	Lymphocyte counts,Lymphocyte counts	rs12484074-A,rs12484074-A	V+P-,-,-	ZC3H7B	synonymous SNV	22	41752747	G	A	G	-0.66257	5.24e-19	0.2257	0.01479	genotyped	-
M17 Gonarthrosis [arthrosis of knee]	rs143383	Height,Knee osteoarthritis,Knee osteoarthritis	rs143383-?,rs143383-T,rs143383-?	-,-,V-K+	GDF5	-	20	34025983	A	G	G	-0.0040446	5.26e-19	0.360482	0.8213	1	0.916
L40 Psoriasis	rs1093	Asthma (age of onset)	rs1093-G	-,P-K+,-	HLA-B	-	6	31321906	A	G	G	-0.0016682	5.35e-19	0.211215	0.4409	0.996143	0.733
Leg fat-free mass (right)	rs900	Post bronchodilator FEV1,Post bronchodilator FEV1/FVC ratio	rs900-A,rs900-A	-,-,V+K-	MIR548F3	-	1	218614905	A	T	T	0.019996	6.03e-19	0.270143	0.5945	0.999277	-
Leg fat-free mass (right)	rs1057687	Household income (MTAG),Intelligence	rs1057687-G,rs1057687-A	-,-,V-K+	HABP4	-	9	99252464	A	G	G	0.022481	6.06e-19	0.18809	0.704	0.995794	-
Impedance of leg (left)	rs2285627	White blood cell count (basophil)	rs2285627-C	V+P-,-,-	MAU2	-	19	19467937	T	C	C	-0.50281	6.42e-19	0.337502	0.5488	0.991678	-
Leg predicted mass (right)	rs1057687	Household income (MTAG),Intelligence	rs1057687-G,rs1057687-A	-,-,V-K+	HABP4	-	9	99252464	A	G	G	0.021038	7.12e-19	0.18809	0.704	0.995794	-
Whole body water mass	rs1045216	Autoimmune thyroid disease	rs1045216-G	-,-,V+K-	PLEKHA1	nonsynonymous SNV	10	124189197	A	G	G	0.066026	7.5e-19	0.4104	0.4334	genotyped	-
Waist circumference	rs9891146	Body mass index,Type 2 diabetes,Type 2 diabetes	rs9891146-T,rs9891146-T,rs9891146-T	-,-,V+K-	C17orf58	nonsynonymous SNV	17	65988049	T	C	C	-0.20805	7.85e-19	0.265072	0.2414	1	-
Impedance of leg (right)	rs2273368	Body fat distribution (leg fat ratio),Body fat distribution (leg fat ratio),Body fat distribution (trunk fat ratio),Body fat distribution (trunk fat ratio),Waist circumference adjusted for body mass index	rs2273368-T,rs2273368-T,rs2273368-T,rs2273368-T,rs2273368-?	-,P-K+,V-K+	WNT2B	-	1	113063771	C	T	T	-0.60432	7.96e-19	0.197199	0.8972	0.994086	-
Weight	rs62073016	Fat-free mass,Fat-free mass,Fat-free mass,Neuroticism	rs62073016-?,rs62073016-?,rs62073016-?,rs62073016-T	-,-,V-K+	BAIAP2	-	17	79090198	C	T	T	-0.21374	8.12e-19	0.390139	0.1944	0.979552	-
Haematocrit percentage	rs34453673	Hemoglobin levels	rs34453673-C	V-P+,-,-	AHRR	nonsynonymous SNV	5	434722	G	C	G	-0.045823	8.15e-19	0.4108	0.02762	genotyped	-
Eosinophill percentage	rs1064826	Reaction time	rs1064826-?	-,-,V+K-	RERE	-	1	8412989	A	G	G	-0.030323	8.29e-19	0.298499	0.3129	0.990036	-
Arm fat-free mass (right)	rs2301680	Birth weight	rs2301680-A	V-P+,-,-	CALCR	nonsynonymous SNV	7	93116299	A	G	A	-0.0064088	8.98e-19	0.495	0.05369	genotyped	-
Body mass index (BMI)	rs12770228	Body mass index,Parental longevity (mother's age at death),Smoking initiation (ever regular vs never regular)	rs12770228-G,rs12770228-A,rs12770228-A	-,P+K-,-	CASC10	-	10	21783634	G	A	A	0.076419	9.89e-19	0.315764	0.4671	0.997405	-
Comparative height size at age 10	rs6984820	Post bronchodilator FEV1	rs6984820-T	-,P+K-,-	PLEC	synonymous SNV	8	144993324	C	T	T	-0.010172	1.05e-18	0.422365	0.7581	0.994503	-
Platelet crit	rs4731112	Mean arterial pressure	rs4731112-G	-,P+K-,V+K-	ASB15	nonsynonymous SNV	7	123269118	G	C	C	0.00071214	1.06e-18	0.3199	0.1872	genotyped	-
Leg fat percentage (left)	rs2291542	Waist-hip ratio	rs2291542-T	V-P+,-,-	RNF123	synonymous SNV	3	49751585	C	T	T	0.084059	1.16e-18	0.323925	0.2929	0.999786	-
Leg fat mass (left)	rs946711	Fish- and plant-related diet,Fish- and plant-related diet,Fruit consumption,Lung function (FEV1/FVC)	rs946711-?,rs946711-?,rs946711-?,rs946711-?	-,P+K-,-	SKIDA1	-	10	21806832	A	C	C	0.024735	1.19e-18	0.328139	0.3765	0.987065	-
Impedance of leg (left)	rs11737	Lung function (FEV1/FVC)	rs11737-?	-,-,V-K+	TSPAN3	synonymous SNV	15	77344793	T	A	A	-0.5036	1.37e-18	0.328931	0.003465	0.991536	-
Impedance of arm (right)	rs45474992	Appendicular lean mass,Height,Monocyte count,Monocyte count,White blood cell count	rs45474992-T,rs45474992-?,rs45474992-T,rs45474992-T,rs45474992-T	-,P-K+,V-K+	BBC3	-	19	47724564	C	T	T	1.478	1.38e-18	0.036534	0	1	-
Ease of skin tanning	rs76306191	Height	rs76306191-G	-,P+K-,-	DCST1	-	1	155006451	C	G	G	0.018434	1.43e-18	0.205609	0.3698	0.999723	-
Hip circumference	rs76306191	Height	rs76306191-G	-,P+K-,-	DCST1	-	1	155006451	C	G	G	0.174	1.44e-18	0.205609	0.3698	0.999723	-
Leg fat mass (right)	rs946711	Fish- and plant-related diet,Fish- and plant-related diet,Fruit consumption,Lung function (FEV1/FVC)	rs946711-?,rs946711-?,rs946711-?,rs946711-?	-,P+K-,-	SKIDA1	-	10	21806832	A	C	C	0.025235	1.46e-18	0.328139	0.3765	0.987065	-
Arm predicted mass (right)	rs1194	Systemic lupus erythematosus	rs1194-?	-,-,V+K-	ZNF76	-	6	35263555	A	G	G	0.0082932	1.47e-18	0.1555	0.6579	0.998993	-
Weight	rs11545169	Birth weight,Cognitive performance (MTAG),Educational attainment (MTAG),Height,Self-reported math ability,Self-reported math ability (MTAG)	rs11545169-G,rs11545169-T,rs11545169-T,rs11545169-?,rs11545169-G,rs11545169-T	-,-,V-K+	PSMD2	nonsynonymous SNV	3	184020542	G	T	G	0.282	1.48e-18	0.1604	3.64e-09	genotyped	-
Standing height	rs3744347	Type 2 diabetes	rs3744347-G	V+P-,-,-	CBX1	-	17	46178674	G	A	A	-0.090221	1.5e-18	0.203519	0.4807	0.999615	-
Weight	rs11545169	Birth weight,Cognitive performance (MTAG),Educational attainment (MTAG),Height,Self-reported math ability,Self-reported math ability (MTAG)	rs11545169-G,rs11545169-T,rs11545169-T,rs11545169-?,rs11545169-G,rs11545169-T	-,-,V-K+	PSMD2	nonsynonymous SNV	3	184020542	G	T	G	0.2839	1.55e-18	0.1604	3.64e-09	genotyped	-
White blood cell (leukocyte) count	rs1061801	Educational attainment (MTAG),Educational attainment (years of education),Parental longevity (father's age at death or father's attained age),Parental longevity (father's age at death)	rs1061801-A,rs1061801-A,rs1061801-G,rs1061801-A	-,-,V-K+	ZBTB22	-	6	33282338	G	A	G	-0.034951	1.56e-18	0.1895	0.09527	genotyped	-
Lymphocyte count	rs1052618	Body mass index	rs1052618-G	V-P+,-,-	SLC35G2	nonsynonymous SNV	3	136574501	A	G	G	0.010394	1.61e-18	0.3119	0.7565	genotyped	-
Leg fat-free mass (right)	rs6751857	Reaction time	rs6751857-?	-,-,V-K+	ATAD2B	-	2	23973799	T	C	T	-0.017673	1.61e-18	0.4477	0.1057	genotyped	-
malabsorption/coeliac disease	rs3445	Smoking initiation (ever regular vs never regular) (MTAG)	rs3445-A	-,-,V-K+	B3GALT4	-	6	33246518	G	A	A	-0.001659	1.64e-18	0.155282	0.5214	0.996079	0.68
Hip circumference	rs74520550	Height	rs74520550-?	-,P+K-,-	DCST1	-	1	155006450	C	A	C	-0.17432	1.66e-18	0.205	0.003951	genotyped	-
Impedance of whole body	rs12484074	Lymphocyte counts,Lymphocyte counts	rs12484074-A,rs12484074-A	V+P-,-,-	ZC3H7B	synonymous SNV	22	41752747	G	A	G	-1.1377	1.81e-18	0.2257	0.01479	genotyped	-
E78 Disorders of lipoprotein metabolism and other lipidaemias	rs6859	Alzheimer's disease,Alzheimer's disease,Alzheimer's disease,Alzheimer's disease,Alzheimer's disease,Alzheimer's disease (late onset),Alzheimer's disease (onset between ages 58 and 79),Alzheimer's disease or family history of Alzheimer's disease,Alzheimer's disease or family history of Alzheimer's disease,Family history of Alzheimer's disease,LDL cholesterol levels,LDL cholesterol levels x long to…	rs6859-A,rs6859-A,rs6859-A,rs6859-A,rs6859-A,rs6859-A,rs6859-A,rs6859-?,rs6859-A,rs6859-?,rs6859-A,rs6859-?,rs6859-?	-,P-K+,-	NECTIN2	-	19	45382034	A	G	G	-0.004943	1.84e-18	0.4222	0.8831	genotyped	0.94
Mean corpuscular volume	rs41269255	Depressive symptoms	rs41269255-T	-,-,V-K+	POM121L2	nonsynonymous SNV	6	27277051	C	T	C	0.10671	1.85e-18	0.1027	0.6085	genotyped	-
Leg fat mass (left)	rs9891146	Body mass index,Type 2 diabetes,Type 2 diabetes	rs9891146-T,rs9891146-T,rs9891146-T	-,-,V+K-	C17orf58	nonsynonymous SNV	17	65988049	T	C	C	-0.025926	1.94e-18	0.265072	0.2414	1	-
Lymphocyte count	rs1336900	Blood protein levels	rs1336900-A	-,-,V+K-	HORMAD1	nonsynonymous SNV	1	150679033	G	A	G	-0.0098985	2.02e-18	0.3923	0.1004	genotyped	-
Leg fat percentage (left)	rs1517810	Cognitive performance (MTAG)	rs1517810-T	-,-,V-K+	IPO9	-	1	201850057	T	C	C	0.082804	2.17e-18	0.338131	0.143	0.99895	-
Impedance of arm (right)	rs11737	Lung function (FEV1/FVC)	rs11737-?	-,-,V-K+	TSPAN3	synonymous SNV	15	77344793	T	A	A	-0.58454	2.22e-18	0.328931	0.003465	0.991536	-
Impedance of leg (right)	rs2073498	Feeling worry	rs2073498-A	-,P+K-,-	RASSF1	nonsynonymous SNV	3	50369546	C	A	C	-0.74207	2.5e-18	0.1136	0.5877	genotyped	-
Trunk fat percentage	rs2273368	Body fat distribution (leg fat ratio),Body fat distribution (leg fat ratio),Body fat distribution (trunk fat ratio),Body fat distribution (trunk fat ratio),Waist circumference adjusted for body mass index	rs2273368-T,rs2273368-T,rs2273368-T,rs2273368-T,rs2273368-?	-,P-K+,V-K+	WNT2B	-	1	113063771	C	T	T	-0.13687	2.57e-18	0.197199	0.8972	0.994086	-
Arm predicted mass (right)	rs2301680	Birth weight	rs2301680-A	V-P+,-,-	CALCR	nonsynonymous SNV	7	93116299	A	G	A	-0.0059524	2.85e-18	0.495	0.05369	genotyped	-
Leg predicted mass (right)	rs6751857	Reaction time	rs6751857-?	-,-,V-K+	ATAD2B	-	2	23973799	T	C	T	-0.016449	2.88e-18	0.4477	0.1057	genotyped	-
Platelet count	rs13077400	Platelet count	rs13077400-G	V+P-,P-K+,-	SLC4A7	synonymous SNV	3	27473066	A	G	G	-0.8977	3.1e-18	0.268975	0.4851	0.999478	-
Leg predicted mass (left)	rs900	Post bronchodilator FEV1,Post bronchodilator FEV1/FVC ratio	rs900-A,rs900-A	-,-,V+K-	MIR548F3	-	1	218614905	A	T	T	0.018442	3.17e-18	0.270143	0.5945	0.999277	-
Body fat percentage	rs2291542	Waist-hip ratio	rs2291542-T	V-P+,-,-	RNF123	synonymous SNV	3	49751585	C	T	T	0.09999	3.36e-18	0.323925	0.2929	0.999786	-
Impedance of leg (left)	rs2301680	Birth weight	rs2301680-A	V-P+,-,-	CALCR	nonsynonymous SNV	7	93116299	A	G	A	0.46905	3.41e-18	0.495	0.05369	genotyped	-
Ease of skin tanning	rs74520550	Height	rs74520550-?	-,P+K-,-	DCST1	-	1	155006450	C	A	C	-0.018286	3.56e-18	0.205	0.003951	genotyped	-
Leg fat-free mass (left)	rs900	Post bronchodilator FEV1,Post bronchodilator FEV1/FVC ratio	rs900-A,rs900-A	-,-,V+K-	MIR548F3	-	1	218614905	A	T	T	0.019629	3.63e-18	0.270143	0.5945	0.999277	-
Waist circumference / Hip circumference	rs3764002	Anxiety/tension (special factor of neuroticism),Appendicular lean mass,General risk tolerance (MTAG),Lung function (FVC),Predicted visceral adipose tissue,Risk-taking tendency (4-domain principal component model),Type 2 diabetes,Type 2 diabetes,Type 2 diabetes,Type 2 diabetes (adjusted for BMI),Type 2 diabetes (adjusted for BMI),Waist-hip ratio,Waist-hip ratio,Waist-to-hip ratio adjusted for BMI,…	rs3764002-C,rs3764002-T,rs3764002-T,rs3764002-?,rs3764002-T,rs3764002-T,rs3764002-C,rs3764002-C,rs3764002-C,rs3764002-C,rs3764002-C,rs3764002-C,rs3764002-?,rs3764002-C,rs3764002-C,rs3764002-C,rs3764002-C,rs3764002-C	-,-,V-K+	WSCD2	nonsynonymous SNV	12	108618630	C	T	C	0.0011851	3.65e-18	0.2619	0.4984	genotyped	-
Trunk fat mass	rs143384	Anthropometric traits,Anthropometric traits (multi-trait analysis),Appendicular lean mass,Appendicular lean mass,Body fat distribution (leg fat ratio),Body fat distribution (leg fat ratio),Body fat distribution (leg fat ratio),Body fat distribution (trunk fat ratio),Body fat distribution (trunk fat ratio),Brain region volumes,Developmental dysplasia of the hip,Fat-free mass,Fat-free mass,Fat-free…	rs143384-G,rs143384-?,rs143384-G,rs143384-G,rs143384-G,rs143384-G,rs143384-G,rs143384-G,rs143384-G,rs143384-?,rs143384-A,rs143384-?,rs143384-?,rs143384-?,rs143384-G,rs143384-A,rs143384-A,rs143384-A,rs143384-A,rs143384-?,rs143384-G,rs143384-A,rs143384-A,rs143384-A,rs143384-A,rs143384-A,rs143384-A,rs143384-G,rs143384-G,rs143384-?,rs143384-A,rs143384-A,rs143384-A,rs143384-A,rs143384-?,rs143384-A,rs1…	-,P-K+,V-K+	GDF5	-	20	34025756	A	G	A	-0.076436	3.76e-18	0.4027	0.9632	genotyped	-
Impedance of arm (right)	rs1034405	Waist-to-hip ratio adjusted for BMI (additive genetic model),Waist-to-hip ratio adjusted for BMI (additive genetic model)	rs1034405-G,rs1034405-G	-,P-K+,-	C3orf18	nonsynonymous SNV	3	50597092	G	A	A	-0.81002	3.84e-18	0.1307	0.804	genotyped	-
Oily fish intake	rs12770228	Body mass index,Parental longevity (mother's age at death),Smoking initiation (ever regular vs never regular)	rs12770228-G,rs12770228-A,rs12770228-A	-,P+K-,-	CASC10	-	10	21783634	G	A	A	-0.016745	3.87e-18	0.315764	0.4671	0.997405	-
Body mass index (BMI)	rs12770228	Body mass index,Parental longevity (mother's age at death),Smoking initiation (ever regular vs never regular)	rs12770228-G,rs12770228-A,rs12770228-A	-,P+K-,-	CASC10	-	10	21783634	G	A	A	0.074465	4.08e-18	0.315764	0.4671	0.997405	-
Red blood cell (erythrocyte) count	rs2291542	Waist-hip ratio	rs2291542-T	V-P+,-,-	RNF123	synonymous SNV	3	49751585	C	T	T	0.0054269	4.15e-18	0.323925	0.2929	0.999786	-
Platelet count	rs1060817	Platelet count	rs1060817-G	V-P+,-,-	PSMD5	synonymous SNV	9	123583192	A	G	G	0.80221	4.27e-18	0.4175	0.1369	genotyped	-
Platelet count	rs3755652	Diastolic blood pressure,Mean arterial pressure	rs3755652-T,rs3755652-T	V+P-,P-K+,-	SLC4A7	nonsynonymous SNV	3	27472936	C	T	C	0.89493	4.28e-18	0.2687	0.808	genotyped	-
Standing height	rs794001	Metabolite levels	rs794001-?	-,P+K-,-	N4BP2	nonsynonymous SNV	4	40121562	G	A	A	0.085591	4.71e-18	0.2392	7.88e-16	genotyped	-
Impedance of leg (right)	rs2301680	Birth weight	rs2301680-A	V-P+,-,-	CALCR	nonsynonymous SNV	7	93116299	A	G	A	0.46628	5.36e-18	0.495	0.05369	genotyped	-
Leg fat mass (right)	rs9891146	Body mass index,Type 2 diabetes,Type 2 diabetes	rs9891146-T,rs9891146-T,rs9891146-T	-,-,V+K-	C17orf58	nonsynonymous SNV	17	65988049	T	C	C	-0.026141	5.84e-18	0.265072	0.2414	1	-
Arm fat-free mass (right)	rs1194	Systemic lupus erythematosus	rs1194-?	-,-,V+K-	ZNF76	-	6	35263555	A	G	G	0.0086408	5.89e-18	0.1555	0.6579	0.998993	-
hypertension	rs699	Coronary artery disease,Mean arterial pressure,Systolic blood pressure	rs699-A,rs699-A,rs699-A	-,-,V-K+	AGT	nonsynonymous SNV	1	230845794	A	G	A	-0.0070763	6.06e-18	0.4025	0.1519	genotyped	0.964
Leg fat percentage (right)	rs1517810	Cognitive performance (MTAG)	rs1517810-T	-,-,V-K+	IPO9	-	1	201850057	T	C	C	0.08585	6.52e-18	0.338131	0.143	0.99895	-
Trunk fat percentage	rs3748656	Hip circumference adjusted for BMI,Hip circumference adjusted for BMI	rs3748656-T,rs3748656-T	-,P-K+,V-K+	MOV10	synonymous SNV	1	113236681	C	T	T	-0.13319	6.75e-18	0.20428	0.8833	0.997496	-
Basal metabolic rate	rs1043515	Heel bone mineral density,Height,Height,Height	rs1043515-?,rs1043515-?,rs1043515-A,rs1043515-?	-,-,V-K+	PIP4K2B	-	17	36922196	A	G	G	11.72	7.16e-18	0.4335	0.4631	genotyped	-
Arm predicted mass (left)	rs1057687	Household income (MTAG),Intelligence	rs1057687-G,rs1057687-A	-,-,V-K+	HABP4	-	9	99252464	A	G	G	0.0079716	7.16e-18	0.18809	0.704	0.995794	-
J45 Asthma	rs847	Rosacea symptom severity	rs847-T	V-P+,-,-	IL13	-	5	131996669	T	C	C	-0.0055137	7.47e-18	0.1796	0.6756	genotyped	0.911
Arm fat-free mass (left)	rs1057687	Household income (MTAG),Intelligence	rs1057687-G,rs1057687-A	-,-,V-K+	HABP4	-	9	99252464	A	G	G	0.0084485	7.6e-18	0.18809	0.704	0.995794	-
Arm fat-free mass (left)	rs2301680	Birth weight	rs2301680-A	V-P+,-,-	CALCR	nonsynonymous SNV	7	93116299	A	G	A	-0.0066338	8.34e-18	0.495	0.05369	genotyped	-
Haemoglobin concentration	rs11735092	Platelet count	rs11735092-C	-,-,V-K+	HSD17B13	-	4	88226231	T	C	C	-0.014916	8.51e-18	0.43691	0.2981	0.994477	-
Trunk fat-free mass	rs6984820	Post bronchodilator FEV1	rs6984820-T	-,P+K-,-	PLEC	synonymous SNV	8	144993324	C	T	T	-0.04432	8.82e-18	0.422365	0.7581	0.994503	-
Trunk fat-free mass	rs35916068	Post bronchodilator FEV1	rs35916068-A	-,P+K-,-	PLEC	synonymous SNV	8	144999684	A	G	G	-0.044195	9.07e-18	0.423813	0.7771	0.999474	-
Impedance of leg (right)	rs3748656	Hip circumference adjusted for BMI,Hip circumference adjusted for BMI	rs3748656-T,rs3748656-T	-,P-K+,V-K+	MOV10	synonymous SNV	1	113236681	C	T	T	-0.57695	9.2e-18	0.20428	0.8833	0.997496	-
Impedance of leg (left)	rs1517810	Cognitive performance (MTAG)	rs1517810-T	-,-,V-K+	IPO9	-	1	201850057	T	C	C	-0.4909	9.55e-18	0.338131	0.143	0.99895	-
Trunk fat percentage	rs34316	Educational attainment (MTAG),Intelligence	rs34316-A,rs34316-A	-,P+K-,-	MEF2C-AS2	-	5	88015545	A	C	C	-0.1081	1.01e-17	0.418064	0.8135	0.990009	-
Reticulocyte percentage	rs131806	Mean corpuscular volume	rs131806-G	-,-,V+K-	SCO2	-	22	50963965	C	G	G	-0.0082615	1.31e-17	0.429049	0.6781	0.998035	-
Impedance of leg (left)	rs2273368	Body fat distribution (leg fat ratio),Body fat distribution (leg fat ratio),Body fat distribution (trunk fat ratio),Body fat distribution (trunk fat ratio),Waist circumference adjusted for body mass index	rs2273368-T,rs2273368-T,rs2273368-T,rs2273368-T,rs2273368-?	-,P-K+,V-K+	WNT2B	-	1	113063771	C	T	T	-0.58269	1.32e-17	0.197199	0.8972	0.994086	-
Red blood cell (erythrocyte) count	rs561931	Glycine levels	rs561931-G	-,-,V+K-	PHGDH	-	1	120254506	A	G	G	0.0051201	1.32e-17	0.418487	0.986	0.994934	-
Arm predicted mass (left)	rs2301680	Birth weight	rs2301680-A	V-P+,-,-	CALCR	nonsynonymous SNV	7	93116299	A	G	A	-0.0062111	1.4e-17	0.495	0.05369	genotyped	-
Arm predicted mass (left)	rs900	Post bronchodilator FEV1,Post bronchodilator FEV1/FVC ratio	rs900-A,rs900-A	-,-,V+K-	MIR548F3	-	1	218614905	A	T	T	0.0070208	1.41e-17	0.270143	0.5945	0.999277	-
Comparative height size at age 10	rs1045216	Autoimmune thyroid disease	rs1045216-G	-,-,V+K-	PLEKHA1	nonsynonymous SNV	10	124189197	A	G	G	0.0098467	1.44e-17	0.4104	0.4334	genotyped	-
Hip circumference	rs12770228	Body mass index,Parental longevity (mother's age at death),Smoking initiation (ever regular vs never regular)	rs12770228-G,rs12770228-A,rs12770228-A	-,P+K-,-	CASC10	-	10	21783634	G	A	A	0.14553	1.44e-17	0.315764	0.4671	0.997405	-
Neutrophill percentage	rs1131877	Body mass index	rs1131877-C	V-P+,-,-	TRAF3	nonsynonymous SNV	14	103342049	T	C	T	0.15403	1.46e-17	0.2246	0.6843	genotyped	-
Arm predicted mass (right)	rs900	Post bronchodilator FEV1,Post bronchodilator FEV1/FVC ratio	rs900-A,rs900-A	-,-,V+K-	MIR548F3	-	1	218614905	A	T	T	0.0065801	1.55e-17	0.270143	0.5945	0.999277	-
Leg fat-free mass (left)	rs6751857	Reaction time	rs6751857-?	-,-,V-K+	ATAD2B	-	2	23973799	T	C	T	-0.017215	1.7e-17	0.4477	0.1057	genotyped	-
Whole body fat mass	rs12770228	Body mass index,Parental longevity (mother's age at death),Smoking initiation (ever regular vs never regular)	rs12770228-G,rs12770228-A,rs12770228-A	-,P+K-,-	CASC10	-	10	21783634	G	A	A	0.14312	1.74e-17	0.315764	0.4671	0.997405	-
Trunk fat mass	rs3748656	Hip circumference adjusted for BMI,Hip circumference adjusted for BMI	rs3748656-T,rs3748656-T	-,P-K+,V-K+	MOV10	synonymous SNV	1	113236681	C	T	T	-0.092384	1.75e-17	0.20428	0.8833	0.997496	-
Neutrophill count	rs1042725	Appendicular lean mass,Birth length (MTAG),Birth weight,Birth weight (MTAG),Head circumference (infant),Height,Height,Height,Height,Height,Infant head circumference (MTAG),Type 2 diabetes,White blood cell count	rs1042725-T,rs1042725-T,rs1042725-T,rs1042725-T,rs1042725-T,rs1042725-T,rs1042725-T,rs1042725-C,rs1042725-C,rs1042725-?,rs1042725-T,rs1042725-T,rs1042725-?	-,P-K+,-	HMGA2	-	12	66358347	C	T	C	-0.021282	1.77e-17	0.4923	0.03711	genotyped	-
Standing height	rs3741208	Type 1 diabetes	rs3741208-T	-,P-K+,V-K+	IGF2-AS	-	11	2169774	A	G	G	-0.073433	1.84e-17	0.3515	0.01748	genotyped	-
Basal metabolic rate	rs1194	Systemic lupus erythematosus	rs1194-?	-,-,V+K-	ZNF76	-	6	35263555	A	G	G	15.963	1.85e-17	0.1555	0.6579	0.998993	-
Arm fat-free mass (left)	rs900	Post bronchodilator FEV1,Post bronchodilator FEV1/FVC ratio	rs900-A,rs900-A	-,-,V+K-	MIR548F3	-	1	218614905	A	T	T	0.0074186	1.87e-17	0.270143	0.5945	0.999277	-
Sitting height	rs7156335	Height,Height	rs7156335-?,rs7156335-?	-,P+K-,-	ITPK1	-	14	93406232	T	C	C	0.082624	1.95e-17	0.0908764	0.3654	0.979632	-
Eosinophill count	rs9891146	Body mass index,Type 2 diabetes,Type 2 diabetes	rs9891146-T,rs9891146-T,rs9891146-T	-,-,V+K-	C17orf58	nonsynonymous SNV	17	65988049	T	C	C	-0.002145	2.1e-17	0.265072	0.2414	1	-
Haemoglobin concentration	rs11589479	Adventurousness,Chin dimples,Mosquito bite size	rs11589479-A,rs11589479-?,rs11589479-G	-,-,V-K+	ADAM15	synonymous SNV	1	155033308	G	A	G	0.019921	2.12e-17	0.164	4.71e-05	genotyped	-
Trunk fat mass	rs2273368	Body fat distribution (leg fat ratio),Body fat distribution (leg fat ratio),Body fat distribution (trunk fat ratio),Body fat distribution (trunk fat ratio),Waist circumference adjusted for body mass index	rs2273368-T,rs2273368-T,rs2273368-T,rs2273368-T,rs2273368-?	-,P-K+,V-K+	WNT2B	-	1	113063771	C	T	T	-0.093494	2.12e-17	0.197199	0.8972	0.994086	-
High light scatter reticulocyte count	rs131806	Mean corpuscular volume	rs131806-G	-,-,V+K-	SCO2	-	22	50963965	C	G	G	-0.00013509	2.14e-17	0.429049	0.6781	0.998035	-
Trunk predicted mass	rs6984820	Post bronchodilator FEV1	rs6984820-T	-,P+K-,-	PLEC	synonymous SNV	8	144993324	C	T	T	-0.042021	2.17e-17	0.422365	0.7581	0.994503	-
Reticulocyte percentage	rs131804	Mean corpuscular hemoglobin	rs131804-?	-,-,V+K-	TYMP	synonymous SNV	22	50964862	G	A	A	-0.0082061	2.18e-17	0.428536	0.7694	0.997884	-
Arm fat percentage (right)	rs1517810	Cognitive performance (MTAG)	rs1517810-T	-,-,V-K+	IPO9	-	1	201850057	T	C	C	0.11558	2.26e-17	0.338131	0.143	0.99895	-
Trunk predicted mass	rs35916068	Post bronchodilator FEV1	rs35916068-A	-,P+K-,-	PLEC	synonymous SNV	8	144999684	A	G	G	-0.041883	2.3e-17	0.423813	0.7771	0.999474	-
Leg predicted mass (left)	rs6751857	Reaction time	rs6751857-?	-,-,V-K+	ATAD2B	-	2	23973799	T	C	T	-0.016079	2.3e-17	0.4477	0.1057	genotyped	-
High light scatter reticulocyte count	rs415064	Hemoglobin levels	rs415064-C	V-P+,-,-	TUBB1	nonsynonymous SNV	20	57597971	G	C	C	0.0003171	2.34e-17	0.0473815	0.3347	0.999497	-
Body fat percentage	rs12770228	Body mass index,Parental longevity (mother's age at death),Smoking initiation (ever regular vs never regular)	rs12770228-G,rs12770228-A,rs12770228-A	-,P+K-,-	CASC10	-	10	21783634	G	A	A	0.09782	2.36e-17	0.315764	0.4671	0.997405	-
Hand grip strength (right)	rs1042725	Appendicular lean mass,Birth length (MTAG),Birth weight,Birth weight (MTAG),Head circumference (infant),Height,Height,Height,Height,Height,Infant head circumference (MTAG),Type 2 diabetes,White blood cell count	rs1042725-T,rs1042725-T,rs1042725-T,rs1042725-T,rs1042725-T,rs1042725-T,rs1042725-T,rs1042725-C,rs1042725-C,rs1042725-?,rs1042725-T,rs1042725-T,rs1042725-?	-,P-K+,-	HMGA2	-	12	66358347	C	T	C	0.11858	2.44e-17	0.4923	0.03711	genotyped	-
Arm fat-free mass (right)	rs900	Post bronchodilator FEV1,Post bronchodilator FEV1/FVC ratio	rs900-A,rs900-A	-,-,V+K-	MIR548F3	-	1	218614905	A	T	T	0.006933	2.56e-17	0.270143	0.5945	0.999277	-
High light scatter reticulocyte count	rs463312	Red blood cell count,Red blood cell count	rs463312-?,rs463312-C	V-P+,-,-	TUBB1	nonsynonymous SNV	20	57597970	A	C	A	-0.00031719	2.82e-17	0.0474	0.835	genotyped	-
Whole body fat-free mass	rs2291447	Economic and political preferences	rs2291447-T	-,-,V+K-	ACBD4	-	17	43212963	G	T	T	-0.083894	3.04e-17	0.4834	0.3983	genotyped	-
Arm predicted mass (right)	rs1045216	Autoimmune thyroid disease	rs1045216-G	-,-,V+K-	PLEKHA1	nonsynonymous SNV	10	124189197	A	G	G	0.0058312	3.1e-17	0.4104	0.4334	genotyped	-
Impedance of arm (right)	rs11545169	Birth weight,Cognitive performance (MTAG),Educational attainment (MTAG),Height,Self-reported math ability,Self-reported math ability (MTAG)	rs11545169-G,rs11545169-T,rs11545169-T,rs11545169-?,rs11545169-G,rs11545169-T	-,-,V-K+	PSMD2	nonsynonymous SNV	3	184020542	G	T	G	-0.72719	3.25e-17	0.1604	3.64e-09	genotyped	-
Mean platelet (thrombocyte) volume	rs1135889	Coronary artery disease	rs1135889-A	V-P+,-,-	FBF1	nonsynonymous SNV	17	73926121	C	A	C	-0.015857	3.26e-17	0.2264	0.8341	genotyped	-
Whole body water mass	rs2291447	Economic and political preferences	rs2291447-T	-,-,V+K-	ACBD4	-	17	43212963	G	T	T	-0.061755	3.29e-17	0.4834	0.3983	genotyped	-
Impedance of leg (left)	rs231349	Type 2 diabetes	rs231349-T	V+P-,-,-	KCNQ1OT1	-	11	2672821	C	T	T	0.74579	3.33e-17	0.102929	0.889	0.994109	-
Arm fat percentage (right)	rs4929923	Body mass index,Body mass index,Body mass index,Body mass index,Body mass index,Body mass index,Body mass index,Body mass index,Body mass index (joint analysis main effects and physical activity interaction),Body mass index (joint analysis main effects and physical activity interaction),Body mass index in physically active individuals,Body mass index in physically active individuals,Body mass ind…	rs4929923-T,rs4929923-T,rs4929923-?,rs4929923-?,rs4929923-C,rs4929923-C,rs4929923-C,rs4929923-C,rs4929923-?,rs4929923-?,rs4929923-C,rs4929923-C,rs4929923-C,rs4929923-T,rs4929923-?,rs4929923-T	-,-,V+K-	TRIM66	-	11	8639200	T	C	C	0.11303	3.44e-17	0.3538	0.7992	genotyped	-
Leg fat percentage (right)	rs2291542	Waist-hip ratio	rs2291542-T	V-P+,-,-	RNF123	synonymous SNV	3	49751585	C	T	T	0.084498	3.47e-17	0.323925	0.2929	0.999786	-
Leg fat-free mass (right)	rs1044977	Asthma (childhood onset)	rs1044977-?	-,-,V+K-	HEXIM1	synonymous SNV	17	43227214	T	C	T	0.019147	3.57e-17	0.254	0.04268	genotyped	-
High light scatter reticulocyte count	rs1800437	Body fat percentage,Body fat percentage,Body mass index,Body mass index,Body mass index,Body mass index (joint analysis main effects and physical activity interaction),Body mass index (joint analysis main effects and physical activity interaction),Body mass index in physically active individuals,GIP levels in response to oral glucose tolerance test (120 minutes),GIP levels in response to oral glu…	rs1800437-?,rs1800437-?,rs1800437-C,rs1800437-G,rs1800437-G,rs1800437-?,rs1800437-?,rs1800437-G,rs1800437-C,rs1800437-C,rs1800437-C,rs1800437-G,rs1800437-C,rs1800437-C,rs1800437-?,rs1800437-?,rs1800437-C,rs1800437-C	V+P-,-,-	GIPR	nonsynonymous SNV	19	46181392	G	C	G	0.00016898	3.61e-17	0.1939	0.1266	genotyped	-
Mean corpuscular volume	rs646179	Mean corpuscular hemoglobin,Mean corpuscular hemoglobin,Mean corpuscular hemoglobin,Mean corpuscular volume,Mean corpuscular volume,Red blood cell count,Red blood cell count	rs646179-?,rs646179-G,rs646179-G,rs646179-G,rs646179-G,rs646179-?,rs646179-G	V+P-,-,-	USP1	-	1	62902874	A	G	G	-0.062118	3.61e-17	0.391499	0.5194	0.982336	-
Mean corpuscular volume	rs1801133	High altitude adaptation,Homocysteine levels,Homocysteine levels,Homocysteine levels,Multiple sclerosis,Plasma homocysteine levels,Red cell distribution width,Serum folate levels,Serum folate levels	rs1801133-A,rs1801133-A,rs1801133-A,rs1801133-?,rs1801133-G,rs1801133-?,rs1801133-?,rs1801133-?,rs1801133-?	V-P+,-,-	MTHFR	nonsynonymous SNV	1	11856378	G	A	G	-0.06371	3.7e-17	0.3361	0.7242	genotyped	-
Monocyte count	rs12971645	Body mass index	rs12971645-?	V-P+,-,-	MARK4	-	19	45807945	G	A	A	0.0026534	3.71e-17	0.276411	0.7846	0.990126	-
Ease of skin tanning	rs1336900	Blood protein levels	rs1336900-A	-,-,V+K-	HORMAD1	nonsynonymous SNV	1	150679033	G	A	G	0.014633	3.81e-17	0.3923	0.1004	genotyped	-
Arm fat percentage (left)	rs1517810	Cognitive performance (MTAG)	rs1517810-T	-,-,V-K+	IPO9	-	1	201850057	T	C	C	0.11527	4.18e-17	0.338131	0.143	0.99895	-
Body mass index (BMI)	rs295322	Body mass index	rs295322-C	-,P-K+,-	RASA2	synonymous SNV	3	141326602	T	C	T	-0.13699	4.25e-17	0.06694	6.71e-05	genotyped	-
Impedance of arm (left)	rs1034405	Waist-to-hip ratio adjusted for BMI (additive genetic model),Waist-to-hip ratio adjusted for BMI (additive genetic model)	rs1034405-G,rs1034405-G	-,P-K+,-	C3orf18	nonsynonymous SNV	3	50597092	G	A	A	-0.81417	4.4e-17	0.1307	0.804	genotyped	-
Leg predicted mass (right)	rs1044977	Asthma (childhood onset)	rs1044977-?	-,-,V+K-	HEXIM1	synonymous SNV	17	43227214	T	C	T	0.017897	4.49e-17	0.254	0.04268	genotyped	-
Mean corpuscular haemoglobin	rs41269255	Depressive symptoms	rs41269255-T	-,-,V-K+	POM121L2	nonsynonymous SNV	6	27277051	C	T	C	0.04146	4.5e-17	0.1027	0.6085	genotyped	-
Arm fat percentage (right)	rs3764002	Anxiety/tension (special factor of neuroticism),Appendicular lean mass,General risk tolerance (MTAG),Lung function (FVC),Predicted visceral adipose tissue,Risk-taking tendency (4-domain principal component model),Type 2 diabetes,Type 2 diabetes,Type 2 diabetes,Type 2 diabetes (adjusted for BMI),Type 2 diabetes (adjusted for BMI),Waist-hip ratio,Waist-hip ratio,Waist-to-hip ratio adjusted for BMI,…	rs3764002-C,rs3764002-T,rs3764002-T,rs3764002-?,rs3764002-T,rs3764002-T,rs3764002-C,rs3764002-C,rs3764002-C,rs3764002-C,rs3764002-C,rs3764002-C,rs3764002-?,rs3764002-C,rs3764002-C,rs3764002-C,rs3764002-C,rs3764002-C	-,-,V-K+	WSCD2	nonsynonymous SNV	12	108618630	C	T	C	0.12237	4.94e-17	0.2619	0.4984	genotyped	-
Arm fat percentage (left)	rs3764002	Anxiety/tension (special factor of neuroticism),Appendicular lean mass,General risk tolerance (MTAG),Lung function (FVC),Predicted visceral adipose tissue,Risk-taking tendency (4-domain principal component model),Type 2 diabetes,Type 2 diabetes,Type 2 diabetes,Type 2 diabetes (adjusted for BMI),Type 2 diabetes (adjusted for BMI),Waist-hip ratio,Waist-hip ratio,Waist-to-hip ratio adjusted for BMI,…	rs3764002-C,rs3764002-T,rs3764002-T,rs3764002-?,rs3764002-T,rs3764002-T,rs3764002-C,rs3764002-C,rs3764002-C,rs3764002-C,rs3764002-C,rs3764002-C,rs3764002-?,rs3764002-C,rs3764002-C,rs3764002-C,rs3764002-C,rs3764002-C	-,-,V-K+	WSCD2	nonsynonymous SNV	12	108618630	C	T	C	0.12303	5.05e-17	0.2619	0.4984	genotyped	-
Impedance of leg (right)	rs1517810	Cognitive performance (MTAG)	rs1517810-T	-,-,V-K+	IPO9	-	1	201850057	T	C	C	-0.47947	5.27e-17	0.338131	0.143	0.99895	-
Arm fat-free mass (right)	rs1045216	Autoimmune thyroid disease	rs1045216-G	-,-,V+K-	PLEKHA1	nonsynonymous SNV	10	124189197	A	G	G	0.0061394	5.35e-17	0.4104	0.4334	genotyped	-
thyroid problem (not cancer)	rs3445	Smoking initiation (ever regular vs never regular) (MTAG)	rs3445-A	-,-,V-K+	B3GALT4	-	6	33246518	G	A	A	0.0053445	5.4e-17	0.155282	0.5214	0.996079	1.1
Basal metabolic rate	rs7156335	Height,Height	rs7156335-?,rs7156335-?	-,P+K-,-	ITPK1	-	14	93406232	T	C	C	19.729	5.4e-17	0.0908764	0.3654	0.979632	-
Trunk fat percentage	rs2291542	Waist-hip ratio	rs2291542-T	V-P+,-,-	RNF123	synonymous SNV	3	49751585	C	T	T	0.1109	5.61e-17	0.323925	0.2929	0.999786	-
Haemoglobin concentration	rs34453673	Hemoglobin levels	rs34453673-C	V-P+,-,-	AHRR	nonsynonymous SNV	5	434722	G	C	G	-0.014669	5.89e-17	0.4108	0.02762	genotyped	-
Red blood cell (erythrocyte) count	rs463312	Red blood cell count,Red blood cell count	rs463312-?,rs463312-C	V-P+,-,-	TUBB1	nonsynonymous SNV	20	57597970	A	C	A	-0.011482	5.9e-17	0.0474	0.835	genotyped	-
Leg fat percentage (left)	rs9891146	Body mass index,Type 2 diabetes,Type 2 diabetes	rs9891146-T,rs9891146-T,rs9891146-T	-,-,V+K-	C17orf58	nonsynonymous SNV	17	65988049	T	C	C	-0.083897	6.72e-17	0.265072	0.2414	1	-
High light scatter reticulocyte count	rs131804	Mean corpuscular hemoglobin	rs131804-?	-,-,V+K-	TYMP	synonymous SNV	22	50964862	G	A	A	-0.00013297	6.8e-17	0.428536	0.7694	0.997884	-
thyroid problem (not cancer)	rs1990760	Autoimmune thyroid disease,Immunoglobulin A,Inflammatory bowel disease,Neutrophil count,Psoriasis,Psoriasis,Selective IgA deficiency,Systemic lupus erythematosus,Systemic lupus erythematosus,Type 1 diabetes,Type 1 diabetes,Type 1 diabetes	rs1990760-T,rs1990760-?,rs1990760-?,rs1990760-T,rs1990760-T,rs1990760-T,rs1990760-?,rs1990760-T,rs1990760-T,rs1990760-A,rs1990760-?,rs1990760-C	V-P+,-,-	IFIH1	nonsynonymous SNV	2	163124051	C	T	T	0.0039347	6.92e-17	0.3909	0.7332	genotyped	1.07
Impedance of leg (left)	rs2073498	Feeling worry	rs2073498-A	-,P+K-,-	RASSF1	nonsynonymous SNV	3	50369546	C	A	C	-0.70904	7.19e-17	0.1136	0.5877	genotyped	-
Arm fat percentage (left)	rs9980	Blood osmolality (transformed sodium),Blood osmolality (transformed sodium)	rs9980-G,rs9980-G	V-P+,-,-	NFAT5	-	16	69737468	C	G	G	0.14974	7.55e-17	0.152847	0.1864	0.994557	-
Mean corpuscular haemoglobin	rs646179	Mean corpuscular hemoglobin,Mean corpuscular hemoglobin,Mean corpuscular hemoglobin,Mean corpuscular volume,Mean corpuscular volume,Red blood cell count,Red blood cell count	rs646179-?,rs646179-G,rs646179-G,rs646179-G,rs646179-G,rs646179-?,rs646179-G	V+P-,-,-	USP1	-	1	62902874	A	G	G	-0.024831	7.66e-17	0.391499	0.5194	0.982336	-
Waist circumference	rs1061801	Educational attainment (MTAG),Educational attainment (years of education),Parental longevity (father's age at death or father's attained age),Parental longevity (father's age at death)	rs1061801-A,rs1061801-A,rs1061801-G,rs1061801-A	-,-,V-K+	ZBTB22	-	6	33282338	G	A	G	-0.22215	7.94e-17	0.1895	0.09527	genotyped	-
Red blood cell (erythrocyte) count	rs34453673	Hemoglobin levels	rs34453673-C	V-P+,-,-	AHRR	nonsynonymous SNV	5	434722	G	C	G	-0.0049726	8.07e-17	0.4108	0.02762	genotyped	-
Arm predicted mass (left)	rs1061801	Educational attainment (MTAG),Educational attainment (years of education),Parental longevity (father's age at death or father's attained age),Parental longevity (father's age at death)	rs1061801-A,rs1061801-A,rs1061801-G,rs1061801-A	-,-,V-K+	ZBTB22	-	6	33282338	G	A	G	-0.0077528	8.14e-17	0.1895	0.09527	genotyped	-
Arm fat-free mass (left)	rs1043515	Heel bone mineral density,Height,Height,Height	rs1043515-?,rs1043515-?,rs1043515-A,rs1043515-?	-,-,V-K+	PIP4K2B	-	17	36922196	A	G	G	0.0064411	8.3e-17	0.4335	0.4631	genotyped	-
Basal metabolic rate	rs1045216	Autoimmune thyroid disease	rs1045216-G	-,-,V+K-	PLEKHA1	nonsynonymous SNV	10	124189197	A	G	G	11.429	8.66e-17	0.4104	0.4334	genotyped	-
Haematocrit percentage	rs3760708	Hemoglobin concentration	rs3760708-C	-,-,V-K+	PRRG2	-	19	50084596	G	C	C	0.050217	8.86e-17	0.22793	0.2825	0.996341	-
Monocyte percentage	rs1990760	Autoimmune thyroid disease,Immunoglobulin A,Inflammatory bowel disease,Neutrophil count,Psoriasis,Psoriasis,Selective IgA deficiency,Systemic lupus erythematosus,Systemic lupus erythematosus,Type 1 diabetes,Type 1 diabetes,Type 1 diabetes	rs1990760-T,rs1990760-?,rs1990760-?,rs1990760-T,rs1990760-T,rs1990760-T,rs1990760-?,rs1990760-T,rs1990760-T,rs1990760-A,rs1990760-?,rs1990760-C	V-P+,-,-	IFIH1	nonsynonymous SNV	2	163124051	C	T	T	0.03224	8.91e-17	0.3909	0.7332	genotyped	-
Arm predicted mass (right)	rs12661281	Exudative age-related macular degeneration	rs12661281-?	-,-,V-K+	SLC44A4	nonsynonymous SNV	6	31842598	T	A	A	-0.0085607	8.98e-17	0.128424	0.007134	0.976205	-
Arm fat-free mass (left)	rs12661281	Exudative age-related macular degeneration	rs12661281-?	-,-,V-K+	SLC44A4	nonsynonymous SNV	6	31842598	T	A	A	-0.0096744	9.09e-17	0.128424	0.007134	0.976205	-
Impedance of arm (left)	rs11090045	Feeling nervous,Feeling tense,Lamb consumption,Neurociticism,Neuroticism,Neuroticism,Neuroticism,Neuroticism,Self-reported math ability,Self-reported math ability (MTAG),Sensitivity to environmental stress and adversity,Worry	rs11090045-A,rs11090045-A,rs11090045-?,rs11090045-A,rs11090045-A,rs11090045-A,rs11090045-A,rs11090045-?,rs11090045-G,rs11090045-A,rs11090045-A,rs11090045-A	V+P-,-,-	ZC3H7B	-	22	41753603	G	A	A	0.58848	9.22e-17	0.306965	0.3175	0.97437	-
Red blood cell (erythrocyte) distribution width	rs8073060	Immature fraction of reticulocytes,Platelet count,Platelet distribution width,Red cell distribution width	rs8073060-A,rs8073060-A,rs8073060-A,rs8073060-T	V-P+,-,-	SLFN14	nonsynonymous SNV	17	33875262	T	A	A	-0.015076	9.4e-17	0.290585	0.0533	0.996957	-
Red blood cell (erythrocyte) count	rs415064	Hemoglobin levels	rs415064-C	V-P+,-,-	TUBB1	nonsynonymous SNV	20	57597971	G	C	C	0.011371	9.62e-17	0.0473815	0.3347	0.999497	-
Arm predicted mass (left)	rs12661281	Exudative age-related macular degeneration	rs12661281-?	-,-,V-K+	SLC44A4	nonsynonymous SNV	6	31842598	T	A	A	-0.0091052	1.03e-16	0.128424	0.007134	0.976205	-
Arm fat mass (right)	rs9891146	Body mass index,Type 2 diabetes,Type 2 diabetes	rs9891146-T,rs9891146-T,rs9891146-T	-,-,V+K-	C17orf58	nonsynonymous SNV	17	65988049	T	C	C	-0.0098618	1.04e-16	0.265072	0.2414	1	-
Mean corpuscular volume	rs6984820	Post bronchodilator FEV1	rs6984820-T	-,P+K-,-	PLEC	synonymous SNV	8	144993324	C	T	T	0.059487	1.09e-16	0.422365	0.7581	0.994503	-
hypertension	rs13077400	Platelet count	rs13077400-G	V+P-,P-K+,-	SLC4A7	synonymous SNV	3	27473066	A	G	G	0.0074858	1.1e-16	0.268975	0.4851	0.999478	1.04
Impedance of arm (right)	rs1517810	Cognitive performance (MTAG)	rs1517810-T	-,-,V-K+	IPO9	-	1	201850057	T	C	C	-0.55435	1.12e-16	0.338131	0.143	0.99895	-
Waist circumference	rs3736166	Highest math class taken,Highest math class taken (MTAG),Mean corpuscular hemoglobin	rs3736166-G,rs3736166-C,rs3736166-?	-,P-K+,-	GGNBP2	-	17	34900836	G	C	C	0.17248	1.15e-16	0.473706	0.4736	0.995139	-
Body fat percentage	rs946711	Fish- and plant-related diet,Fish- and plant-related diet,Fruit consumption,Lung function (FEV1/FVC)	rs946711-?,rs946711-?,rs946711-?,rs946711-?	-,P+K-,-	SKIDA1	-	10	21806832	A	C	C	0.095132	1.16e-16	0.328139	0.3765	0.987065	-
Impedance of whole body	rs231349	Type 2 diabetes	rs231349-T	V+P-,-,-	KCNQ1OT1	-	11	2672821	C	T	T	1.4927	1.19e-16	0.102929	0.889	0.994109	-
Reticulocyte percentage	rs415064	Hemoglobin levels	rs415064-C	V-P+,-,-	TUBB1	nonsynonymous SNV	20	57597971	G	C	C	0.018769	1.24e-16	0.0473815	0.3347	0.999497	-
Immature reticulocyte fraction	rs1034405	Waist-to-hip ratio adjusted for BMI (additive genetic model),Waist-to-hip ratio adjusted for BMI (additive genetic model)	rs1034405-G,rs1034405-G	-,P-K+,-	C3orf18	nonsynonymous SNV	3	50597092	G	A	A	0.0013135	1.26e-16	0.1307	0.804	genotyped	-
hypertension	rs3755652	Diastolic blood pressure,Mean arterial pressure	rs3755652-T,rs3755652-T	V+P-,P-K+,-	SLC4A7	nonsynonymous SNV	3	27472936	C	T	C	-0.0074791	1.27e-16	0.2687	0.808	genotyped	0.962
Body mass index (BMI)	rs4929923	Body mass index,Body mass index,Body mass index,Body mass index,Body mass index,Body mass index,Body mass index,Body mass index,Body mass index (joint analysis main effects and physical activity interaction),Body mass index (joint analysis main effects and physical activity interaction),Body mass index in physically active individuals,Body mass index in physically active individuals,Body mass ind…	rs4929923-T,rs4929923-T,rs4929923-?,rs4929923-?,rs4929923-C,rs4929923-C,rs4929923-C,rs4929923-C,rs4929923-?,rs4929923-?,rs4929923-C,rs4929923-C,rs4929923-C,rs4929923-T,rs4929923-?,rs4929923-T	-,-,V+K-	TRIM66	-	11	8639200	T	C	C	0.06961	1.27e-16	0.3538	0.7992	genotyped	-
Body mass index (BMI)	rs1106908	Body mass index	rs1106908-A	-,P+K-,V+K-	GGNBP2	synonymous SNV	17	34942595	G	A	A	-0.06663	1.29e-16	0.447141	0.6837	0.999426	-
Arm fat-free mass (right)	rs12661281	Exudative age-related macular degeneration	rs12661281-?	-,-,V-K+	SLC44A4	nonsynonymous SNV	6	31842598	T	A	A	-0.009035	1.29e-16	0.128424	0.007134	0.976205	-
Reticulocyte percentage	rs463312	Red blood cell count,Red blood cell count	rs463312-?,rs463312-C	V-P+,-,-	TUBB1	nonsynonymous SNV	20	57597970	A	C	A	-0.018806	1.32e-16	0.0474	0.835	genotyped	-
Arm predicted mass (left)	rs1043515	Heel bone mineral density,Height,Height,Height	rs1043515-?,rs1043515-?,rs1043515-A,rs1043515-?	-,-,V-K+	PIP4K2B	-	17	36922196	A	G	G	0.0060233	1.46e-16	0.4335	0.4631	genotyped	-
Body mass index (BMI)	rs946711	Fish- and plant-related diet,Fish- and plant-related diet,Fruit consumption,Lung function (FEV1/FVC)	rs946711-?,rs946711-?,rs946711-?,rs946711-?	-,P+K-,-	SKIDA1	-	10	21806832	A	C	C	0.071017	1.5e-16	0.328139	0.3765	0.987065	-
Impedance of leg (left)	rs3748656	Hip circumference adjusted for BMI,Hip circumference adjusted for BMI	rs3748656-T,rs3748656-T	-,P-K+,V-K+	MOV10	synonymous SNV	1	113236681	C	T	T	-0.55498	1.51e-16	0.20428	0.8833	0.997496	-
Arm fat percentage (right)	rs11042023	Body mass index,Mean corpuscular hemoglobin,Obesity	rs11042023-C,rs11042023-?,rs11042023-C	V+P-,-,V+K-	TRIM66	nonsynonymous SNV	11	8662516	T	C	C	0.1113	1.58e-16	0.343983	0.994	0.998477	-
Mean platelet (thrombocyte) volume	rs34316	Educational attainment (MTAG),Intelligence	rs34316-A,rs34316-A	-,P+K-,-	MEF2C-AS2	-	5	88015545	A	C	C	-0.013215	1.63e-16	0.418064	0.8135	0.990009	-
Comparative height size at age 10	rs9313754	Waist circumference adjusted for body mass index,Waist-to-hip ratio adjusted for BMI	rs9313754-?,rs9313754-?	-,P+K-,-	RAB24	-	5	176730678	C	G	G	0.013131	1.72e-16	0.152125	0.09878	0.992051	-
Eosinophill percentage	rs11090045	Feeling nervous,Feeling tense,Lamb consumption,Neurociticism,Neuroticism,Neuroticism,Neuroticism,Neuroticism,Self-reported math ability,Self-reported math ability (MTAG),Sensitivity to environmental stress and adversity,Worry	rs11090045-A,rs11090045-A,rs11090045-?,rs11090045-A,rs11090045-A,rs11090045-A,rs11090045-A,rs11090045-?,rs11090045-G,rs11090045-A,rs11090045-A,rs11090045-A	V+P-,-,-	ZC3H7B	-	22	41753603	G	A	A	0.027896	1.77e-16	0.306965	0.3175	0.97437	-
Lymphocyte percentage	rs1336900	Blood protein levels	rs1336900-A	-,-,V+K-	HORMAD1	nonsynonymous SNV	1	150679033	G	A	G	-0.11024	1.9e-16	0.3923	0.1004	genotyped	-
Waist circumference	rs1517810	Cognitive performance (MTAG)	rs1517810-T	-,-,V-K+	IPO9	-	1	201850057	T	C	C	0.18187	1.94e-16	0.338131	0.143	0.99895	-
Eosinophill percentage	rs2242653	Blood protein levels	rs2242653-?	-,P+K-,-	LY6G6F	nonsynonymous SNV	6	31675765	G	A	G	-0.036455	2.01e-16	0.1441	0.8374	genotyped	-
High light scatter reticulocyte count	rs2291542	Waist-hip ratio	rs2291542-T	V-P+,-,-	RNF123	synonymous SNV	3	49751585	C	T	T	0.00013932	2.11e-16	0.323925	0.2929	0.999786	-
Platelet count	rs12971645	Body mass index	rs12971645-?	V-P+,-,-	MARK4	-	19	45807945	G	A	A	0.83207	2.14e-16	0.276411	0.7846	0.990126	-
Weight	rs2301680	Birth weight	rs2301680-A	V-P+,-,-	CALCR	nonsynonymous SNV	7	93116299	A	G	A	-0.19327	2.19e-16	0.495	0.05369	genotyped	-
Body mass index (BMI)	rs946711	Fish- and plant-related diet,Fish- and plant-related diet,Fruit consumption,Lung function (FEV1/FVC)	rs946711-?,rs946711-?,rs946711-?,rs946711-?	-,P+K-,-	SKIDA1	-	10	21806832	A	C	C	0.070081	2.21e-16	0.328139	0.3765	0.987065	-
Body mass index (BMI)	rs1106908	Body mass index	rs1106908-A	-,P+K-,V+K-	GGNBP2	synonymous SNV	17	34942595	G	A	A	-0.065604	2.25e-16	0.447141	0.6837	0.999426	-
Body mass index (BMI)	rs4929923	Body mass index,Body mass index,Body mass index,Body mass index,Body mass index,Body mass index,Body mass index,Body mass index,Body mass index (joint analysis main effects and physical activity interaction),Body mass index (joint analysis main effects and physical activity interaction),Body mass index in physically active individuals,Body mass index in physically active individuals,Body mass ind…	rs4929923-T,rs4929923-T,rs4929923-?,rs4929923-?,rs4929923-C,rs4929923-C,rs4929923-C,rs4929923-C,rs4929923-?,rs4929923-?,rs4929923-C,rs4929923-C,rs4929923-C,rs4929923-T,rs4929923-?,rs4929923-T	-,-,V+K-	TRIM66	-	11	8639200	T	C	C	0.0685	2.28e-16	0.3538	0.7992	genotyped	-
Arm fat-free mass (left)	rs1194	Systemic lupus erythematosus	rs1194-?	-,-,V+K-	ZNF76	-	6	35263555	A	G	G	0.008748	2.3e-16	0.1555	0.6579	0.998993	-
Impedance of leg (right)	rs11737	Lung function (FEV1/FVC)	rs11737-?	-,-,V-K+	TSPAN3	synonymous SNV	15	77344793	T	A	A	-0.46943	2.32e-16	0.328931	0.003465	0.991536	-
Arm predicted mass (left)	rs1194	Systemic lupus erythematosus	rs1194-?	-,-,V+K-	ZNF76	-	6	35263555	A	G	G	0.008246	2.33e-16	0.1555	0.6579	0.998993	-
Eosinophill percentage	rs9611519	Neuroticism,Neuroticism,Neuroticism	rs9611519-T,rs9611519-T,rs9611519-T	V+P-,-,V+K-	L3MBTL2	synonymous SNV	22	41613188	C	T	T	0.027928	2.51e-16	0.287283	0.5348	0.999631	-
Impedance of whole body	rs1050816	Estimated glomerular filtration rate,Estimated glomerular filtration rate	rs1050816-T,rs1050816-T	V+P-,-,V+K-	SPEG	-	2	220358198	C	T	T	0.96566	2.52e-16	0.328828	0.3241	0.998317	-
Arm fat-free mass (left)	rs1061801	Educational attainment (MTAG),Educational attainment (years of education),Parental longevity (father's age at death or father's attained age),Parental longevity (father's age at death)	rs1061801-A,rs1061801-A,rs1061801-G,rs1061801-A	-,-,V-K+	ZBTB22	-	6	33282338	G	A	G	-0.0080872	2.58e-16	0.1895	0.09527	genotyped	-
deep venous thrombosis (dvt)	rs3733402	B-type natriuretic peptide levels,Metabolite levels (small molecules and protein measures),Obesity-related traits,Serum metabolite levels,Serum metabolite levels	rs3733402-G,rs3733402-A,rs3733402-G,rs3733402-A,rs3733402-A	-,P-K+,-	KLKB1	nonsynonymous SNV	4	187158034	G	A	A	0.0023732	2.63e-16	0.487556	0.3709	1	1.13
Body fat percentage	rs2273368	Body fat distribution (leg fat ratio),Body fat distribution (leg fat ratio),Body fat distribution (trunk fat ratio),Body fat distribution (trunk fat ratio),Waist circumference adjusted for body mass index	rs2273368-T,rs2273368-T,rs2273368-T,rs2273368-T,rs2273368-?	-,P-K+,V-K+	WNT2B	-	1	113063771	C	T	T	-0.11142	2.67e-16	0.197199	0.8972	0.994086	-
Red blood cell (erythrocyte) distribution width	rs2306590	Body mass index	rs2306590-G	-,P+K-,V+K-	MYO19	nonsynonymous SNV	17	34854280	G	A	G	0.013734	2.75e-16	0.4097	0.4452	genotyped	-
Red blood cell (erythrocyte) distribution width	rs6859	Alzheimer's disease,Alzheimer's disease,Alzheimer's disease,Alzheimer's disease,Alzheimer's disease,Alzheimer's disease (late onset),Alzheimer's disease (onset between ages 58 and 79),Alzheimer's disease or family history of Alzheimer's disease,Alzheimer's disease or family history of Alzheimer's disease,Family history of Alzheimer's disease,LDL cholesterol levels,LDL cholesterol levels x long to…	rs6859-A,rs6859-A,rs6859-A,rs6859-A,rs6859-A,rs6859-A,rs6859-A,rs6859-?,rs6859-A,rs6859-?,rs6859-A,rs6859-?,rs6859-?	-,P-K+,-	NECTIN2	-	19	45382034	A	G	G	0.013642	2.83e-16	0.4222	0.8831	genotyped	-
White blood cell (leukocyte) count	rs1194	Systemic lupus erythematosus	rs1194-?	-,-,V+K-	ZNF76	-	6	35263555	A	G	G	0.035102	3.08e-16	0.1555	0.6579	0.998993	-
Mean corpuscular volume	rs35916068	Post bronchodilator FEV1	rs35916068-A	-,P+K-,-	PLEC	synonymous SNV	8	144999684	A	G	G	0.058431	3.15e-16	0.423813	0.7771	0.999474	-
Body fat percentage	rs1517810	Cognitive performance (MTAG)	rs1517810-T	-,-,V-K+	IPO9	-	1	201850057	T	C	C	0.093227	3.17e-16	0.338131	0.143	0.99895	-
Whole body water mass	rs3850625	Estimated glomerular filtration rate,Estimated glomerular filtration rate,Estimated glomerular filtration rate,Estimated glomerular filtration rate,Glomerular filtration rate (creatinine),Glomerular filtration rate in non diabetics (creatinine),Lung function (FVC),Urinary albumin-to-creatinine ratio,Urinary albumin-to-creatinine ratio	rs3850625-A,rs3850625-A,rs3850625-G,rs3850625-G,rs3850625-A,rs3850625-A,rs3850625-?,rs3850625-A,rs3850625-A	V+P-,-,-	CACNA1S	nonsynonymous SNV	1	201016296	G	A	G	0.093573	3.17e-16	0.1184	0.8639	genotyped	-
Waist circumference	rs1106908	Body mass index	rs1106908-A	-,P+K-,V+K-	GGNBP2	synonymous SNV	17	34942595	G	A	A	-0.17021	3.19e-16	0.447141	0.6837	0.999426	-
Arm fat percentage (left)	rs9891146	Body mass index,Type 2 diabetes,Type 2 diabetes	rs9891146-T,rs9891146-T,rs9891146-T	-,-,V+K-	C17orf58	nonsynonymous SNV	17	65988049	T	C	C	-0.1187	3.35e-16	0.265072	0.2414	1	-
Impedance of leg (right)	rs231349	Type 2 diabetes	rs231349-T	V+P-,-,-	KCNQ1OT1	-	11	2672821	C	T	T	0.72087	3.45e-16	0.102929	0.889	0.994109	-
High light scatter reticulocyte percentage	rs1800437	Body fat percentage,Body fat percentage,Body mass index,Body mass index,Body mass index,Body mass index (joint analysis main effects and physical activity interaction),Body mass index (joint analysis main effects and physical activity interaction),Body mass index in physically active individuals,GIP levels in response to oral glucose tolerance test (120 minutes),GIP levels in response to oral glu…	rs1800437-?,rs1800437-?,rs1800437-C,rs1800437-G,rs1800437-G,rs1800437-?,rs1800437-?,rs1800437-G,rs1800437-C,rs1800437-C,rs1800437-C,rs1800437-G,rs1800437-C,rs1800437-C,rs1800437-?,rs1800437-?,rs1800437-C,rs1800437-C	V+P-,-,-	GIPR	nonsynonymous SNV	19	46181392	G	C	G	0.0036561	3.62e-16	0.1939	0.1266	genotyped	-
Mean corpuscular haemoglobin	rs2228145	Allergic disease (asthma, hay fever or eczema),Allergic disease (asthma, hay fever or eczema),Atopic dermatitis,Blood protein levels,Cerebrospinal fluid biomarker levels,C-reactive protein levels,Eczema,Hay fever and/or eczema,Rheumatoid arthritis,Rheumatoid arthritis,Rheumatoid arthritis,Rheumatoid arthritis,Rheumatoid arthritis (ACPA-positive),White blood cell count	rs2228145-C,rs2228145-C,rs2228145-C,rs2228145-A,rs2228145-C,rs2228145-?,rs2228145-?,rs2228145-C,rs2228145-A,rs2228145-A,rs2228145-A,rs2228145-A,rs2228145-A,rs2228145-?	V-P+,-,-	IL6R	nonsynonymous SNV	1	154426970	A	C	C	0.023833	3.68e-16	0.409728	0.01752	1	-
Arm fat-free mass (left)	rs1045216	Autoimmune thyroid disease	rs1045216-G	-,-,V+K-	PLEKHA1	nonsynonymous SNV	10	124189197	A	G	G	0.0063609	3.7e-16	0.4104	0.4334	genotyped	-
Body fat percentage	rs3748656	Hip circumference adjusted for BMI,Hip circumference adjusted for BMI	rs3748656-T,rs3748656-T	-,P-K+,V-K+	MOV10	synonymous SNV	1	113236681	C	T	T	-0.10922	3.83e-16	0.20428	0.8833	0.997496	-
Impedance of arm (left)	rs11545169	Birth weight,Cognitive performance (MTAG),Educational attainment (MTAG),Height,Self-reported math ability,Self-reported math ability (MTAG)	rs11545169-G,rs11545169-T,rs11545169-T,rs11545169-?,rs11545169-G,rs11545169-T	-,-,V-K+	PSMD2	nonsynonymous SNV	3	184020542	G	T	G	-0.72872	3.99e-16	0.1604	3.64e-09	genotyped	-
Monocyte percentage	rs295322	Body mass index	rs295322-C	-,P-K+,-	RASA2	synonymous SNV	3	141326602	T	C	T	0.061769	4.48e-16	0.06694	6.71e-05	genotyped	-
Arm fat-free mass (right)	rs7156335	Height,Height	rs7156335-?,rs7156335-?	-,P+K-,-	ITPK1	-	14	93406232	T	C	C	0.010204	4.63e-16	0.0908764	0.3654	0.979632	-
Body mass index (BMI)	rs3736166	Highest math class taken,Highest math class taken (MTAG),Mean corpuscular hemoglobin	rs3736166-G,rs3736166-C,rs3736166-?	-,P-K+,-	GGNBP2	-	17	34900836	G	C	C	0.064792	4.67e-16	0.473706	0.4736	0.995139	-
Comparative body size at age 10	rs2301680	Birth weight	rs2301680-A	V-P+,-,-	CALCR	nonsynonymous SNV	7	93116299	A	G	A	-0.010133	4.68e-16	0.495	0.05369	genotyped	-
Eosinophill percentage	rs9891146	Body mass index,Type 2 diabetes,Type 2 diabetes	rs9891146-T,rs9891146-T,rs9891146-T	-,-,V+K-	C17orf58	nonsynonymous SNV	17	65988049	T	C	C	-0.028491	4.68e-16	0.265072	0.2414	1	-
Neutrophill count	rs4147915	Myeloid white cell count,Neutrophil count,Sum basophil neutrophil counts,Sum neutrophil eosinophil counts	rs4147915-A,rs4147915-A,rs4147915-A,rs4147915-A	V+P-,-,-	ABCA7	synonymous SNV	19	1049305	C	A	A	-0.029228	4.78e-16	0.143726	0.9833	0.973609	-
Body mass index (BMI)	rs3736166	Highest math class taken,Highest math class taken (MTAG),Mean corpuscular hemoglobin	rs3736166-G,rs3736166-C,rs3736166-?	-,P-K+,-	GGNBP2	-	17	34900836	G	C	C	0.065218	4.96e-16	0.473706	0.4736	0.995139	-
Impedance of whole body	rs2273368	Body fat distribution (leg fat ratio),Body fat distribution (leg fat ratio),Body fat distribution (trunk fat ratio),Body fat distribution (trunk fat ratio),Waist circumference adjusted for body mass index	rs2273368-T,rs2273368-T,rs2273368-T,rs2273368-T,rs2273368-?	-,P-K+,V-K+	WNT2B	-	1	113063771	C	T	T	-1.1294	5.07e-16	0.197199	0.8972	0.994086	-
Weight	rs4929923	Body mass index,Body mass index,Body mass index,Body mass index,Body mass index,Body mass index,Body mass index,Body mass index,Body mass index (joint analysis main effects and physical activity interaction),Body mass index (joint analysis main effects and physical activity interaction),Body mass index in physically active individuals,Body mass index in physically active individuals,Body mass ind…	rs4929923-T,rs4929923-T,rs4929923-?,rs4929923-?,rs4929923-C,rs4929923-C,rs4929923-C,rs4929923-C,rs4929923-?,rs4929923-?,rs4929923-C,rs4929923-C,rs4929923-C,rs4929923-T,rs4929923-?,rs4929923-T	-,-,V+K-	TRIM66	-	11	8639200	T	C	C	0.19859	5.08e-16	0.3538	0.7992	genotyped	-
Eosinophill percentage	rs3171692	Feeling tense	rs3171692-T	V+P-,-,-	RANGAP1	-	22	41642212	C	T	T	0.026584	5.34e-16	0.332719	0.2926	0.995253	-
Body mass index (BMI)	rs11042023	Body mass index,Mean corpuscular hemoglobin,Obesity	rs11042023-C,rs11042023-?,rs11042023-C	V+P-,-,V+K-	TRIM66	nonsynonymous SNV	11	8662516	T	C	C	0.06852	5.67e-16	0.343983	0.994	0.998477	-
Hip circumference	rs9891146	Body mass index,Type 2 diabetes,Type 2 diabetes	rs9891146-T,rs9891146-T,rs9891146-T	-,-,V+K-	C17orf58	nonsynonymous SNV	17	65988049	T	C	C	-0.14493	5.76e-16	0.265072	0.2414	1	-
Body mass index (BMI)	rs295322	Body mass index	rs295322-C	-,P-K+,-	RASA2	synonymous SNV	3	141326602	T	C	T	-0.13088	5.81e-16	0.06694	6.71e-05	genotyped	-
Leg fat-free mass (left)	rs1057687	Household income (MTAG),Intelligence	rs1057687-G,rs1057687-A	-,-,V-K+	HABP4	-	9	99252464	A	G	G	0.020561	5.84e-16	0.18809	0.704	0.995794	-
Whole body fat-free mass	rs3850625	Estimated glomerular filtration rate,Estimated glomerular filtration rate,Estimated glomerular filtration rate,Estimated glomerular filtration rate,Glomerular filtration rate (creatinine),Glomerular filtration rate in non diabetics (creatinine),Lung function (FVC),Urinary albumin-to-creatinine ratio,Urinary albumin-to-creatinine ratio	rs3850625-A,rs3850625-A,rs3850625-G,rs3850625-G,rs3850625-A,rs3850625-A,rs3850625-?,rs3850625-A,rs3850625-A	V+P-,-,-	CACNA1S	nonsynonymous SNV	1	201016296	G	A	G	0.12582	5.84e-16	0.1184	0.8639	genotyped	-
Trunk fat-free mass	rs2274116	Lung function (FEV1),Lung function (FVC)	rs2274116-C,rs2274116-C	-,P+K-,-	LHX3	synonymous SNV	9	139094805	C	T	T	-0.043519	6.02e-16	0.342928	0.7492	0.988573	-
Arm fat percentage (left)	rs4929923	Body mass index,Body mass index,Body mass index,Body mass index,Body mass index,Body mass index,Body mass index,Body mass index,Body mass index (joint analysis main effects and physical activity interaction),Body mass index (joint analysis main effects and physical activity interaction),Body mass index in physically active individuals,Body mass index in physically active individuals,Body mass ind…	rs4929923-T,rs4929923-T,rs4929923-?,rs4929923-?,rs4929923-C,rs4929923-C,rs4929923-C,rs4929923-C,rs4929923-?,rs4929923-?,rs4929923-C,rs4929923-C,rs4929923-C,rs4929923-T,rs4929923-?,rs4929923-T	-,-,V+K-	TRIM66	-	11	8639200	T	C	C	0.10889	6.74e-16	0.3538	0.7992	genotyped	-
Red blood cell (erythrocyte) count	rs1965024	C-reactive protein levels	rs1965024-A	-,-,V+K-	SALL1	synonymous SNV	16	51173559	G	A	A	-0.004997	6.78e-16	0.3332	0.4769	genotyped	-
Weight	rs900	Post bronchodilator FEV1,Post bronchodilator FEV1/FVC ratio	rs900-A,rs900-A	-,-,V+K-	MIR548F3	-	1	218614905	A	T	T	0.21483	6.89e-16	0.270143	0.5945	0.999277	-
Red blood cell (erythrocyte) count	rs8432	Mean corpuscular hemoglobin	rs8432-?	-,P+K-,-	BBS1	-	11	66299515	A	G	G	-0.0048148	7.07e-16	0.400718	0.7681	0.999762	-
Impedance of whole body	rs1035539	Alcoholic chronic pancreatitis	rs1035539-?	-,-,V+K-	BCAR1	nonsynonymous SNV	16	75276775	G	A	A	0.93787	7.35e-16	0.331804	0.6239	0.995281	-
Comparative height size at age 10	rs1043515	Heel bone mineral density,Height,Height,Height	rs1043515-?,rs1043515-?,rs1043515-A,rs1043515-?	-,-,V-K+	PIP4K2B	-	17	36922196	A	G	G	0.0092297	7.48e-16	0.4335	0.4631	genotyped	-
White blood cell (leukocyte) count	rs17710008	Lymphocyte counts,Lymphocyte counts,Monocyte count,White blood cell count,White blood cell count	rs17710008-A,rs17710008-A,rs17710008-A,rs17710008-?,rs17710008-A	-,P+K-,-	MYCT1	nonsynonymous SNV	6	153043035	G	A	G	-0.032389	7.67e-16	0.1847	0.3037	genotyped	-
Weight	rs45474992	Appendicular lean mass,Height,Monocyte count,Monocyte count,White blood cell count	rs45474992-T,rs45474992-?,rs45474992-T,rs45474992-T,rs45474992-T	-,P-K+,V-K+	BBC3	-	19	47724564	C	T	T	-0.50169	7.85e-16	0.036534	0	1	-
Leg predicted mass (left)	rs1057687	Household income (MTAG),Intelligence	rs1057687-G,rs1057687-A	-,-,V-K+	HABP4	-	9	99252464	A	G	G	0.019192	7.98e-16	0.18809	0.704	0.995794	-
Haematocrit percentage	rs1965024	C-reactive protein levels	rs1965024-A	-,-,V+K-	SALL1	synonymous SNV	16	51173559	G	A	A	-0.043186	7.98e-16	0.3332	0.4769	genotyped	-
I10-I15 Hypertensive diseases	rs3755652	Diastolic blood pressure,Mean arterial pressure	rs3755652-T,rs3755652-T	V+P-,P-K+,-	SLC4A7	nonsynonymous SNV	3	27472936	C	T	C	-0.0066503	8.05e-16	0.2687	0.808	genotyped	0.957
Mean platelet (thrombocyte) volume	rs1057687	Household income (MTAG),Intelligence	rs1057687-G,rs1057687-A	-,-,V-K+	HABP4	-	9	99252464	A	G	G	0.016086	8.15e-16	0.18809	0.704	0.995794	-
Arm fat mass (left)	rs9891146	Body mass index,Type 2 diabetes,Type 2 diabetes	rs9891146-T,rs9891146-T,rs9891146-T	-,-,V+K-	C17orf58	nonsynonymous SNV	17	65988049	T	C	C	-0.010685	8.17e-16	0.265072	0.2414	1	-
Immature reticulocyte fraction	rs113809617	High light scatter reticulocyte count,High light scatter reticulocyte percentage of red cells,Mean corpuscular hemoglobin,Mean corpuscular hemoglobin,Mean corpuscular hemoglobin concentration,Mean corpuscular volume,Red blood cell count,Reticulocyte count,Reticulocyte fraction of red cells	rs113809617-G,rs113809617-G,rs113809617-G,rs113809617-?,rs113809617-G,rs113809617-G,rs113809617-?,rs113809617-G,rs113809617-G	V-P+,-,-	NDOR1	nonsynonymous SNV	9	140100317	C	G	G	0.0012727	8.3e-16	0.131769	0.7976	0.990628	-
I10-I15 Hypertensive diseases	rs13077400	Platelet count	rs13077400-G	V+P-,P-K+,-	SLC4A7	synonymous SNV	3	27473066	A	G	G	0.0066357	8.63e-16	0.268975	0.4851	0.999478	1.04
Impedance of whole body	rs1800437	Body fat percentage,Body fat percentage,Body mass index,Body mass index,Body mass index,Body mass index (joint analysis main effects and physical activity interaction),Body mass index (joint analysis main effects and physical activity interaction),Body mass index in physically active individuals,GIP levels in response to oral glucose tolerance test (120 minutes),GIP levels in response to oral glu…	rs1800437-?,rs1800437-?,rs1800437-C,rs1800437-G,rs1800437-G,rs1800437-?,rs1800437-?,rs1800437-G,rs1800437-C,rs1800437-C,rs1800437-C,rs1800437-G,rs1800437-C,rs1800437-C,rs1800437-?,rs1800437-?,rs1800437-C,rs1800437-C	V+P-,-,-	GIPR	nonsynonymous SNV	19	46181392	G	C	G	-1.1047	8.89e-16	0.1939	0.1266	genotyped	-
I10 Essential (primary) hypertension	rs3755652	Diastolic blood pressure,Mean arterial pressure	rs3755652-T,rs3755652-T	V+P-,P-K+,-	SLC4A7	nonsynonymous SNV	3	27472936	C	T	C	-0.0066331	8.9e-16	0.2687	0.808	genotyped	0.957
Arm predicted mass (right)	rs7156335	Height,Height	rs7156335-?,rs7156335-?	-,P+K-,-	ITPK1	-	14	93406232	T	C	C	0.0095218	9.08e-16	0.0908764	0.3654	0.979632	-
Neutrophill count	rs1194	Systemic lupus erythematosus	rs1194-?	-,-,V+K-	ZNF76	-	6	35263555	A	G	G	0.027837	9.24e-16	0.1555	0.6579	0.998993	-
I10 Essential (primary) hypertension	rs13077400	Platelet count	rs13077400-G	V+P-,P-K+,-	SLC4A7	synonymous SNV	3	27473066	A	G	G	0.0066191	9.48e-16	0.268975	0.4851	0.999478	1.04
Whole body fat mass	rs946711	Fish- and plant-related diet,Fish- and plant-related diet,Fruit consumption,Lung function (FEV1/FVC)	rs946711-?,rs946711-?,rs946711-?,rs946711-?	-,P+K-,-	SKIDA1	-	10	21806832	A	C	C	0.13431	9.83e-16	0.328139	0.3765	0.987065	-
Arm predicted mass (left)	rs1045216	Autoimmune thyroid disease	rs1045216-G	-,-,V+K-	PLEKHA1	nonsynonymous SNV	10	124189197	A	G	G	0.0058929	1.18e-15	0.4104	0.4334	genotyped	-
Weight	rs2301680	Birth weight	rs2301680-A	V-P+,-,-	CALCR	nonsynonymous SNV	7	93116299	A	G	A	-0.18709	1.19e-15	0.495	0.05369	genotyped	-
M72 Fibroblastic disorders	rs4730775	Dupuytren's disease	rs4730775-?	-,-,V-K+	WNT2	-	7	116917118	C	T	C	0.001604	1.22e-15	0.4602	0.9178	genotyped	1.18
L40-L45 Papulosquamous disorders	rs1093	Asthma (age of onset)	rs1093-G	-,P-K+,-	HLA-B	-	6	31321906	A	G	G	-0.0016893	1.27e-15	0.211215	0.4409	0.996143	0.78
Trunk predicted mass	rs2274116	Lung function (FEV1),Lung function (FVC)	rs2274116-C,rs2274116-C	-,P+K-,-	LHX3	synonymous SNV	9	139094805	C	T	T	-0.041255	1.35e-15	0.342928	0.7492	0.988573	-
Mean corpuscular volume	rs1093	Asthma (age of onset)	rs1093-G	-,P-K+,-	HLA-B	-	6	31321906	A	G	G	0.072325	1.38e-15	0.211215	0.4409	0.996143	-
Arm predicted mass (right)	rs6984820	Post bronchodilator FEV1	rs6984820-T	-,P+K-,-	PLEC	synonymous SNV	8	144993324	C	T	T	-0.0055013	1.39e-15	0.422365	0.7581	0.994503	-
Leg fat percentage (right)	rs9891146	Body mass index,Type 2 diabetes,Type 2 diabetes	rs9891146-T,rs9891146-T,rs9891146-T	-,-,V+K-	C17orf58	nonsynonymous SNV	17	65988049	T	C	C	-0.084358	1.43e-15	0.265072	0.2414	1	-
Weight	rs4929923	Body mass index,Body mass index,Body mass index,Body mass index,Body mass index,Body mass index,Body mass index,Body mass index,Body mass index (joint analysis main effects and physical activity interaction),Body mass index (joint analysis main effects and physical activity interaction),Body mass index in physically active individuals,Body mass index in physically active individuals,Body mass ind…	rs4929923-T,rs4929923-T,rs4929923-?,rs4929923-?,rs4929923-C,rs4929923-C,rs4929923-C,rs4929923-C,rs4929923-?,rs4929923-?,rs4929923-C,rs4929923-C,rs4929923-C,rs4929923-T,rs4929923-?,rs4929923-T	-,-,V+K-	TRIM66	-	11	8639200	T	C	C	0.19402	1.46e-15	0.3538	0.7992	genotyped	-
Weight	rs900	Post bronchodilator FEV1,Post bronchodilator FEV1/FVC ratio	rs900-A,rs900-A	-,-,V+K-	MIR548F3	-	1	218614905	A	T	T	0.2107	1.52e-15	0.270143	0.5945	0.999277	-
Arm fat percentage (right)	rs9891146	Body mass index,Type 2 diabetes,Type 2 diabetes	rs9891146-T,rs9891146-T,rs9891146-T	-,-,V+K-	C17orf58	nonsynonymous SNV	17	65988049	T	C	C	-0.11527	1.59e-15	0.265072	0.2414	1	-
Mean platelet (thrombocyte) volume	rs9980	Blood osmolality (transformed sodium),Blood osmolality (transformed sodium)	rs9980-G,rs9980-G	V-P+,-,-	NFAT5	-	16	69737468	C	G	G	0.017205	1.65e-15	0.152847	0.1864	0.994557	-
Monocyte percentage	rs5896	Intraocular pressure	rs5896-C	-,P+K-,-	F2	nonsynonymous SNV	11	46745003	C	T	C	-0.043256	1.71e-15	0.138	0.05735	genotyped	-
Trunk fat mass	rs12770228	Body mass index,Parental longevity (mother's age at death),Smoking initiation (ever regular vs never regular)	rs12770228-G,rs12770228-A,rs12770228-A	-,P+K-,-	CASC10	-	10	21783634	G	A	A	0.074313	1.73e-15	0.315764	0.4671	0.997405	-
Impedance of whole body	rs62073016	Fat-free mass,Fat-free mass,Fat-free mass,Neuroticism	rs62073016-?,rs62073016-?,rs62073016-?,rs62073016-T	-,-,V-K+	BAIAP2	-	17	79090198	C	T	T	0.89681	1.76e-15	0.390139	0.1944	0.979552	-
Body mass index (BMI)	rs2306590	Body mass index	rs2306590-G	-,P+K-,V+K-	MYO19	nonsynonymous SNV	17	34854280	G	A	G	0.064835	1.88e-15	0.4097	0.4452	genotyped	-
Mean corpuscular volume	rs2228145	Allergic disease (asthma, hay fever or eczema),Allergic disease (asthma, hay fever or eczema),Atopic dermatitis,Blood protein levels,Cerebrospinal fluid biomarker levels,C-reactive protein levels,Eczema,Hay fever and/or eczema,Rheumatoid arthritis,Rheumatoid arthritis,Rheumatoid arthritis,Rheumatoid arthritis,Rheumatoid arthritis (ACPA-positive),White blood cell count	rs2228145-C,rs2228145-C,rs2228145-C,rs2228145-A,rs2228145-C,rs2228145-?,rs2228145-?,rs2228145-C,rs2228145-A,rs2228145-A,rs2228145-A,rs2228145-A,rs2228145-A,rs2228145-?	V-P+,-,-	IL6R	nonsynonymous SNV	1	154426970	A	C	C	0.057509	1.97e-15	0.409728	0.01752	1	-
Arm fat-free mass (right)	rs6984820	Post bronchodilator FEV1	rs6984820-T	-,P+K-,-	PLEC	synonymous SNV	8	144993324	C	T	T	-0.0058039	1.98e-15	0.422365	0.7581	0.994503	-
M23 Internal derangement of knee	rs143384	Anthropometric traits,Anthropometric traits (multi-trait analysis),Appendicular lean mass,Appendicular lean mass,Body fat distribution (leg fat ratio),Body fat distribution (leg fat ratio),Body fat distribution (leg fat ratio),Body fat distribution (trunk fat ratio),Body fat distribution (trunk fat ratio),Brain region volumes,Developmental dysplasia of the hip,Fat-free mass,Fat-free mass,Fat-free…	rs143384-G,rs143384-?,rs143384-G,rs143384-G,rs143384-G,rs143384-G,rs143384-G,rs143384-G,rs143384-G,rs143384-?,rs143384-A,rs143384-?,rs143384-?,rs143384-?,rs143384-G,rs143384-A,rs143384-A,rs143384-A,rs143384-A,rs143384-?,rs143384-G,rs143384-A,rs143384-A,rs143384-A,rs143384-A,rs143384-A,rs143384-A,rs143384-G,rs143384-G,rs143384-?,rs143384-A,rs143384-A,rs143384-A,rs143384-A,rs143384-?,rs143384-A,rs1…	-,P-K+,V-K+	GDF5	-	20	34025756	A	G	A	0.0031488	2e-15	0.4027	0.9632	genotyped	1.09
Standing height	rs2684788	Waist circumference adjusted for body mass index	rs2684788-?	-,-,V+K-	IGF1R	-	15	99504437	C	T	T	0.066035	2.03e-15	0.477476	0.5974	0.989484	-
Trunk fat mass	rs3764002	Anxiety/tension (special factor of neuroticism),Appendicular lean mass,General risk tolerance (MTAG),Lung function (FVC),Predicted visceral adipose tissue,Risk-taking tendency (4-domain principal component model),Type 2 diabetes,Type 2 diabetes,Type 2 diabetes,Type 2 diabetes (adjusted for BMI),Type 2 diabetes (adjusted for BMI),Waist-hip ratio,Waist-hip ratio,Waist-to-hip ratio adjusted for BMI,…	rs3764002-C,rs3764002-T,rs3764002-T,rs3764002-?,rs3764002-T,rs3764002-T,rs3764002-C,rs3764002-C,rs3764002-C,rs3764002-C,rs3764002-C,rs3764002-C,rs3764002-?,rs3764002-C,rs3764002-C,rs3764002-C,rs3764002-C,rs3764002-C	-,-,V-K+	WSCD2	nonsynonymous SNV	12	108618630	C	T	C	0.078436	2.05e-15	0.2619	0.4984	genotyped	-
Body mass index (BMI)	rs11042023	Body mass index,Mean corpuscular hemoglobin,Obesity	rs11042023-C,rs11042023-?,rs11042023-C	V+P-,-,V+K-	TRIM66	nonsynonymous SNV	11	8662516	T	C	C	0.066666	2.07e-15	0.343983	0.994	0.998477	-
Mean corpuscular haemoglobin	rs2289863	HDL cholesterol levels	rs2289863-C	-,P+K-,-	PIAS4	synonymous SNV	19	4028783	C	T	T	0.026563	2.17e-15	0.247874	0.0371	0.985165	-
Arm fat-free mass (right)	rs1043515	Heel bone mineral density,Height,Height,Height	rs1043515-?,rs1043515-?,rs1043515-A,rs1043515-?	-,-,V-K+	PIP4K2B	-	17	36922196	A	G	G	0.0057569	2.2e-15	0.4335	0.4631	genotyped	-
Mean reticulocyte volume	rs8073060	Immature fraction of reticulocytes,Platelet count,Platelet distribution width,Red cell distribution width	rs8073060-A,rs8073060-A,rs8073060-A,rs8073060-T	V-P+,-,-	SLFN14	nonsynonymous SNV	17	33875262	T	A	A	-0.11352	2.22e-15	0.290585	0.0533	0.996957	-
Arm predicted mass (right)	rs35916068	Post bronchodilator FEV1	rs35916068-A	-,P+K-,-	PLEC	synonymous SNV	8	144999684	A	G	G	-0.0054465	2.26e-15	0.423813	0.7771	0.999474	-
Monocyte percentage	rs917911	Lymphocyte counts,Type 1 diabetes	rs917911-A,rs917911-C	V+P-,-,-	CD69	-	12	9905851	A	C	C	0.030947	2.39e-15	0.361096	0.695	0.996615	-
Arm fat-free mass (right)	rs1061801	Educational attainment (MTAG),Educational attainment (years of education),Parental longevity (father's age at death or father's attained age),Parental longevity (father's age at death)	rs1061801-A,rs1061801-A,rs1061801-G,rs1061801-A	-,-,V-K+	ZBTB22	-	6	33282338	G	A	G	-0.007337	2.42e-15	0.1895	0.09527	genotyped	-
Mean corpuscular volume	rs2230600	Hemoglobin levels	rs2230600-G	V-P+,-,-	PTPN13	nonsynonymous SNV	4	87690998	A	G	A	0.07371	2.45e-15	0.1752	0.01984	genotyped	-
hypothyroidism/myxoedema	rs1990760	Autoimmune thyroid disease,Immunoglobulin A,Inflammatory bowel disease,Neutrophil count,Psoriasis,Psoriasis,Selective IgA deficiency,Systemic lupus erythematosus,Systemic lupus erythematosus,Type 1 diabetes,Type 1 diabetes,Type 1 diabetes	rs1990760-T,rs1990760-?,rs1990760-?,rs1990760-T,rs1990760-T,rs1990760-T,rs1990760-?,rs1990760-T,rs1990760-T,rs1990760-A,rs1990760-?,rs1990760-C	V-P+,-,-	IFIH1	nonsynonymous SNV	2	163124051	C	T	T	0.0034295	2.46e-15	0.3909	0.7332	genotyped	1.08
Weight	rs45474992	Appendicular lean mass,Height,Monocyte count,Monocyte count,White blood cell count	rs45474992-T,rs45474992-?,rs45474992-T,rs45474992-T,rs45474992-T	-,P-K+,V-K+	BBC3	-	19	47724564	C	T	T	-0.49635	2.49e-15	0.036534	0	1	-
Mean corpuscular volume	rs763121	Menopause (age at onset)	rs763121-G	-,P-K+,V-K+	DDX17	-	22	38879940	A	G	G	-0.059232	2.54e-15	0.342385	0.6791	0.998351	-
Leg fat mass (left)	rs3764002	Anxiety/tension (special factor of neuroticism),Appendicular lean mass,General risk tolerance (MTAG),Lung function (FVC),Predicted visceral adipose tissue,Risk-taking tendency (4-domain principal component model),Type 2 diabetes,Type 2 diabetes,Type 2 diabetes,Type 2 diabetes (adjusted for BMI),Type 2 diabetes (adjusted for BMI),Waist-hip ratio,Waist-hip ratio,Waist-to-hip ratio adjusted for BMI,…	rs3764002-C,rs3764002-T,rs3764002-T,rs3764002-?,rs3764002-T,rs3764002-T,rs3764002-C,rs3764002-C,rs3764002-C,rs3764002-C,rs3764002-C,rs3764002-C,rs3764002-?,rs3764002-C,rs3764002-C,rs3764002-C,rs3764002-C,rs3764002-C	-,-,V-K+	WSCD2	nonsynonymous SNV	12	108618630	C	T	C	0.023606	2.59e-15	0.2619	0.4984	genotyped	-
Eosinophill count	rs763361	Autoimmune thyroid disease,Type 1 diabetes,Type 1 diabetes	rs763361-T,rs763361-A,rs763361-C	V-P+,-,-	CD226	nonsynonymous SNV	18	67531642	T	C	C	-0.001763	2.64e-15	0.4727	0.5766	genotyped	-
Basal metabolic rate	rs12661281	Exudative age-related macular degeneration	rs12661281-?	-,-,V-K+	SLC44A4	nonsynonymous SNV	6	31842598	T	A	A	-16.19	2.71e-15	0.128424	0.007134	0.976205	-
Body mass index (BMI)	rs2306590	Body mass index	rs2306590-G	-,P+K-,V+K-	MYO19	nonsynonymous SNV	17	34854280	G	A	G	0.063982	2.72e-15	0.4097	0.4452	genotyped	-
Mean platelet (thrombocyte) volume	rs12971645	Body mass index	rs12971645-?	V-P+,-,-	MARK4	-	19	45807945	G	A	A	-0.01382	2.79e-15	0.276411	0.7846	0.990126	-
Arm fat percentage (left)	rs11042023	Body mass index,Mean corpuscular hemoglobin,Obesity	rs11042023-C,rs11042023-?,rs11042023-C	V+P-,-,V+K-	TRIM66	nonsynonymous SNV	11	8662516	T	C	C	0.10715	2.85e-15	0.343983	0.994	0.998477	-
Leg fat-free mass (right)	rs1045216	Autoimmune thyroid disease	rs1045216-G	-,-,V+K-	PLEKHA1	nonsynonymous SNV	10	124189197	A	G	G	0.015879	2.86e-15	0.4104	0.4334	genotyped	-
Arm fat-free mass (right)	rs35916068	Post bronchodilator FEV1	rs35916068-A	-,P+K-,-	PLEC	synonymous SNV	8	144999684	A	G	G	-0.0057521	2.99e-15	0.423813	0.7771	0.999474	-
E70-E90 Metabolic disorders	rs6859	Alzheimer's disease,Alzheimer's disease,Alzheimer's disease,Alzheimer's disease,Alzheimer's disease,Alzheimer's disease (late onset),Alzheimer's disease (onset between ages 58 and 79),Alzheimer's disease or family history of Alzheimer's disease,Alzheimer's disease or family history of Alzheimer's disease,Family history of Alzheimer's disease,LDL cholesterol levels,LDL cholesterol levels x long to…	rs6859-A,rs6859-A,rs6859-A,rs6859-A,rs6859-A,rs6859-A,rs6859-A,rs6859-?,rs6859-A,rs6859-?,rs6859-A,rs6859-?,rs6859-?	-,P-K+,-	NECTIN2	-	19	45382034	A	G	G	-0.0048802	3.01e-15	0.4222	0.8831	genotyped	0.95
Comparative height size at age 10	rs76306191	Height	rs76306191-G	-,P+K-,-	DCST1	-	1	155006451	C	G	G	0.011183	3.17e-15	0.205609	0.3698	0.999723	-
Reticulocyte count	rs2291542	Waist-hip ratio	rs2291542-T	V-P+,-,-	RNF123	synonymous SNV	3	49751585	C	T	T	0.00036768	3.32e-15	0.323925	0.2929	0.999786	-
Trunk fat mass	rs2291542	Waist-hip ratio	rs2291542-T	V-P+,-,-	RNF123	synonymous SNV	3	49751585	C	T	T	0.073304	3.44e-15	0.323925	0.2929	0.999786	-
Weight	rs11042023	Body mass index,Mean corpuscular hemoglobin,Obesity	rs11042023-C,rs11042023-?,rs11042023-C	V+P-,-,V+K-	TRIM66	nonsynonymous SNV	11	8662516	T	C	C	0.19391	3.56e-15	0.343983	0.994	0.998477	-
Whole body fat mass	rs2291542	Waist-hip ratio	rs2291542-T	V-P+,-,-	RNF123	synonymous SNV	3	49751585	C	T	T	0.13192	3.59e-15	0.323925	0.2929	0.999786	-
White blood cell (leukocyte) count	rs1042725	Appendicular lean mass,Birth length (MTAG),Birth weight,Birth weight (MTAG),Head circumference (infant),Height,Height,Height,Height,Height,Infant head circumference (MTAG),Type 2 diabetes,White blood cell count	rs1042725-T,rs1042725-T,rs1042725-T,rs1042725-T,rs1042725-T,rs1042725-T,rs1042725-T,rs1042725-C,rs1042725-C,rs1042725-?,rs1042725-T,rs1042725-T,rs1042725-?	-,P-K+,-	HMGA2	-	12	66358347	C	T	C	-0.024394	3.62e-15	0.4923	0.03711	genotyped	-
High light scatter reticulocyte percentage	rs1034405	Waist-to-hip ratio adjusted for BMI (additive genetic model),Waist-to-hip ratio adjusted for BMI (additive genetic model)	rs1034405-G,rs1034405-G	-,P-K+,-	C3orf18	nonsynonymous SNV	3	50597092	G	A	A	0.0041497	3.68e-15	0.1307	0.804	genotyped	-
Leg fat mass (right)	rs3764002	Anxiety/tension (special factor of neuroticism),Appendicular lean mass,General risk tolerance (MTAG),Lung function (FVC),Predicted visceral adipose tissue,Risk-taking tendency (4-domain principal component model),Type 2 diabetes,Type 2 diabetes,Type 2 diabetes,Type 2 diabetes (adjusted for BMI),Type 2 diabetes (adjusted for BMI),Waist-hip ratio,Waist-hip ratio,Waist-to-hip ratio adjusted for BMI,…	rs3764002-C,rs3764002-T,rs3764002-T,rs3764002-?,rs3764002-T,rs3764002-T,rs3764002-C,rs3764002-C,rs3764002-C,rs3764002-C,rs3764002-C,rs3764002-C,rs3764002-?,rs3764002-C,rs3764002-C,rs3764002-C,rs3764002-C,rs3764002-C	-,-,V-K+	WSCD2	nonsynonymous SNV	12	108618630	C	T	C	0.023991	3.88e-15	0.2619	0.4984	genotyped	-
Arm fat mass (right)	rs4929923	Body mass index,Body mass index,Body mass index,Body mass index,Body mass index,Body mass index,Body mass index,Body mass index,Body mass index (joint analysis main effects and physical activity interaction),Body mass index (joint analysis main effects and physical activity interaction),Body mass index in physically active individuals,Body mass index in physically active individuals,Body mass ind…	rs4929923-T,rs4929923-T,rs4929923-?,rs4929923-?,rs4929923-C,rs4929923-C,rs4929923-C,rs4929923-C,rs4929923-?,rs4929923-?,rs4929923-C,rs4929923-C,rs4929923-C,rs4929923-T,rs4929923-?,rs4929923-T	-,-,V+K-	TRIM66	-	11	8639200	T	C	C	0.008653	3.97e-15	0.3538	0.7992	genotyped	-
Waist circumference / Hip circumference	rs1800437	Body fat percentage,Body fat percentage,Body mass index,Body mass index,Body mass index,Body mass index (joint analysis main effects and physical activity interaction),Body mass index (joint analysis main effects and physical activity interaction),Body mass index in physically active individuals,GIP levels in response to oral glucose tolerance test (120 minutes),GIP levels in response to oral glu…	rs1800437-?,rs1800437-?,rs1800437-C,rs1800437-G,rs1800437-G,rs1800437-?,rs1800437-?,rs1800437-G,rs1800437-C,rs1800437-C,rs1800437-C,rs1800437-G,rs1800437-C,rs1800437-C,rs1800437-?,rs1800437-?,rs1800437-C,rs1800437-C	V+P-,-,-	GIPR	nonsynonymous SNV	19	46181392	G	C	G	0.0011851	4.01e-15	0.1939	0.1266	genotyped	-
Eosinophill percentage	rs4147915	Myeloid white cell count,Neutrophil count,Sum basophil neutrophil counts,Sum neutrophil eosinophil counts	rs4147915-A,rs4147915-A,rs4147915-A,rs4147915-A	V+P-,-,-	ABCA7	synonymous SNV	19	1049305	C	A	A	0.035111	4.07e-15	0.143726	0.9833	0.973609	-
Impedance of arm (right)	rs1800437	Body fat percentage,Body fat percentage,Body mass index,Body mass index,Body mass index,Body mass index (joint analysis main effects and physical activity interaction),Body mass index (joint analysis main effects and physical activity interaction),Body mass index in physically active individuals,GIP levels in response to oral glucose tolerance test (120 minutes),GIP levels in response to oral glu…	rs1800437-?,rs1800437-?,rs1800437-C,rs1800437-G,rs1800437-G,rs1800437-?,rs1800437-?,rs1800437-G,rs1800437-C,rs1800437-C,rs1800437-C,rs1800437-G,rs1800437-C,rs1800437-C,rs1800437-?,rs1800437-?,rs1800437-C,rs1800437-C	V+P-,-,-	GIPR	nonsynonymous SNV	19	46181392	G	C	G	-0.61845	4.08e-15	0.1939	0.1266	genotyped	-
Whole body fat mass	rs3764002	Anxiety/tension (special factor of neuroticism),Appendicular lean mass,General risk tolerance (MTAG),Lung function (FVC),Predicted visceral adipose tissue,Risk-taking tendency (4-domain principal component model),Type 2 diabetes,Type 2 diabetes,Type 2 diabetes,Type 2 diabetes (adjusted for BMI),Type 2 diabetes (adjusted for BMI),Waist-hip ratio,Waist-hip ratio,Waist-to-hip ratio adjusted for BMI,…	rs3764002-C,rs3764002-T,rs3764002-T,rs3764002-?,rs3764002-T,rs3764002-T,rs3764002-C,rs3764002-C,rs3764002-C,rs3764002-C,rs3764002-C,rs3764002-C,rs3764002-?,rs3764002-C,rs3764002-C,rs3764002-C,rs3764002-C,rs3764002-C	-,-,V-K+	WSCD2	nonsynonymous SNV	12	108618630	C	T	C	0.13973	4.12e-15	0.2619	0.4984	genotyped	-
Leg predicted mass (right)	rs1045216	Autoimmune thyroid disease	rs1045216-G	-,-,V+K-	PLEKHA1	nonsynonymous SNV	10	124189197	A	G	G	0.014802	4.16e-15	0.4104	0.4334	genotyped	-
Waist circumference	rs3764002	Anxiety/tension (special factor of neuroticism),Appendicular lean mass,General risk tolerance (MTAG),Lung function (FVC),Predicted visceral adipose tissue,Risk-taking tendency (4-domain principal component model),Type 2 diabetes,Type 2 diabetes,Type 2 diabetes,Type 2 diabetes (adjusted for BMI),Type 2 diabetes (adjusted for BMI),Waist-hip ratio,Waist-hip ratio,Waist-to-hip ratio adjusted for BMI,…	rs3764002-C,rs3764002-T,rs3764002-T,rs3764002-?,rs3764002-T,rs3764002-T,rs3764002-C,rs3764002-C,rs3764002-C,rs3764002-C,rs3764002-C,rs3764002-C,rs3764002-?,rs3764002-C,rs3764002-C,rs3764002-C,rs3764002-C,rs3764002-C	-,-,V-K+	WSCD2	nonsynonymous SNV	12	108618630	C	T	C	0.18574	4.18e-15	0.2619	0.4984	genotyped	-
Hand grip strength (left)	rs3850625	Estimated glomerular filtration rate,Estimated glomerular filtration rate,Estimated glomerular filtration rate,Estimated glomerular filtration rate,Glomerular filtration rate (creatinine),Glomerular filtration rate in non diabetics (creatinine),Lung function (FVC),Urinary albumin-to-creatinine ratio,Urinary albumin-to-creatinine ratio	rs3850625-A,rs3850625-A,rs3850625-G,rs3850625-G,rs3850625-A,rs3850625-A,rs3850625-?,rs3850625-A,rs3850625-A	V+P-,-,-	CACNA1S	nonsynonymous SNV	1	201016296	G	A	G	0.17029	4.27e-15	0.1184	0.8639	genotyped	-
Eosinophill count	rs727088	Inflammatory bowel disease,Ulcerative colitis	rs727088-G,rs727088-G	V-P+,-,-	CD226	-	18	67530439	G	A	A	-0.0017465	4.37e-15	0.474843	0.9782	0.999574	-
Lymphocyte count	rs3748022	Lymphocyte counts,Lymphocyte counts,Lymphocyte counts	rs3748022-T,rs3748022-T,rs3748022-T	-,-,V-K+	IKBKE	nonsynonymous SNV	1	206669465	C	T	C	0.010388	4.38e-15	0.2231	0.5888	genotyped	-
Mean corpuscular volume	rs2289863	HDL cholesterol levels	rs2289863-C	-,P+K-,-	PIAS4	synonymous SNV	19	4028783	C	T	T	0.064795	4.58e-15	0.247874	0.0371	0.985165	-
Trunk fat percentage	rs12484074	Lymphocyte counts,Lymphocyte counts	rs12484074-A,rs12484074-A	V+P-,-,-	ZC3H7B	synonymous SNV	22	41752747	G	A	G	-0.11519	4.62e-15	0.2257	0.01479	genotyped	-
Monocyte count	rs7501812	TB-LM or TBLH-BMD (pleiotropy)	rs7501812-G	-,P-K+,-	TOM1L2	-	17	17750907	G	A	A	-0.0023063	5.07e-15	0.349555	0.1331	0.99001	-
Arm predicted mass (left)	rs2291447	Economic and political preferences	rs2291447-T	-,-,V+K-	ACBD4	-	17	43212963	G	T	T	-0.0056586	5.15e-15	0.4834	0.3983	genotyped	-
Platelet count	rs1801133	High altitude adaptation,Homocysteine levels,Homocysteine levels,Homocysteine levels,Multiple sclerosis,Plasma homocysteine levels,Red cell distribution width,Serum folate levels,Serum folate levels	rs1801133-A,rs1801133-A,rs1801133-A,rs1801133-?,rs1801133-G,rs1801133-?,rs1801133-?,rs1801133-?,rs1801133-?	V-P+,-,-	MTHFR	nonsynonymous SNV	1	11856378	G	A	G	-0.75969	5.3e-15	0.3361	0.7242	genotyped	-
Standing height	rs2242653	Blood protein levels	rs2242653-?	-,P+K-,-	LY6G6F	nonsynonymous SNV	6	31675765	G	A	G	0.093894	5.48e-15	0.1441	0.8374	genotyped	-
Mean platelet (thrombocyte) volume	rs755500	Red blood cell count	rs755500-A	V+P-,-,-	FBXL20	-	17	37409865	G	A	A	-0.01413	5.57e-15	0.252466	0.7758	0.99983	-
Lymphocyte count	rs4807542	Eosinophil counts,Eosinophil percentage of granulocytes,Eosinophil percentage of white cells,Nasal polyps,Neutrophil percentage of granulocytes,Sum eosinophil basophil counts	rs4807542-A,rs4807542-A,rs4807542-A,rs4807542-G,rs4807542-A,rs4807542-A	-,-,V-K+	GPX4	unknown	19	1104078	G	A	A	0.011568	5.74e-15	0.166584	0.6113	0.984187	-
Arm fat-free mass (left)	rs7156335	Height,Height	rs7156335-?,rs7156335-?	-,P+K-,-	ITPK1	-	14	93406232	T	C	C	0.010455	5.75e-15	0.0908764	0.3654	0.979632	-
Waist circumference / Hip circumference	rs2291542	Waist-hip ratio	rs2291542-T	V-P+,-,-	RNF123	synonymous SNV	3	49751585	C	T	T	0.0010008	5.77e-15	0.323925	0.2929	0.999786	-
Sitting height	rs11545169	Birth weight,Cognitive performance (MTAG),Educational attainment (MTAG),Height,Self-reported math ability,Self-reported math ability (MTAG)	rs11545169-G,rs11545169-T,rs11545169-T,rs11545169-?,rs11545169-G,rs11545169-T	-,-,V-K+	PSMD2	nonsynonymous SNV	3	184020542	G	T	G	0.0602	5.82e-15	0.1604	3.64e-09	genotyped	-
Arm predicted mass (right)	rs1061801	Educational attainment (MTAG),Educational attainment (years of education),Parental longevity (father's age at death or father's attained age),Parental longevity (father's age at death)	rs1061801-A,rs1061801-A,rs1061801-G,rs1061801-A	-,-,V-K+	ZBTB22	-	6	33282338	G	A	G	-0.0068159	6.04e-15	0.1895	0.09527	genotyped	-
White blood cell (leukocyte) count	rs1990760	Autoimmune thyroid disease,Immunoglobulin A,Inflammatory bowel disease,Neutrophil count,Psoriasis,Psoriasis,Selective IgA deficiency,Systemic lupus erythematosus,Systemic lupus erythematosus,Type 1 diabetes,Type 1 diabetes,Type 1 diabetes	rs1990760-T,rs1990760-?,rs1990760-?,rs1990760-T,rs1990760-T,rs1990760-T,rs1990760-?,rs1990760-T,rs1990760-T,rs1990760-A,rs1990760-?,rs1990760-C	V-P+,-,-	IFIH1	nonsynonymous SNV	2	163124051	C	T	T	-0.024885	6.07e-15	0.3909	0.7332	genotyped	-
Standing height	rs11553764	Central corneal thickness,Intraocular pressure	rs11553764-T,rs11553764-C	V+P-,-,-	GLT8D2	-	12	104415244	C	T	T	0.086806	6.25e-15	0.169161	0.6825	0.993239	-
C43-C44 Melanoma and other malignant neoplasms of skin	rs2736098	Pancreatic cancer,Pancreatic cancer	rs2736098-C,rs2736098-C	-,P+K-,V+K-	TERT	synonymous SNV	5	1294086	C	T	T	0.0034483	6.32e-15	0.279633	0.6715	0.989259	1.1
Standing height	rs45474992	Appendicular lean mass,Height,Monocyte count,Monocyte count,White blood cell count	rs45474992-T,rs45474992-?,rs45474992-T,rs45474992-T,rs45474992-T	-,P-K+,V-K+	BBC3	-	19	47724564	C	T	T	-0.17176	6.6e-15	0.036534	0	1	-
Arm predicted mass (right)	rs1043515	Heel bone mineral density,Height,Height,Height	rs1043515-?,rs1043515-?,rs1043515-A,rs1043515-?	-,-,V-K+	PIP4K2B	-	17	36922196	A	G	G	0.0053309	6.7e-15	0.4335	0.4631	genotyped	-
Lymphocyte count	rs45474992	Appendicular lean mass,Height,Monocyte count,Monocyte count,White blood cell count	rs45474992-T,rs45474992-?,rs45474992-T,rs45474992-T,rs45474992-T	-,P-K+,V-K+	BBC3	-	19	47724564	C	T	T	0.023005	6.82e-15	0.036534	0	1	-
M20-M25 Other joint disorders	rs143384	Anthropometric traits,Anthropometric traits (multi-trait analysis),Appendicular lean mass,Appendicular lean mass,Body fat distribution (leg fat ratio),Body fat distribution (leg fat ratio),Body fat distribution (leg fat ratio),Body fat distribution (trunk fat ratio),Body fat distribution (trunk fat ratio),Brain region volumes,Developmental dysplasia of the hip,Fat-free mass,Fat-free mass,Fat-free…	rs143384-G,rs143384-?,rs143384-G,rs143384-G,rs143384-G,rs143384-G,rs143384-G,rs143384-G,rs143384-G,rs143384-?,rs143384-A,rs143384-?,rs143384-?,rs143384-?,rs143384-G,rs143384-A,rs143384-A,rs143384-A,rs143384-A,rs143384-?,rs143384-G,rs143384-A,rs143384-A,rs143384-A,rs143384-A,rs143384-A,rs143384-A,rs143384-G,rs143384-G,rs143384-?,rs143384-A,rs143384-A,rs143384-A,rs143384-A,rs143384-?,rs143384-A,rs1…	-,P-K+,V-K+	GDF5	-	20	34025756	A	G	A	0.0047485	7.02e-15	0.4027	0.9632	genotyped	1.06
Arm predicted mass (left)	rs7156335	Height,Height	rs7156335-?,rs7156335-?	-,P+K-,-	ITPK1	-	14	93406232	T	C	C	0.0098213	7.18e-15	0.0908764	0.3654	0.979632	-
High light scatter reticulocyte count	rs727088	Inflammatory bowel disease,Ulcerative colitis	rs727088-G,rs727088-G	V-P+,-,-	CD226	-	18	67530439	G	A	A	-0.00012274	7.48e-15	0.474843	0.9782	0.999574	-
M23 Internal derangement of knee	rs143383	Height,Knee osteoarthritis,Knee osteoarthritis	rs143383-?,rs143383-T,rs143383-?	-,-,V-K+	GDF5	-	20	34025983	A	G	G	-0.0031455	7.71e-15	0.360482	0.8213	1	0.915
Comparative height size at age 10	rs1139897	Age of smoking initiation (MTAG),Smoking initiation (ever regular vs never regular),Smoking initiation (ever regular vs never regular) (MTAG)	rs1139897-A,rs1139897-A,rs1139897-A	-,-,V-K+	RHOT2	nonsynonymous SNV	16	720986	G	A	G	-0.010647	7.96e-15	0.2222	2.01e-10	genotyped	-
Arm fat mass (right)	rs12770228	Body mass index,Parental longevity (mother's age at death),Smoking initiation (ever regular vs never regular)	rs12770228-G,rs12770228-A,rs12770228-A	-,P+K-,-	CASC10	-	10	21783634	G	A	A	0.0087936	8.09e-15	0.315764	0.4671	0.997405	-
Waist circumference	rs4929923	Body mass index,Body mass index,Body mass index,Body mass index,Body mass index,Body mass index,Body mass index,Body mass index,Body mass index (joint analysis main effects and physical activity interaction),Body mass index (joint analysis main effects and physical activity interaction),Body mass index in physically active individuals,Body mass index in physically active individuals,Body mass ind…	rs4929923-T,rs4929923-T,rs4929923-?,rs4929923-?,rs4929923-C,rs4929923-C,rs4929923-C,rs4929923-C,rs4929923-?,rs4929923-?,rs4929923-C,rs4929923-C,rs4929923-C,rs4929923-T,rs4929923-?,rs4929923-T	-,-,V+K-	TRIM66	-	11	8639200	T	C	C	0.16907	8.09e-15	0.3538	0.7992	genotyped	-
Arm fat-free mass (left)	rs2291447	Economic and political preferences	rs2291447-T	-,-,V+K-	ACBD4	-	17	43212963	G	T	T	-0.0059569	8.23e-15	0.4834	0.3983	genotyped	-
Neutrophill percentage	rs4147915	Myeloid white cell count,Neutrophil count,Sum basophil neutrophil counts,Sum neutrophil eosinophil counts	rs4147915-A,rs4147915-A,rs4147915-A,rs4147915-A	V+P-,-,-	ABCA7	synonymous SNV	19	1049305	C	A	A	-0.16958	8.49e-15	0.143726	0.9833	0.973609	-
Lymphocyte percentage	rs4147915	Myeloid white cell count,Neutrophil count,Sum basophil neutrophil counts,Sum neutrophil eosinophil counts	rs4147915-A,rs4147915-A,rs4147915-A,rs4147915-A	V+P-,-,-	ABCA7	synonymous SNV	19	1049305	C	A	A	0.14533	8.83e-15	0.143726	0.9833	0.973609	-
Waist circumference / Hip circumference	rs3736166	Highest math class taken,Highest math class taken (MTAG),Mean corpuscular hemoglobin	rs3736166-G,rs3736166-C,rs3736166-?	-,P-K+,-	GGNBP2	-	17	34900836	G	C	C	0.00093004	9.11e-15	0.473706	0.4736	0.995139	-
Mean corpuscular volume	rs2071887	Triglyceride levels	rs2071887-T	-,P-K+,V-K+	KDELR3	-	22	38879010	T	A	A	-0.057986	9.12e-15	0.344346	0.6853	0.996965	-
Haematocrit percentage	rs11735092	Platelet count	rs11735092-C	-,-,V-K+	HSD17B13	-	4	88226231	T	C	C	-0.039693	9.45e-15	0.43691	0.2981	0.994477	-
Waist circumference / Hip circumference	rs143384	Anthropometric traits,Anthropometric traits (multi-trait analysis),Appendicular lean mass,Appendicular lean mass,Body fat distribution (leg fat ratio),Body fat distribution (leg fat ratio),Body fat distribution (leg fat ratio),Body fat distribution (trunk fat ratio),Body fat distribution (trunk fat ratio),Brain region volumes,Developmental dysplasia of the hip,Fat-free mass,Fat-free mass,Fat-free…	rs143384-G,rs143384-?,rs143384-G,rs143384-G,rs143384-G,rs143384-G,rs143384-G,rs143384-G,rs143384-G,rs143384-?,rs143384-A,rs143384-?,rs143384-?,rs143384-?,rs143384-G,rs143384-A,rs143384-A,rs143384-A,rs143384-A,rs143384-?,rs143384-G,rs143384-A,rs143384-A,rs143384-A,rs143384-A,rs143384-A,rs143384-A,rs143384-G,rs143384-G,rs143384-?,rs143384-A,rs143384-A,rs143384-A,rs143384-A,rs143384-?,rs143384-A,rs1…	-,P-K+,V-K+	GDF5	-	20	34025756	A	G	A	0.00094251	9.68e-15	0.4027	0.9632	genotyped	-
Leg fat percentage (right)	rs3748656	Hip circumference adjusted for BMI,Hip circumference adjusted for BMI	rs3748656-T,rs3748656-T	-,P-K+,V-K+	MOV10	synonymous SNV	1	113236681	C	T	T	-0.090561	9.76e-15	0.20428	0.8833	0.997496	-
Comparative height size at age 10	rs74520550	Height	rs74520550-?	-,P+K-,-	DCST1	-	1	155006450	C	A	C	-0.011014	1.02e-14	0.205	0.003951	genotyped	-
Comparative body size at age 10	rs295322	Body mass index	rs295322-C	-,P-K+,-	RASA2	synonymous SNV	3	141326602	T	C	T	-0.019389	1.09e-14	0.06694	6.71e-05	genotyped	-
Arm fat percentage (right)	rs9980	Blood osmolality (transformed sodium),Blood osmolality (transformed sodium)	rs9980-G,rs9980-G	V-P+,-,-	NFAT5	-	16	69737468	C	G	G	0.13797	1.1e-14	0.152847	0.1864	0.994557	-
Impedance of whole body	rs3748656	Hip circumference adjusted for BMI,Hip circumference adjusted for BMI	rs3748656-T,rs3748656-T	-,P-K+,V-K+	MOV10	synonymous SNV	1	113236681	C	T	T	-1.0602	1.12e-14	0.20428	0.8833	0.997496	-
Leg fat percentage (right)	rs143384	Anthropometric traits,Anthropometric traits (multi-trait analysis),Appendicular lean mass,Appendicular lean mass,Body fat distribution (leg fat ratio),Body fat distribution (leg fat ratio),Body fat distribution (leg fat ratio),Body fat distribution (trunk fat ratio),Body fat distribution (trunk fat ratio),Brain region volumes,Developmental dysplasia of the hip,Fat-free mass,Fat-free mass,Fat-free…	rs143384-G,rs143384-?,rs143384-G,rs143384-G,rs143384-G,rs143384-G,rs143384-G,rs143384-G,rs143384-G,rs143384-?,rs143384-A,rs143384-?,rs143384-?,rs143384-?,rs143384-G,rs143384-A,rs143384-A,rs143384-A,rs143384-A,rs143384-?,rs143384-G,rs143384-A,rs143384-A,rs143384-A,rs143384-A,rs143384-A,rs143384-A,rs143384-G,rs143384-G,rs143384-?,rs143384-A,rs143384-A,rs143384-A,rs143384-A,rs143384-?,rs143384-A,rs1…	-,P-K+,V-K+	GDF5	-	20	34025756	A	G	A	0.0733	1.21e-14	0.4027	0.9632	genotyped	-
Leg predicted mass (right)	rs1043515	Heel bone mineral density,Height,Height,Height	rs1043515-?,rs1043515-?,rs1043515-A,rs1043515-?	-,-,V-K+	PIP4K2B	-	17	36922196	A	G	G	0.014407	1.22e-14	0.4335	0.4631	genotyped	-
Whole body fat mass	rs4929923	Body mass index,Body mass index,Body mass index,Body mass index,Body mass index,Body mass index,Body mass index,Body mass index,Body mass index (joint analysis main effects and physical activity interaction),Body mass index (joint analysis main effects and physical activity interaction),Body mass index in physically active individuals,Body mass index in physically active individuals,Body mass ind…	rs4929923-T,rs4929923-T,rs4929923-?,rs4929923-?,rs4929923-C,rs4929923-C,rs4929923-C,rs4929923-C,rs4929923-?,rs4929923-?,rs4929923-C,rs4929923-C,rs4929923-C,rs4929923-T,rs4929923-?,rs4929923-T	-,-,V+K-	TRIM66	-	11	8639200	T	C	C	0.12612	1.24e-14	0.3538	0.7992	genotyped	-
Arm fat mass (left)	rs12770228	Body mass index,Parental longevity (mother's age at death),Smoking initiation (ever regular vs never regular)	rs12770228-G,rs12770228-A,rs12770228-A	-,P+K-,-	CASC10	-	10	21783634	G	A	A	0.0097498	1.26e-14	0.315764	0.4671	0.997405	-
Weight	rs1061801	Educational attainment (MTAG),Educational attainment (years of education),Parental longevity (father's age at death or father's attained age),Parental longevity (father's age at death)	rs1061801-A,rs1061801-A,rs1061801-G,rs1061801-A	-,-,V-K+	ZBTB22	-	6	33282338	G	A	G	-0.23187	1.33e-14	0.1895	0.09527	genotyped	-
Trunk fat-free mass	rs1800437	Body fat percentage,Body fat percentage,Body mass index,Body mass index,Body mass index,Body mass index (joint analysis main effects and physical activity interaction),Body mass index (joint analysis main effects and physical activity interaction),Body mass index in physically active individuals,GIP levels in response to oral glucose tolerance test (120 minutes),GIP levels in response to oral glu…	rs1800437-?,rs1800437-?,rs1800437-C,rs1800437-G,rs1800437-G,rs1800437-?,rs1800437-?,rs1800437-G,rs1800437-C,rs1800437-C,rs1800437-C,rs1800437-G,rs1800437-C,rs1800437-C,rs1800437-?,rs1800437-?,rs1800437-C,rs1800437-C	V+P-,-,-	GIPR	nonsynonymous SNV	19	46181392	G	C	G	0.049199	1.33e-14	0.1939	0.1266	genotyped	-
Impedance of whole body	rs2301680	Birth weight	rs2301680-A	V-P+,-,-	CALCR	nonsynonymous SNV	7	93116299	A	G	A	0.8477	1.33e-14	0.495	0.05369	genotyped	-
Red blood cell (erythrocyte) count	rs2289863	HDL cholesterol levels	rs2289863-C	-,P+K-,-	PIAS4	synonymous SNV	19	4028783	C	T	T	-0.0052439	1.37e-14	0.247874	0.0371	0.985165	-
Neutrophill count	rs1061801	Educational attainment (MTAG),Educational attainment (years of education),Parental longevity (father's age at death or father's attained age),Parental longevity (father's age at death)	rs1061801-A,rs1061801-A,rs1061801-G,rs1061801-A	-,-,V-K+	ZBTB22	-	6	33282338	G	A	G	-0.024692	1.38e-14	0.1895	0.09527	genotyped	-
Standing height	rs5896	Intraocular pressure	rs5896-C	-,P+K-,-	F2	nonsynonymous SNV	11	46745003	C	T	C	-0.091896	1.4e-14	0.138	0.05735	genotyped	-
Impedance of leg (right)	rs9313754	Waist circumference adjusted for body mass index,Waist-to-hip ratio adjusted for BMI	rs9313754-?,rs9313754-?	-,P+K-,-	RAB24	-	5	176730678	C	G	G	0.57979	1.4e-14	0.152125	0.09878	0.992051	-
High light scatter reticulocyte count	rs763361	Autoimmune thyroid disease,Type 1 diabetes,Type 1 diabetes	rs763361-T,rs763361-A,rs763361-C	V-P+,-,-	CD226	nonsynonymous SNV	18	67531642	T	C	C	-0.00012163	1.42e-14	0.4727	0.5766	genotyped	-
Waist circumference	rs11042023	Body mass index,Mean corpuscular hemoglobin,Obesity	rs11042023-C,rs11042023-?,rs11042023-C	V+P-,-,V+K-	TRIM66	nonsynonymous SNV	11	8662516	T	C	C	0.16844	1.48e-14	0.343983	0.994	0.998477	-
Comparative height size at age 10	rs7156335	Height,Height	rs7156335-?,rs7156335-?	-,P+K-,-	ITPK1	-	14	93406232	T	C	C	0.015208	1.54e-14	0.0908764	0.3654	0.979632	-
Hip circumference	rs946711	Fish- and plant-related diet,Fish- and plant-related diet,Fruit consumption,Lung function (FEV1/FVC)	rs946711-?,rs946711-?,rs946711-?,rs946711-?	-,P+K-,-	SKIDA1	-	10	21806832	A	C	C	0.13031	1.57e-14	0.328139	0.3765	0.987065	-
Trunk fat-free mass	rs4674	Height	rs4674-?	V-P+,-,V-K+	BCKDHA	synonymous SNV	19	41930396	A	G	G	-0.039806	1.58e-14	0.390232	0.4176	0.998799	-
Weight	rs11042023	Body mass index,Mean corpuscular hemoglobin,Obesity	rs11042023-C,rs11042023-?,rs11042023-C	V+P-,-,V+K-	TRIM66	nonsynonymous SNV	11	8662516	T	C	C	0.18789	1.59e-14	0.343983	0.994	0.998477	-
White blood cell (leukocyte) count	rs7501812	TB-LM or TBLH-BMD (pleiotropy)	rs7501812-G	-,P-K+,-	TOM1L2	-	17	17750907	G	A	A	-0.025064	1.62e-14	0.349555	0.1331	0.99001	-
Leg fat-free mass (left)	rs1043515	Heel bone mineral density,Height,Height,Height	rs1043515-?,rs1043515-?,rs1043515-A,rs1043515-?	-,-,V-K+	PIP4K2B	-	17	36922196	A	G	G	0.015358	1.66e-14	0.4335	0.4631	genotyped	-
Mean reticulocyte volume	rs3782123	Glycated hemoglobin levels,Red cell distribution width,Red cell distribution width,Red cell distribution width	rs3782123-C,rs3782123-A,rs3782123-?,rs3782123-C	-,-,V+K-	BET1L	-	11	205198	C	A	A	-0.11327	1.67e-14	0.26681	0.4977	0.990117	-
Waist circumference	rs2306590	Body mass index	rs2306590-G	-,P+K-,V+K-	MYO19	nonsynonymous SNV	17	34854280	G	A	G	0.1618	1.81e-14	0.4097	0.4452	genotyped	-
Impedance of leg (left)	rs9313754	Waist circumference adjusted for body mass index,Waist-to-hip ratio adjusted for BMI	rs9313754-?,rs9313754-?	-,P+K-,-	RAB24	-	5	176730678	C	G	G	0.5774	1.82e-14	0.152125	0.09878	0.992051	-
Trunk predicted mass	rs1139897	Age of smoking initiation (MTAG),Smoking initiation (ever regular vs never regular),Smoking initiation (ever regular vs never regular) (MTAG)	rs1139897-A,rs1139897-A,rs1139897-A	-,-,V-K+	RHOT2	nonsynonymous SNV	16	720986	G	A	G	-0.045213	1.87e-14	0.2222	2.01e-10	genotyped	-
Basal metabolic rate	rs2291447	Economic and political preferences	rs2291447-T	-,-,V+K-	ACBD4	-	17	43212963	G	T	T	-10.324	2.04e-14	0.4834	0.3983	genotyped	-
Arm predicted mass (right)	rs2291447	Economic and political preferences	rs2291447-T	-,-,V+K-	ACBD4	-	17	43212963	G	T	T	-0.0051876	2.13e-14	0.4834	0.3983	genotyped	-
Red blood cell (erythrocyte) count	rs2736098	Pancreatic cancer,Pancreatic cancer	rs2736098-C,rs2736098-C	-,P+K-,V+K-	TERT	synonymous SNV	5	1294086	C	T	T	0.0049978	2.15e-14	0.279633	0.6715	0.989259	-
Leg fat-free mass (right)	rs7156335	Height,Height	rs7156335-?,rs7156335-?	-,P+K-,-	ITPK1	-	14	93406232	T	C	C	0.026341	2.18e-14	0.0908764	0.3654	0.979632	-
Arm fat percentage (left)	rs2291542	Waist-hip ratio	rs2291542-T	V-P+,-,-	RNF123	synonymous SNV	3	49751585	C	T	T	0.10548	2.2e-14	0.323925	0.2929	0.999786	-
Arm fat mass (right)	rs11042023	Body mass index,Mean corpuscular hemoglobin,Obesity	rs11042023-C,rs11042023-?,rs11042023-C	V+P-,-,V+K-	TRIM66	nonsynonymous SNV	11	8662516	T	C	C	0.008465	2.21e-14	0.343983	0.994	0.998477	-
Leg predicted mass (right)	rs7156335	Height,Height	rs7156335-?,rs7156335-?	-,P+K-,-	ITPK1	-	14	93406232	T	C	C	0.02469	2.23e-14	0.0908764	0.3654	0.979632	-
Leg predicted mass (left)	rs1043515	Heel bone mineral density,Height,Height,Height	rs1043515-?,rs1043515-?,rs1043515-A,rs1043515-?	-,-,V-K+	PIP4K2B	-	17	36922196	A	G	G	0.01433	2.25e-14	0.4335	0.4631	genotyped	-
Mean sphered cell volume	rs5750669	Hemoglobin concentration	rs5750669-A	-,P-K+,V-K+	TOMM22	-	22	39080638	T	A	A	-0.071715	2.26e-14	0.284559	0.1853	0.99962	-
Trunk predicted mass	rs1800437	Body fat percentage,Body fat percentage,Body mass index,Body mass index,Body mass index,Body mass index (joint analysis main effects and physical activity interaction),Body mass index (joint analysis main effects and physical activity interaction),Body mass index in physically active individuals,GIP levels in response to oral glucose tolerance test (120 minutes),GIP levels in response to oral glu…	rs1800437-?,rs1800437-?,rs1800437-C,rs1800437-G,rs1800437-G,rs1800437-?,rs1800437-?,rs1800437-G,rs1800437-C,rs1800437-C,rs1800437-C,rs1800437-G,rs1800437-C,rs1800437-C,rs1800437-?,rs1800437-?,rs1800437-C,rs1800437-C	V+P-,-,-	GIPR	nonsynonymous SNV	19	46181392	G	C	G	0.046796	2.28e-14	0.1939	0.1266	genotyped	-
Leg fat-free mass (right)	rs1043515	Heel bone mineral density,Height,Height,Height	rs1043515-?,rs1043515-?,rs1043515-A,rs1043515-?	-,-,V-K+	PIP4K2B	-	17	36922196	A	G	G	0.015197	2.35e-14	0.4335	0.4631	genotyped	-
Leg fat-free mass (left)	rs1044977	Asthma (childhood onset)	rs1044977-?	-,-,V+K-	HEXIM1	synonymous SNV	17	43227214	T	C	T	0.017415	2.38e-14	0.254	0.04268	genotyped	-
Arm fat percentage (right)	rs2291542	Waist-hip ratio	rs2291542-T	V-P+,-,-	RNF123	synonymous SNV	3	49751585	C	T	T	0.10468	2.43e-14	0.323925	0.2929	0.999786	-
M15-M19 Arthrosis	rs143384	Anthropometric traits,Anthropometric traits (multi-trait analysis),Appendicular lean mass,Appendicular lean mass,Body fat distribution (leg fat ratio),Body fat distribution (leg fat ratio),Body fat distribution (leg fat ratio),Body fat distribution (trunk fat ratio),Body fat distribution (trunk fat ratio),Brain region volumes,Developmental dysplasia of the hip,Fat-free mass,Fat-free mass,Fat-free…	rs143384-G,rs143384-?,rs143384-G,rs143384-G,rs143384-G,rs143384-G,rs143384-G,rs143384-G,rs143384-G,rs143384-?,rs143384-A,rs143384-?,rs143384-?,rs143384-?,rs143384-G,rs143384-A,rs143384-A,rs143384-A,rs143384-A,rs143384-?,rs143384-G,rs143384-A,rs143384-A,rs143384-A,rs143384-A,rs143384-A,rs143384-A,rs143384-G,rs143384-G,rs143384-?,rs143384-A,rs143384-A,rs143384-A,rs143384-A,rs143384-?,rs143384-A,rs1…	-,P-K+,V-K+	GDF5	-	20	34025756	A	G	A	0.0047898	2.47e-14	0.4027	0.9632	genotyped	1.05
Hand grip strength (left)	rs1042725	Appendicular lean mass,Birth length (MTAG),Birth weight,Birth weight (MTAG),Head circumference (infant),Height,Height,Height,Height,Height,Infant head circumference (MTAG),Type 2 diabetes,White blood cell count	rs1042725-T,rs1042725-T,rs1042725-T,rs1042725-T,rs1042725-T,rs1042725-T,rs1042725-T,rs1042725-C,rs1042725-C,rs1042725-?,rs1042725-T,rs1042725-T,rs1042725-?	-,P-K+,-	HMGA2	-	12	66358347	C	T	C	0.10646	2.77e-14	0.4923	0.03711	genotyped	-
Arm fat-free mass (right)	rs2291447	Economic and political preferences	rs2291447-T	-,-,V+K-	ACBD4	-	17	43212963	G	T	T	-0.0054786	2.78e-14	0.4834	0.3983	genotyped	-
High light scatter reticulocyte percentage	rs415064	Hemoglobin levels	rs415064-C	V-P+,-,-	TUBB1	nonsynonymous SNV	20	57597971	G	C	C	0.0063638	2.81e-14	0.0473815	0.3347	0.999497	-
Arm predicted mass (left)	rs6984820	Post bronchodilator FEV1	rs6984820-T	-,P+K-,-	PLEC	synonymous SNV	8	144993324	C	T	T	-0.0055818	2.88e-14	0.422365	0.7581	0.994503	-
Monocyte count	rs5896	Intraocular pressure	rs5896-C	-,P+K-,-	F2	nonsynonymous SNV	11	46745003	C	T	C	-0.0030857	2.96e-14	0.138	0.05735	genotyped	-
Leg fat percentage (right)	rs2273368	Body fat distribution (leg fat ratio),Body fat distribution (leg fat ratio),Body fat distribution (trunk fat ratio),Body fat distribution (trunk fat ratio),Waist circumference adjusted for body mass index	rs2273368-T,rs2273368-T,rs2273368-T,rs2273368-T,rs2273368-?	-,P-K+,V-K+	WNT2B	-	1	113063771	C	T	T	-0.090184	3e-14	0.197199	0.8972	0.994086	-
Impedance of whole body	rs2285627	White blood cell count (basophil)	rs2285627-C	V+P-,-,-	MAU2	-	19	19467937	T	C	C	-0.87735	3e-14	0.337502	0.5488	0.991678	-
Weight	rs12770228	Body mass index,Parental longevity (mother's age at death),Smoking initiation (ever regular vs never regular)	rs12770228-G,rs12770228-A,rs12770228-A	-,P+K-,-	CASC10	-	10	21783634	G	A	A	0.19128	3.07e-14	0.315764	0.4671	0.997405	-
Trunk fat mass	rs946711	Fish- and plant-related diet,Fish- and plant-related diet,Fruit consumption,Lung function (FEV1/FVC)	rs946711-?,rs946711-?,rs946711-?,rs946711-?	-,P+K-,-	SKIDA1	-	10	21806832	A	C	C	0.07052	3.1e-14	0.328139	0.3765	0.987065	-
High light scatter reticulocyte percentage	rs463312	Red blood cell count,Red blood cell count	rs463312-?,rs463312-C	V-P+,-,-	TUBB1	nonsynonymous SNV	20	57597970	A	C	A	-0.0063692	3.15e-14	0.0474	0.835	genotyped	-
Monocyte count	rs12938	Blood protein levels	rs12938-G	-,-,V+K-	SELL	-	1	169660781	A	G	G	-0.0023904	3.31e-14	0.281896	0.225	0.992835	-
Basal metabolic rate	rs9891146	Body mass index,Type 2 diabetes,Type 2 diabetes	rs9891146-T,rs9891146-T,rs9891146-T	-,-,V+K-	C17orf58	nonsynonymous SNV	17	65988049	T	C	C	-11.576	3.31e-14	0.265072	0.2414	1	-
Mean corpuscular haemoglobin concentration	rs1139897	Age of smoking initiation (MTAG),Smoking initiation (ever regular vs never regular),Smoking initiation (ever regular vs never regular) (MTAG)	rs1139897-A,rs1139897-A,rs1139897-A	-,-,V-K+	RHOT2	nonsynonymous SNV	16	720986	G	A	G	-0.016446	3.37e-14	0.2222	2.01e-10	genotyped	-
Sitting height	rs13087	Lung function (FEV1/FVC)	rs13087-?	V+P-,P-K+,-	ASPSCR1	synonymous SNV	17	79974731	T	C	C	0.043054	3.44e-14	0.415615	0.1478	0.995495	-
Leg predicted mass (left)	rs1044977	Asthma (childhood onset)	rs1044977-?	-,-,V+K-	HEXIM1	synonymous SNV	17	43227214	T	C	T	0.01623	3.45e-14	0.254	0.04268	genotyped	-
Weight	rs1061801	Educational attainment (MTAG),Educational attainment (years of education),Parental longevity (father's age at death or father's attained age),Parental longevity (father's age at death)	rs1061801-A,rs1061801-A,rs1061801-G,rs1061801-A	-,-,V-K+	ZBTB22	-	6	33282338	G	A	G	-0.22644	3.51e-14	0.1895	0.09527	genotyped	-
Mean reticulocyte volume	rs4664475	Estimated glomerular filtration rate	rs4664475-T	-,P+K-,-	NEB	synonymous SNV	2	152387553	T	C	C	-0.10238	3.54e-14	0.373895	0.7566	0.996155	-
Whole body fat-free mass	rs13317	Nonsyndromic cleft lip with cleft palate	rs13317-A	-,-,V+K-	FGFR1	-	8	38269514	T	C	C	-0.08744	3.63e-14	0.24552	0.5171	0.997531	-
Body fat percentage	rs4929923	Body mass index,Body mass index,Body mass index,Body mass index,Body mass index,Body mass index,Body mass index,Body mass index,Body mass index (joint analysis main effects and physical activity interaction),Body mass index (joint analysis main effects and physical activity interaction),Body mass index in physically active individuals,Body mass index in physically active individuals,Body mass ind…	rs4929923-T,rs4929923-T,rs4929923-?,rs4929923-?,rs4929923-C,rs4929923-C,rs4929923-C,rs4929923-C,rs4929923-?,rs4929923-?,rs4929923-C,rs4929923-C,rs4929923-C,rs4929923-T,rs4929923-?,rs4929923-T	-,-,V+K-	TRIM66	-	11	8639200	T	C	C	0.084905	3.82e-14	0.3538	0.7992	genotyped	-
Body fat percentage	rs34316	Educational attainment (MTAG),Intelligence	rs34316-A,rs34316-A	-,P+K-,-	MEF2C-AS2	-	5	88015545	A	C	C	-0.082728	4.01e-14	0.418064	0.8135	0.990009	-
Red blood cell (erythrocyte) distribution width	rs1058734	Refractive error	rs1058734-?	-,-,V-K+	RPUSD2	synonymous SNV	15	40862064	C	T	T	0.012495	4.07e-14	0.461698	0.5589	0.996508	-
Impedance of whole body	rs11090045	Feeling nervous,Feeling tense,Lamb consumption,Neurociticism,Neuroticism,Neuroticism,Neuroticism,Neuroticism,Self-reported math ability,Self-reported math ability (MTAG),Sensitivity to environmental stress and adversity,Worry	rs11090045-A,rs11090045-A,rs11090045-?,rs11090045-A,rs11090045-A,rs11090045-A,rs11090045-A,rs11090045-?,rs11090045-G,rs11090045-A,rs11090045-A,rs11090045-A	V+P-,-,-	ZC3H7B	-	22	41753603	G	A	A	0.89822	4.13e-14	0.306965	0.3175	0.97437	-
Leg predicted mass (right)	rs13317	Nonsyndromic cleft lip with cleft palate	rs13317-A	-,-,V+K-	FGFR1	-	8	38269514	T	C	C	-0.01626	4.34e-14	0.24552	0.5171	0.997531	-
Leg fat-free mass (left)	rs9891146	Body mass index,Type 2 diabetes,Type 2 diabetes	rs9891146-T,rs9891146-T,rs9891146-T	-,-,V+K-	C17orf58	nonsynonymous SNV	17	65988049	T	C	C	-0.016933	4.48e-14	0.265072	0.2414	1	-
Leg predicted mass (left)	rs9891146	Body mass index,Type 2 diabetes,Type 2 diabetes	rs9891146-T,rs9891146-T,rs9891146-T	-,-,V+K-	C17orf58	nonsynonymous SNV	17	65988049	T	C	C	-0.015877	4.54e-14	0.265072	0.2414	1	-
Arm fat-free mass (left)	rs6984820	Post bronchodilator FEV1	rs6984820-T	-,P+K-,-	PLEC	synonymous SNV	8	144993324	C	T	T	-0.0058739	4.56e-14	0.422365	0.7581	0.994503	-
Leg fat percentage (right)	rs143383	Height,Knee osteoarthritis,Knee osteoarthritis	rs143383-?,rs143383-T,rs143383-?	-,-,V-K+	GDF5	-	20	34025983	A	G	G	-0.073143	4.62e-14	0.360482	0.8213	1	-
M20-M25 Other joint disorders	rs143383	Height,Knee osteoarthritis,Knee osteoarthritis	rs143383-?,rs143383-T,rs143383-?	-,-,V-K+	GDF5	-	20	34025983	A	G	G	-0.0046927	4.82e-14	0.360482	0.8213	1	0.947
Whole body fat-free mass	rs3925	Height,Red cell distribution width	rs3925-?,rs3925-G	-,-,V+K-	FGFR1	-	8	38281658	G	A	A	-0.08705	4.83e-14	0.245852	0.4873	0.994725	-
Leg fat mass (left)	rs2291542	Waist-hip ratio	rs2291542-T	V-P+,-,-	RNF123	synonymous SNV	3	49751585	C	T	T	0.021172	4.91e-14	0.323925	0.2929	0.999786	-
Arm predicted mass (left)	rs35916068	Post bronchodilator FEV1	rs35916068-A	-,P+K-,-	PLEC	synonymous SNV	8	144999684	A	G	G	-0.0055169	4.92e-14	0.423813	0.7771	0.999474	-
Weight	rs12770228	Body mass index,Parental longevity (mother's age at death),Smoking initiation (ever regular vs never regular)	rs12770228-G,rs12770228-A,rs12770228-A	-,P+K-,-	CASC10	-	10	21783634	G	A	A	0.18837	4.94e-14	0.315764	0.4671	0.997405	-
Platelet crit	rs1801133	High altitude adaptation,Homocysteine levels,Homocysteine levels,Homocysteine levels,Multiple sclerosis,Plasma homocysteine levels,Red cell distribution width,Serum folate levels,Serum folate levels	rs1801133-A,rs1801133-A,rs1801133-A,rs1801133-?,rs1801133-G,rs1801133-?,rs1801133-?,rs1801133-?,rs1801133-?	V-P+,-,-	MTHFR	nonsynonymous SNV	1	11856378	G	A	G	-0.0006053	4.97e-14	0.3361	0.7242	genotyped	-
Arm fat percentage (left)	rs12770228	Body mass index,Parental longevity (mother's age at death),Smoking initiation (ever regular vs never regular)	rs12770228-G,rs12770228-A,rs12770228-A	-,P+K-,-	CASC10	-	10	21783634	G	A	A	0.10432	5.25e-14	0.315764	0.4671	0.997405	-
Trunk predicted mass	rs4674	Height	rs4674-?	V-P+,-,V-K+	BCKDHA	synonymous SNV	19	41930396	A	G	G	-0.037415	5.37e-14	0.390232	0.4176	0.998799	-
Leg fat-free mass (left)	rs1045216	Autoimmune thyroid disease	rs1045216-G	-,-,V+K-	PLEKHA1	nonsynonymous SNV	10	124189197	A	G	G	0.015192	5.51e-14	0.4104	0.4334	genotyped	-
Impedance of leg (left)	rs1042725	Appendicular lean mass,Birth length (MTAG),Birth weight,Birth weight (MTAG),Head circumference (infant),Height,Height,Height,Height,Height,Infant head circumference (MTAG),Type 2 diabetes,White blood cell count	rs1042725-T,rs1042725-T,rs1042725-T,rs1042725-T,rs1042725-T,rs1042725-T,rs1042725-T,rs1042725-C,rs1042725-C,rs1042725-?,rs1042725-T,rs1042725-T,rs1042725-?	-,P-K+,-	HMGA2	-	12	66358347	C	T	C	-0.40405	5.58e-14	0.4923	0.03711	genotyped	-
Body mass index (BMI)	rs9891146	Body mass index,Type 2 diabetes,Type 2 diabetes	rs9891146-T,rs9891146-T,rs9891146-T	-,-,V+K-	C17orf58	nonsynonymous SNV	17	65988049	T	C	C	-0.068161	5.69e-14	0.265072	0.2414	1	-
Platelet crit	rs1052618	Body mass index	rs1052618-G	V-P+,-,-	SLC35G2	nonsynonymous SNV	3	136574501	A	G	G	0.00061221	5.8e-14	0.3119	0.7565	genotyped	-
Mean sphered cell volume	rs1801133	High altitude adaptation,Homocysteine levels,Homocysteine levels,Homocysteine levels,Multiple sclerosis,Plasma homocysteine levels,Red cell distribution width,Serum folate levels,Serum folate levels	rs1801133-A,rs1801133-A,rs1801133-A,rs1801133-?,rs1801133-G,rs1801133-?,rs1801133-?,rs1801133-?,rs1801133-?	V-P+,-,-	MTHFR	nonsynonymous SNV	1	11856378	G	A	G	-0.068845	5.8e-14	0.3361	0.7242	genotyped	-
Sitting height	rs1044977	Asthma (childhood onset)	rs1044977-?	-,-,V+K-	HEXIM1	synonymous SNV	17	43227214	T	C	T	0.048329	5.82e-14	0.254	0.04268	genotyped	-
Mean corpuscular haemoglobin	rs6984820	Post bronchodilator FEV1	rs6984820-T	-,P+K-,-	PLEC	synonymous SNV	8	144993324	C	T	T	0.021815	5.89e-14	0.422365	0.7581	0.994503	-
Whole body fat-free mass	rs9198	Lymphocyte counts	rs9198-C	V+P-,-,V+K-	PLPP5	-	8	38120721	T	C	C	-0.086296	6.05e-14	0.248187	0.3297	0.998506	-
Red blood cell (erythrocyte) distribution width	rs9604529	Response to tocilizumab in rheumatoid arthritis	rs9604529-?	-,P-K+,-	LINC00452	nonsynonymous SNV	13	114622597	A	G	A	0.015687	6.14e-14	0.1903	0.8809	genotyped	-
Whole body fat mass	rs11042023	Body mass index,Mean corpuscular hemoglobin,Obesity	rs11042023-C,rs11042023-?,rs11042023-C	V+P-,-,V+K-	TRIM66	nonsynonymous SNV	11	8662516	T	C	C	0.12339	6.48e-14	0.343983	0.994	0.998477	-
Impedance of arm (left)	rs3171692	Feeling tense	rs3171692-T	V+P-,-,-	RANGAP1	-	22	41642212	C	T	T	0.51395	6.57e-14	0.332719	0.2926	0.995253	-
Arm fat-free mass (left)	rs35916068	Post bronchodilator FEV1	rs35916068-A	-,P+K-,-	PLEC	synonymous SNV	8	144999684	A	G	G	-0.0058223	6.58e-14	0.423813	0.7771	0.999474	-
Trunk fat-free mass	rs1139897	Age of smoking initiation (MTAG),Smoking initiation (ever regular vs never regular),Smoking initiation (ever regular vs never regular) (MTAG)	rs1139897-A,rs1139897-A,rs1139897-A	-,-,V-K+	RHOT2	nonsynonymous SNV	16	720986	G	A	G	-0.046086	6.72e-14	0.2222	2.01e-10	genotyped	-
Trunk fat mass	rs4929923	Body mass index,Body mass index,Body mass index,Body mass index,Body mass index,Body mass index,Body mass index,Body mass index,Body mass index (joint analysis main effects and physical activity interaction),Body mass index (joint analysis main effects and physical activity interaction),Body mass index in physically active individuals,Body mass index in physically active individuals,Body mass ind…	rs4929923-T,rs4929923-T,rs4929923-?,rs4929923-?,rs4929923-C,rs4929923-C,rs4929923-C,rs4929923-C,rs4929923-?,rs4929923-?,rs4929923-C,rs4929923-C,rs4929923-C,rs4929923-T,rs4929923-?,rs4929923-T	-,-,V+K-	TRIM66	-	11	8639200	T	C	C	0.068025	6.73e-14	0.3538	0.7992	genotyped	-
Whole body water mass	rs13317	Nonsyndromic cleft lip with cleft palate	rs13317-A	-,-,V+K-	FGFR1	-	8	38269514	T	C	C	-0.063737	6.84e-14	0.24552	0.5171	0.997531	-
Leg fat-free mass (right)	rs13317	Nonsyndromic cleft lip with cleft palate	rs13317-A	-,-,V+K-	FGFR1	-	8	38269514	T	C	C	-0.017201	6.88e-14	0.24552	0.5171	0.997531	-
Whole body water mass	rs3925	Height,Red cell distribution width	rs3925-?,rs3925-G	-,-,V+K-	FGFR1	-	8	38281658	G	A	A	-0.063691	7.33e-14	0.245852	0.4873	0.994725	-
Platelet crit	rs10271373	Multiple sclerosis	rs10271373-A	-,P-K+,-	ZC3HAV1	-	7	138729795	A	C	C	-0.00056172	7.39e-14	0.488274	0.03466	0.996278	-
Waist circumference / Hip circumference	rs1106908	Body mass index	rs1106908-A	-,P+K-,V+K-	GGNBP2	synonymous SNV	17	34942595	G	A	A	-0.00089874	7.55e-14	0.447141	0.6837	0.999426	-
Haemoglobin concentration	rs755500	Red blood cell count	rs755500-A	V+P-,-,-	FBXL20	-	17	37409865	G	A	A	-0.014767	7.67e-14	0.252466	0.7758	0.99983	-
hypothyroidism/myxoedema	rs1061801	Educational attainment (MTAG),Educational attainment (years of education),Parental longevity (father's age at death or father's attained age),Parental longevity (father's age at death)	rs1061801-A,rs1061801-A,rs1061801-G,rs1061801-A	-,-,V-K+	ZBTB22	-	6	33282338	G	A	G	-0.0040529	7.85e-14	0.1895	0.09527	genotyped	0.917
Lymphocyte count	rs10271373	Multiple sclerosis	rs10271373-A	-,P-K+,-	ZC3HAV1	-	7	138729795	A	C	C	-0.0081685	7.9e-14	0.488274	0.03466	0.996278	-
Impedance of arm (left)	rs1800437	Body fat percentage,Body fat percentage,Body mass index,Body mass index,Body mass index,Body mass index (joint analysis main effects and physical activity interaction),Body mass index (joint analysis main effects and physical activity interaction),Body mass index in physically active individuals,GIP levels in response to oral glucose tolerance test (120 minutes),GIP levels in response to oral glu…	rs1800437-?,rs1800437-?,rs1800437-C,rs1800437-G,rs1800437-G,rs1800437-?,rs1800437-?,rs1800437-G,rs1800437-C,rs1800437-C,rs1800437-C,rs1800437-G,rs1800437-C,rs1800437-C,rs1800437-?,rs1800437-?,rs1800437-C,rs1800437-C	V+P-,-,-	GIPR	nonsynonymous SNV	19	46181392	G	C	G	-0.61111	7.99e-14	0.1939	0.1266	genotyped	-
Impedance of arm (right)	rs11090045	Feeling nervous,Feeling tense,Lamb consumption,Neurociticism,Neuroticism,Neuroticism,Neuroticism,Neuroticism,Self-reported math ability,Self-reported math ability (MTAG),Sensitivity to environmental stress and adversity,Worry	rs11090045-A,rs11090045-A,rs11090045-?,rs11090045-A,rs11090045-A,rs11090045-A,rs11090045-A,rs11090045-?,rs11090045-G,rs11090045-A,rs11090045-A,rs11090045-A	V+P-,-,-	ZC3H7B	-	22	41753603	G	A	A	0.50895	8.1e-14	0.306965	0.3175	0.97437	-
Leg predicted mass (left)	rs1045216	Autoimmune thyroid disease	rs1045216-G	-,-,V+K-	PLEKHA1	nonsynonymous SNV	10	124189197	A	G	G	0.014149	8.18e-14	0.4104	0.4334	genotyped	-
Mean sphered cell volume	rs12004	Gallstone disease	rs12004-?	-,-,V-K+	KDELR3	nonsynonymous SNV	22	38877461	T	G	T	0.069331	8.28e-14	0.2968	0.2434	genotyped	-
Leg predicted mass (right)	rs12661281	Exudative age-related macular degeneration	rs12661281-?	-,-,V-K+	SLC44A4	nonsynonymous SNV	6	31842598	T	A	A	-0.020954	8.53e-14	0.128424	0.007134	0.976205	-
Impedance of whole body	rs2073498	Feeling worry	rs2073498-A	-,P+K-,-	RASSF1	nonsynonymous SNV	3	50369546	C	A	C	-1.292	8.88e-14	0.1136	0.5877	genotyped	-
Arm fat percentage (right)	rs12770228	Body mass index,Parental longevity (mother's age at death),Smoking initiation (ever regular vs never regular)	rs12770228-G,rs12770228-A,rs12770228-A	-,P+K-,-	CASC10	-	10	21783634	G	A	A	0.10275	8.92e-14	0.315764	0.4671	0.997405	-
Immature reticulocyte fraction	rs2247856	Mean corpuscular volume,Reticulocyte count,Reticulocyte fraction of red cells	rs2247856-A,rs2247856-A,rs2247856-A	V-P+,-,-	SPHK1	nonsynonymous SNV	17	74381555	G	A	G	-0.0008012	9e-14	0.4668	0.7408	genotyped	-
Platelet count	rs1052618	Body mass index	rs1052618-G	V-P+,-,-	SLC35G2	nonsynonymous SNV	3	136574501	A	G	G	0.73574	9.33e-14	0.3119	0.7565	genotyped	-
Impedance of whole body	rs143383	Height,Knee osteoarthritis,Knee osteoarthritis	rs143383-?,rs143383-T,rs143383-?	-,-,V-K+	GDF5	-	20	34025983	A	G	G	-0.84257	9.34e-14	0.360482	0.8213	1	-
Leg predicted mass (right)	rs3925	Height,Red cell distribution width	rs3925-?,rs3925-G	-,-,V+K-	FGFR1	-	8	38281658	G	A	A	-0.016048	9.48e-14	0.245852	0.4873	0.994725	-
Trunk fat percentage	rs12770228	Body mass index,Parental longevity (mother's age at death),Smoking initiation (ever regular vs never regular)	rs12770228-G,rs12770228-A,rs12770228-A	-,P+K-,-	CASC10	-	10	21783634	G	A	A	0.098986	9.92e-14	0.315764	0.4671	0.997405	-
Leg fat percentage (left)	rs4929923	Body mass index,Body mass index,Body mass index,Body mass index,Body mass index,Body mass index,Body mass index,Body mass index,Body mass index (joint analysis main effects and physical activity interaction),Body mass index (joint analysis main effects and physical activity interaction),Body mass index in physically active individuals,Body mass index in physically active individuals,Body mass ind…	rs4929923-T,rs4929923-T,rs4929923-?,rs4929923-?,rs4929923-C,rs4929923-C,rs4929923-C,rs4929923-C,rs4929923-?,rs4929923-?,rs4929923-C,rs4929923-C,rs4929923-C,rs4929923-T,rs4929923-?,rs4929923-T	-,-,V+K-	TRIM66	-	11	8639200	T	C	C	0.069276	9.94e-14	0.3538	0.7992	genotyped	-
Arm fat mass (left)	rs4929923	Body mass index,Body mass index,Body mass index,Body mass index,Body mass index,Body mass index,Body mass index,Body mass index,Body mass index (joint analysis main effects and physical activity interaction),Body mass index (joint analysis main effects and physical activity interaction),Body mass index in physically active individuals,Body mass index in physically active individuals,Body mass ind…	rs4929923-T,rs4929923-T,rs4929923-?,rs4929923-?,rs4929923-C,rs4929923-C,rs4929923-C,rs4929923-C,rs4929923-?,rs4929923-?,rs4929923-C,rs4929923-C,rs4929923-C,rs4929923-T,rs4929923-?,rs4929923-T	-,-,V+K-	TRIM66	-	11	8639200	T	C	C	0.0091516	1.01e-13	0.3538	0.7992	genotyped	-
High light scatter reticulocyte percentage	rs727088	Inflammatory bowel disease,Ulcerative colitis	rs727088-G,rs727088-G	V-P+,-,-	CD226	-	18	67530439	G	A	A	-0.0026248	1.04e-13	0.474843	0.9782	0.999574	-
Leg fat-free mass (right)	rs12661281	Exudative age-related macular degeneration	rs12661281-?	-,-,V-K+	SLC44A4	nonsynonymous SNV	6	31842598	T	A	A	-0.022264	1.05e-13	0.128424	0.007134	0.976205	-
Mean corpuscular haemoglobin	rs35916068	Post bronchodilator FEV1	rs35916068-A	-,P+K-,-	PLEC	synonymous SNV	8	144999684	A	G	G	0.021542	1.05e-13	0.423813	0.7771	0.999474	-
Mean corpuscular haemoglobin	rs3824874	Educational attainment (years of education)	rs3824874-T	V-P+,-,-	MTMR2	nonsynonymous SNV	11	95657111	T	G	T	0.021955	1.11e-13	0.3935	1.9e-09	genotyped	-
Leg predicted mass (left)	rs7156335	Height,Height	rs7156335-?,rs7156335-?	-,P+K-,-	ITPK1	-	14	93406232	T	C	C	0.02412	1.14e-13	0.0908764	0.3654	0.979632	-
Whole body water mass	rs9198	Lymphocyte counts	rs9198-C	V+P-,-,V+K-	PLPP5	-	8	38120721	T	C	C	-0.062888	1.14e-13	0.248187	0.3297	0.998506	-
Whole body fat-free mass	rs2274116	Lung function (FEV1),Lung function (FVC)	rs2274116-C,rs2274116-C	-,P+K-,-	LHX3	synonymous SNV	9	139094805	C	T	T	-0.077986	1.15e-13	0.342928	0.7492	0.988573	-
Mean corpuscular volume	rs3824874	Educational attainment (years of education)	rs3824874-T	V-P+,-,-	MTMR2	nonsynonymous SNV	11	95657111	T	G	T	0.054167	1.15e-13	0.3935	1.9e-09	genotyped	-
Basal metabolic rate	rs1061801	Educational attainment (MTAG),Educational attainment (years of education),Parental longevity (father's age at death or father's attained age),Parental longevity (father's age at death)	rs1061801-A,rs1061801-A,rs1061801-G,rs1061801-A	-,-,V-K+	ZBTB22	-	6	33282338	G	A	G	-12.89	1.22e-13	0.1895	0.09527	genotyped	-
Eosinophill count	rs1336900	Blood protein levels	rs1336900-A	-,-,V+K-	HORMAD1	nonsynonymous SNV	1	150679033	G	A	G	-0.0017091	1.22e-13	0.3923	0.1004	genotyped	-
Arm fat percentage (right)	rs1106908	Body mass index	rs1106908-A	-,P+K-,V+K-	GGNBP2	synonymous SNV	17	34942595	G	A	A	-0.095197	1.23e-13	0.447141	0.6837	0.999426	-
Mean platelet (thrombocyte) volume	rs2228145	Allergic disease (asthma, hay fever or eczema),Allergic disease (asthma, hay fever or eczema),Atopic dermatitis,Blood protein levels,Cerebrospinal fluid biomarker levels,C-reactive protein levels,Eczema,Hay fever and/or eczema,Rheumatoid arthritis,Rheumatoid arthritis,Rheumatoid arthritis,Rheumatoid arthritis,Rheumatoid arthritis (ACPA-positive),White blood cell count	rs2228145-C,rs2228145-C,rs2228145-C,rs2228145-A,rs2228145-C,rs2228145-?,rs2228145-?,rs2228145-C,rs2228145-A,rs2228145-A,rs2228145-A,rs2228145-A,rs2228145-A,rs2228145-?	V-P+,-,-	IL6R	nonsynonymous SNV	1	154426970	A	C	C	-0.012064	1.24e-13	0.409728	0.01752	1	-
Leg predicted mass (right)	rs9198	Lymphocyte counts	rs9198-C	V+P-,-,V+K-	PLPP5	-	8	38120721	T	C	C	-0.015892	1.25e-13	0.248187	0.3297	0.998506	-
Trunk fat mass	rs1042725	Appendicular lean mass,Birth length (MTAG),Birth weight,Birth weight (MTAG),Head circumference (infant),Height,Height,Height,Height,Height,Infant head circumference (MTAG),Type 2 diabetes,White blood cell count	rs1042725-T,rs1042725-T,rs1042725-T,rs1042725-T,rs1042725-T,rs1042725-T,rs1042725-T,rs1042725-C,rs1042725-C,rs1042725-?,rs1042725-T,rs1042725-T,rs1042725-?	-,P-K+,-	HMGA2	-	12	66358347	C	T	C	0.064425	1.27e-13	0.4923	0.03711	genotyped	-
Trunk fat mass	rs143383	Height,Knee osteoarthritis,Knee osteoarthritis	rs143383-?,rs143383-T,rs143383-?	-,-,V-K+	GDF5	-	20	34025983	A	G	G	0.066479	1.35e-13	0.360482	0.8213	1	-
Eosinophill count	rs2242653	Blood protein levels	rs2242653-?	-,P+K-,-	LY6G6F	nonsynonymous SNV	6	31675765	G	A	G	-0.0023644	1.36e-13	0.1441	0.8374	genotyped	-
rheumatoid arthritis	rs3445	Smoking initiation (ever regular vs never regular) (MTAG)	rs3445-A	-,-,V-K+	B3GALT4	-	6	33246518	G	A	A	0.0022468	1.44e-13	0.155282	0.5214	0.996079	1.22
Comparative height size at age 10	rs11545169	Birth weight,Cognitive performance (MTAG),Educational attainment (MTAG),Height,Self-reported math ability,Self-reported math ability (MTAG)	rs11545169-G,rs11545169-T,rs11545169-T,rs11545169-?,rs11545169-G,rs11545169-T	-,-,V-K+	PSMD2	nonsynonymous SNV	3	184020542	G	T	G	0.011548	1.49e-13	0.1604	3.64e-09	genotyped	-
Leg fat-free mass (left)	rs7156335	Height,Height	rs7156335-?,rs7156335-?	-,P+K-,-	ITPK1	-	14	93406232	T	C	C	0.025598	1.49e-13	0.0908764	0.3654	0.979632	-
Whole body fat-free mass	rs1139897	Age of smoking initiation (MTAG),Smoking initiation (ever regular vs never regular),Smoking initiation (ever regular vs never regular) (MTAG)	rs1139897-A,rs1139897-A,rs1139897-A	-,-,V-K+	RHOT2	nonsynonymous SNV	16	720986	G	A	G	-0.088799	1.51e-13	0.2222	2.01e-10	genotyped	-
Leg fat mass (right)	rs1106908	Body mass index	rs1106908-A	-,P+K-,V+K-	GGNBP2	synonymous SNV	17	34942595	G	A	A	-0.019844	1.54e-13	0.447141	0.6837	0.999426	-
Trunk predicted mass	rs3925	Height,Red cell distribution width	rs3925-?,rs3925-G	-,-,V+K-	FGFR1	-	8	38281658	G	A	A	-0.041903	1.55e-13	0.245852	0.4873	0.994725	-
Leg fat-free mass (right)	rs3925	Height,Red cell distribution width	rs3925-?,rs3925-G	-,-,V+K-	FGFR1	-	8	38281658	G	A	A	-0.016964	1.55e-13	0.245852	0.4873	0.994725	-
Trunk fat percentage	rs946711	Fish- and plant-related diet,Fish- and plant-related diet,Fruit consumption,Lung function (FEV1/FVC)	rs946711-?,rs946711-?,rs946711-?,rs946711-?	-,P+K-,-	SKIDA1	-	10	21806832	A	C	C	0.097634	1.58e-13	0.328139	0.3765	0.987065	-
Body fat percentage	rs11042023	Body mass index,Mean corpuscular hemoglobin,Obesity	rs11042023-C,rs11042023-?,rs11042023-C	V+P-,-,V+K-	TRIM66	nonsynonymous SNV	11	8662516	T	C	C	0.083292	1.62e-13	0.343983	0.994	0.998477	-
Monocyte count	rs1052618	Body mass index	rs1052618-G	V-P+,-,-	SLC35G2	nonsynonymous SNV	3	136574501	A	G	G	0.0022464	1.63e-13	0.3119	0.7565	genotyped	-
Trunk fat-free mass	rs3925	Height,Red cell distribution width	rs3925-?,rs3925-G	-,-,V+K-	FGFR1	-	8	38281658	G	A	A	-0.04361	1.65e-13	0.245852	0.4873	0.994725	-
hypothyroidism/myxoedema	rs1045216	Autoimmune thyroid disease	rs1045216-G	-,-,V+K-	PLEKHA1	nonsynonymous SNV	10	124189197	A	G	G	0.0031626	1.68e-13	0.4104	0.4334	genotyped	1.07
Trunk fat percentage	rs1517810	Cognitive performance (MTAG)	rs1517810-T	-,-,V-K+	IPO9	-	1	201850057	T	C	C	0.096906	1.74e-13	0.338131	0.143	0.99895	-
Reticulocyte percentage	rs4731112	Mean arterial pressure	rs4731112-G	-,P+K-,V+K-	ASB15	nonsynonymous SNV	7	123269118	G	C	C	0.0076059	1.76e-13	0.3199	0.1872	genotyped	-
High light scatter reticulocyte percentage	rs763361	Autoimmune thyroid disease,Type 1 diabetes,Type 1 diabetes	rs763361-T,rs763361-A,rs763361-C	V-P+,-,-	CD226	nonsynonymous SNV	18	67531642	T	C	C	-0.0026033	1.77e-13	0.4727	0.5766	genotyped	-
High light scatter reticulocyte count	rs1034405	Waist-to-hip ratio adjusted for BMI (additive genetic model),Waist-to-hip ratio adjusted for BMI (additive genetic model)	rs1034405-G,rs1034405-G	-,P-K+,-	C3orf18	nonsynonymous SNV	3	50597092	G	A	A	0.00017378	1.78e-13	0.1307	0.804	genotyped	-
White blood cell (leukocyte) count	rs1893261	White blood cell count	rs1893261-?	-,P-K+,-	TMEM136	synonymous SNV	11	120198093	G	A	G	-0.023745	1.78e-13	0.3714	3.49e-08	genotyped	-
Red blood cell (erythrocyte) count	rs11589479	Adventurousness,Chin dimples,Mosquito bite size	rs11589479-A,rs11589479-?,rs11589479-G	-,-,V-K+	ADAM15	synonymous SNV	1	155033308	G	A	G	0.0058977	1.81e-13	0.164	4.71e-05	genotyped	-
Leg fat-free mass (right)	rs9198	Lymphocyte counts	rs9198-C	V+P-,-,V+K-	PLPP5	-	8	38120721	T	C	C	-0.016834	1.82e-13	0.248187	0.3297	0.998506	-
Leg fat mass (left)	rs4929923	Body mass index,Body mass index,Body mass index,Body mass index,Body mass index,Body mass index,Body mass index,Body mass index,Body mass index (joint analysis main effects and physical activity interaction),Body mass index (joint analysis main effects and physical activity interaction),Body mass index in physically active individuals,Body mass index in physically active individuals,Body mass ind…	rs4929923-T,rs4929923-T,rs4929923-?,rs4929923-?,rs4929923-C,rs4929923-C,rs4929923-C,rs4929923-C,rs4929923-?,rs4929923-?,rs4929923-C,rs4929923-C,rs4929923-C,rs4929923-T,rs4929923-?,rs4929923-T	-,-,V+K-	TRIM66	-	11	8639200	T	C	C	0.02019	1.84e-13	0.3538	0.7992	genotyped	-
Leg fat mass (left)	rs1106908	Body mass index	rs1106908-A	-,P+K-,V+K-	GGNBP2	synonymous SNV	17	34942595	G	A	A	-0.019323	1.92e-13	0.447141	0.6837	0.999426	-
Whole body water mass	rs231349	Type 2 diabetes	rs231349-T	V+P-,-,-	KCNQ1OT1	-	11	2672821	C	T	T	-0.088694	1.92e-13	0.102929	0.889	0.994109	-
Leg fat percentage (left)	rs3748656	Hip circumference adjusted for BMI,Hip circumference adjusted for BMI	rs3748656-T,rs3748656-T	-,P-K+,V-K+	MOV10	synonymous SNV	1	113236681	C	T	T	-0.081715	2.01e-13	0.20428	0.8833	0.997496	-
Whole body water mass	rs2274116	Lung function (FEV1),Lung function (FVC)	rs2274116-C,rs2274116-C	-,P+K-,-	LHX3	synonymous SNV	9	139094805	C	T	T	-0.056886	2.04e-13	0.342928	0.7492	0.988573	-
Time spent watching television (TV)	rs2291542	Waist-hip ratio	rs2291542-T	V-P+,-,-	RNF123	synonymous SNV	3	49751585	C	T	T	0.023844	2.08e-13	0.323925	0.2929	0.999786	-
Red blood cell (erythrocyte) count	rs646179	Mean corpuscular hemoglobin,Mean corpuscular hemoglobin,Mean corpuscular hemoglobin,Mean corpuscular volume,Mean corpuscular volume,Red blood cell count,Red blood cell count	rs646179-?,rs646179-G,rs646179-G,rs646179-G,rs646179-G,rs646179-?,rs646179-G	V+P-,-,-	USP1	-	1	62902874	A	G	G	0.0044732	2.12e-13	0.391499	0.5194	0.982336	-
Standing height	rs9891146	Body mass index,Type 2 diabetes,Type 2 diabetes	rs9891146-T,rs9891146-T,rs9891146-T	-,-,V+K-	C17orf58	nonsynonymous SNV	17	65988049	T	C	C	-0.068685	2.13e-13	0.265072	0.2414	1	-
Eosinophill count	rs11090045	Feeling nervous,Feeling tense,Lamb consumption,Neurociticism,Neuroticism,Neuroticism,Neuroticism,Neuroticism,Self-reported math ability,Self-reported math ability (MTAG),Sensitivity to environmental stress and adversity,Worry	rs11090045-A,rs11090045-A,rs11090045-?,rs11090045-A,rs11090045-A,rs11090045-A,rs11090045-A,rs11090045-?,rs11090045-G,rs11090045-A,rs11090045-A,rs11090045-A	V+P-,-,-	ZC3H7B	-	22	41753603	G	A	A	0.0017894	2.17e-13	0.306965	0.3175	0.97437	-
Immature reticulocyte fraction	rs1800437	Body fat percentage,Body fat percentage,Body mass index,Body mass index,Body mass index,Body mass index (joint analysis main effects and physical activity interaction),Body mass index (joint analysis main effects and physical activity interaction),Body mass index in physically active individuals,GIP levels in response to oral glucose tolerance test (120 minutes),GIP levels in response to oral glu…	rs1800437-?,rs1800437-?,rs1800437-C,rs1800437-G,rs1800437-G,rs1800437-?,rs1800437-?,rs1800437-G,rs1800437-C,rs1800437-C,rs1800437-C,rs1800437-G,rs1800437-C,rs1800437-C,rs1800437-?,rs1800437-?,rs1800437-C,rs1800437-C	V+P-,-,-	GIPR	nonsynonymous SNV	19	46181392	G	C	G	0.00099237	2.21e-13	0.1939	0.1266	genotyped	-
Leg fat mass (right)	rs2306590	Body mass index	rs2306590-G	-,P+K-,V+K-	MYO19	nonsynonymous SNV	17	34854280	G	A	G	0.019962	2.25e-13	0.4097	0.4452	genotyped	-
eczema/dermatitis	rs847	Rosacea symptom severity	rs847-T	V-P+,-,-	IL13	-	5	131996669	T	C	C	-0.0031163	2.3e-13	0.1796	0.6756	genotyped	0.882
Hip circumference	rs12273892	Body mass index	rs12273892-A	-,P-K+,-	NRXN2	nonsynonymous SNV	11	64480930	A	T	T	-0.16198	2.34e-13	0.15133	0.06566	0.99708	-
Whole body fat mass	rs3736166	Highest math class taken,Highest math class taken (MTAG),Mean corpuscular hemoglobin	rs3736166-G,rs3736166-C,rs3736166-?	-,P-K+,-	GGNBP2	-	17	34900836	G	C	C	0.11447	2.45e-13	0.473706	0.4736	0.995139	-
Trunk fat-free mass	rs13317	Nonsyndromic cleft lip with cleft palate	rs13317-A	-,-,V+K-	FGFR1	-	8	38269514	T	C	C	-0.043267	2.48e-13	0.24552	0.5171	0.997531	-
Eosinophill count	rs9611519	Neuroticism,Neuroticism,Neuroticism	rs9611519-T,rs9611519-T,rs9611519-T	V+P-,-,V+K-	L3MBTL2	synonymous SNV	22	41613188	C	T	T	0.001796	2.51e-13	0.287283	0.5348	0.999631	-
Leg fat mass (left)	rs2306590	Body mass index	rs2306590-G	-,P+K-,V+K-	MYO19	nonsynonymous SNV	17	34854280	G	A	G	0.019468	2.57e-13	0.4097	0.4452	genotyped	-
Leg fat mass (right)	rs2291542	Waist-hip ratio	rs2291542-T	V-P+,-,-	RNF123	synonymous SNV	3	49751585	C	T	T	0.02102	2.59e-13	0.323925	0.2929	0.999786	-
Body mass index (BMI)	rs9891146	Body mass index,Type 2 diabetes,Type 2 diabetes	rs9891146-T,rs9891146-T,rs9891146-T	-,-,V+K-	C17orf58	nonsynonymous SNV	17	65988049	T	C	C	-0.065843	2.59e-13	0.265072	0.2414	1	-
Leg fat mass (right)	rs3736166	Highest math class taken,Highest math class taken (MTAG),Mean corpuscular hemoglobin	rs3736166-G,rs3736166-C,rs3736166-?	-,P-K+,-	GGNBP2	-	17	34900836	G	C	C	0.019621	2.62e-13	0.473706	0.4736	0.995139	-
Trunk fat-free mass	rs12602	Blond vs. brown/black hair color	rs12602-T	-,-,V-K+	TMEM91	synonymous SNV	19	41889748	T	C	C	-0.038239	2.65e-13	0.383228	0.3284	0.986963	-
Monocyte count	rs6020624	Hemoglobin levels	rs6020624-A	-,P+K-,-	RIPOR3	nonsynonymous SNV	20	49214156	A	G	G	-0.0022407	2.7e-13	0.2956	0.8246	genotyped	-
Trunk fat-free mass	rs9198	Lymphocyte counts	rs9198-C	V+P-,-,V+K-	PLPP5	-	8	38120721	T	C	C	-0.042982	2.81e-13	0.248187	0.3297	0.998506	-
Whole body fat-free mass	rs231349	Type 2 diabetes	rs231349-T	V+P-,-,-	KCNQ1OT1	-	11	2672821	C	T	T	-0.11949	2.84e-13	0.102929	0.889	0.994109	-
Leg fat percentage (right)	rs1061801	Educational attainment (MTAG),Educational attainment (years of education),Parental longevity (father's age at death or father's attained age),Parental longevity (father's age at death)	rs1061801-A,rs1061801-A,rs1061801-G,rs1061801-A	-,-,V-K+	ZBTB22	-	6	33282338	G	A	G	-0.087594	2.87e-13	0.1895	0.09527	genotyped	-
Leg fat percentage (left)	rs2306590	Body mass index	rs2306590-G	-,P+K-,V+K-	MYO19	nonsynonymous SNV	17	34854280	G	A	G	0.065948	2.87e-13	0.4097	0.4452	genotyped	-
Trunk predicted mass	rs13317	Nonsyndromic cleft lip with cleft palate	rs13317-A	-,-,V+K-	FGFR1	-	8	38269514	T	C	C	-0.041391	2.95e-13	0.24552	0.5171	0.997531	-
Mean platelet (thrombocyte) volume	rs17690965	Atopic march	rs17690965-C	V-P+,-,-	KIF3A	-	5	132030667	C	G	G	0.013306	2.96e-13	0.248745	0.9817	0.996518	-
Leg fat percentage (left)	rs1061801	Educational attainment (MTAG),Educational attainment (years of education),Parental longevity (father's age at death or father's attained age),Parental longevity (father's age at death)	rs1061801-A,rs1061801-A,rs1061801-G,rs1061801-A	-,-,V-K+	ZBTB22	-	6	33282338	G	A	G	-0.083216	2.97e-13	0.1895	0.09527	genotyped	-
Impedance of arm (right)	rs2273368	Body fat distribution (leg fat ratio),Body fat distribution (leg fat ratio),Body fat distribution (trunk fat ratio),Body fat distribution (trunk fat ratio),Waist circumference adjusted for body mass index	rs2273368-T,rs2273368-T,rs2273368-T,rs2273368-T,rs2273368-?	-,P-K+,V-K+	WNT2B	-	1	113063771	C	T	T	-0.58146	2.99e-13	0.197199	0.8972	0.994086	-
Mean platelet (thrombocyte) volume	rs2073498	Feeling worry	rs2073498-A	-,P+K-,-	RASSF1	nonsynonymous SNV	3	50369546	C	A	C	-0.018409	3.12e-13	0.1136	0.5877	genotyped	-
Arm fat percentage (left)	rs1106908	Body mass index	rs1106908-A	-,P+K-,V+K-	GGNBP2	synonymous SNV	17	34942595	G	A	A	-0.094069	3.24e-13	0.447141	0.6837	0.999426	-
Body mass index (BMI)	rs2291542	Waist-hip ratio	rs2291542-T	V-P+,-,-	RNF123	synonymous SNV	3	49751585	C	T	T	0.0628	3.25e-13	0.323925	0.2929	0.999786	-
Trunk fat mass	rs11042023	Body mass index,Mean corpuscular hemoglobin,Obesity	rs11042023-C,rs11042023-?,rs11042023-C	V+P-,-,V+K-	TRIM66	nonsynonymous SNV	11	8662516	T	C	C	0.066507	3.33e-13	0.343983	0.994	0.998477	-
Whole body water mass	rs1139897	Age of smoking initiation (MTAG),Smoking initiation (ever regular vs never regular),Smoking initiation (ever regular vs never regular) (MTAG)	rs1139897-A,rs1139897-A,rs1139897-A	-,-,V-K+	RHOT2	nonsynonymous SNV	16	720986	G	A	G	-0.064491	3.38e-13	0.2222	2.01e-10	genotyped	-
Mean corpuscular haemoglobin	rs5750669	Hemoglobin concentration	rs5750669-A	-,P-K+,V-K+	TOMM22	-	22	39080638	T	A	A	-0.023208	3.53e-13	0.284559	0.1853	0.99962	-
Whole body water mass	rs7128926	Height	rs7128926-?	-,-,V+K-	KCNQ1OT1	-	11	2696744	A	G	G	-0.067492	3.54e-13	0.194434	0.6839	0.989218	-
Trunk predicted mass	rs9198	Lymphocyte counts	rs9198-C	V+P-,-,V+K-	PLPP5	-	8	38120721	T	C	C	-0.041055	3.63e-13	0.248187	0.3297	0.998506	-
Impedance of leg (left)	rs62073016	Fat-free mass,Fat-free mass,Fat-free mass,Neuroticism	rs62073016-?,rs62073016-?,rs62073016-?,rs62073016-T	-,-,V-K+	BAIAP2	-	17	79090198	C	T	T	0.4019	3.65e-13	0.390139	0.1944	0.979552	-
Whole body fat-free mass	rs6984820	Post bronchodilator FEV1	rs6984820-T	-,P+K-,-	PLEC	synonymous SNV	8	144993324	C	T	T	-0.073256	3.66e-13	0.422365	0.7581	0.994503	-
Eosinophill count	rs3171692	Feeling tense	rs3171692-T	V+P-,-,-	RANGAP1	-	22	41642212	C	T	T	0.0017159	3.76e-13	0.332719	0.2926	0.995253	-
High light scatter reticulocyte count	rs12343797	Mean corpuscular hemoglobin concentration	rs12343797-A	-,-,V+K-	VPS13A	-	9	80031144	G	A	A	-0.00013985	3.89e-13	0.214497	0.009494	0.997595	-
Leg fat percentage (left)	rs143384	Anthropometric traits,Anthropometric traits (multi-trait analysis),Appendicular lean mass,Appendicular lean mass,Body fat distribution (leg fat ratio),Body fat distribution (leg fat ratio),Body fat distribution (leg fat ratio),Body fat distribution (trunk fat ratio),Body fat distribution (trunk fat ratio),Brain region volumes,Developmental dysplasia of the hip,Fat-free mass,Fat-free mass,Fat-free…	rs143384-G,rs143384-?,rs143384-G,rs143384-G,rs143384-G,rs143384-G,rs143384-G,rs143384-G,rs143384-G,rs143384-?,rs143384-A,rs143384-?,rs143384-?,rs143384-?,rs143384-G,rs143384-A,rs143384-A,rs143384-A,rs143384-A,rs143384-?,rs143384-G,rs143384-A,rs143384-A,rs143384-A,rs143384-A,rs143384-A,rs143384-A,rs143384-G,rs143384-G,rs143384-?,rs143384-A,rs143384-A,rs143384-A,rs143384-A,rs143384-?,rs143384-A,rs1…	-,P-K+,V-K+	GDF5	-	20	34025756	A	G	A	0.065544	3.97e-13	0.4027	0.9632	genotyped	-
Basal metabolic rate	rs3850625	Estimated glomerular filtration rate,Estimated glomerular filtration rate,Estimated glomerular filtration rate,Estimated glomerular filtration rate,Glomerular filtration rate (creatinine),Glomerular filtration rate in non diabetics (creatinine),Lung function (FVC),Urinary albumin-to-creatinine ratio,Urinary albumin-to-creatinine ratio	rs3850625-A,rs3850625-A,rs3850625-G,rs3850625-G,rs3850625-A,rs3850625-A,rs3850625-?,rs3850625-A,rs3850625-A	V+P-,-,-	CACNA1S	nonsynonymous SNV	1	201016296	G	A	G	15.312	4.15e-13	0.1184	0.8639	genotyped	-
Eosinophill count	rs1034405	Waist-to-hip ratio adjusted for BMI (additive genetic model),Waist-to-hip ratio adjusted for BMI (additive genetic model)	rs1034405-G,rs1034405-G	-,P-K+,-	C3orf18	nonsynonymous SNV	3	50597092	G	A	A	-0.0024135	4.32e-13	0.1307	0.804	genotyped	-
Whole body fat mass	rs3748656	Hip circumference adjusted for BMI,Hip circumference adjusted for BMI	rs3748656-T,rs3748656-T	-,P-K+,V-K+	MOV10	synonymous SNV	1	113236681	C	T	T	-0.14163	4.33e-13	0.20428	0.8833	0.997496	-
Mean reticulocyte volume	rs2285627	White blood cell count (basophil)	rs2285627-C	V+P-,-,-	MAU2	-	19	19467937	T	C	C	-0.099999	4.34e-13	0.337502	0.5488	0.991678	-
Arm fat mass (left)	rs3736166	Highest math class taken,Highest math class taken (MTAG),Mean corpuscular hemoglobin	rs3736166-G,rs3736166-C,rs3736166-?	-,P-K+,-	GGNBP2	-	17	34900836	G	C	C	0.0085212	4.34e-13	0.473706	0.4736	0.995139	-
Leg fat percentage (left)	rs2273368	Body fat distribution (leg fat ratio),Body fat distribution (leg fat ratio),Body fat distribution (trunk fat ratio),Body fat distribution (trunk fat ratio),Waist circumference adjusted for body mass index	rs2273368-T,rs2273368-T,rs2273368-T,rs2273368-T,rs2273368-?	-,P-K+,V-K+	WNT2B	-	1	113063771	C	T	T	-0.081736	4.37e-13	0.197199	0.8972	0.994086	-
Whole body fat-free mass	rs35916068	Post bronchodilator FEV1	rs35916068-A	-,P+K-,-	PLEC	synonymous SNV	8	144999684	A	G	G	-0.072821	4.41e-13	0.423813	0.7771	0.999474	-
K90 Intestinal malabsorption	rs3445	Smoking initiation (ever regular vs never regular) (MTAG)	rs3445-A	-,-,V-K+	B3GALT4	-	6	33246518	G	A	A	-0.0014847	4.47e-13	0.155282	0.5214	0.996079	0.745
Impedance of arm (left)	rs62073016	Fat-free mass,Fat-free mass,Fat-free mass,Neuroticism	rs62073016-?,rs62073016-?,rs62073016-?,rs62073016-T	-,-,V-K+	BAIAP2	-	17	79090198	C	T	T	0.48531	4.53e-13	0.390139	0.1944	0.979552	-
Leg fat mass (right)	rs4929923	Body mass index,Body mass index,Body mass index,Body mass index,Body mass index,Body mass index,Body mass index,Body mass index,Body mass index (joint analysis main effects and physical activity interaction),Body mass index (joint analysis main effects and physical activity interaction),Body mass index in physically active individuals,Body mass index in physically active individuals,Body mass ind…	rs4929923-T,rs4929923-T,rs4929923-?,rs4929923-?,rs4929923-C,rs4929923-C,rs4929923-C,rs4929923-C,rs4929923-?,rs4929923-?,rs4929923-C,rs4929923-C,rs4929923-C,rs4929923-T,rs4929923-?,rs4929923-T	-,-,V+K-	TRIM66	-	11	8639200	T	C	C	0.020302	4.64e-13	0.3538	0.7992	genotyped	-
Arm fat mass (right)	rs3736166	Highest math class taken,Highest math class taken (MTAG),Mean corpuscular hemoglobin	rs3736166-G,rs3736166-C,rs3736166-?	-,P-K+,-	GGNBP2	-	17	34900836	G	C	C	0.0076196	4.65e-13	0.473706	0.4736	0.995139	-
Mean platelet (thrombocyte) volume	rs4147915	Myeloid white cell count,Neutrophil count,Sum basophil neutrophil counts,Sum neutrophil eosinophil counts	rs4147915-A,rs4147915-A,rs4147915-A,rs4147915-A	V+P-,-,-	ABCA7	synonymous SNV	19	1049305	C	A	A	-0.016231	5.08e-13	0.143726	0.9833	0.973609	-
Mean reticulocyte volume	rs2736098	Pancreatic cancer,Pancreatic cancer	rs2736098-C,rs2736098-C	-,P+K-,V+K-	TERT	synonymous SNV	5	1294086	C	T	T	-0.10486	5.1e-13	0.279633	0.6715	0.989259	-
Mean corpuscular haemoglobin	rs2230600	Hemoglobin levels	rs2230600-G	V-P+,-,-	PTPN13	nonsynonymous SNV	4	87690998	A	G	A	0.027228	5.21e-13	0.1752	0.01984	genotyped	-
High light scatter reticulocyte percentage	rs12343797	Mean corpuscular hemoglobin concentration	rs12343797-A	-,-,V+K-	VPS13A	-	9	80031144	G	A	A	-0.0031102	5.22e-13	0.214497	0.009494	0.997595	-
Mean corpuscular haemoglobin	rs8432	Mean corpuscular hemoglobin	rs8432-?	-,P+K-,-	BBS1	-	11	66299515	A	G	G	0.021108	5.38e-13	0.400718	0.7681	0.999762	-
Weight	rs3736166	Highest math class taken,Highest math class taken (MTAG),Mean corpuscular hemoglobin	rs3736166-G,rs3736166-C,rs3736166-?	-,P-K+,-	GGNBP2	-	17	34900836	G	C	C	0.16897	5.41e-13	0.473706	0.4736	0.995139	-
Body mass index (BMI)	rs7535528	Body mass index,Body mass index,Irritable mood,Lung function (FEV1/FVC)	rs7535528-A,rs7535528-G,rs7535528-A,rs7535528-?	-,-,V+K-	PANK4	nonsynonymous SNV	1	2444414	G	A	A	-0.060343	5.42e-13	0.371786	0.7359	0.987723	-
Whole body fat mass	rs1106908	Body mass index	rs1106908-A	-,P+K-,V+K-	GGNBP2	synonymous SNV	17	34942595	G	A	A	-0.11297	5.43e-13	0.447141	0.6837	0.999426	-
Arm fat mass (left)	rs11042023	Body mass index,Mean corpuscular hemoglobin,Obesity	rs11042023-C,rs11042023-?,rs11042023-C	V+P-,-,V+K-	TRIM66	nonsynonymous SNV	11	8662516	T	C	C	0.0089231	5.65e-13	0.343983	0.994	0.998477	-
Whole body water mass	rs6984820	Post bronchodilator FEV1	rs6984820-T	-,P+K-,-	PLEC	synonymous SNV	8	144993324	C	T	T	-0.053546	5.68e-13	0.422365	0.7581	0.994503	-
Body mass index (BMI)	rs2291542	Waist-hip ratio	rs2291542-T	V-P+,-,-	RNF123	synonymous SNV	3	49751585	C	T	T	0.061652	5.76e-13	0.323925	0.2929	0.999786	-
Leg fat mass (left)	rs3736166	Highest math class taken,Highest math class taken (MTAG),Mean corpuscular hemoglobin	rs3736166-G,rs3736166-C,rs3736166-?	-,P-K+,-	GGNBP2	-	17	34900836	G	C	C	0.018901	5.78e-13	0.473706	0.4736	0.995139	-
Eosinophill count	rs1990760	Autoimmune thyroid disease,Immunoglobulin A,Inflammatory bowel disease,Neutrophil count,Psoriasis,Psoriasis,Selective IgA deficiency,Systemic lupus erythematosus,Systemic lupus erythematosus,Type 1 diabetes,Type 1 diabetes,Type 1 diabetes	rs1990760-T,rs1990760-?,rs1990760-?,rs1990760-T,rs1990760-T,rs1990760-T,rs1990760-?,rs1990760-T,rs1990760-T,rs1990760-A,rs1990760-?,rs1990760-C	V-P+,-,-	IFIH1	nonsynonymous SNV	2	163124051	C	T	T	-0.0016629	5.93e-13	0.3909	0.7332	genotyped	-
Trunk fat-free mass	rs231349	Type 2 diabetes	rs231349-T	V+P-,-,-	KCNQ1OT1	-	11	2672821	C	T	T	-0.060306	5.93e-13	0.102929	0.889	0.994109	-
Standing height	rs365132	Menarche (age at onset),Menarche and menopause (age at onset),Menopause (age at onset),Menopause (age at onset)	rs365132-G,rs365132-T,rs365132-T,rs365132-G	-,P-K+,-	UIMC1	synonymous SNV	5	176378574	G	T	G	0.060293	5.97e-13	0.4822	0.04602	genotyped	-
Haemoglobin concentration	rs1965024	C-reactive protein levels	rs1965024-A	-,-,V+K-	SALL1	synonymous SNV	16	51173559	G	A	A	-0.013091	6.06e-13	0.3332	0.4769	genotyped	-
Leg fat percentage (left)	rs1106908	Body mass index	rs1106908-A	-,P+K-,V+K-	GGNBP2	synonymous SNV	17	34942595	G	A	A	-0.064204	6.07e-13	0.447141	0.6837	0.999426	-
Mean corpuscular haemoglobin	rs12004	Gallstone disease	rs12004-?	-,-,V-K+	KDELR3	nonsynonymous SNV	22	38877461	T	G	T	0.022712	6.07e-13	0.2968	0.2434	genotyped	-
Whole body fat mass	rs2306590	Body mass index	rs2306590-G	-,P+K-,V+K-	MYO19	nonsynonymous SNV	17	34854280	G	A	G	0.11418	6.09e-13	0.4097	0.4452	genotyped	-
Arm fat percentage (left)	rs946711	Fish- and plant-related diet,Fish- and plant-related diet,Fruit consumption,Lung function (FEV1/FVC)	rs946711-?,rs946711-?,rs946711-?,rs946711-?	-,P+K-,-	SKIDA1	-	10	21806832	A	C	C	0.099238	6.1e-13	0.328139	0.3765	0.987065	-
Arm fat percentage (right)	rs2306590	Body mass index	rs2306590-G	-,P+K-,V+K-	MYO19	nonsynonymous SNV	17	34854280	G	A	G	0.093591	6.24e-13	0.4097	0.4452	genotyped	-
Red blood cell (erythrocyte) distribution width	rs9198	Lymphocyte counts	rs9198-C	V+P-,-,V+K-	PLPP5	-	8	38120721	T	C	C	-0.013705	6.31e-13	0.248187	0.3297	0.998506	-
Platelet crit	rs4147915	Myeloid white cell count,Neutrophil count,Sum basophil neutrophil counts,Sum neutrophil eosinophil counts	rs4147915-A,rs4147915-A,rs4147915-A,rs4147915-A	V+P-,-,-	ABCA7	synonymous SNV	19	1049305	C	A	A	-0.00077759	6.34e-13	0.143726	0.9833	0.973609	-
Arm fat mass (right)	rs1106908	Body mass index	rs1106908-A	-,P+K-,V+K-	GGNBP2	synonymous SNV	17	34942595	G	A	A	-0.0075873	6.35e-13	0.447141	0.6837	0.999426	-
Impedance of leg (left)	rs2147324	Low density lipoprotein cholesterol levels	rs2147324-?	-,-,V+K-	CIART	-	1	150255587	T	C	C	0.39108	6.38e-13	0.476825	0.05944	0.989664	-
Body mass index (BMI)	rs9980	Blood osmolality (transformed sodium),Blood osmolality (transformed sodium)	rs9980-G,rs9980-G	V-P+,-,-	NFAT5	-	16	69737468	C	G	G	0.080014	6.48e-13	0.152847	0.1864	0.994557	-
Leg predicted mass (right)	rs9891146	Body mass index,Type 2 diabetes,Type 2 diabetes	rs9891146-T,rs9891146-T,rs9891146-T	-,-,V+K-	C17orf58	nonsynonymous SNV	17	65988049	T	C	C	-0.015057	6.5e-13	0.265072	0.2414	1	-
Platelet distribution width	rs2247856	Mean corpuscular volume,Reticulocyte count,Reticulocyte fraction of red cells	rs2247856-A,rs2247856-A,rs2247856-A	V-P+,-,-	SPHK1	nonsynonymous SNV	17	74381555	G	A	G	0.006195	6.53e-13	0.4668	0.7408	genotyped	-
rheumatoid arthritis	rs2242653	Blood protein levels	rs2242653-?	-,P+K-,-	LY6G6F	nonsynonymous SNV	6	31675765	G	A	G	-0.0022491	6.95e-13	0.1441	0.8374	genotyped	0.817
Arm fat percentage (left)	rs2306590	Body mass index	rs2306590-G	-,P+K-,V+K-	MYO19	nonsynonymous SNV	17	34854280	G	A	G	0.093915	7.01e-13	0.4097	0.4452	genotyped	-
Sitting height	rs3760708	Hemoglobin concentration	rs3760708-C	-,-,V-K+	PRRG2	-	19	50084596	G	C	C	0.047539	7.03e-13	0.22793	0.2825	0.996341	-
Whole body water mass	rs1061801	Educational attainment (MTAG),Educational attainment (years of education),Parental longevity (father's age at death or father's attained age),Parental longevity (father's age at death)	rs1061801-A,rs1061801-A,rs1061801-G,rs1061801-A	-,-,V-K+	ZBTB22	-	6	33282338	G	A	G	-0.067667	7.17e-13	0.1895	0.09527	genotyped	-
Leg fat percentage (right)	rs4929923	Body mass index,Body mass index,Body mass index,Body mass index,Body mass index,Body mass index,Body mass index,Body mass index,Body mass index (joint analysis main effects and physical activity interaction),Body mass index (joint analysis main effects and physical activity interaction),Body mass index in physically active individuals,Body mass index in physically active individuals,Body mass ind…	rs4929923-T,rs4929923-T,rs4929923-?,rs4929923-?,rs4929923-C,rs4929923-C,rs4929923-C,rs4929923-C,rs4929923-?,rs4929923-?,rs4929923-C,rs4929923-C,rs4929923-C,rs4929923-T,rs4929923-?,rs4929923-T	-,-,V+K-	TRIM66	-	11	8639200	T	C	C	0.070252	7.19e-13	0.3538	0.7992	genotyped	-
Weight	rs3736166	Highest math class taken,Highest math class taken (MTAG),Mean corpuscular hemoglobin	rs3736166-G,rs3736166-C,rs3736166-?	-,P-K+,-	GGNBP2	-	17	34900836	G	C	C	0.16677	7.42e-13	0.473706	0.4736	0.995139	-
Trunk predicted mass	rs12602	Blond vs. brown/black hair color	rs12602-T	-,-,V-K+	TMEM91	synonymous SNV	19	41889748	T	C	C	-0.035989	7.53e-13	0.383228	0.3284	0.986963	-
Whole body water mass	rs35916068	Post bronchodilator FEV1	rs35916068-A	-,P+K-,-	PLEC	synonymous SNV	8	144999684	A	G	G	-0.053117	7.62e-13	0.423813	0.7771	0.999474	-
Whole body fat mass	rs2273368	Body fat distribution (leg fat ratio),Body fat distribution (leg fat ratio),Body fat distribution (trunk fat ratio),Body fat distribution (trunk fat ratio),Waist circumference adjusted for body mass index	rs2273368-T,rs2273368-T,rs2273368-T,rs2273368-T,rs2273368-?	-,P-K+,V-K+	WNT2B	-	1	113063771	C	T	T	-0.14217	7.66e-13	0.197199	0.8972	0.994086	-
Whole body fat-free mass	rs7128926	Height	rs7128926-?	-,-,V+K-	KCNQ1OT1	-	11	2696744	A	G	G	-0.090251	7.71e-13	0.194434	0.6839	0.989218	-
E03 Other hypothyroidism	rs1990760	Autoimmune thyroid disease,Immunoglobulin A,Inflammatory bowel disease,Neutrophil count,Psoriasis,Psoriasis,Selective IgA deficiency,Systemic lupus erythematosus,Systemic lupus erythematosus,Type 1 diabetes,Type 1 diabetes,Type 1 diabetes	rs1990760-T,rs1990760-?,rs1990760-?,rs1990760-T,rs1990760-T,rs1990760-T,rs1990760-?,rs1990760-T,rs1990760-T,rs1990760-A,rs1990760-?,rs1990760-C	V-P+,-,-	IFIH1	nonsynonymous SNV	2	163124051	C	T	T	0.002689	7.86e-13	0.3909	0.7332	genotyped	1.08
Leg fat-free mass (right)	rs9891146	Body mass index,Type 2 diabetes,Type 2 diabetes	rs9891146-T,rs9891146-T,rs9891146-T	-,-,V+K-	C17orf58	nonsynonymous SNV	17	65988049	T	C	C	-0.015995	7.95e-13	0.265072	0.2414	1	-
J44 Other chronic obstructive pulmonary disease	rs1062980	Post bronchodilator FEV1,Post bronchodilator FEV1/FVC ratio	rs1062980-T,rs1062980-T	-,-,V+K-	IREB2	-	15	78792527	T	C	C	-0.0021373	8.11e-13	0.383086	0.28	0.999555	0.899
Trunk predicted mass	rs1061801	Educational attainment (MTAG),Educational attainment (years of education),Parental longevity (father's age at death or father's attained age),Parental longevity (father's age at death)	rs1061801-A,rs1061801-A,rs1061801-G,rs1061801-A	-,-,V-K+	ZBTB22	-	6	33282338	G	A	G	-0.045032	8.12e-13	0.1895	0.09527	genotyped	-
Standing height	rs3760708	Hemoglobin concentration	rs3760708-C	-,-,V-K+	PRRG2	-	19	50084596	G	C	C	0.069815	8.32e-13	0.22793	0.2825	0.996341	-
Whole body fat-free mass	rs1061801	Educational attainment (MTAG),Educational attainment (years of education),Parental longevity (father's age at death or father's attained age),Parental longevity (father's age at death)	rs1061801-A,rs1061801-A,rs1061801-G,rs1061801-A	-,-,V-K+	ZBTB22	-	6	33282338	G	A	G	-0.091552	8.41e-13	0.1895	0.09527	genotyped	-
Platelet count	rs1336900	Blood protein levels	rs1336900-A	-,-,V+K-	HORMAD1	nonsynonymous SNV	1	150679033	G	A	G	-0.67376	8.45e-13	0.3923	0.1004	genotyped	-
Impedance of arm (right)	rs62073016	Fat-free mass,Fat-free mass,Fat-free mass,Neuroticism	rs62073016-?,rs62073016-?,rs62073016-?,rs62073016-T	-,-,V-K+	BAIAP2	-	17	79090198	C	T	T	0.46111	9.04e-13	0.390139	0.1944	0.979552	-
Trunk fat-free mass	rs1061801	Educational attainment (MTAG),Educational attainment (years of education),Parental longevity (father's age at death or father's attained age),Parental longevity (father's age at death)	rs1061801-A,rs1061801-A,rs1061801-G,rs1061801-A	-,-,V-K+	ZBTB22	-	6	33282338	G	A	G	-0.046824	9.09e-13	0.1895	0.09527	genotyped	-
Arm fat mass (left)	rs1106908	Body mass index	rs1106908-A	-,P+K-,V+K-	GGNBP2	synonymous SNV	17	34942595	G	A	A	-0.008415	9.17e-13	0.447141	0.6837	0.999426	-
Impedance of leg (right)	rs1042725	Appendicular lean mass,Birth length (MTAG),Birth weight,Birth weight (MTAG),Head circumference (infant),Height,Height,Height,Height,Height,Infant head circumference (MTAG),Type 2 diabetes,White blood cell count	rs1042725-T,rs1042725-T,rs1042725-T,rs1042725-T,rs1042725-T,rs1042725-T,rs1042725-T,rs1042725-C,rs1042725-C,rs1042725-?,rs1042725-T,rs1042725-T,rs1042725-?	-,P-K+,-	HMGA2	-	12	66358347	C	T	C	-0.38375	9.18e-13	0.4923	0.03711	genotyped	-
M15-M19 Arthrosis	rs143383	Height,Knee osteoarthritis,Knee osteoarthritis	rs143383-?,rs143383-T,rs143383-?	-,-,V-K+	GDF5	-	20	34025983	A	G	G	-0.0045798	9.24e-13	0.360482	0.8213	1	0.953
Red blood cell (erythrocyte) count	rs113809617	High light scatter reticulocyte count,High light scatter reticulocyte percentage of red cells,Mean corpuscular hemoglobin,Mean corpuscular hemoglobin,Mean corpuscular hemoglobin concentration,Mean corpuscular volume,Red blood cell count,Reticulocyte count,Reticulocyte fraction of red cells	rs113809617-G,rs113809617-G,rs113809617-G,rs113809617-?,rs113809617-G,rs113809617-G,rs113809617-?,rs113809617-G,rs113809617-G	V-P+,-,-	NDOR1	nonsynonymous SNV	9	140100317	C	G	G	-0.0062011	9.27e-13	0.131769	0.7976	0.990628	-
Trunk predicted mass	rs231349	Type 2 diabetes	rs231349-T	V+P-,-,-	KCNQ1OT1	-	11	2672821	C	T	T	-0.057375	9.38e-13	0.102929	0.889	0.994109	-
Body mass index (BMI)	rs7535528	Body mass index,Body mass index,Irritable mood,Lung function (FEV1/FVC)	rs7535528-A,rs7535528-G,rs7535528-A,rs7535528-?	-,-,V+K-	PANK4	nonsynonymous SNV	1	2444414	G	A	A	-0.060172	9.39e-13	0.371786	0.7359	0.987723	-
Neutrophill count	rs2736098	Pancreatic cancer,Pancreatic cancer	rs2736098-C,rs2736098-C	-,P+K-,V+K-	TERT	synonymous SNV	5	1294086	C	T	T	0.019984	9.53e-13	0.279633	0.6715	0.989259	-
Leg fat percentage (left)	rs11042023	Body mass index,Mean corpuscular hemoglobin,Obesity	rs11042023-C,rs11042023-?,rs11042023-C	V+P-,-,V+K-	TRIM66	nonsynonymous SNV	11	8662516	T	C	C	0.066808	9.88e-13	0.343983	0.994	0.998477	-
J44 Other chronic obstructive pulmonary disease	rs12899351	Post bronchodilator FEV1,Post bronchodilator FEV1/FVC ratio	rs12899351-T,rs12899351-T	-,-,V-K+	IREB2	-	15	78792398	T	C	C	0.0021283	9.99e-13	0.383573	0.2999	0.999748	1.11
Reticulocyte count	rs4731112	Mean arterial pressure	rs4731112-G	-,P+K-,V+K-	ASB15	nonsynonymous SNV	7	123269118	G	C	C	0.00033447	1.01e-12	0.3199	0.1872	genotyped	-
Waist circumference / Hip circumference	rs946711	Fish- and plant-related diet,Fish- and plant-related diet,Fruit consumption,Lung function (FEV1/FVC)	rs946711-?,rs946711-?,rs946711-?,rs946711-?	-,P+K-,-	SKIDA1	-	10	21806832	A	C	C	0.00091384	1.01e-12	0.328139	0.3765	0.987065	-
Trunk fat-free mass	rs7128926	Height	rs7128926-?	-,-,V+K-	KCNQ1OT1	-	11	2696744	A	G	G	-0.045918	1.04e-12	0.194434	0.6839	0.989218	-
Leg fat percentage (left)	rs143383	Height,Knee osteoarthritis,Knee osteoarthritis	rs143383-?,rs143383-T,rs143383-?	-,-,V-K+	GDF5	-	20	34025983	A	G	G	-0.065643	1.08e-12	0.360482	0.8213	1	-
Waist circumference / Hip circumference	rs1139653	Waist-hip ratio,Waist-hip ratio,Waist-to-hip ratio adjusted for BMI,Waist-to-hip ratio adjusted for BMI (additive genetic model),Waist-to-hip ratio adjusted for BMI (additive genetic model),Waist-to-hip ratio adjusted for BMI (additive genetic model),Waist-to-hip ratio adjusted for BMI (additive genetic model)	rs1139653-A,rs1139653-A,rs1139653-A,rs1139653-A,rs1139653-A,rs1139653-A,rs1139653-A	-,-,V+K-	DNAJA3	nonsynonymous SNV	16	4484396	A	T	T	-0.00094954	1.09e-12	0.28	0.3116	genotyped	-
Leg fat percentage (left)	rs295322	Body mass index	rs295322-C	-,P-K+,-	RASA2	synonymous SNV	3	141326602	T	C	T	-0.12826	1.09e-12	0.06694	6.71e-05	genotyped	-
Arm fat percentage (left)	rs3736166	Highest math class taken,Highest math class taken (MTAG),Mean corpuscular hemoglobin	rs3736166-G,rs3736166-C,rs3736166-?	-,P-K+,-	GGNBP2	-	17	34900836	G	C	C	0.091777	1.09e-12	0.473706	0.4736	0.995139	-
Leg fat mass (left)	rs11042023	Body mass index,Mean corpuscular hemoglobin,Obesity	rs11042023-C,rs11042023-?,rs11042023-C	V+P-,-,V+K-	TRIM66	nonsynonymous SNV	11	8662516	T	C	C	0.019645	1.1e-12	0.343983	0.994	0.998477	-
Platelet crit	rs1139897	Age of smoking initiation (MTAG),Smoking initiation (ever regular vs never regular),Smoking initiation (ever regular vs never regular) (MTAG)	rs1139897-A,rs1139897-A,rs1139897-A	-,-,V-K+	RHOT2	nonsynonymous SNV	16	720986	G	A	G	0.00064458	1.1e-12	0.2222	2.01e-10	genotyped	-
Leg fat percentage (right)	rs2306590	Body mass index	rs2306590-G	-,P+K-,V+K-	MYO19	nonsynonymous SNV	17	34854280	G	A	G	0.06764	1.1e-12	0.4097	0.4452	genotyped	-
Arm fat percentage (right)	rs3736166	Highest math class taken,Highest math class taken (MTAG),Mean corpuscular hemoglobin	rs3736166-G,rs3736166-C,rs3736166-?	-,P-K+,-	GGNBP2	-	17	34900836	G	C	C	0.091185	1.14e-12	0.473706	0.4736	0.995139	-
Lymphocyte count	rs2247856	Mean corpuscular volume,Reticulocyte count,Reticulocyte fraction of red cells	rs2247856-A,rs2247856-A,rs2247856-A	V-P+,-,-	SPHK1	nonsynonymous SNV	17	74381555	G	A	G	0.0078237	1.17e-12	0.4668	0.7408	genotyped	-
Mean sphered cell volume	rs763121	Menopause (age at onset)	rs763121-G	-,P-K+,V-K+	DDX17	-	22	38879940	A	G	G	-0.063576	1.17e-12	0.342385	0.6791	0.998351	-
Impedance of whole body	rs12661281	Exudative age-related macular degeneration	rs12661281-?	-,-,V-K+	SLC44A4	nonsynonymous SNV	6	31842598	T	A	A	1.1726	1.19e-12	0.128424	0.007134	0.976205	-
Body mass index (BMI)	rs9980	Blood osmolality (transformed sodium),Blood osmolality (transformed sodium)	rs9980-G,rs9980-G	V-P+,-,-	NFAT5	-	16	69737468	C	G	G	0.079691	1.19e-12	0.152847	0.1864	0.994557	-
Mean sphered cell volume	rs4664475	Estimated glomerular filtration rate	rs4664475-T	-,P+K-,-	NEB	synonymous SNV	2	152387553	T	C	C	-0.062812	1.2e-12	0.373895	0.7566	0.996155	-
Platelet crit	rs2147324	Low density lipoprotein cholesterol levels	rs2147324-?	-,-,V+K-	CIART	-	1	150255587	T	C	C	-0.00054106	1.21e-12	0.476825	0.05944	0.989664	-
J44 Other chronic obstructive pulmonary disease	rs13180	Chronic obstructive pulmonary disease,Post bronchodilator FEV1,Post bronchodilator FEV1/FVC ratio	rs13180-?,rs13180-T,rs13180-T	-,-,V-K+	IREB2	synonymous SNV	15	78789488	C	T	T	0.0021233	1.22e-12	0.3836	0.8936	genotyped	1.11
Whole body fat-free mass	rs4674	Height	rs4674-?	V-P+,-,V-K+	BCKDHA	synonymous SNV	19	41930396	A	G	G	-0.07188	1.22e-12	0.390232	0.4176	0.998799	-
J40-J47 Chronic lower respiratory diseases	rs847	Rosacea symptom severity	rs847-T	V-P+,-,-	IL13	-	5	131996669	T	C	C	-0.0050675	1.23e-12	0.1796	0.6756	genotyped	0.934
Leg fat-free mass (left)	rs13317	Nonsyndromic cleft lip with cleft palate	rs13317-A	-,-,V+K-	FGFR1	-	8	38269514	T	C	C	-0.016381	1.27e-12	0.24552	0.5171	0.997531	-
Platelet crit	rs11735092	Platelet count	rs11735092-C	-,-,V-K+	HSD17B13	-	4	88226231	T	C	C	0.0005372	1.29e-12	0.43691	0.2981	0.994477	-
Leg predicted mass (left)	rs13317	Nonsyndromic cleft lip with cleft palate	rs13317-A	-,-,V+K-	FGFR1	-	8	38269514	T	C	C	-0.015356	1.3e-12	0.24552	0.5171	0.997531	-
Salad / raw vegetable intake	rs946711	Fish- and plant-related diet,Fish- and plant-related diet,Fruit consumption,Lung function (FEV1/FVC)	rs946711-?,rs946711-?,rs946711-?,rs946711-?	-,P+K-,-	SKIDA1	-	10	21806832	A	C	C	-0.028906	1.31e-12	0.328139	0.3765	0.987065	-
Impedance of whole body	rs143384	Anthropometric traits,Anthropometric traits (multi-trait analysis),Appendicular lean mass,Appendicular lean mass,Body fat distribution (leg fat ratio),Body fat distribution (leg fat ratio),Body fat distribution (leg fat ratio),Body fat distribution (trunk fat ratio),Body fat distribution (trunk fat ratio),Brain region volumes,Developmental dysplasia of the hip,Fat-free mass,Fat-free mass,Fat-free…	rs143384-G,rs143384-?,rs143384-G,rs143384-G,rs143384-G,rs143384-G,rs143384-G,rs143384-G,rs143384-G,rs143384-?,rs143384-A,rs143384-?,rs143384-?,rs143384-?,rs143384-G,rs143384-A,rs143384-A,rs143384-A,rs143384-A,rs143384-?,rs143384-G,rs143384-A,rs143384-A,rs143384-A,rs143384-A,rs143384-A,rs143384-A,rs143384-G,rs143384-G,rs143384-?,rs143384-A,rs143384-A,rs143384-A,rs143384-A,rs143384-?,rs143384-A,rs1…	-,P-K+,V-K+	GDF5	-	20	34025756	A	G	A	0.78588	1.32e-12	0.4027	0.9632	genotyped	-
Hip circumference	rs1061801	Educational attainment (MTAG),Educational attainment (years of education),Parental longevity (father's age at death or father's attained age),Parental longevity (father's age at death)	rs1061801-A,rs1061801-A,rs1061801-G,rs1061801-A	-,-,V-K+	ZBTB22	-	6	33282338	G	A	G	-0.14433	1.35e-12	0.1895	0.09527	genotyped	-
Standing height	rs2301680	Birth weight	rs2301680-A	V-P+,-,-	CALCR	nonsynonymous SNV	7	93116299	A	G	A	-0.059128	1.36e-12	0.495	0.05369	genotyped	-
Red blood cell (erythrocyte) distribution width	rs3925	Height,Red cell distribution width	rs3925-?,rs3925-G	-,-,V+K-	FGFR1	-	8	38281658	G	A	A	-0.013567	1.37e-12	0.245852	0.4873	0.994725	-
Immature reticulocyte fraction	rs2242653	Blood protein levels	rs2242653-?	-,P+K-,-	LY6G6F	nonsynonymous SNV	6	31675765	G	A	G	-0.0010844	1.41e-12	0.1441	0.8374	genotyped	-
I65 Occlusion and stenosis of precerebral arteries, not resulting in cerebral infarction	rs2074633	Peripheral artery disease	rs2074633-C	V+P-,-,-	HDAC9	-	7	19035920	T	C	C	0.00091976	1.42e-12	0.204026	0.3396	0.978277	1.46
Waist circumference	rs9980	Blood osmolality (transformed sodium),Blood osmolality (transformed sodium)	rs9980-G,rs9980-G	V-P+,-,-	NFAT5	-	16	69737468	C	G	G	0.20549	1.43e-12	0.152847	0.1864	0.994557	-
Body mass index (BMI)	rs1131877	Body mass index	rs1131877-C	V-P+,-,-	TRAF3	nonsynonymous SNV	14	103342049	T	C	T	-0.067918	1.44e-12	0.2246	0.6843	genotyped	-
Impedance of arm (right)	rs3748656	Hip circumference adjusted for BMI,Hip circumference adjusted for BMI	rs3748656-T,rs3748656-T	-,P-K+,V-K+	MOV10	synonymous SNV	1	113236681	C	T	T	-0.5562	1.44e-12	0.20428	0.8833	0.997496	-
Haematocrit percentage	rs755500	Red blood cell count	rs755500-A	V+P-,-,-	FBXL20	-	17	37409865	G	A	A	-0.041211	1.54e-12	0.252466	0.7758	0.99983	-
Leg fat percentage (right)	rs1106908	Body mass index	rs1106908-A	-,P+K-,V+K-	GGNBP2	synonymous SNV	17	34942595	G	A	A	-0.066323	1.56e-12	0.447141	0.6837	0.999426	-
White blood cell (leukocyte) count	rs45474992	Appendicular lean mass,Height,Monocyte count,Monocyte count,White blood cell count	rs45474992-T,rs45474992-?,rs45474992-T,rs45474992-T,rs45474992-T	-,P-K+,V-K+	BBC3	-	19	47724564	C	T	T	0.058868	1.56e-12	0.036534	0	1	-
Arm fat percentage (right)	rs946711	Fish- and plant-related diet,Fish- and plant-related diet,Fruit consumption,Lung function (FEV1/FVC)	rs946711-?,rs946711-?,rs946711-?,rs946711-?	-,P+K-,-	SKIDA1	-	10	21806832	A	C	C	0.096879	1.57e-12	0.328139	0.3765	0.987065	-
Arm fat mass (right)	rs946711	Fish- and plant-related diet,Fish- and plant-related diet,Fruit consumption,Lung function (FEV1/FVC)	rs946711-?,rs946711-?,rs946711-?,rs946711-?	-,P+K-,-	SKIDA1	-	10	21806832	A	C	C	0.0079578	1.59e-12	0.328139	0.3765	0.987065	-
Platelet crit	rs5750669	Hemoglobin concentration	rs5750669-A	-,P-K+,V-K+	TOMM22	-	22	39080638	T	A	A	0.00058321	1.6e-12	0.284559	0.1853	0.99962	-
Mean sphered cell volume	rs2285627	White blood cell count (basophil)	rs2285627-C	V+P-,-,-	MAU2	-	19	19467937	T	C	C	-0.063852	1.65e-12	0.337502	0.5488	0.991678	-
Red blood cell (erythrocyte) distribution width	rs13317	Nonsyndromic cleft lip with cleft palate	rs13317-A	-,-,V+K-	FGFR1	-	8	38269514	T	C	C	-0.013506	1.69e-12	0.24552	0.5171	0.997531	-
Impedance of arm (left)	rs2273368	Body fat distribution (leg fat ratio),Body fat distribution (leg fat ratio),Body fat distribution (trunk fat ratio),Body fat distribution (trunk fat ratio),Waist circumference adjusted for body mass index	rs2273368-T,rs2273368-T,rs2273368-T,rs2273368-T,rs2273368-?	-,P-K+,V-K+	WNT2B	-	1	113063771	C	T	T	-0.58429	1.7e-12	0.197199	0.8972	0.994086	-
Platelet crit	rs1057687	Household income (MTAG),Intelligence	rs1057687-G,rs1057687-A	-,-,V-K+	HABP4	-	9	99252464	A	G	G	-0.0006852	1.72e-12	0.18809	0.704	0.995794	-
Leg fat-free mass (right)	rs1139897	Age of smoking initiation (MTAG),Smoking initiation (ever regular vs never regular),Smoking initiation (ever regular vs never regular) (MTAG)	rs1139897-A,rs1139897-A,rs1139897-A	-,-,V-K+	RHOT2	nonsynonymous SNV	16	720986	G	A	G	-0.016885	1.73e-12	0.2222	2.01e-10	genotyped	-
Body mass index (BMI)	rs1061801	Educational attainment (MTAG),Educational attainment (years of education),Parental longevity (father's age at death or father's attained age),Parental longevity (father's age at death)	rs1061801-A,rs1061801-A,rs1061801-G,rs1061801-A	-,-,V-K+	ZBTB22	-	6	33282338	G	A	G	-0.072715	1.74e-12	0.1895	0.09527	genotyped	-
Arm fat mass (left)	rs946711	Fish- and plant-related diet,Fish- and plant-related diet,Fruit consumption,Lung function (FEV1/FVC)	rs946711-?,rs946711-?,rs946711-?,rs946711-?	-,P+K-,-	SKIDA1	-	10	21806832	A	C	C	0.0088709	1.76e-12	0.328139	0.3765	0.987065	-
Arm fat percentage (left)	rs295322	Body mass index	rs295322-C	-,P-K+,-	RASA2	synonymous SNV	3	141326602	T	C	T	-0.18383	1.88e-12	0.06694	6.71e-05	genotyped	-
Lymphocyte count	rs847	Rosacea symptom severity	rs847-T	V-P+,-,-	IL13	-	5	131996669	T	C	C	-0.010024	1.96e-12	0.1796	0.6756	genotyped	-
Basal metabolic rate	rs4929923	Body mass index,Body mass index,Body mass index,Body mass index,Body mass index,Body mass index,Body mass index,Body mass index,Body mass index (joint analysis main effects and physical activity interaction),Body mass index (joint analysis main effects and physical activity interaction),Body mass index in physically active individuals,Body mass index in physically active individuals,Body mass ind…	rs4929923-T,rs4929923-T,rs4929923-?,rs4929923-?,rs4929923-C,rs4929923-C,rs4929923-C,rs4929923-C,rs4929923-?,rs4929923-?,rs4929923-C,rs4929923-C,rs4929923-C,rs4929923-T,rs4929923-?,rs4929923-T	-,-,V+K-	TRIM66	-	11	8639200	T	C	C	9.9262	2.01e-12	0.3538	0.7992	genotyped	-
Platelet count	rs13720	Platelet distribution width	rs13720-A	V+P-,-,-	CTSZ	-	20	57570568	G	A	A	0.80968	2.04e-12	0.187597	0.8666	0.996781	-
Leg predicted mass (right)	rs1139897	Age of smoking initiation (MTAG),Smoking initiation (ever regular vs never regular),Smoking initiation (ever regular vs never regular) (MTAG)	rs1139897-A,rs1139897-A,rs1139897-A	-,-,V-K+	RHOT2	nonsynonymous SNV	16	720986	G	A	G	-0.01578	2.05e-12	0.2222	2.01e-10	genotyped	-
Monocyte percentage	rs1093	Asthma (age of onset)	rs1093-G	-,P-K+,-	HLA-B	-	6	31321906	A	G	G	-0.032373	2.08e-12	0.211215	0.4409	0.996143	-
Lymphocyte count	rs1058734	Refractive error	rs1058734-?	-,-,V-K+	RPUSD2	synonymous SNV	15	40862064	C	T	T	0.0076844	2.09e-12	0.461698	0.5589	0.996508	-
asthma	rs1093	Asthma (age of onset)	rs1093-G	-,P-K+,-	HLA-B	-	6	31321906	A	G	G	0.0054352	2.22e-12	0.211215	0.4409	0.996143	1.05
Waist circumference	rs2291542	Waist-hip ratio	rs2291542-T	V-P+,-,-	RNF123	synonymous SNV	3	49751585	C	T	T	0.15636	2.28e-12	0.323925	0.2929	0.999786	-
Leg fat-free mass (left)	rs3925	Height,Red cell distribution width	rs3925-?,rs3925-G	-,-,V+K-	FGFR1	-	8	38281658	G	A	A	-0.016189	2.36e-12	0.245852	0.4873	0.994725	-
E03 Other hypothyroidism	rs917911	Lymphocyte counts,Type 1 diabetes	rs917911-A,rs917911-C	V+P-,-,-	CD69	-	12	9905851	A	C	C	0.0026743	2.36e-12	0.361096	0.695	0.996615	1.08
Mean sphered cell volume	rs2071887	Triglyceride levels	rs2071887-T	-,P-K+,V-K+	KDELR3	-	22	38879010	T	A	A	-0.062628	2.41e-12	0.344346	0.6853	0.996965	-
Leg fat-free mass (right)	rs7128926	Height	rs7128926-?	-,-,V+K-	KCNQ1OT1	-	11	2696744	A	G	G	-0.017561	2.51e-12	0.194434	0.6839	0.989218	-
Leg predicted mass (left)	rs3925	Height,Red cell distribution width	rs3925-?,rs3925-G	-,-,V+K-	FGFR1	-	8	38281658	G	A	A	-0.015164	2.52e-12	0.245852	0.4873	0.994725	-
Trunk predicted mass	rs7128926	Height	rs7128926-?	-,-,V+K-	KCNQ1OT1	-	11	2696744	A	G	G	-0.043297	2.55e-12	0.194434	0.6839	0.989218	-
Red blood cell (erythrocyte) count	rs1052571	Red blood cell count	rs1052571-?	-,P+K-,-	CASP9	nonsynonymous SNV	1	15850613	G	A	A	0.0041516	2.57e-12	0.478985	0.3371	0.989209	-
Leg predicted mass (left)	rs1194	Systemic lupus erythematosus	rs1194-?	-,-,V+K-	ZNF76	-	6	35263555	A	G	G	0.018101	2.57e-12	0.1555	0.6579	0.998993	-
Leg predicted mass (right)	rs7128926	Height	rs7128926-?	-,-,V+K-	KCNQ1OT1	-	11	2696744	A	G	G	-0.016448	2.66e-12	0.194434	0.6839	0.989218	-
White blood cell (leukocyte) count	rs847	Rosacea symptom severity	rs847-T	V-P+,-,-	IL13	-	5	131996669	T	C	C	-0.028186	2.68e-12	0.1796	0.6756	genotyped	-
Waist circumference / Hip circumference	rs2306590	Body mass index	rs2306590-G	-,P+K-,V+K-	MYO19	nonsynonymous SNV	17	34854280	G	A	G	0.00085109	2.72e-12	0.4097	0.4452	genotyped	-
Standing height	rs3925	Height,Red cell distribution width	rs3925-?,rs3925-G	-,-,V+K-	FGFR1	-	8	38281658	G	A	A	-0.067019	2.9e-12	0.245852	0.4873	0.994725	-
Impedance of leg (right)	rs7128926	Height	rs7128926-?	-,-,V+K-	KCNQ1OT1	-	11	2696744	A	G	G	0.47475	2.96e-12	0.194434	0.6839	0.989218	-
Mean corpuscular volume	rs8432	Mean corpuscular hemoglobin	rs8432-?	-,P+K-,-	BBS1	-	11	66299515	A	G	G	0.050402	2.97e-12	0.400718	0.7681	0.999762	-
Trunk fat percentage	rs4929923	Body mass index,Body mass index,Body mass index,Body mass index,Body mass index,Body mass index,Body mass index,Body mass index,Body mass index (joint analysis main effects and physical activity interaction),Body mass index (joint analysis main effects and physical activity interaction),Body mass index in physically active individuals,Body mass index in physically active individuals,Body mass ind…	rs4929923-T,rs4929923-T,rs4929923-?,rs4929923-?,rs4929923-C,rs4929923-C,rs4929923-C,rs4929923-C,rs4929923-?,rs4929923-?,rs4929923-C,rs4929923-C,rs4929923-C,rs4929923-T,rs4929923-?,rs4929923-T	-,-,V+K-	TRIM66	-	11	8639200	T	C	C	0.090207	3.01e-12	0.3538	0.7992	genotyped	-
pulmonary embolism +/- dvt	rs3733402	B-type natriuretic peptide levels,Metabolite levels (small molecules and protein measures),Obesity-related traits,Serum metabolite levels,Serum metabolite levels	rs3733402-G,rs3733402-A,rs3733402-G,rs3733402-A,rs3733402-A	-,P-K+,-	KLKB1	nonsynonymous SNV	4	187158034	G	A	A	0.0013171	3.06e-12	0.487556	0.3709	1	1.17
Reticulocyte count	rs1800437	Body fat percentage,Body fat percentage,Body mass index,Body mass index,Body mass index,Body mass index (joint analysis main effects and physical activity interaction),Body mass index (joint analysis main effects and physical activity interaction),Body mass index in physically active individuals,GIP levels in response to oral glucose tolerance test (120 minutes),GIP levels in response to oral glu…	rs1800437-?,rs1800437-?,rs1800437-C,rs1800437-G,rs1800437-G,rs1800437-?,rs1800437-?,rs1800437-G,rs1800437-C,rs1800437-C,rs1800437-C,rs1800437-G,rs1800437-C,rs1800437-C,rs1800437-?,rs1800437-?,rs1800437-C,rs1800437-C	V+P-,-,-	GIPR	nonsynonymous SNV	19	46181392	G	C	G	0.00038478	3.08e-12	0.1939	0.1266	genotyped	-
Arm fat mass (left)	rs9980	Blood osmolality (transformed sodium),Blood osmolality (transformed sodium)	rs9980-G,rs9980-G	V-P+,-,-	NFAT5	-	16	69737468	C	G	G	0.011437	3.08e-12	0.152847	0.1864	0.994557	-
Sitting height	rs1045216	Autoimmune thyroid disease	rs1045216-G	-,-,V+K-	PLEKHA1	nonsynonymous SNV	10	124189197	A	G	G	0.039642	3.14e-12	0.4104	0.4334	genotyped	-
Leg predicted mass (left)	rs9198	Lymphocyte counts	rs9198-C	V+P-,-,V+K-	PLPP5	-	8	38120721	T	C	C	-0.015013	3.26e-12	0.248187	0.3297	0.998506	-
Leg fat mass (left)	rs295322	Body mass index	rs295322-C	-,P-K+,-	RASA2	synonymous SNV	3	141326602	T	C	T	-0.036978	3.37e-12	0.06694	6.71e-05	genotyped	-
Leg fat-free mass (left)	rs9198	Lymphocyte counts	rs9198-C	V+P-,-,V+K-	PLPP5	-	8	38120721	T	C	C	-0.015995	3.39e-12	0.248187	0.3297	0.998506	-
Leg fat mass (right)	rs11042023	Body mass index,Mean corpuscular hemoglobin,Obesity	rs11042023-C,rs11042023-?,rs11042023-C	V+P-,-,V+K-	TRIM66	nonsynonymous SNV	11	8662516	T	C	C	0.019645	3.45e-12	0.343983	0.994	0.998477	-
Body fat percentage	rs12484074	Lymphocyte counts,Lymphocyte counts	rs12484074-A,rs12484074-A	V+P-,-,-	ZC3H7B	synonymous SNV	22	41752747	G	A	G	-0.088731	3.45e-12	0.2257	0.01479	genotyped	-
malabsorption/coeliac disease	rs1093	Asthma (age of onset)	rs1093-G	-,P-K+,-	HLA-B	-	6	31321906	A	G	G	-0.0011659	3.48e-12	0.211215	0.4409	0.996143	0.763
Impedance of arm (right)	rs12661281	Exudative age-related macular degeneration	rs12661281-?	-,-,V-K+	SLC44A4	nonsynonymous SNV	6	31842598	T	A	A	0.65723	3.5e-12	0.128424	0.007134	0.976205	-
Standing height	rs58627364	Trauma exposure in major depressive disorder-negative individuals	rs58627364-T	-,-,V-K+	TET1	-	10	70320236	C	T	T	-0.085912	3.56e-12	0.12831	0.879	0.99468	-
ankylosing spondylitis	rs1093	Asthma (age of onset)	rs1093-G	-,P-K+,-	HLA-B	-	6	31321906	A	G	G	-0.00094231	3.59e-12	0.211215	0.4409	0.996143	0.713
White blood cell (leukocyte) count	rs3445	Smoking initiation (ever regular vs never regular) (MTAG)	rs3445-A	-,-,V-K+	B3GALT4	-	6	33246518	G	A	A	0.029899	3.64e-12	0.155282	0.5214	0.996079	-
Sitting height	rs3741208	Type 1 diabetes	rs3741208-T	-,P-K+,V-K+	IGF2-AS	-	11	2169774	A	G	G	-0.040633	3.72e-12	0.3515	0.01748	genotyped	-
Leg fat mass (left)	rs1061801	Educational attainment (MTAG),Educational attainment (years of education),Parental longevity (father's age at death or father's attained age),Parental longevity (father's age at death)	rs1061801-A,rs1061801-A,rs1061801-G,rs1061801-A	-,-,V-K+	ZBTB22	-	6	33282338	G	A	G	-0.023338	3.91e-12	0.1895	0.09527	genotyped	-
Number of operations, self-reported	rs946711	Fish- and plant-related diet,Fish- and plant-related diet,Fruit consumption,Lung function (FEV1/FVC)	rs946711-?,rs946711-?,rs946711-?,rs946711-?	-,P+K-,-	SKIDA1	-	10	21806832	A	C	C	0.02209	3.96e-12	0.328139	0.3765	0.987065	-
Leg fat-free mass (left)	rs1194	Systemic lupus erythematosus	rs1194-?	-,-,V+K-	ZNF76	-	6	35263555	A	G	G	0.019133	3.97e-12	0.1555	0.6579	0.998993	-
psoriasis	rs41269255	Depressive symptoms	rs41269255-T	-,-,V-K+	POM121L2	nonsynonymous SNV	6	27277051	C	T	C	-0.0025189	4.19e-12	0.1027	0.6085	genotyped	0.8
Body fat percentage	rs2306590	Body mass index	rs2306590-G	-,P+K-,V+K-	MYO19	nonsynonymous SNV	17	34854280	G	A	G	0.07544	4.23e-12	0.4097	0.4452	genotyped	-
High light scatter reticulocyte percentage	rs2291542	Waist-hip ratio	rs2291542-T	V-P+,-,-	RNF123	synonymous SNV	3	49751585	C	T	T	0.0026265	4.28e-12	0.323925	0.2929	0.999786	-
Body mass index (BMI)	rs1131877	Body mass index	rs1131877-C	V-P+,-,-	TRAF3	nonsynonymous SNV	14	103342049	T	C	T	-0.065954	4.29e-12	0.2246	0.6843	genotyped	-
Arm predicted mass (left)	rs3445	Smoking initiation (ever regular vs never regular) (MTAG)	rs3445-A	-,-,V-K+	B3GALT4	-	6	33246518	G	A	A	0.0069698	4.35e-12	0.155282	0.5214	0.996079	-
Lymphocyte percentage	rs11090045	Feeling nervous,Feeling tense,Lamb consumption,Neurociticism,Neuroticism,Neuroticism,Neuroticism,Neuroticism,Self-reported math ability,Self-reported math ability (MTAG),Sensitivity to environmental stress and adversity,Worry	rs11090045-A,rs11090045-A,rs11090045-?,rs11090045-A,rs11090045-A,rs11090045-A,rs11090045-A,rs11090045-?,rs11090045-G,rs11090045-A,rs11090045-A,rs11090045-A	V+P-,-,-	ZC3H7B	-	22	41753603	G	A	A	0.098045	4.48e-12	0.306965	0.3175	0.97437	-
White blood cell (leukocyte) count	rs1052618	Body mass index	rs1052618-G	V-P+,-,-	SLC35G2	nonsynonymous SNV	3	136574501	A	G	G	0.02314	4.49e-12	0.3119	0.7565	genotyped	-
Haematocrit percentage	rs12004	Gallstone disease	rs12004-?	-,-,V-K+	KDELR3	nonsynonymous SNV	22	38877461	T	G	T	0.038262	4.64e-12	0.2968	0.2434	genotyped	-
Body fat percentage	rs9980	Blood osmolality (transformed sodium),Blood osmolality (transformed sodium)	rs9980-G,rs9980-G	V-P+,-,-	NFAT5	-	16	69737468	C	G	G	0.10325	4.8e-12	0.152847	0.1864	0.994557	-
Arm fat percentage (right)	rs295322	Body mass index	rs295322-C	-,P-K+,-	RASA2	synonymous SNV	3	141326602	T	C	T	-0.17923	4.96e-12	0.06694	6.71e-05	genotyped	-
Reticulocyte percentage	rs1800437	Body fat percentage,Body fat percentage,Body mass index,Body mass index,Body mass index,Body mass index (joint analysis main effects and physical activity interaction),Body mass index (joint analysis main effects and physical activity interaction),Body mass index in physically active individuals,GIP levels in response to oral glucose tolerance test (120 minutes),GIP levels in response to oral glu…	rs1800437-?,rs1800437-?,rs1800437-C,rs1800437-G,rs1800437-G,rs1800437-?,rs1800437-?,rs1800437-G,rs1800437-C,rs1800437-C,rs1800437-C,rs1800437-G,rs1800437-C,rs1800437-C,rs1800437-?,rs1800437-?,rs1800437-C,rs1800437-C	V+P-,-,-	GIPR	nonsynonymous SNV	19	46181392	G	C	G	0.0083895	5.02e-12	0.1939	0.1266	genotyped	-
Impedance of leg (left)	rs1800437	Body fat percentage,Body fat percentage,Body mass index,Body mass index,Body mass index,Body mass index (joint analysis main effects and physical activity interaction),Body mass index (joint analysis main effects and physical activity interaction),Body mass index in physically active individuals,GIP levels in response to oral glucose tolerance test (120 minutes),GIP levels in response to oral glu…	rs1800437-?,rs1800437-?,rs1800437-C,rs1800437-G,rs1800437-G,rs1800437-?,rs1800437-?,rs1800437-G,rs1800437-C,rs1800437-C,rs1800437-C,rs1800437-G,rs1800437-C,rs1800437-C,rs1800437-?,rs1800437-?,rs1800437-C,rs1800437-C	V+P-,-,-	GIPR	nonsynonymous SNV	19	46181392	G	C	G	-0.46489	5.06e-12	0.1939	0.1266	genotyped	-
Impedance of leg (right)	rs2147324	Low density lipoprotein cholesterol levels	rs2147324-?	-,-,V+K-	CIART	-	1	150255587	T	C	C	0.37526	5.12e-12	0.476825	0.05944	0.989664	-
Leg fat mass (right)	rs1061801	Educational attainment (MTAG),Educational attainment (years of education),Parental longevity (father's age at death or father's attained age),Parental longevity (father's age at death)	rs1061801-A,rs1061801-A,rs1061801-G,rs1061801-A	-,-,V-K+	ZBTB22	-	6	33282338	G	A	G	-0.023735	5.16e-12	0.1895	0.09527	genotyped	-
malabsorption/coeliac disease	rs1061801	Educational attainment (MTAG),Educational attainment (years of education),Parental longevity (father's age at death or father's attained age),Parental longevity (father's age at death)	rs1061801-A,rs1061801-A,rs1061801-G,rs1061801-A	-,-,V-K+	ZBTB22	-	6	33282338	G	A	G	0.0012057	5.24e-12	0.1895	0.09527	genotyped	1.32
Comparative body size at age 10	rs1042725	Appendicular lean mass,Birth length (MTAG),Birth weight,Birth weight (MTAG),Head circumference (infant),Height,Height,Height,Height,Height,Infant head circumference (MTAG),Type 2 diabetes,White blood cell count	rs1042725-T,rs1042725-T,rs1042725-T,rs1042725-T,rs1042725-T,rs1042725-T,rs1042725-T,rs1042725-C,rs1042725-C,rs1042725-?,rs1042725-T,rs1042725-T,rs1042725-?	-,P-K+,-	HMGA2	-	12	66358347	C	T	C	0.008592	5.29e-12	0.4923	0.03711	genotyped	-
Arm fat-free mass (left)	rs3445	Smoking initiation (ever regular vs never regular) (MTAG)	rs3445-A	-,-,V-K+	B3GALT4	-	6	33246518	G	A	A	0.0073569	5.51e-12	0.155282	0.5214	0.996079	-
Comparative body size at age 10	rs1800437	Body fat percentage,Body fat percentage,Body mass index,Body mass index,Body mass index,Body mass index (joint analysis main effects and physical activity interaction),Body mass index (joint analysis main effects and physical activity interaction),Body mass index in physically active individuals,GIP levels in response to oral glucose tolerance test (120 minutes),GIP levels in response to oral glu…	rs1800437-?,rs1800437-?,rs1800437-C,rs1800437-G,rs1800437-G,rs1800437-?,rs1800437-?,rs1800437-G,rs1800437-C,rs1800437-C,rs1800437-C,rs1800437-G,rs1800437-C,rs1800437-C,rs1800437-?,rs1800437-?,rs1800437-C,rs1800437-C	V+P-,-,-	GIPR	nonsynonymous SNV	19	46181392	G	C	G	0.010765	5.83e-12	0.1939	0.1266	genotyped	-
Impedance of leg (left)	rs9198	Lymphocyte counts	rs9198-C	V+P-,-,V+K-	PLPP5	-	8	38120721	T	C	C	0.42653	5.83e-12	0.248187	0.3297	0.998506	-
Comparative height size at age 10	rs2273368	Body fat distribution (leg fat ratio),Body fat distribution (leg fat ratio),Body fat distribution (trunk fat ratio),Body fat distribution (trunk fat ratio),Waist circumference adjusted for body mass index	rs2273368-T,rs2273368-T,rs2273368-T,rs2273368-T,rs2273368-?	-,P-K+,V-K+	WNT2B	-	1	113063771	C	T	T	-0.0099286	5.89e-12	0.197199	0.8972	0.994086	-
Impedance of arm (left)	rs12770228	Body mass index,Parental longevity (mother's age at death),Smoking initiation (ever regular vs never regular)	rs12770228-G,rs12770228-A,rs12770228-A	-,P+K-,-	CASC10	-	10	21783634	G	A	A	-0.48188	5.96e-12	0.315764	0.4671	0.997405	-
Body mass index (BMI)	rs1061801	Educational attainment (MTAG),Educational attainment (years of education),Parental longevity (father's age at death or father's attained age),Parental longevity (father's age at death)	rs1061801-A,rs1061801-A,rs1061801-G,rs1061801-A	-,-,V-K+	ZBTB22	-	6	33282338	G	A	G	-0.070381	5.97e-12	0.1895	0.09527	genotyped	-
Whole body water mass	rs4674	Height	rs4674-?	V-P+,-,V-K+	BCKDHA	synonymous SNV	19	41930396	A	G	G	-0.051298	6.07e-12	0.390232	0.4176	0.998799	-
Arm fat mass (right)	rs2306590	Body mass index	rs2306590-G	-,P+K-,V+K-	MYO19	nonsynonymous SNV	17	34854280	G	A	G	0.0073454	6.21e-12	0.4097	0.4452	genotyped	-
Hand grip strength (right)	rs3850625	Estimated glomerular filtration rate,Estimated glomerular filtration rate,Estimated glomerular filtration rate,Estimated glomerular filtration rate,Glomerular filtration rate (creatinine),Glomerular filtration rate in non diabetics (creatinine),Lung function (FVC),Urinary albumin-to-creatinine ratio,Urinary albumin-to-creatinine ratio	rs3850625-A,rs3850625-A,rs3850625-G,rs3850625-G,rs3850625-A,rs3850625-A,rs3850625-?,rs3850625-A,rs3850625-A	V+P-,-,-	CACNA1S	nonsynonymous SNV	1	201016296	G	A	G	0.14924	6.27e-12	0.1184	0.8639	genotyped	-
Monocyte count	rs295322	Body mass index	rs295322-C	-,P-K+,-	RASA2	synonymous SNV	3	141326602	T	C	T	0.0039057	6.58e-12	0.06694	6.71e-05	genotyped	-
Leg predicted mass (right)	rs231349	Type 2 diabetes	rs231349-T	V+P-,-,-	KCNQ1OT1	-	11	2672821	C	T	T	-0.020976	6.67e-12	0.102929	0.889	0.994109	-
Sitting height	rs1139653	Waist-hip ratio,Waist-hip ratio,Waist-to-hip ratio adjusted for BMI,Waist-to-hip ratio adjusted for BMI (additive genetic model),Waist-to-hip ratio adjusted for BMI (additive genetic model),Waist-to-hip ratio adjusted for BMI (additive genetic model),Waist-to-hip ratio adjusted for BMI (additive genetic model)	rs1139653-A,rs1139653-A,rs1139653-A,rs1139653-A,rs1139653-A,rs1139653-A,rs1139653-A	-,-,V+K-	DNAJA3	nonsynonymous SNV	16	4484396	A	T	T	0.042638	6.78e-12	0.28	0.3116	genotyped	-
Basal metabolic rate	rs13317	Nonsyndromic cleft lip with cleft palate	rs13317-A	-,-,V+K-	FGFR1	-	8	38269514	T	C	C	-10.769	6.78e-12	0.24552	0.5171	0.997531	-
Arm fat mass (left)	rs2306590	Body mass index	rs2306590-G	-,P+K-,V+K-	MYO19	nonsynonymous SNV	17	34854280	G	A	G	0.0081869	6.87e-12	0.4097	0.4452	genotyped	-
Weight	rs946711	Fish- and plant-related diet,Fish- and plant-related diet,Fruit consumption,Lung function (FEV1/FVC)	rs946711-?,rs946711-?,rs946711-?,rs946711-?	-,P+K-,-	SKIDA1	-	10	21806832	A	C	C	0.17052	7.04e-12	0.328139	0.3765	0.987065	-
Arm fat-free mass (right)	rs3445	Smoking initiation (ever regular vs never regular) (MTAG)	rs3445-A	-,-,V-K+	B3GALT4	-	6	33246518	G	A	A	0.0068657	7.28e-12	0.155282	0.5214	0.996079	-
Salad / raw vegetable intake	rs12770228	Body mass index,Parental longevity (mother's age at death),Smoking initiation (ever regular vs never regular)	rs12770228-G,rs12770228-A,rs12770228-A	-,P+K-,-	CASC10	-	10	21783634	G	A	A	-0.028063	7.45e-12	0.315764	0.4671	0.997405	-
Leg fat-free mass (right)	rs231349	Type 2 diabetes	rs231349-T	V+P-,-,-	KCNQ1OT1	-	11	2672821	C	T	T	-0.022313	7.5e-12	0.102929	0.889	0.994109	-
Basal metabolic rate	rs4674	Height	rs4674-?	V-P+,-,V-K+	BCKDHA	synonymous SNV	19	41930396	A	G	G	-9.4213	7.51e-12	0.390232	0.4176	0.998799	-
Haemoglobin concentration	rs463312	Red blood cell count,Red blood cell count	rs463312-?,rs463312-C	V-P+,-,-	TUBB1	nonsynonymous SNV	20	57597970	A	C	A	-0.027624	7.58e-12	0.0474	0.835	genotyped	-
psoriatic arthropathy	rs1093	Asthma (age of onset)	rs1093-G	-,P-K+,-	HLA-B	-	6	31321906	A	G	G	-0.00077652	7.62e-12	0.211215	0.4409	0.996143	0.671
Trunk fat percentage	rs11090045	Feeling nervous,Feeling tense,Lamb consumption,Neurociticism,Neuroticism,Neuroticism,Neuroticism,Neuroticism,Self-reported math ability,Self-reported math ability (MTAG),Sensitivity to environmental stress and adversity,Worry	rs11090045-A,rs11090045-A,rs11090045-?,rs11090045-A,rs11090045-A,rs11090045-A,rs11090045-A,rs11090045-?,rs11090045-G,rs11090045-A,rs11090045-A,rs11090045-A	V+P-,-,-	ZC3H7B	-	22	41753603	G	A	A	0.092165	7.67e-12	0.306965	0.3175	0.97437	-
Trunk fat percentage	rs11042023	Body mass index,Mean corpuscular hemoglobin,Obesity	rs11042023-C,rs11042023-?,rs11042023-C	V+P-,-,V+K-	TRIM66	nonsynonymous SNV	11	8662516	T	C	C	0.088949	8.07e-12	0.343983	0.994	0.998477	-
Time spent watching television (TV)	rs946711	Fish- and plant-related diet,Fish- and plant-related diet,Fruit consumption,Lung function (FEV1/FVC)	rs946711-?,rs946711-?,rs946711-?,rs946711-?	-,P+K-,-	SKIDA1	-	10	21806832	A	C	C	0.022243	8.1e-12	0.328139	0.3765	0.987065	-
Weight	rs946711	Fish- and plant-related diet,Fish- and plant-related diet,Fruit consumption,Lung function (FEV1/FVC)	rs946711-?,rs946711-?,rs946711-?,rs946711-?	-,P+K-,-	SKIDA1	-	10	21806832	A	C	C	0.17122	8.15e-12	0.328139	0.3765	0.987065	-
Neutrophill count	rs763361	Autoimmune thyroid disease,Type 1 diabetes,Type 1 diabetes	rs763361-T,rs763361-A,rs763361-C	V-P+,-,-	CD226	nonsynonymous SNV	18	67531642	T	C	C	-0.017064	8.19e-12	0.4727	0.5766	genotyped	-
Hand grip strength (right)	rs1057687	Household income (MTAG),Intelligence	rs1057687-G,rs1057687-A	-,-,V-K+	HABP4	-	9	99252464	A	G	G	0.1222	8.47e-12	0.18809	0.704	0.995794	-
Platelet distribution width	rs781831	Type 2 diabetes,Type 2 diabetes (adjusted for BMI)	rs781831-C,rs781831-C	-,-,V-K+	ZZEF1	nonsynonymous SNV	17	3947644	T	C	T	-0.0059689	8.5e-12	0.4024	0.1107	genotyped	-
Mean corpuscular volume	rs4664475	Estimated glomerular filtration rate	rs4664475-T	-,P+K-,-	NEB	synonymous SNV	2	152387553	T	C	C	-0.050208	8.81e-12	0.373895	0.7566	0.996155	-
Number of operations, self-reported	rs12770228	Body mass index,Parental longevity (mother's age at death),Smoking initiation (ever regular vs never regular)	rs12770228-G,rs12770228-A,rs12770228-A	-,P+K-,-	CASC10	-	10	21783634	G	A	A	0.021819	9.32e-12	0.315764	0.4671	0.997405	-
Impedance of leg (left)	rs7501812	TB-LM or TBLH-BMD (pleiotropy)	rs7501812-G	-,P-K+,-	TOM1L2	-	17	17750907	G	A	A	-0.38355	9.47e-12	0.349555	0.1331	0.99001	-
Basal metabolic rate	rs3925	Height,Red cell distribution width	rs3925-?,rs3925-G	-,-,V+K-	FGFR1	-	8	38281658	G	A	A	-10.696	9.63e-12	0.245852	0.4873	0.994725	-
Impedance of leg (right)	rs62073016	Fat-free mass,Fat-free mass,Fat-free mass,Neuroticism	rs62073016-?,rs62073016-?,rs62073016-?,rs62073016-T	-,-,V-K+	BAIAP2	-	17	79090198	C	T	T	0.37648	9.67e-12	0.390139	0.1944	0.979552	-
Leg fat percentage (right)	rs11042023	Body mass index,Mean corpuscular hemoglobin,Obesity	rs11042023-C,rs11042023-?,rs11042023-C	V+P-,-,V+K-	TRIM66	nonsynonymous SNV	11	8662516	T	C	C	0.067095	9.7e-12	0.343983	0.994	0.998477	-
K90 Intestinal malabsorption	rs1093	Asthma (age of onset)	rs1093-G	-,P-K+,-	HLA-B	-	6	31321906	A	G	G	-0.0012385	9.78e-12	0.211215	0.4409	0.996143	0.782
Arm fat mass (left)	rs295322	Body mass index	rs295322-C	-,P-K+,-	RASA2	synonymous SNV	3	141326602	T	C	T	-0.016214	9.89e-12	0.06694	6.71e-05	genotyped	-
Waist circumference / Hip circumference	rs4929923	Body mass index,Body mass index,Body mass index,Body mass index,Body mass index,Body mass index,Body mass index,Body mass index,Body mass index (joint analysis main effects and physical activity interaction),Body mass index (joint analysis main effects and physical activity interaction),Body mass index in physically active individuals,Body mass index in physically active individuals,Body mass ind…	rs4929923-T,rs4929923-T,rs4929923-?,rs4929923-?,rs4929923-C,rs4929923-C,rs4929923-C,rs4929923-C,rs4929923-?,rs4929923-?,rs4929923-C,rs4929923-C,rs4929923-C,rs4929923-T,rs4929923-?,rs4929923-T	-,-,V+K-	TRIM66	-	11	8639200	T	C	C	0.0008534	9.9e-12	0.3538	0.7992	genotyped	-
Weight	rs1106908	Body mass index	rs1106908-A	-,P+K-,V+K-	GGNBP2	synonymous SNV	17	34942595	G	A	A	-0.15961	1.02e-11	0.447141	0.6837	0.999426	-
Whole body fat-free mass	rs12602	Blond vs. brown/black hair color	rs12602-T	-,-,V-K+	TMEM91	synonymous SNV	19	41889748	T	C	C	-0.069481	1.02e-11	0.383228	0.3284	0.986963	-
E00-E07 Disorders of thyroid gland	rs917911	Lymphocyte counts,Type 1 diabetes	rs917911-A,rs917911-C	V+P-,-,-	CD69	-	12	9905851	A	C	C	0.0028354	1.04e-11	0.361096	0.695	0.996615	1.07
Basal metabolic rate	rs9198	Lymphocyte counts	rs9198-C	V+P-,-,V+K-	PLPP5	-	8	38120721	T	C	C	-10.626	1.04e-11	0.248187	0.3297	0.998506	-
Leg fat mass (right)	rs295322	Body mass index	rs295322-C	-,P-K+,-	RASA2	synonymous SNV	3	141326602	T	C	T	-0.036934	1.05e-11	0.06694	6.71e-05	genotyped	-
Impedance of leg (left)	rs13317	Nonsyndromic cleft lip with cleft palate	rs13317-A	-,-,V+K-	FGFR1	-	8	38269514	T	C	C	0.42295	1.07e-11	0.24552	0.5171	0.997531	-
M06 Other rheumatoid arthritis	rs2242653	Blood protein levels	rs2242653-?	-,P+K-,-	LY6G6F	nonsynonymous SNV	6	31675765	G	A	G	-0.002056	1.09e-11	0.1441	0.8374	genotyped	0.82
Impedance of arm (left)	rs4664475	Estimated glomerular filtration rate	rs4664475-T	-,P+K-,-	NEB	synonymous SNV	2	152387553	T	C	C	0.46156	1.18e-11	0.373895	0.7566	0.996155	-
Lymphocyte percentage	rs1060817	Platelet count	rs1060817-G	V-P+,-,-	PSMD5	synonymous SNV	9	123583192	A	G	G	0.0891	1.2e-11	0.4175	0.1369	genotyped	-
Mean platelet (thrombocyte) volume	rs1336900	Blood protein levels	rs1336900-A	-,-,V+K-	HORMAD1	nonsynonymous SNV	1	150679033	G	A	G	0.011177	1.2e-11	0.3923	0.1004	genotyped	-
Haemoglobin concentration	rs415064	Hemoglobin levels	rs415064-C	V-P+,-,-	TUBB1	nonsynonymous SNV	20	57597971	G	C	C	0.027271	1.22e-11	0.0473815	0.3347	0.999497	-
Leg fat percentage (left)	rs3736166	Highest math class taken,Highest math class taken (MTAG),Mean corpuscular hemoglobin	rs3736166-G,rs3736166-C,rs3736166-?	-,P-K+,-	GGNBP2	-	17	34900836	G	C	C	0.060315	1.25e-11	0.473706	0.4736	0.995139	-
Neutrophill count	rs727088	Inflammatory bowel disease,Ulcerative colitis	rs727088-G,rs727088-G	V-P+,-,-	CD226	-	18	67530439	G	A	A	-0.016887	1.25e-11	0.474843	0.9782	0.999574	-
Body fat percentage	rs1106908	Body mass index	rs1106908-A	-,P+K-,V+K-	GGNBP2	synonymous SNV	17	34942595	G	A	A	-0.072797	1.26e-11	0.447141	0.6837	0.999426	-
Mean platelet (thrombocyte) volume	rs2230600	Hemoglobin levels	rs2230600-G	V-P+,-,-	PTPN13	nonsynonymous SNV	4	87690998	A	G	A	0.01387	1.26e-11	0.1752	0.01984	genotyped	-
Trunk fat-free mass	rs8002514	Height	rs8002514-?	-,P+K-,-	CDC16	synonymous SNV	13	115002305	G	A	G	0.040764	1.28e-11	0.2322	3.73e-09	genotyped	-
Comparative height size at age 10	rs11737	Lung function (FEV1/FVC)	rs11737-?	-,-,V-K+	TSPAN3	synonymous SNV	15	77344793	T	A	A	-0.0082265	1.29e-11	0.328931	0.003465	0.991536	-
Trunk fat mass	rs3736166	Highest math class taken,Highest math class taken (MTAG),Mean corpuscular hemoglobin	rs3736166-G,rs3736166-C,rs3736166-?	-,P-K+,-	GGNBP2	-	17	34900836	G	C	C	0.058747	1.29e-11	0.473706	0.4736	0.995139	-
Leg fat percentage (right)	rs3736166	Highest math class taken,Highest math class taken (MTAG),Mean corpuscular hemoglobin	rs3736166-G,rs3736166-C,rs3736166-?	-,P-K+,-	GGNBP2	-	17	34900836	G	C	C	0.06341	1.29e-11	0.473706	0.4736	0.995139	-
Mean reticulocyte volume	rs2291542	Waist-hip ratio	rs2291542-T	V-P+,-,-	RNF123	synonymous SNV	3	49751585	C	T	T	-0.093957	1.31e-11	0.323925	0.2929	0.999786	-
Impedance of arm (left)	rs702485	HDL cholesterol,HDL cholesterol levels,High density lipoprotein cholesterol levels,High density lipoprotein cholesterol levels	rs702485-G,rs702485-A,rs702485-A,rs702485-A	V+P-,-,-	DAGLB	-	7	6449272	A	G	A	0.44292	1.34e-11	0.4552	0.9369	genotyped	-
Eosinophill percentage	rs1034405	Waist-to-hip ratio adjusted for BMI (additive genetic model),Waist-to-hip ratio adjusted for BMI (additive genetic model)	rs1034405-G,rs1034405-G	-,P-K+,-	C3orf18	nonsynonymous SNV	3	50597092	G	A	A	-0.0313	1.37e-11	0.1307	0.804	genotyped	-
Time spent watching television (TV)	rs12770228	Body mass index,Parental longevity (mother's age at death),Smoking initiation (ever regular vs never regular)	rs12770228-G,rs12770228-A,rs12770228-A	-,P+K-,-	CASC10	-	10	21783634	G	A	A	0.022109	1.39e-11	0.315764	0.4671	0.997405	-
Impedance of leg (left)	rs3925	Height,Red cell distribution width	rs3925-?,rs3925-G	-,-,V+K-	FGFR1	-	8	38281658	G	A	A	0.4208	1.39e-11	0.245852	0.4873	0.994725	-
Whole body fat-free mass	rs8002514	Height	rs8002514-?	-,P+K-,-	CDC16	synonymous SNV	13	115002305	G	A	G	0.079469	1.43e-11	0.2322	3.73e-09	genotyped	-
Arm predicted mass (right)	rs3445	Smoking initiation (ever regular vs never regular) (MTAG)	rs3445-A	-,-,V-K+	B3GALT4	-	6	33246518	G	A	A	0.006378	1.45e-11	0.155282	0.5214	0.996079	-
I30-I52 Other forms of heart disease	rs4727833	Ischemic stroke (cardioembolic)	rs4727833-G	-,P-K+,-	CAV2	-	7	116147908	C	G	G	0.0034569	1.47e-11	0.495852	0.8779	0.997097	1.06
Lymphocyte percentage	rs763361	Autoimmune thyroid disease,Type 1 diabetes,Type 1 diabetes	rs763361-T,rs763361-A,rs763361-C	V-P+,-,-	CD226	nonsynonymous SNV	18	67531642	T	C	C	0.087318	1.51e-11	0.4727	0.5766	genotyped	-
Arm fat percentage (left)	rs34316	Educational attainment (MTAG),Intelligence	rs34316-A,rs34316-A	-,P+K-,-	MEF2C-AS2	-	5	88015545	A	C	C	-0.088699	1.52e-11	0.418064	0.8135	0.990009	-
Leg fat percentage (right)	rs295322	Body mass index	rs295322-C	-,P-K+,-	RASA2	synonymous SNV	3	141326602	T	C	T	-0.12777	1.55e-11	0.06694	6.71e-05	genotyped	-
Impedance of whole body	rs3764002	Anxiety/tension (special factor of neuroticism),Appendicular lean mass,General risk tolerance (MTAG),Lung function (FVC),Predicted visceral adipose tissue,Risk-taking tendency (4-domain principal component model),Type 2 diabetes,Type 2 diabetes,Type 2 diabetes,Type 2 diabetes (adjusted for BMI),Type 2 diabetes (adjusted for BMI),Waist-hip ratio,Waist-hip ratio,Waist-to-hip ratio adjusted for BMI,…	rs3764002-C,rs3764002-T,rs3764002-T,rs3764002-?,rs3764002-T,rs3764002-T,rs3764002-C,rs3764002-C,rs3764002-C,rs3764002-C,rs3764002-C,rs3764002-C,rs3764002-?,rs3764002-C,rs3764002-C,rs3764002-C,rs3764002-C,rs3764002-C	-,-,V-K+	WSCD2	nonsynonymous SNV	12	108618630	C	T	C	0.83918	1.58e-11	0.2619	0.4984	genotyped	-
Standing height	rs13317	Nonsyndromic cleft lip with cleft palate	rs13317-A	-,-,V+K-	FGFR1	-	8	38269514	T	C	C	-0.064647	1.6e-11	0.24552	0.5171	0.997531	-
Comparative height size at age 10	rs3748656	Hip circumference adjusted for BMI,Hip circumference adjusted for BMI	rs3748656-T,rs3748656-T	-,P-K+,V-K+	MOV10	synonymous SNV	1	113236681	C	T	T	-0.0095807	1.6e-11	0.20428	0.8833	0.997496	-
Arm fat mass (right)	rs2291542	Waist-hip ratio	rs2291542-T	V-P+,-,-	RNF123	synonymous SNV	3	49751585	C	T	T	0.007602	1.61e-11	0.323925	0.2929	0.999786	-
Platelet crit	rs11545169	Birth weight,Cognitive performance (MTAG),Educational attainment (MTAG),Height,Self-reported math ability,Self-reported math ability (MTAG)	rs11545169-G,rs11545169-T,rs11545169-T,rs11545169-?,rs11545169-G,rs11545169-T	-,-,V-K+	PSMD2	nonsynonymous SNV	3	184020542	G	T	G	0.0006969	1.68e-11	0.1604	3.64e-09	genotyped	-
Impedance of arm (right)	rs12770228	Body mass index,Parental longevity (mother's age at death),Smoking initiation (ever regular vs never regular)	rs12770228-G,rs12770228-A,rs12770228-A	-,P+K-,-	CASC10	-	10	21783634	G	A	A	-0.45378	1.69e-11	0.315764	0.4671	0.997405	-
Sitting height	rs3755652	Diastolic blood pressure,Mean arterial pressure	rs3755652-T,rs3755652-T	V+P-,P-K+,-	SLC4A7	nonsynonymous SNV	3	27472936	C	T	C	-0.042685	1.7e-11	0.2687	0.808	genotyped	-
Leg predicted mass (left)	rs12661281	Exudative age-related macular degeneration	rs12661281-?	-,-,V-K+	SLC44A4	nonsynonymous SNV	6	31842598	T	A	A	-0.018987	1.71e-11	0.128424	0.007134	0.976205	-
Trunk predicted mass	rs8002514	Height	rs8002514-?	-,P+K-,-	CDC16	synonymous SNV	13	115002305	G	A	G	0.038869	1.74e-11	0.2322	3.73e-09	genotyped	-
Mean sphered cell volume	rs2289681	Cognitive function	rs2289681-?	-,-,V+K-	GFAP	synonymous SNV	17	42989088	C	T	T	0.084558	1.83e-11	0.131095	0.4771	0.997718	-
Whole body water mass	rs9891146	Body mass index,Type 2 diabetes,Type 2 diabetes	rs9891146-T,rs9891146-T,rs9891146-T	-,-,V+K-	C17orf58	nonsynonymous SNV	17	65988049	T	C	C	-0.055579	1.87e-11	0.265072	0.2414	1	-
Trunk fat percentage	rs3171692	Feeling tense	rs3171692-T	V+P-,-,-	RANGAP1	-	22	41642212	C	T	T	0.087571	1.9e-11	0.332719	0.2926	0.995253	-
Number of self-reported non-cancer illnesses	rs1044977	Asthma (childhood onset)	rs1044977-?	-,-,V+K-	HEXIM1	synonymous SNV	17	43227214	T	C	T	-0.027116	1.91e-11	0.254	0.04268	genotyped	-
Sitting height	rs13077400	Platelet count	rs13077400-G	V+P-,P-K+,-	SLC4A7	synonymous SNV	3	27473066	A	G	G	0.042491	1.99e-11	0.268975	0.4851	0.999478	-
Leg fat-free mass (left)	rs12661281	Exudative age-related macular degeneration	rs12661281-?	-,-,V-K+	SLC44A4	nonsynonymous SNV	6	31842598	T	A	A	-0.020178	2e-11	0.128424	0.007134	0.976205	-
Monocyte count	rs2285627	White blood cell count (basophil)	rs2285627-C	V+P-,-,-	MAU2	-	19	19467937	T	C	C	-0.0019979	2e-11	0.337502	0.5488	0.991678	-
Arm predicted mass (right)	rs9891146	Body mass index,Type 2 diabetes,Type 2 diabetes	rs9891146-T,rs9891146-T,rs9891146-T	-,-,V+K-	C17orf58	nonsynonymous SNV	17	65988049	T	C	C	-0.0051452	2.01e-11	0.265072	0.2414	1	-
Whole body fat-free mass	rs9891146	Body mass index,Type 2 diabetes,Type 2 diabetes	rs9891146-T,rs9891146-T,rs9891146-T	-,-,V+K-	C17orf58	nonsynonymous SNV	17	65988049	T	C	C	-0.075283	2.03e-11	0.265072	0.2414	1	-
Sitting height	rs45474992	Appendicular lean mass,Height,Monocyte count,Monocyte count,White blood cell count	rs45474992-T,rs45474992-?,rs45474992-T,rs45474992-T,rs45474992-T	-,P-K+,V-K+	BBC3	-	19	47724564	C	T	T	-0.10026	2.07e-11	0.036534	0	1	-
Arm fat mass (right)	rs295322	Body mass index	rs295322-C	-,P-K+,-	RASA2	synonymous SNV	3	141326602	T	C	T	-0.014289	2.09e-11	0.06694	6.71e-05	genotyped	-
Reticulocyte percentage	rs3782123	Glycated hemoglobin levels,Red cell distribution width,Red cell distribution width,Red cell distribution width	rs3782123-C,rs3782123-A,rs3782123-?,rs3782123-C	-,-,V+K-	BET1L	-	11	205198	C	A	A	0.0073152	2.09e-11	0.26681	0.4977	0.990117	-
Sitting height	rs794001	Metabolite levels	rs794001-?	-,P+K-,-	N4BP2	nonsynonymous SNV	4	40121562	G	A	A	0.044752	2.13e-11	0.2392	7.88e-16	genotyped	-
Whole body water mass	rs8002514	Height	rs8002514-?	-,P+K-,-	CDC16	synonymous SNV	13	115002305	G	A	G	0.058064	2.13e-11	0.2322	3.73e-09	genotyped	-
Impedance of arm (left)	rs231349	Type 2 diabetes	rs231349-T	V+P-,-,-	KCNQ1OT1	-	11	2672821	C	T	T	0.71743	2.17e-11	0.102929	0.889	0.994109	-
hypothyroidism/myxoedema	rs2234167	Autoimmune thyroid disease,Hypothyroidism,Medication use (thyroid preparations)	rs2234167-A,rs2234167-?,rs2234167-A	-,-,V-K+	TNFRSF14	nonsynonymous SNV	1	2494330	G	A	G	-0.0041774	2.23e-11	0.1328	0.3176	genotyped	0.914
Monocyte count	rs4151667	Blood protein levels	rs4151667-A	V-P+,-,-	CFB	nonsynonymous SNV	6	31914024	T	A	A	-0.0045611	2.24e-11	0.0446466	0.5775	0.999695	-
Mean platelet (thrombocyte) volume	rs646179	Mean corpuscular hemoglobin,Mean corpuscular hemoglobin,Mean corpuscular hemoglobin,Mean corpuscular volume,Mean corpuscular volume,Red blood cell count,Red blood cell count	rs646179-?,rs646179-G,rs646179-G,rs646179-G,rs646179-G,rs646179-?,rs646179-G	V+P-,-,-	USP1	-	1	62902874	A	G	G	-0.011087	2.24e-11	0.391499	0.5194	0.982336	-
Arm fat-free mass (left)	rs9891146	Body mass index,Type 2 diabetes,Type 2 diabetes	rs9891146-T,rs9891146-T,rs9891146-T	-,-,V+K-	C17orf58	nonsynonymous SNV	17	65988049	T	C	C	-0.0057995	2.29e-11	0.265072	0.2414	1	-
Red blood cell (erythrocyte) count	rs6020624	Hemoglobin levels	rs6020624-A	-,P+K-,-	RIPOR3	nonsynonymous SNV	20	49214156	A	G	G	-0.0042656	2.31e-11	0.2956	0.8246	genotyped	-
Reticulocyte count	rs1139897	Age of smoking initiation (MTAG),Smoking initiation (ever regular vs never regular),Smoking initiation (ever regular vs never regular) (MTAG)	rs1139897-A,rs1139897-A,rs1139897-A	-,-,V-K+	RHOT2	nonsynonymous SNV	16	720986	G	A	G	-0.00035287	2.33e-11	0.2222	2.01e-10	genotyped	-
Leg fat-free mass (right)	rs1194	Systemic lupus erythematosus	rs1194-?	-,-,V+K-	ZNF76	-	6	35263555	A	G	G	0.018339	2.35e-11	0.1555	0.6579	0.998993	-
Basal metabolic rate	rs11042023	Body mass index,Mean corpuscular hemoglobin,Obesity	rs11042023-C,rs11042023-?,rs11042023-C	V+P-,-,V+K-	TRIM66	nonsynonymous SNV	11	8662516	T	C	C	9.4844	2.4e-11	0.343983	0.994	0.998477	-
Weight	rs1106908	Body mass index	rs1106908-A	-,P+K-,V+K-	GGNBP2	synonymous SNV	17	34942595	G	A	A	-0.15555	2.42e-11	0.447141	0.6837	0.999426	-
Leg predicted mass (right)	rs1194	Systemic lupus erythematosus	rs1194-?	-,-,V+K-	ZNF76	-	6	35263555	A	G	G	0.01716	2.59e-11	0.1555	0.6579	0.998993	-
Impedance of leg (right)	rs1800437	Body fat percentage,Body fat percentage,Body mass index,Body mass index,Body mass index,Body mass index (joint analysis main effects and physical activity interaction),Body mass index (joint analysis main effects and physical activity interaction),Body mass index in physically active individuals,GIP levels in response to oral glucose tolerance test (120 minutes),GIP levels in response to oral glu…	rs1800437-?,rs1800437-?,rs1800437-C,rs1800437-G,rs1800437-G,rs1800437-?,rs1800437-?,rs1800437-G,rs1800437-C,rs1800437-C,rs1800437-C,rs1800437-G,rs1800437-C,rs1800437-C,rs1800437-?,rs1800437-?,rs1800437-C,rs1800437-C	V+P-,-,-	GIPR	nonsynonymous SNV	19	46181392	G	C	G	-0.44866	2.67e-11	0.1939	0.1266	genotyped	-
Leg fat-free mass (right)	rs2291447	Economic and political preferences	rs2291447-T	-,-,V+K-	ACBD4	-	17	43212963	G	T	T	-0.013158	2.73e-11	0.4834	0.3983	genotyped	-
Waist circumference / Hip circumference	rs11042023	Body mass index,Mean corpuscular hemoglobin,Obesity	rs11042023-C,rs11042023-?,rs11042023-C	V+P-,-,V+K-	TRIM66	nonsynonymous SNV	11	8662516	T	C	C	0.00083994	2.75e-11	0.343983	0.994	0.998477	-
Monocyte percentage	rs12484074	Lymphocyte counts,Lymphocyte counts	rs12484074-A,rs12484074-A	V+P-,-,-	ZC3H7B	synonymous SNV	22	41752747	G	A	G	0.029734	2.76e-11	0.2257	0.01479	genotyped	-
Trunk fat mass	rs34316	Educational attainment (MTAG),Intelligence	rs34316-A,rs34316-A	-,P+K-,-	MEF2C-AS2	-	5	88015545	A	C	C	-0.058958	2.79e-11	0.418064	0.8135	0.990009	-
Red blood cell (erythrocyte) count	rs12137505	Blood protein levels,Red blood cell count	rs12137505-G,rs12137505-G	-,-,V+K-	PEAR1	nonsynonymous SNV	1	156883546	A	G	A	0.0040085	2.8e-11	0.4072	0.05319	genotyped	-
Whole body fat mass	rs9980	Blood osmolality (transformed sodium),Blood osmolality (transformed sodium)	rs9980-G,rs9980-G	V-P+,-,-	NFAT5	-	16	69737468	C	G	G	0.14503	2.85e-11	0.152847	0.1864	0.994557	-
Neutrophill percentage	rs11090045	Feeling nervous,Feeling tense,Lamb consumption,Neurociticism,Neuroticism,Neuroticism,Neuroticism,Neuroticism,Self-reported math ability,Self-reported math ability (MTAG),Sensitivity to environmental stress and adversity,Worry	rs11090045-A,rs11090045-A,rs11090045-?,rs11090045-A,rs11090045-A,rs11090045-A,rs11090045-A,rs11090045-?,rs11090045-G,rs11090045-A,rs11090045-A,rs11090045-A	V+P-,-,-	ZC3H7B	-	22	41753603	G	A	A	-0.10998	2.92e-11	0.306965	0.3175	0.97437	-
Leg fat mass (right)	rs1131877	Body mass index	rs1131877-C	V-P+,-,-	TRAF3	nonsynonymous SNV	14	103342049	T	C	T	-0.021287	2.96e-11	0.2246	0.6843	genotyped	-
Monocyte percentage	rs12938	Blood protein levels	rs12938-G	-,-,V+K-	SELL	-	1	169660781	A	G	G	-0.028032	2.96e-11	0.281896	0.225	0.992835	-
High light scatter reticulocyte percentage	rs17710008	Lymphocyte counts,Lymphocyte counts,Monocyte count,White blood cell count,White blood cell count	rs17710008-A,rs17710008-A,rs17710008-A,rs17710008-?,rs17710008-A	-,P+K-,-	MYCT1	nonsynonymous SNV	6	153043035	G	A	G	-0.0030704	3e-11	0.1847	0.3037	genotyped	-
Arm fat percentage (right)	rs34316	Educational attainment (MTAG),Intelligence	rs34316-A,rs34316-A	-,P+K-,-	MEF2C-AS2	-	5	88015545	A	C	C	-0.086874	3.03e-11	0.418064	0.8135	0.990009	-
Body fat percentage	rs3736166	Highest math class taken,Highest math class taken (MTAG),Mean corpuscular hemoglobin	rs3736166-G,rs3736166-C,rs3736166-?	-,P-K+,-	GGNBP2	-	17	34900836	G	C	C	0.071288	3.07e-11	0.473706	0.4736	0.995139	-
Impedance of leg (right)	rs12661281	Exudative age-related macular degeneration	rs12661281-?	-,-,V-K+	SLC44A4	nonsynonymous SNV	6	31842598	T	A	A	0.53691	3.16e-11	0.128424	0.007134	0.976205	-
high cholesterol	rs2285627	White blood cell count (basophil)	rs2285627-C	V+P-,-,-	MAU2	-	19	19467937	T	C	C	0.0044683	3.17e-11	0.337502	0.5488	0.991678	1.04
Tea intake	rs12484074	Lymphocyte counts,Lymphocyte counts	rs12484074-A,rs12484074-A	V+P-,-,-	ZC3H7B	synonymous SNV	22	41752747	G	A	G	0.04448	3.24e-11	0.2257	0.01479	genotyped	-
Comparative height size at age 10	rs13087	Lung function (FEV1/FVC)	rs13087-?	V+P-,P-K+,-	ASPSCR1	synonymous SNV	17	79974731	T	C	C	0.0076448	3.34e-11	0.415615	0.1478	0.995495	-
Haematocrit percentage	rs6020624	Hemoglobin levels	rs6020624-A	-,P+K-,-	RIPOR3	nonsynonymous SNV	20	49214156	A	G	G	-0.036713	3.37e-11	0.2956	0.8246	genotyped	-
Leg predicted mass (right)	rs2291447	Economic and political preferences	rs2291447-T	-,-,V+K-	ACBD4	-	17	43212963	G	T	T	-0.012274	3.47e-11	0.4834	0.3983	genotyped	-
Basal metabolic rate	rs2274116	Lung function (FEV1),Lung function (FVC)	rs2274116-C,rs2274116-C	-,P+K-,-	LHX3	synonymous SNV	9	139094805	C	T	T	-9.462	3.48e-11	0.342928	0.7492	0.988573	-
K90 Intestinal malabsorption	rs1061801	Educational attainment (MTAG),Educational attainment (years of education),Parental longevity (father's age at death or father's attained age),Parental longevity (father's age at death)	rs1061801-A,rs1061801-A,rs1061801-G,rs1061801-A	-,-,V-K+	ZBTB22	-	6	33282338	G	A	G	0.0012561	3.51e-11	0.1895	0.09527	genotyped	1.28
Impedance of leg (right)	rs9198	Lymphocyte counts	rs9198-C	V+P-,-,V+K-	PLPP5	-	8	38120721	T	C	C	0.41012	3.55e-11	0.248187	0.3297	0.998506	-
thyroid problem (not cancer)	rs1045216	Autoimmune thyroid disease	rs1045216-G	-,-,V+K-	PLEKHA1	nonsynonymous SNV	10	124189197	A	G	G	0.0030894	3.59e-11	0.4104	0.4334	genotyped	1.06
Salt added to food	rs2291542	Waist-hip ratio	rs2291542-T	V-P+,-,-	RNF123	synonymous SNV	3	49751585	C	T	T	-0.011723	3.64e-11	0.323925	0.2929	0.999786	-
Trunk fat mass	rs2306590	Body mass index	rs2306590-G	-,P+K-,V+K-	MYO19	nonsynonymous SNV	17	34854280	G	A	G	0.058268	3.65e-11	0.4097	0.4452	genotyped	-
Platelet count	rs755500	Red blood cell count	rs755500-A	V+P-,-,-	FBXL20	-	17	37409865	G	A	A	0.6881	3.69e-11	0.252466	0.7758	0.99983	-
Haematocrit percentage	rs5750669	Hemoglobin concentration	rs5750669-A	-,P-K+,V-K+	TOMM22	-	22	39080638	T	A	A	-0.03702	3.7e-11	0.284559	0.1853	0.99962	-
Whole body fat mass	rs1061801	Educational attainment (MTAG),Educational attainment (years of education),Parental longevity (father's age at death or father's attained age),Parental longevity (father's age at death)	rs1061801-A,rs1061801-A,rs1061801-G,rs1061801-A	-,-,V-K+	ZBTB22	-	6	33282338	G	A	G	-0.13266	3.74e-11	0.1895	0.09527	genotyped	-
Hip circumference	rs62073016	Fat-free mass,Fat-free mass,Fat-free mass,Neuroticism	rs62073016-?,rs62073016-?,rs62073016-?,rs62073016-T	-,-,V-K+	BAIAP2	-	17	79090198	C	T	T	-0.10812	3.79e-11	0.390139	0.1944	0.979552	-
thyroid problem (not cancer)	rs2234167	Autoimmune thyroid disease,Hypothyroidism,Medication use (thyroid preparations)	rs2234167-A,rs2234167-?,rs2234167-A	-,-,V-K+	TNFRSF14	nonsynonymous SNV	1	2494330	G	A	G	-0.0044901	3.82e-11	0.1328	0.3176	genotyped	0.922
Eosinophill count	rs1064826	Reaction time	rs1064826-?	-,-,V+K-	RERE	-	1	8412989	A	G	G	-0.0016284	3.88e-11	0.298499	0.3129	0.990036	-
Tea intake	rs3171692	Feeling tense	rs3171692-T	V+P-,-,-	RANGAP1	-	22	41642212	C	T	T	-0.039279	4.03e-11	0.332719	0.2926	0.995253	-
Water intake	rs1336900	Blood protein levels	rs1336900-A	-,-,V+K-	HORMAD1	nonsynonymous SNV	1	150679033	G	A	G	0.028669	4.08e-11	0.3923	0.1004	genotyped	-
Whole body water mass	rs12602	Blond vs. brown/black hair color	rs12602-T	-,-,V-K+	TMEM91	synonymous SNV	19	41889748	T	C	C	-0.04967	4.14e-11	0.383228	0.3284	0.986963	-
M07 Psoriatic and enteropathic arthropathies	rs1093	Asthma (age of onset)	rs1093-G	-,P-K+,-	HLA-B	-	6	31321906	A	G	G	-0.00070233	4.17e-11	0.211215	0.4409	0.996143	0.664
Arm fat mass (right)	rs9980	Blood osmolality (transformed sodium),Blood osmolality (transformed sodium)	rs9980-G,rs9980-G	V-P+,-,-	NFAT5	-	16	69737468	C	G	G	0.0096868	4.19e-11	0.152847	0.1864	0.994557	-
Leg predicted mass (left)	rs231349	Type 2 diabetes	rs231349-T	V+P-,-,-	KCNQ1OT1	-	11	2672821	C	T	T	-0.020258	4.2e-11	0.102929	0.889	0.994109	-
Basal metabolic rate	rs8002514	Height	rs8002514-?	-,P+K-,-	CDC16	synonymous SNV	13	115002305	G	A	G	10.555	4.22e-11	0.2322	3.73e-09	genotyped	-
Whole body fat mass	rs143384	Anthropometric traits,Anthropometric traits (multi-trait analysis),Appendicular lean mass,Appendicular lean mass,Body fat distribution (leg fat ratio),Body fat distribution (leg fat ratio),Body fat distribution (leg fat ratio),Body fat distribution (trunk fat ratio),Body fat distribution (trunk fat ratio),Brain region volumes,Developmental dysplasia of the hip,Fat-free mass,Fat-free mass,Fat-free…	rs143384-G,rs143384-?,rs143384-G,rs143384-G,rs143384-G,rs143384-G,rs143384-G,rs143384-G,rs143384-G,rs143384-?,rs143384-A,rs143384-?,rs143384-?,rs143384-?,rs143384-G,rs143384-A,rs143384-A,rs143384-A,rs143384-A,rs143384-?,rs143384-G,rs143384-A,rs143384-A,rs143384-A,rs143384-A,rs143384-A,rs143384-A,rs143384-G,rs143384-G,rs143384-?,rs143384-A,rs143384-A,rs143384-A,rs143384-A,rs143384-?,rs143384-A,rs1…	-,P-K+,V-K+	GDF5	-	20	34025756	A	G	A	-0.10451	4.35e-11	0.4027	0.9632	genotyped	-
Weight	rs2291542	Waist-hip ratio	rs2291542-T	V-P+,-,-	RNF123	synonymous SNV	3	49751585	C	T	T	0.16557	4.47e-11	0.323925	0.2929	0.999786	-
Sitting height	rs1194	Systemic lupus erythematosus	rs1194-?	-,-,V+K-	ZNF76	-	6	35263555	A	G	G	0.051606	4.5e-11	0.1555	0.6579	0.998993	-
Monocyte count	rs45474992	Appendicular lean mass,Height,Monocyte count,Monocyte count,White blood cell count	rs45474992-T,rs45474992-?,rs45474992-T,rs45474992-T,rs45474992-T	-,P-K+,V-K+	BBC3	-	19	47724564	C	T	T	0.0049768	4.58e-11	0.036534	0	1	-
Trunk fat percentage	rs9980	Blood osmolality (transformed sodium),Blood osmolality (transformed sodium)	rs9980-G,rs9980-G	V-P+,-,-	NFAT5	-	16	69737468	C	G	G	0.11324	4.73e-11	0.152847	0.1864	0.994557	-
Arm fat-free mass (right)	rs9891146	Body mass index,Type 2 diabetes,Type 2 diabetes	rs9891146-T,rs9891146-T,rs9891146-T	-,-,V+K-	C17orf58	nonsynonymous SNV	17	65988049	T	C	C	-0.0053541	4.8e-11	0.265072	0.2414	1	-
Monocyte percentage	rs2782	Mean corpuscular volume	rs2782-C	-,-,V+K-	NCAPH2	-	22	50961854	T	C	C	0.025114	4.9e-11	0.389457	0.5466	0.999535	-
Weight	rs295322	Body mass index	rs295322-C	-,P-K+,-	RASA2	synonymous SNV	3	141326602	T	C	T	-0.31226	4.93e-11	0.06694	6.71e-05	genotyped	-
Number of treatments/medications taken	rs1061801	Educational attainment (MTAG),Educational attainment (years of education),Parental longevity (father's age at death or father's attained age),Parental longevity (father's age at death)	rs1061801-A,rs1061801-A,rs1061801-G,rs1061801-A	-,-,V-K+	ZBTB22	-	6	33282338	G	A	G	-0.041602	4.94e-11	0.1895	0.09527	genotyped	-
Monocyte count	rs1893261	White blood cell count	rs1893261-?	-,P-K+,-	TMEM136	synonymous SNV	11	120198093	G	A	G	-0.001916	5.13e-11	0.3714	3.49e-08	genotyped	-
Ease of skin tanning	rs4781563	Bilirubin levels	rs4781563-A	-,-,V-K+	ERCC4	-	16	14045399	G	A	G	0.013058	5.13e-11	0.2883	0.5724	genotyped	-
Body fat percentage	rs4647899	Reaction time	rs4647899-?	-,-,V+K-	AKAP6	nonsynonymous SNV	14	33293531	T	A	T	0.076796	5.21e-11	0.2981	0.974	genotyped	-
Impedance of arm (right)	rs2073498	Feeling worry	rs2073498-A	-,P+K-,-	RASSF1	nonsynonymous SNV	3	50369546	C	A	C	-0.65085	5.22e-11	0.1136	0.5877	genotyped	-
Basal metabolic rate	rs12602	Blond vs. brown/black hair color	rs12602-T	-,-,V-K+	TMEM91	synonymous SNV	19	41889748	T	C	C	-9.1134	5.27e-11	0.383228	0.3284	0.986963	-
Haemoglobin concentration	rs10851411	Glucose homeostasis traits	rs10851411-?	-,-,V-K+	HAUS2	-	15	42859235	T	G	G	0.012893	5.37e-11	0.255618	0.8254	0.99779	-
Waist circumference	rs295322	Body mass index	rs295322-C	-,P-K+,-	RASA2	synonymous SNV	3	141326602	T	C	T	-0.27633	5.38e-11	0.06694	6.71e-05	genotyped	-
Trunk fat mass	rs1106908	Body mass index	rs1106908-A	-,P+K-,V+K-	GGNBP2	synonymous SNV	17	34942595	G	A	A	-0.057007	5.46e-11	0.447141	0.6837	0.999426	-
Monocyte percentage	rs12148	Red cell distribution width	rs12148-T	-,-,V+K-	SCO2	synonymous SNV	22	50962208	T	G	G	0.025051	5.47e-11	0.389316	0.5394	0.99949	-
Mean platelet (thrombocyte) volume	rs1131877	Body mass index	rs1131877-C	V-P+,-,-	TRAF3	nonsynonymous SNV	14	103342049	T	C	T	0.01222	5.49e-11	0.2246	0.6843	genotyped	-
Weight	rs2291542	Waist-hip ratio	rs2291542-T	V-P+,-,-	RNF123	synonymous SNV	3	49751585	C	T	T	0.16357	5.53e-11	0.323925	0.2929	0.999786	-
Mean platelet (thrombocyte) volume	rs1060817	Platelet count	rs1060817-G	V-P+,-,-	PSMD5	synonymous SNV	9	123583192	A	G	G	-0.010377	5.59e-11	0.4175	0.1369	genotyped	-
Impedance of arm (right)	rs4664475	Estimated glomerular filtration rate	rs4664475-T	-,P+K-,-	NEB	synonymous SNV	2	152387553	T	C	C	0.42925	5.66e-11	0.373895	0.7566	0.996155	-
Impedance of leg (right)	rs13317	Nonsyndromic cleft lip with cleft palate	rs13317-A	-,-,V+K-	FGFR1	-	8	38269514	T	C	C	0.40741	5.76e-11	0.24552	0.5171	0.997531	-
Arm predicted mass (left)	rs9891146	Body mass index,Type 2 diabetes,Type 2 diabetes	rs9891146-T,rs9891146-T,rs9891146-T	-,-,V+K-	C17orf58	nonsynonymous SNV	17	65988049	T	C	C	-0.0053555	5.76e-11	0.265072	0.2414	1	-
Mean corpuscular haemoglobin	rs4664475	Estimated glomerular filtration rate	rs4664475-T	-,P+K-,-	NEB	synonymous SNV	2	152387553	T	C	C	-0.019506	5.77e-11	0.373895	0.7566	0.996155	-
Trunk fat mass	rs9980	Blood osmolality (transformed sodium),Blood osmolality (transformed sodium)	rs9980-G,rs9980-G	V-P+,-,-	NFAT5	-	16	69737468	C	G	G	0.07917	5.93e-11	0.152847	0.1864	0.994557	-
Leg fat percentage (left)	rs1057687	Household income (MTAG),Intelligence	rs1057687-G,rs1057687-A	-,-,V-K+	HABP4	-	9	99252464	A	G	G	-0.074543	5.95e-11	0.18809	0.704	0.995794	-
Leg fat percentage (right)	rs1057687	Household income (MTAG),Intelligence	rs1057687-G,rs1057687-A	-,-,V-K+	HABP4	-	9	99252464	A	G	G	-0.078407	5.99e-11	0.18809	0.704	0.995794	-
Leg fat-free mass (left)	rs231349	Type 2 diabetes	rs231349-T	V+P-,-,-	KCNQ1OT1	-	11	2672821	C	T	T	-0.021413	6.17e-11	0.102929	0.889	0.994109	-
Platelet count	rs2242653	Blood protein levels	rs2242653-?	-,P+K-,-	LY6G6F	nonsynonymous SNV	6	31675765	G	A	G	-0.85343	6.26e-11	0.1441	0.8374	genotyped	-
Arm predicted mass (right)	rs231349	Type 2 diabetes	rs231349-T	V+P-,-,-	KCNQ1OT1	-	11	2672821	C	T	T	-0.0073117	6.28e-11	0.102929	0.889	0.994109	-
High light scatter reticulocyte count	rs12602	Blond vs. brown/black hair color	rs12602-T	-,-,V-K+	TMEM91	synonymous SNV	19	41889748	T	C	C	0.00010735	6.32e-11	0.383228	0.3284	0.986963	-
Impedance of arm (left)	rs3748656	Hip circumference adjusted for BMI,Hip circumference adjusted for BMI	rs3748656-T,rs3748656-T	-,P-K+,V-K+	MOV10	synonymous SNV	1	113236681	C	T	T	-0.53323	6.37e-11	0.20428	0.8833	0.997496	-
Arm predicted mass (left)	rs4929923	Body mass index,Body mass index,Body mass index,Body mass index,Body mass index,Body mass index,Body mass index,Body mass index,Body mass index (joint analysis main effects and physical activity interaction),Body mass index (joint analysis main effects and physical activity interaction),Body mass index in physically active individuals,Body mass index in physically active individuals,Body mass ind…	rs4929923-T,rs4929923-T,rs4929923-?,rs4929923-?,rs4929923-C,rs4929923-C,rs4929923-C,rs4929923-C,rs4929923-?,rs4929923-?,rs4929923-C,rs4929923-C,rs4929923-C,rs4929923-T,rs4929923-?,rs4929923-T	-,-,V+K-	TRIM66	-	11	8639200	T	C	C	0.0049388	6.46e-11	0.3538	0.7992	genotyped	-
High light scatter reticulocyte percentage	rs1060817	Platelet count	rs1060817-G	V-P+,-,-	PSMD5	synonymous SNV	9	123583192	A	G	G	0.0023465	6.58e-11	0.4175	0.1369	genotyped	-
Reticulocyte percentage	rs1139897	Age of smoking initiation (MTAG),Smoking initiation (ever regular vs never regular),Smoking initiation (ever regular vs never regular) (MTAG)	rs1139897-A,rs1139897-A,rs1139897-A	-,-,V-K+	RHOT2	nonsynonymous SNV	16	720986	G	A	G	-0.0075841	6.77e-11	0.2222	2.01e-10	genotyped	-
Arm fat-free mass (left)	rs231349	Type 2 diabetes	rs231349-T	V+P-,-,-	KCNQ1OT1	-	11	2672821	C	T	T	-0.0082469	6.93e-11	0.102929	0.889	0.994109	-
Whole body fat mass	rs295322	Body mass index	rs295322-C	-,P-K+,-	RASA2	synonymous SNV	3	141326602	T	C	T	-0.2067	6.93e-11	0.06694	6.71e-05	genotyped	-
Basal metabolic rate	rs7128926	Height	rs7128926-?	-,-,V+K-	KCNQ1OT1	-	11	2696744	A	G	G	-11.169	6.93e-11	0.194434	0.6839	0.989218	-
Neutrophill count	rs12661281	Exudative age-related macular degeneration	rs12661281-?	-,-,V-K+	SLC44A4	nonsynonymous SNV	6	31842598	T	A	A	0.024641	7.05e-11	0.128424	0.007134	0.976205	-
Weight	rs1194	Systemic lupus erythematosus	rs1194-?	-,-,V+K-	ZNF76	-	6	35263555	A	G	G	0.21191	7.08e-11	0.1555	0.6579	0.998993	-
Basal metabolic rate	rs231349	Type 2 diabetes	rs231349-T	V+P-,-,-	KCNQ1OT1	-	11	2672821	C	T	T	-14.506	7.08e-11	0.102929	0.889	0.994109	-
Mean platelet (thrombocyte) volume	rs231353	Platelet count,Plateletcrit	rs231353-G,rs231353-G	-,-,V-K+	KCNQ1OT1	-	11	2709019	A	G	G	-0.010743	7.17e-11	0.349015	0.991	0.993006	-
Trunk fat percentage	rs1336900	Blood protein levels	rs1336900-A	-,-,V+K-	HORMAD1	nonsynonymous SNV	1	150679033	G	A	G	0.083293	7.27e-11	0.3923	0.1004	genotyped	-
Hip circumference	rs2301680	Birth weight	rs2301680-A	V-P+,-,-	CALCR	nonsynonymous SNV	7	93116299	A	G	A	-0.10378	7.28e-11	0.495	0.05369	genotyped	-
Whole body water mass	rs4929923	Body mass index,Body mass index,Body mass index,Body mass index,Body mass index,Body mass index,Body mass index,Body mass index,Body mass index (joint analysis main effects and physical activity interaction),Body mass index (joint analysis main effects and physical activity interaction),Body mass index in physically active individuals,Body mass index in physically active individuals,Body mass ind…	rs4929923-T,rs4929923-T,rs4929923-?,rs4929923-?,rs4929923-C,rs4929923-C,rs4929923-C,rs4929923-C,rs4929923-?,rs4929923-?,rs4929923-C,rs4929923-C,rs4929923-C,rs4929923-T,rs4929923-?,rs4929923-T	-,-,V+K-	TRIM66	-	11	8639200	T	C	C	0.049817	7.34e-11	0.3538	0.7992	genotyped	-
Weight	rs7535528	Body mass index,Body mass index,Irritable mood,Lung function (FEV1/FVC)	rs7535528-A,rs7535528-G,rs7535528-A,rs7535528-?	-,-,V+K-	PANK4	nonsynonymous SNV	1	2444414	G	A	A	-0.15895	7.34e-11	0.371786	0.7359	0.987723	-
Basal metabolic rate	rs1139897	Age of smoking initiation (MTAG),Smoking initiation (ever regular vs never regular),Smoking initiation (ever regular vs never regular) (MTAG)	rs1139897-A,rs1139897-A,rs1139897-A	-,-,V-K+	RHOT2	nonsynonymous SNV	16	720986	G	A	G	-10.641	7.65e-11	0.2222	2.01e-10	genotyped	-
Weight	rs2306590	Body mass index	rs2306590-G	-,P+K-,V+K-	MYO19	nonsynonymous SNV	17	34854280	G	A	G	0.15459	7.73e-11	0.4097	0.4452	genotyped	-
Skin colour	rs3744347	Type 2 diabetes	rs3744347-G	V+P-,-,-	CBX1	-	17	46178674	G	A	A	-0.0081283	7.75e-11	0.203519	0.4807	0.999615	-
Arm predicted mass (left)	rs231349	Type 2 diabetes	rs231349-T	V+P-,-,-	KCNQ1OT1	-	11	2672821	C	T	T	-0.007754	7.79e-11	0.102929	0.889	0.994109	-
Mean reticulocyte volume	rs1057687	Household income (MTAG),Intelligence	rs1057687-G,rs1057687-A	-,-,V-K+	HABP4	-	9	99252464	A	G	G	-0.10831	7.81e-11	0.18809	0.704	0.995794	-
Arm fat-free mass (right)	rs231349	Type 2 diabetes	rs231349-T	V+P-,-,-	KCNQ1OT1	-	11	2672821	C	T	T	-0.0077184	7.81e-11	0.102929	0.889	0.994109	-
Arm fat mass (left)	rs74520550	Height	rs74520550-?	-,P+K-,-	DCST1	-	1	155006450	C	A	C	-0.0095652	7.85e-11	0.205	0.003951	genotyped	-
Eosinophill percentage	rs917911	Lymphocyte counts,Type 1 diabetes	rs917911-A,rs917911-C	V+P-,-,-	CD69	-	12	9905851	A	C	C	0.021013	7.96e-11	0.361096	0.695	0.996615	-
Red blood cell (erythrocyte) count	rs1093	Asthma (age of onset)	rs1093-G	-,P-K+,-	HLA-B	-	6	31321906	A	G	G	-0.0047645	7.97e-11	0.211215	0.4409	0.996143	-
High light scatter reticulocyte percentage	rs12602	Blond vs. brown/black hair color	rs12602-T	-,-,V-K+	TMEM91	synonymous SNV	19	41889748	T	C	C	0.0023871	8.11e-11	0.383228	0.3284	0.986963	-
Arm fat mass (left)	rs76306191	Height	rs76306191-G	-,P+K-,-	DCST1	-	1	155006451	C	G	G	0.0095226	8.11e-11	0.205609	0.3698	0.999723	-
Weight	rs7156335	Height,Height	rs7156335-?,rs7156335-?	-,P+K-,-	ITPK1	-	14	93406232	T	C	C	0.26538	8.12e-11	0.0908764	0.3654	0.979632	-
Eosinophill count	rs2291542	Waist-hip ratio	rs2291542-T	V-P+,-,-	RNF123	synonymous SNV	3	49751585	C	T	T	0.0015544	8.4e-11	0.323925	0.2929	0.999786	-
Weight	rs1131877	Body mass index	rs1131877-C	V-P+,-,-	TRAF3	nonsynonymous SNV	14	103342049	T	C	T	-0.18133	8.52e-11	0.2246	0.6843	genotyped	-
Eosinophill count	rs2285627	White blood cell count (basophil)	rs2285627-C	V+P-,-,-	MAU2	-	19	19467937	T	C	C	-0.0015385	8.57e-11	0.337502	0.5488	0.991678	-
Monocyte percentage	rs131806	Mean corpuscular volume	rs131806-G	-,-,V+K-	SCO2	-	22	50963965	C	G	G	0.024445	8.59e-11	0.429049	0.6781	0.998035	-
Mean sphered cell volume	rs1057687	Household income (MTAG),Intelligence	rs1057687-G,rs1057687-A	-,-,V-K+	HABP4	-	9	99252464	A	G	G	-0.070662	8.66e-11	0.18809	0.704	0.995794	-
Impedance of arm (right)	rs231349	Type 2 diabetes	rs231349-T	V+P-,-,-	KCNQ1OT1	-	11	2672821	C	T	T	0.66947	8.69e-11	0.102929	0.889	0.994109	-
Lymphocyte percentage	rs727088	Inflammatory bowel disease,Ulcerative colitis	rs727088-G,rs727088-G	V-P+,-,-	CD226	-	18	67530439	G	A	A	0.083842	8.72e-11	0.474843	0.9782	0.999574	-
Weight	rs7535528	Body mass index,Body mass index,Irritable mood,Lung function (FEV1/FVC)	rs7535528-A,rs7535528-G,rs7535528-A,rs7535528-?	-,-,V+K-	PANK4	nonsynonymous SNV	1	2444414	G	A	A	-0.15929	9.17e-11	0.371786	0.7359	0.987723	-
Impedance of whole body	rs3171692	Feeling tense	rs3171692-T	V+P-,-,-	RANGAP1	-	22	41642212	C	T	T	0.74564	9.41e-11	0.332719	0.2926	0.995253	-
Platelet crit	rs8073060	Immature fraction of reticulocytes,Platelet count,Platelet distribution width,Red cell distribution width	rs8073060-A,rs8073060-A,rs8073060-A,rs8073060-T	V-P+,-,-	SLFN14	nonsynonymous SNV	17	33875262	T	A	A	0.0005341	9.6e-11	0.290585	0.0533	0.996957	-
Haematocrit percentage	rs463312	Red blood cell count,Red blood cell count	rs463312-?,rs463312-C	V-P+,-,-	TUBB1	nonsynonymous SNV	20	57597970	A	C	A	-0.077078	9.69e-11	0.0474	0.835	genotyped	-
Arm predicted mass (right)	rs7128926	Height	rs7128926-?	-,-,V+K-	KCNQ1OT1	-	11	2696744	A	G	G	-0.0055647	1.02e-10	0.194434	0.6839	0.989218	-
Arm fat-free mass (left)	rs4929923	Body mass index,Body mass index,Body mass index,Body mass index,Body mass index,Body mass index,Body mass index,Body mass index,Body mass index (joint analysis main effects and physical activity interaction),Body mass index (joint analysis main effects and physical activity interaction),Body mass index in physically active individuals,Body mass index in physically active individuals,Body mass ind…	rs4929923-T,rs4929923-T,rs4929923-?,rs4929923-?,rs4929923-C,rs4929923-C,rs4929923-C,rs4929923-C,rs4929923-?,rs4929923-?,rs4929923-C,rs4929923-C,rs4929923-C,rs4929923-T,rs4929923-?,rs4929923-T	-,-,V+K-	TRIM66	-	11	8639200	T	C	C	0.0051817	1.03e-10	0.3538	0.7992	genotyped	-
Alcohol intake frequency.	rs9980	Blood osmolality (transformed sodium),Blood osmolality (transformed sodium)	rs9980-G,rs9980-G	V-P+,-,-	NFAT5	-	16	69737468	C	G	G	0.025472	1.04e-10	0.152847	0.1864	0.994557	-
Mean sphered cell volume	rs2230600	Hemoglobin levels	rs2230600-G	V-P+,-,-	PTPN13	nonsynonymous SNV	4	87690998	A	G	A	0.072182	1.06e-10	0.1752	0.01984	genotyped	-
Reticulocyte count	rs2285627	White blood cell count (basophil)	rs2285627-C	V+P-,-,-	MAU2	-	19	19467937	T	C	C	0.00029917	1.11e-10	0.337502	0.5488	0.991678	-
Comparative height size at age 10	rs12661281	Exudative age-related macular degeneration	rs12661281-?	-,-,V-K+	SLC44A4	nonsynonymous SNV	6	31842598	T	A	A	-0.011085	1.12e-10	0.128424	0.007134	0.976205	-
vasculitis	rs12661281	Exudative age-related macular degeneration	rs12661281-?	-,-,V-K+	SLC44A4	nonsynonymous SNV	6	31842598	T	A	A	0.0010896	1.13e-10	0.128424	0.007134	0.976205	1.46
Impedance of leg (left)	rs12661281	Exudative age-related macular degeneration	rs12661281-?	-,-,V-K+	SLC44A4	nonsynonymous SNV	6	31842598	T	A	A	0.52171	1.13e-10	0.128424	0.007134	0.976205	-
Weight	rs1194	Systemic lupus erythematosus	rs1194-?	-,-,V+K-	ZNF76	-	6	35263555	A	G	G	0.20806	1.14e-10	0.1555	0.6579	0.998993	-
Weight	rs2306590	Body mass index	rs2306590-G	-,P+K-,V+K-	MYO19	nonsynonymous SNV	17	34854280	G	A	G	0.15207	1.15e-10	0.4097	0.4452	genotyped	-
Body fat percentage	rs295322	Body mass index	rs295322-C	-,P-K+,-	RASA2	synonymous SNV	3	141326602	T	C	T	-0.14007	1.15e-10	0.06694	6.71e-05	genotyped	-
asthma	rs12964116	Asthma,Asthma,Asthma,Asthma,Asthma,Asthma (age of onset),Asthma (childhood onset),Asthma (childhood onset),Asthma (childhood onset),Asthma onset (childhood vs adult),Atopic asthma,Food allergy	rs12964116-G,rs12964116-G,rs12964116-G,rs12964116-G,rs12964116-G,rs12964116-G,rs12964116-?,rs12964116-?,rs12964116-G,rs12964116-G,rs12964116-?,rs12964116-G	-,-,V-K+	SERPINB7	-	18	61442619	A	G	A	-0.01089	1.16e-10	0.03598	0.7843	genotyped	0.899
Impedance of leg (right)	rs3925	Height,Red cell distribution width	rs3925-?,rs3925-G	-,-,V+K-	FGFR1	-	8	38281658	G	A	A	0.40107	1.16e-10	0.245852	0.4873	0.994725	-
Platelet count	rs1139652	White blood cell count	rs1139652-?	-,-,V+K-	DNAJA3	nonsynonymous SNV	16	4476089	T	C	C	-0.6696	1.19e-10	0.2535	0.002093	genotyped	-
Leg fat-free mass (left)	rs7535528	Body mass index,Body mass index,Irritable mood,Lung function (FEV1/FVC)	rs7535528-A,rs7535528-G,rs7535528-A,rs7535528-?	-,-,V+K-	PANK4	nonsynonymous SNV	1	2444414	G	A	A	-0.013416	1.28e-10	0.371786	0.7359	0.987723	-
Trunk fat mass	rs900	Post bronchodilator FEV1,Post bronchodilator FEV1/FVC ratio	rs900-A,rs900-A	-,-,V+K-	MIR548F3	-	1	218614905	A	T	T	0.063339	1.28e-10	0.270143	0.5945	0.999277	-
Platelet crit	rs6043409	Blood protein levels,Type 1 diabetes	rs6043409-G,rs6043409-G	V-P+,-,-	SIRPG	nonsynonymous SNV	20	1616206	A	G	G	-0.00050521	1.31e-10	0.353094	0.1652	0.995296	-
High light scatter reticulocyte count	rs17710008	Lymphocyte counts,Lymphocyte counts,Monocyte count,White blood cell count,White blood cell count	rs17710008-A,rs17710008-A,rs17710008-A,rs17710008-?,rs17710008-A	-,P+K-,-	MYCT1	nonsynonymous SNV	6	153043035	G	A	G	-0.00013267	1.33e-10	0.1847	0.3037	genotyped	-
Haematocrit percentage	rs415064	Hemoglobin levels	rs415064-C	V-P+,-,-	TUBB1	nonsynonymous SNV	20	57597971	G	C	C	0.076297	1.33e-10	0.0473815	0.3347	0.999497	-
Mean platelet (thrombocyte) volume	rs847	Rosacea symptom severity	rs847-T	V-P+,-,-	IL13	-	5	131996669	T	C	C	0.01317	1.34e-10	0.1796	0.6756	genotyped	-
Basal metabolic rate	rs6984820	Post bronchodilator FEV1	rs6984820-T	-,P+K-,-	PLEC	synonymous SNV	8	144993324	C	T	T	-8.792	1.39e-10	0.422365	0.7581	0.994503	-
Fresh fruit intake	rs1800437	Body fat percentage,Body fat percentage,Body mass index,Body mass index,Body mass index,Body mass index (joint analysis main effects and physical activity interaction),Body mass index (joint analysis main effects and physical activity interaction),Body mass index in physically active individuals,GIP levels in response to oral glucose tolerance test (120 minutes),GIP levels in response to oral glu…	rs1800437-?,rs1800437-?,rs1800437-C,rs1800437-G,rs1800437-G,rs1800437-?,rs1800437-?,rs1800437-G,rs1800437-C,rs1800437-C,rs1800437-C,rs1800437-G,rs1800437-C,rs1800437-C,rs1800437-?,rs1800437-?,rs1800437-C,rs1800437-C	V+P-,-,-	GIPR	nonsynonymous SNV	19	46181392	G	C	G	-0.023511	1.41e-10	0.1939	0.1266	genotyped	-
Impedance of arm (right)	rs3171692	Feeling tense	rs3171692-T	V+P-,-,-	RANGAP1	-	22	41642212	C	T	T	0.42312	1.45e-10	0.332719	0.2926	0.995253	-
Weight	rs1131877	Body mass index	rs1131877-C	V-P+,-,-	TRAF3	nonsynonymous SNV	14	103342049	T	C	T	-0.17779	1.46e-10	0.2246	0.6843	genotyped	-
Leg fat mass (left)	rs1131877	Body mass index	rs1131877-C	V-P+,-,-	TRAF3	nonsynonymous SNV	14	103342049	T	C	T	-0.020058	1.48e-10	0.2246	0.6843	genotyped	-
Trunk fat-free mass	rs3445	Smoking initiation (ever regular vs never regular) (MTAG)	rs3445-A	-,-,V-K+	B3GALT4	-	6	33246518	G	A	A	0.045391	1.51e-10	0.155282	0.5214	0.996079	-
White blood cell (leukocyte) count	rs727088	Inflammatory bowel disease,Ulcerative colitis	rs727088-G,rs727088-G	V-P+,-,-	CD226	-	18	67530439	G	A	A	-0.019739	1.52e-10	0.474843	0.9782	0.999574	-
Hand grip strength (right)	rs11545169	Birth weight,Cognitive performance (MTAG),Educational attainment (MTAG),Height,Self-reported math ability,Self-reported math ability (MTAG)	rs11545169-G,rs11545169-T,rs11545169-T,rs11545169-?,rs11545169-G,rs11545169-T	-,-,V-K+	PSMD2	nonsynonymous SNV	3	184020542	G	T	G	0.12273	1.55e-10	0.1604	3.64e-09	genotyped	-
Trunk predicted mass	rs3445	Smoking initiation (ever regular vs never regular) (MTAG)	rs3445-A	-,-,V-K+	B3GALT4	-	6	33246518	G	A	A	0.043531	1.55e-10	0.155282	0.5214	0.996079	-
N40 Hyperplasia of prostate	rs2736098	Pancreatic cancer,Pancreatic cancer	rs2736098-C,rs2736098-C	-,P+K-,V+K-	TERT	synonymous SNV	5	1294086	C	T	T	0.0049896	1.56e-10	0.279633	0.6715	0.989259	1.09
Neutrophill count	rs1990760	Autoimmune thyroid disease,Immunoglobulin A,Inflammatory bowel disease,Neutrophil count,Psoriasis,Psoriasis,Selective IgA deficiency,Systemic lupus erythematosus,Systemic lupus erythematosus,Type 1 diabetes,Type 1 diabetes,Type 1 diabetes	rs1990760-T,rs1990760-?,rs1990760-?,rs1990760-T,rs1990760-T,rs1990760-T,rs1990760-?,rs1990760-T,rs1990760-T,rs1990760-A,rs1990760-?,rs1990760-C	V-P+,-,-	IFIH1	nonsynonymous SNV	2	163124051	C	T	T	-0.016447	1.66e-10	0.3909	0.7332	genotyped	-
Tea intake	rs1336900	Blood protein levels	rs1336900-A	-,-,V+K-	HORMAD1	nonsynonymous SNV	1	150679033	G	A	G	-0.036832	1.67e-10	0.3923	0.1004	genotyped	-
Leg fat-free mass (right)	rs8002514	Height	rs8002514-?	-,P+K-,-	CDC16	synonymous SNV	13	115002305	G	A	G	0.014969	1.67e-10	0.2322	3.73e-09	genotyped	-
Lymphocyte percentage	rs3171692	Feeling tense	rs3171692-T	V+P-,-,-	RANGAP1	-	22	41642212	C	T	T	0.087635	1.7e-10	0.332719	0.2926	0.995253	-
Arm fat mass (left)	rs2291542	Waist-hip ratio	rs2291542-T	V-P+,-,-	RNF123	synonymous SNV	3	49751585	C	T	T	0.0080449	1.71e-10	0.323925	0.2929	0.999786	-
Basal metabolic rate	rs35916068	Post bronchodilator FEV1	rs35916068-A	-,P+K-,-	PLEC	synonymous SNV	8	144999684	A	G	G	-8.7271	1.71e-10	0.423813	0.7771	0.999474	-
Leg predicted mass (left)	rs7535528	Body mass index,Body mass index,Irritable mood,Lung function (FEV1/FVC)	rs7535528-A,rs7535528-G,rs7535528-A,rs7535528-?	-,-,V+K-	PANK4	nonsynonymous SNV	1	2444414	G	A	A	-0.012496	1.71e-10	0.371786	0.7359	0.987723	-
Neutrophill count	rs17710008	Lymphocyte counts,Lymphocyte counts,Monocyte count,White blood cell count,White blood cell count	rs17710008-A,rs17710008-A,rs17710008-A,rs17710008-?,rs17710008-A	-,P+K-,-	MYCT1	nonsynonymous SNV	6	153043035	G	A	G	-0.020684	1.73e-10	0.1847	0.3037	genotyped	-
Leg predicted mass (left)	rs3736166	Highest math class taken,Highest math class taken (MTAG),Mean corpuscular hemoglobin	rs3736166-G,rs3736166-C,rs3736166-?	-,P-K+,-	GGNBP2	-	17	34900836	G	C	C	0.011898	1.79e-10	0.473706	0.4736	0.995139	-
Impedance of leg (left)	rs7128926	Height	rs7128926-?	-,-,V+K-	KCNQ1OT1	-	11	2696744	A	G	G	0.43407	1.79e-10	0.194434	0.6839	0.989218	-
Lymphocyte count	rs1990760	Autoimmune thyroid disease,Immunoglobulin A,Inflammatory bowel disease,Neutrophil count,Psoriasis,Psoriasis,Selective IgA deficiency,Systemic lupus erythematosus,Systemic lupus erythematosus,Type 1 diabetes,Type 1 diabetes,Type 1 diabetes	rs1990760-T,rs1990760-?,rs1990760-?,rs1990760-T,rs1990760-T,rs1990760-T,rs1990760-?,rs1990760-T,rs1990760-T,rs1990760-A,rs1990760-?,rs1990760-C	V-P+,-,-	IFIH1	nonsynonymous SNV	2	163124051	C	T	T	-0.0071985	1.8e-10	0.3909	0.7332	genotyped	-
Haemoglobin concentration	rs6020624	Hemoglobin levels	rs6020624-A	-,P+K-,-	RIPOR3	nonsynonymous SNV	20	49214156	A	G	G	-0.011963	1.81e-10	0.2956	0.8246	genotyped	-
Lamb/mutton intake	rs11090045	Feeling nervous,Feeling tense,Lamb consumption,Neurociticism,Neuroticism,Neuroticism,Neuroticism,Neuroticism,Self-reported math ability,Self-reported math ability (MTAG),Sensitivity to environmental stress and adversity,Worry	rs11090045-A,rs11090045-A,rs11090045-?,rs11090045-A,rs11090045-A,rs11090045-A,rs11090045-A,rs11090045-?,rs11090045-G,rs11090045-A,rs11090045-A,rs11090045-A	V+P-,-,-	ZC3H7B	-	22	41753603	G	A	A	-0.0097344	1.83e-10	0.306965	0.3175	0.97437	-
Arm fat mass (right)	rs74520550	Height	rs74520550-?	-,P+K-,-	DCST1	-	1	155006450	C	A	C	-0.0083961	1.83e-10	0.205	0.003951	genotyped	-
Leg predicted mass (left)	rs1139897	Age of smoking initiation (MTAG),Smoking initiation (ever regular vs never regular),Smoking initiation (ever regular vs never regular) (MTAG)	rs1139897-A,rs1139897-A,rs1139897-A	-,-,V-K+	RHOT2	nonsynonymous SNV	16	720986	G	A	G	-0.014383	1.84e-10	0.2222	2.01e-10	genotyped	-
Waist circumference	rs3445	Smoking initiation (ever regular vs never regular) (MTAG)	rs3445-A	-,-,V-K+	B3GALT4	-	6	33246518	G	A	A	0.18375	1.85e-10	0.155282	0.5214	0.996079	-
Mean sphered cell volume	rs41269255	Depressive symptoms	rs41269255-T	-,-,V-K+	POM121L2	nonsynonymous SNV	6	27277051	C	T	C	0.091166	1.87e-10	0.1027	0.6085	genotyped	-
White blood cell (leukocyte) count	rs763361	Autoimmune thyroid disease,Type 1 diabetes,Type 1 diabetes	rs763361-T,rs763361-A,rs763361-C	V-P+,-,-	CD226	nonsynonymous SNV	18	67531642	T	C	C	-0.01967	1.87e-10	0.4727	0.5766	genotyped	-
Standing height	rs9198	Lymphocyte counts	rs9198-C	V+P-,-,V+K-	PLPP5	-	8	38120721	T	C	C	-0.060865	1.87e-10	0.248187	0.3297	0.998506	-
Eosinophill percentage	rs1336900	Blood protein levels	rs1336900-A	-,-,V+K-	HORMAD1	nonsynonymous SNV	1	150679033	G	A	G	-0.020407	1.88e-10	0.3923	0.1004	genotyped	-
Basal metabolic rate	rs3445	Smoking initiation (ever regular vs never regular) (MTAG)	rs3445-A	-,-,V-K+	B3GALT4	-	6	33246518	G	A	A	11.974	1.89e-10	0.155282	0.5214	0.996079	-
Hot drink temperature	rs9611519	Neuroticism,Neuroticism,Neuroticism	rs9611519-T,rs9611519-T,rs9611519-T	V+P-,-,V+K-	L3MBTL2	synonymous SNV	22	41613188	C	T	T	0.0077716	1.9e-10	0.287283	0.5348	0.999631	-
Arm fat-free mass (right)	rs7128926	Height	rs7128926-?	-,-,V+K-	KCNQ1OT1	-	11	2696744	A	G	G	-0.0058156	1.91e-10	0.194434	0.6839	0.989218	-
White blood cell (leukocyte) count	rs1189553	Lymphocyte counts	rs1189553-T	-,P+K-,-	ADK	-	10	76468851	C	T	T	-0.022968	1.92e-10	0.244027	0.3977	0.994651	-
Monocyte percentage	rs131804	Mean corpuscular hemoglobin	rs131804-?	-,-,V+K-	TYMP	synonymous SNV	22	50964862	G	A	A	0.023986	1.94e-10	0.428536	0.7694	0.997884	-
Arm fat mass (right)	rs76306191	Height	rs76306191-G	-,P+K-,-	DCST1	-	1	155006451	C	G	G	0.0083523	1.95e-10	0.205609	0.3698	0.999723	-
Leg predicted mass (right)	rs8002514	Height	rs8002514-?	-,P+K-,-	CDC16	synonymous SNV	13	115002305	G	A	G	0.013985	1.95e-10	0.2322	3.73e-09	genotyped	-
[truncated: 21,634 more rows]

## Sheet: VADU_Variants_Traits_GeneAtlas
UKBB Trait	Exome SNP	Gwas Trait	Gwas Risk Allele	Exome Profile	Exome Gene	function	Chromosome	Position	Ref_Allele	Alt_Allele	Eff. allele	beta	pv	MAF	HWE	imp. score	ORbeta*
[truncated: 25,875 more rows]
