# Supplementary material for: Whole Exome Sequencing in Healthy Individuals of Extreme Constitution Types Reveals Differential Disease Risk: A Novel Approach towards Predictive Medicine
Source: J Pers Med. 2022 Mar 18;12(3):489. doi: 10.3390/jpm12030489 (PMC8952204; doi:10.3390/jpm12030489)
Supplement: Supplementary file 1 [file jpm-12-00489-s001.zip › jpm-1618876-supplementary/Supplementary Material/Supplementary Tables-20211119T164137Z-001/Supplementary Tables/Table-S7-NI-Vadu-Replication_Genes_SNP.xlsx]

## Sheet: Replicated Genes
Chr_pos	SNP	Ref_allele	Alt_allele	V_Alt_Allele_frq	P_Alt_Allele_frq	K_Alt_Allele_frq	Genic_Region	Gene	Gene_Impact	Profile	Class	Fisher.s.original.Pvalue	cohort
AATBC	rs73379058	G	A	0.0294118	0.133333	0	ncRNA_exonic	0	P+K-	PK	0.04913	0.09573	NI
AATBC	rs2838388	T	C	0.25	0.08	0	ncRNA_exonic	.	V+K-	VK	0.006302	0.01631	Vadu
AATBC	rs66472331	G	A	0.29	0.08	0.08	ncRNA_exonic	.	V+K-	VK	0.032	0.05943	Vadu
AATBC	rs73367288	G	A	0.28	0.06	0.08	ncRNA_exonic	.	V+P-	VP	0.02383	0.0847	Vadu
AATBC	rs66472331	G	A	0.29	0.08	0.08	ncRNA_exonic	.	V+P-	VP	0.032	0.05943	Vadu
AATK	rs1801833	T	C	0.735294	0.638889	0.941176	UTR3	0	P-K+	PK	0.002866	0.05619	NI
AATK	rs8073904	G	A	0.75	0.694444	0.916667	exonic	synonymous SNV	P-K+	PK	0.03457	0.07949	NI
AATK	rs1801833	T	C	0.735294	0.638889	0.941176	UTR3	0	V-K+	VK	0.04458	0.05619	NI
AATK	rs36000545	A	G	0.25	0.416667	0.555556	exonic	nonsynonymous SNV	V-K+	VK	0.01558	0.04661	NI
AATK	rs1801833	T	C	0.83	0.59	0.88	UTR3	.	P-K+	PK	0.01209	0.02259	Vadu
ABCA13	rs61378229	T	C	0	0.194444	0.0294118	exonic	synonymous SNV	V-P+	VP	0.01145	0.05548	NI
ABCA13	rs61705907	A	G	0.06	0.17	0	exonic	synonymous SNV	P+K-	PK	0.02493	0.1065	Vadu
ABCA7	rs4147914	G	A	0.111111	0.194444	0.441176	exonic	synonymous SNV	P-K+	PK	0.03903	0.05152	NI
ABCA7	rs3752234	A	G	0.676471	0.382353	0.323529	exonic	synonymous SNV	V+K-	VK	0.007181	0.04916	NI
ABCA7	rs4147914	G	A	0.111111	0.194444	0.441176	exonic	synonymous SNV	V-K+	VK	0.002764	0.05152	NI
ABCA7	rs3752234	A	G	0.676471	0.382353	0.323529	exonic	synonymous SNV	V+P-	VP	0.02803	0.04916	NI
ABCA7	rs4147915	C	A	0.333333	0.0833333	0.166667	exonic	synonymous SNV	V+P-	VP	0.01824	0.07949	NI
ABCA7	rs3752246	G	C	0.94	0.64	0.67	exonic	nonsynonymous SNV	V+K-	VK	0.006027	0.05152	Vadu
ABCA7	rs3752246	G	C	0.94	0.64	0.67	exonic	nonsynonymous SNV	V+P-	VP	0.002866	0.05152	Vadu
ABCA7	rs3764645	A	G	0.69	0.36	0.47	exonic	nonsynonymous SNV	V+P-	VP	0.008935	0.09832	Vadu
ABCB5	rs6967746	T	G	0.366667	0.0588235	0.333333	UTR3	0	P-K+	PK	0.008504	0.06992	NI
ABCB5	rs2893006	C	T	0.352941	0.117647	0.194444	exonic	synonymous SNV	V+P-	VP	0.04332	0.06942	NI
ABCB5	rs34603556	T	C	0.323529	0.0833333	0.166667	exonic	startloss	V+P-	VP	0.0166	0.1062	NI
ABCB5	rs73278683	C	A	0.416667	0.111111	0.25	UTR3	0	V+P-	VP	0.006554	0.1073	NI
ABCB5	rs73684671	T	C	0.333333	0.117647	0.25	UTR3	0	V+P-	VP	0.046	0.07266	NI
ABCB5	rs73684672	A	G	0.352941	0.117647	0.25	UTR3	0	V+P-	VP	0.04332	0.07266	NI
ABCB5	rs6967746	T	G	0.366667	0.0588235	0.333333	UTR3	0	V+P-	VP	0.003889	0.06992	NI
ABCB5	rs966717	T	C	0.21	0.38	0.14	UTR3	.	P+K-	PK	0.02847	0.04432	Vadu
ABCC13	rs2236001	C	A	0	0.1875	0.125	ncRNA_exonic	0	V-P+	VP	0.02417	0.05079	NI
ABCC13	rs2236001	C	A	0.13	0.36	0	ncRNA_exonic	.	P+K-	PK	0.003608	0.01195	Vadu
ABCC4	rs1751034	C	T	0.714286	0.833333	1	exonic	synonymous SNV	V-K+	VK	0.006385	0.02261	NI
ABCC4	rs899494	A	G	0.94	0.53	0.69	exonic	synonymous SNV	V+K-	VK	0.01371	0.03799	Vadu
ABCC4	rs899494	A	G	0.94	0.53	0.69	exonic	synonymous SNV	V+P-	VP	0.0002229	0.03799	Vadu
ABCC4	rs2274405	T	C	0.75	0.47	0.61	exonic	synonymous SNV	V+P-	VP	0.02873	0.05371	Vadu
ABCC4	rs2274406	T	C	0.75	0.47	0.61	exonic	synonymous SNV	V+P-	VP	0.02873	0.05371	Vadu
ABHD6	rs6925	G	A	0.527778	0.333333	0.611111	UTR3	0	P-K+	PK	0.0329	0.05851	NI
ABHD6	rs8723	A	G	0.305556	0.529412	0.194444	UTR3	0	P+K-	PK	0.00565	0.0367	NI
ABHD6	rs9986	A	G	0.333333	0.558824	0.25	UTR3	0	P+K-	PK	0.0141	0.04833	NI
ABHD6	rs12493829	G	C	0.59	0.94	0.88	UTR5	.	V-K+	VK	0.01209	0.03331	Vadu
ABHD6	rs1515461	A	G	0.56	0.91	0.85	UTR5	.	V-K+	VK	0.01544	0.0164	Vadu
ABHD6	rs12493829	G	C	0.59	0.94	0.88	UTR5	.	V-P+	VP	0.001152	0.03331	Vadu
ABHD6	rs1515461	A	G	0.56	0.91	0.85	UTR5	.	V-P+	VP	0.002061	0.0164	Vadu
ABHD6	rs58433687	T	C	0.64	0.94	0.83	UTR5	.	V-P+	VP	0.002766	0.07949	Vadu
ABHD6	rs2176083	G	C	0.67	0.94	0.83	UTR3	.	V-P+	VP	0.00586	0.0847	Vadu
ABHD6	rs6924	T	C	0.64	0.91	0.86	UTR3	.	V-P+	VP	0.009567	0.0457	Vadu
ABLIM1	rs1057144	T	C	0.305556	0.5	0.583333	UTR3	0	V-K+	VK	0.03205	0.05851	NI
ABLIM1	rs11551242	T	C	0.25	0.47	0.19	UTR3	.	P+K-	PK	0.02344	0.1187	Vadu
ABLIM1	rs4751906	C	G	0.39	0.58	0.31	UTR3	.	P+K-	PK	0.03205	0.09619	Vadu
ABR	rs3744753	G	A	0.138889	0.25	0.0555556	UTR3	0	P+K-	PK	0.0457	0.1113	NI
ABR	rs333643	A	T	0.08	0.19	0.31	UTR3	.	V-K+	VK	0.03457	0.07949	Vadu
ABR	rs62070499	A	G	0.75	0.47	0.64	UTR5	.	V+P-	VP	0.02873	0.05371	Vadu
ACAD9	rs1680778	A	C	0.277778	0.555556	0.25	exonic	synonymous SNV	P+K-	PK	0.01558	0.05371	NI
ACAD9	rs876755	C	T	0.0833333	0.388889	0.138889	exonic	synonymous SNV	P+K-	PK	0.03086	0.0451	NI
ACAD9	rs1680778	A	C	0.277778	0.555556	0.25	exonic	synonymous SNV	V-P+	VP	0.03066	0.05371	NI
ACAD9	rs876755	C	T	0.0833333	0.388889	0.138889	exonic	synonymous SNV	V-P+	VP	0.004555	0.0451	NI
ACAD9	rs876755	C	T	0.26	0.06	0.28	exonic	synonymous SNV	P-K+	PK	0.02383	0.046	Vadu
ACAD9	rs876755	C	T	0.26	0.06	0.28	exonic	synonymous SNV	V+P-	VP	0.02186	0.046	Vadu
ACAT1	rs2280332	A	C	0.470588	0.0833333	0.4375	UTR3	0	P-K+	PK	0.001501	0.06416	NI
ACAT1	rs2280332	A	C	0.470588	0.0833333	0.4375	UTR3	0	V+P-	VP	0.0003533	0.06416	NI
ACAT1	rs35188041	C	A	0.14	0.28	0.06	exonic	synonymous SNV	P+K-	PK	0.02383	0.1113	Vadu
ACO1	rs3780473	A	G	0.194444	0.333333	0.117647	exonic	synonymous SNV	P+K-	PK	0.046	0.06405	NI
ACO1	rs12985	T	C	0.38	0.12	0.11	UTR3	.	V+K-	VK	0.01167	0.0352	Vadu
ACO1	rs12985	T	C	0.38	0.12	0.11	UTR3	.	V+P-	VP	0.02335	0.0352	Vadu
ACSL1	rs116375145	G	A	0.269231	0.208333	0.583333	UTR5	0	P-K+	PK	0.01713	0.03057	NI
ACSL1	rs1803898	G	T	0.11	0.31	0.03	exonic	synonymous SNV	P+K-	PK	0.002979	0.0847	Vadu
ACSL1	rs8086	C	T	0.11	0.25	0.06	UTR3	.	P+K-	PK	0.0457	0.1065	Vadu
ACSL1	rs116375145	G	A	0.44	0.17	0.5	UTR5	.	P-K+	PK	0.005381	0.05611	Vadu
ACSL1	rs2292899	A	G	0.53	0.28	0.61	UTR3	.	P-K+	PK	0.008596	0.05771	Vadu
ACSL1	rs2292898	C	T	0.89	0.75	0.94	exonic	synonymous SNV	P-K+	PK	0.0457	0.1065	Vadu
ACSL1	rs116375145	G	A	0.44	0.17	0.5	UTR5	.	V+P-	VP	0.02018	0.05611	Vadu
ACTL7B	rs3750467	A	G	0.305556	0.333333	0.0882353	exonic	synonymous SNV	P+K-	PK	0.01867	0.06021	NI
ACTL7B	rs3750467	A	G	0.305556	0.333333	0.0882353	exonic	synonymous SNV	V+K-	VK	0.0352	0.06021	NI
ACTL7B	rs3750467	A	G	0.13	0.32	0.07	exonic	synonymous SNV	P+K-	PK	0.01895	0.02943	Vadu
ADAM32	rs59118660	C	T	0.441176	0.176471	0.352941	exonic	synonymous SNV	V+P-	VP	0.03444	0.04903	NI
ADAM32	rs59118660	C	T	0.28	0.22	0.53	exonic	synonymous SNV	P-K+	PK	0.01923	0.05768	Vadu
ADAMTS5	rs1444269	A	G	0.0769231	0.454545	0.1	UTR3	0	P+K-	PK	0.01665	0.01856	NI
ADAMTS5	rs3171407	C	G	0.2	0.4375	0.147059	UTR3	0	P+K-	PK	0.01389	0.04903	NI
ADAMTS5	rs11700721	C	T	0.0769231	0.235294	0	UTR3	0	P+K-	PK	0.004992	0.06998	NI
ADAMTS5	rs55933916	C	G	0.111111	0.194444	0	exonic	synonymous SNV	P+K-	PK	0.01133	0.1514	NI
ADAMTS5	rs1444269	A	G	0.0769231	0.454545	0.1	UTR3	0	V-P+	VP	0.005868	0.01856	NI
ADAMTS5	rs229072	A	T	0.361111	0.676471	0.5	UTR3	0	V-P+	VP	0.009835	0.05487	NI
ADAMTS5	rs229073	A	G	0.333333	0.676471	0.5	UTR3	0	V-P+	VP	0.00806	0.05617	NI
ADAMTS5	rs229074	G	A	0.25	0.735294	0.464286	UTR3	0	V-P+	VP	0.0001712	0.0259	NI
ADAMTS5	rs229077	T	C	0.388889	0.735294	0.555556	UTR3	0	V-P+	VP	0.004343	0.0561	NI
ADAMTS5	rs181922393	G	A	0.08	0.31	0.28	UTR5	.	V-P+	VP	0.03457	0.07949	Vadu
ADGRD1	rs868158	A	G	0.666667	0.888889	0.555556	exonic	synonymous SNV	P+K-	PK	0.003191	0.07208	NI
ADGRD1	rs868158	A	G	0.666667	0.888889	0.555556	exonic	synonymous SNV	V-P+	VP	0.0451	0.07208	NI
ADGRD1	rs73149940	G	T	0.14	0.24	0.06	UTR3	.	P+K-	PK	0.04263	0.0457	Vadu
ADGRE1	rs373533	A	C	0.555556	0.805556	0.805556	exonic	nonsynonymous SNV	V-K+	VK	0.04198	0.09423	NI
ADGRE1	rs461645	A	G	0.5	0.777778	0.78125	exonic	nonsynonymous SNV	V-K+	VK	0.02253	0.03799	NI
ADGRE1	rs457857	A	G	0.555556	0.805556	0.777778	exonic	nonsynonymous SNV	V-P+	VP	0.04198	0.055	NI
ADGRE1	rs373533	A	C	0.555556	0.805556	0.805556	exonic	nonsynonymous SNV	V-P+	VP	0.04198	0.09423	NI
ADGRE1	rs461645	A	G	0.5	0.777778	0.78125	exonic	nonsynonymous SNV	V-P+	VP	0.02415	0.03799	NI
ADGRE1	rs457857	A	G	0.86	0.5	0.75	exonic	nonsynonymous SNV	P-K+	PK	0.04475	0.05264	Vadu
ADGRE1	rs464849	G	C	0.76	0.47	0.47	UTR3	.	V+K-	VK	0.02383	0.02755	Vadu
ADGRE1	rs457857	A	G	0.86	0.5	0.75	exonic	nonsynonymous SNV	V+P-	VP	0.001668	0.05264	Vadu
ADGRE1	rs461645	A	G	0.82	0.53	0.56	exonic	nonsynonymous SNV	V+P-	VP	0.01118	0.02755	Vadu
ADGRE1	rs373533	A	C	0.86	0.59	0.69	exonic	nonsynonymous SNV	V+P-	VP	0.0151	0.07208	Vadu
ADGRE1	rs464849	G	C	0.76	0.47	0.47	UTR3	.	V+P-	VP	0.0217	0.02755	Vadu
ADH7	rs284786	T	A	0.205882	0.5	0.4	UTR3	0	V-P+	VP	0.02142	0.03169	NI
ADH7	rs894369	C	G	0.64	0.71	0.89	UTR3	.	V-K+	VK	0.02463	0.04198	Vadu
ADK	rs1189553	C	T	0.764706	0.882353	0.633333	UTR3	0	P+K-	PK	0.03634	0.05116	NI
ADK	rs1189553	C	T	0.83	0.83	0.58	UTR3	.	P+K-	PK	0.0367	0.09423	Vadu
ADK	rs1189553	C	T	0.83	0.83	0.58	UTR3	.	V+K-	VK	0.0367	0.09423	Vadu
ADRB2	rs1042714	G	C	0.916667	0.694444	0.676471	exonic	nonsynonymous SNV	V+K-	VK	0.0166	0.05619	NI
ADRB2	rs1042711	C	T	0.9	0.647059	0.764706	UTR5	0	V+P-	VP	0.02046	0.05264	NI
ADRB2	rs1801704	C	T	0.90625	0.647059	0.75	UTR5	0	V+P-	VP	0.01785	0.05194	NI
ADRB2	rs1042714	G	C	0.916667	0.694444	0.676471	exonic	nonsynonymous SNV	V+P-	VP	0.03457	0.05619	NI
ADRB2	rs1042711	C	T	0.83	0.66	0.94	UTR5	.	P-K+	PK	0.004836	0.02214	Vadu
ADRB2	rs1042714	G	C	0.81	0.69	0.94	exonic	nonsynonymous SNV	P-K+	PK	0.01201	0.0451	Vadu
AFAP1	rs28542374	G	A	0.5	0.777778	0.694444	exonic	synonymous SNV	V-P+	VP	0.02631	0.08497	NI
AFAP1	rs2107182	C	T	0.83	0.64	0.92	ncRNA_UTR3	.	P-K+	PK	0.009279	0.09423	Vadu
AFAP1-AS1	rs10937859	G	A	0.0833333	0.25	0.0555556	ncRNA_exonic	0	P+K-	PK	0.0457	0.1065	NI
AFAP1-AS1	rs2285770	C	T	0.194444	0.277778	0.4375	ncRNA_intronic	0	V-K+	VK	0.03799	0.06797	NI
AFAP1-AS1	rs2240054	A	G	0.194444	0.277778	0.441176	ncRNA_intronic	0	V-K+	VK	0.03903	0.07208	NI
AFAP1-AS1	rs16841183	A	G	0.0588235	0.277778	0.0833333	ncRNA_exonic	0	V-P+	VP	0.02423	0.05943	NI
AFAP1-AS1	rs10032821	C	T	0.19	0.39	0.14	ncRNA_exonic	.	P+K-	PK	0.03086	0.0451	Vadu
AFAP1-AS1	rs67725344	C	T	0.21	0.06	0.33	ncRNA_exonic	.	P-K+	PK	0.006928	0.04521	Vadu
AFAP1-AS1	rs9996019	A	G	0.67	0.61	1	ncRNA_exonic	.	P-K+	PK	0.007625	0.01499	Vadu
AFAP1-AS1	rs10516187	G	T	0.44	0.28	0.58	ncRNA_exonic	.	P-K+	PK	0.01666	0.05611	Vadu
AFAP1-AS1	rs4689164	C	T	0.19	0.06	0.28	ncRNA_exonic	.	P-K+	PK	0.02383	0.0847	Vadu
AFAP1-AS1	rs67476190	C	T	0.19	0.06	0.28	ncRNA_exonic	.	P-K+	PK	0.02383	0.0847	Vadu
AFAP1-AS1	rs55752670	C	A	0.19	0.06	0.28	ncRNA_exonic	.	P-K+	PK	0.02383	0.0632	Vadu
AFAP1-AS1	rs2269878	G	A	0.25	0.06	0.25	ncRNA_exonic	.	P-K+	PK	0.0457	0.0632	Vadu
AFAP1-AS1	rs9996019	A	G	0.67	0.61	1	ncRNA_exonic	.	V-K+	VK	0.006602	0.01499	Vadu
AFAP1-AS1	rs2269878	G	A	0.25	0.06	0.25	ncRNA_exonic	.	V+P-	VP	0.0457	0.0632	Vadu
AFDN	rs3213590	G	C	0.361111	0.277778	0.0555556	exonic	synonymous SNV	P+K-	PK	0.02383	0.09423	NI
AFDN	rs6906754	A	C	0.333333	0.25	0.0555556	exonic	synonymous SNV	P+K-	PK	0.0457	0.07949	NI
AFDN	rs9364371	C	T	0.222222	0.194444	0.444444	exonic	synonymous SNV	P-K+	PK	0.04198	0.1187	NI
AFDN	rs3734882	A	G	0.305556	0.264706	0.0555556	UTR3	0	P+K-	PK	0.02186	0.07949	NI
AFDN	rs1044292	G	A	0.25	0.25	0.0555556	UTR3	0	P+K-	PK	0.03772	0.06942	NI
AFDN	rs3213590	G	C	0.361111	0.277778	0.0555556	exonic	synonymous SNV	V+K-	VK	0.002766	0.09423	NI
AFDN	rs6906754	A	C	0.333333	0.25	0.0555556	exonic	synonymous SNV	V+K-	VK	0.00586	0.07949	NI
AFDN	rs3734882	A	G	0.305556	0.264706	0.0555556	UTR3	0	V+K-	VK	0.01201	0.07949	NI
AFDN	rs1417	T	A	0.375	0.21875	0.0666667	UTR3	0	V+K-	VK	0.005364	0.03664	NI
AFDN	rs1415	G	A	0.264706	0.323529	0.535714	UTR3	0	V-K+	VK	0.03811	0.05264	NI
AFDN	rs1044292	G	A	0.25	0.25	0.0555556	UTR3	0	V+K-	VK	0.0457	0.06942	NI
AFDN	rs3734882	A	G	0.22	0.11	0.42	UTR3	.	P-K+	PK	0.006554	0.09423	Vadu
AFDN	rs1044292	G	A	0.28	0.14	0.44	UTR3	.	P-K+	PK	0.008624	0.1073	Vadu
AFDN	rs1417	T	A	0.22	0.15	0.44	UTR3	.	P-K+	PK	0.00902	0.09573	Vadu
AFDN	rs3213590	G	C	0.22	0.17	0.47	exonic	synonymous SNV	P-K+	PK	0.01065	0.1073	Vadu
AFDN	rs6906754	A	C	0.22	0.17	0.47	exonic	synonymous SNV	P-K+	PK	0.01065	0.1073	Vadu
AFDN	rs9346634	G	A	0.38	0.63	0.74	UTR3	.	V-K+	VK	0.006753	0.03022	Vadu
AFDN	rs1418	T	G	0.38	0.53	0.67	UTR3	.	V-K+	VK	0.03038	0.03521	Vadu
AFDN	rs3213590	G	C	0.22	0.17	0.47	exonic	synonymous SNV	V-K+	VK	0.04661	0.1073	Vadu
AFDN	rs6906754	A	C	0.22	0.17	0.47	exonic	synonymous SNV	V-K+	VK	0.04661	0.1073	Vadu
AFF4	rs42395	T	C	0.65625	0.5625	0.84375	UTR3	0	P-K+	PK	0.02719	0.03457	NI
AFF4	rs803220	G	A	0.56	0.89	0.58	UTR3	.	P+K-	PK	0.006554	0.04661	Vadu
AFF4	rs803219	C	T	0.56	0.89	0.58	UTR3	.	P+K-	PK	0.006554	0.04661	Vadu
AFF4	rs42395	T	C	0.56	0.88	0.58	UTR3	.	P+K-	PK	0.006832	0.034	Vadu
AFF4	rs803220	G	A	0.56	0.89	0.58	UTR3	.	V-P+	VP	0.003191	0.04661	Vadu
AFF4	rs803219	C	T	0.56	0.89	0.58	UTR3	.	V-P+	VP	0.003191	0.04661	Vadu
AFF4	rs42395	T	C	0.56	0.88	0.58	UTR3	.	V-P+	VP	0.003359	0.034	Vadu
AFF4	rs803218	C	T	0.69	0.92	0.78	UTR3	.	V-P+	VP	0.03457	0.07949	Vadu
AGAP12P	rs199741183	T	C	0.0555556	0.25	0.166667	ncRNA_exonic	0	V-P+	VP	0.0457	0.1514	NI
AGAP12P	rs190024431	A	G	0.0555556	0.25	0.166667	ncRNA_exonic	0	V-P+	VP	0.0457	0.1514	NI
AGAP12P	rs201814800	C	T	0.0555556	0.25	0.166667	ncRNA_exonic	0	V-P+	VP	0.0457	0.1514	NI
AGAP12P	rs77581903	T	C	0	0.18	0	ncRNA_exonic	.	P+K-	PK	0.02478	0.02563	Vadu
AGAP12P	rs77177732	G	C	0	0.18	0	ncRNA_exonic	.	P+K-	PK	0.02478	0.02563	Vadu
AHNAK2	rs12890949	G	C	0.705882	0.692308	0.961538	exonic	nonsynonymous SNV	P-K+	PK	0.02378	0.04271	NI
AHNAK2	rs79003030	G	A	0.25	0.307692	0.0384615	exonic	synonymous SNV	P+K-	PK	0.02378	0.04709	NI
AHNAK2	rs11850848	G	C	0.366667	0.5	0.166667	exonic	nonsynonymous SNV	P+K-	PK	0.02684	0.04558	NI
AHNAK2	rs61271499	G	A	0.266667	0.333333	0.0416667	exonic	synonymous SNV	P+K-	PK	0.02261	0.03756	NI
AHNAK2	rs12890949	G	C	0.705882	0.692308	0.961538	exonic	nonsynonymous SNV	V-K+	VK	0.01645	0.04271	NI
AHNAK2	rs61271499	G	A	0.266667	0.333333	0.0416667	exonic	synonymous SNV	V+K-	VK	0.0335	0.03756	NI
AHNAK2	rs3742935	G	C	0.5	0.64	0.78	exonic	nonsynonymous SNV	V-K+	VK	0.02337	0.04339	Vadu
AHNAK2	rs144445270	C	T	0	0	0.13	exonic	nonsynonymous SNV	V-K+	VK	0.04913	0.09745	Vadu
AHNAK2	rs2819441	T	C	0.14	0.44	0.36	exonic	synonymous SNV	V-P+	VP	0.008624	0.04661	Vadu
AKAP6	rs4647899	T	A	0.382353	0.166667	0.111111	exonic	nonsynonymous SNV	V+K-	VK	0.01167	0.08065	NI
AKAP6	rs11845640	C	T	0.0294118	0.264706	0.166667	exonic	nonsynonymous SNV	V-P+	VP	0.01317	0.05943	NI
AKAP6	rs2239647	A	C	0.67	0.81	0.47	exonic	synonymous SNV	P+K-	PK	0.006403	0.07907	Vadu
AKAP6	rs1051695	A	G	0.67	0.81	0.47	exonic	nonsynonymous SNV	P+K-	PK	0.006403	0.07907	Vadu
AKAP6	rs17099240	A	G	0.08	0.25	0.06	exonic	nonsynonymous SNV	P+K-	PK	0.0457	0.1514	Vadu
AKAP6	rs36216229	A	G	0.22	0.08	0.03	UTR3	.	V+K-	VK	0.02781	0.1065	Vadu
AKAP6	rs11845640	C	T	0.39	0.28	0.14	exonic	nonsynonymous SNV	V+K-	VK	0.03086	0.06404	Vadu
AKAP6	rs2239648	A	C	0.39	0.28	0.14	exonic	synonymous SNV	V+K-	VK	0.03086	0.06404	Vadu
ALDH16A1	rs1055637	A	G	0.444444	0.416667	0.194444	UTR3	0	V+K-	VK	0.04198	0.07208	NI
ALDH16A1	rs2293009	G	A	0.33	0.47	0.62	exonic	synonymous SNV	V-K+	VK	0.03038	0.09294	Vadu
ALG10B	rs6582607	T	C	0.107143	0.428571	0.25	UTR3	0	V-P+	VP	0.01415	0.04029	NI
ALG10B	rs4882354	A	G	0.766667	0.384615	0.583333	UTR3	0	V+P-	VP	0.006157	0.0167	NI
ALG10B	rs11183339	G	A	0.35	0.3	0.09	UTR3	.	V+K-	VK	0.02464	0.03791	Vadu
ALG10B	rs7977738	G	A	0.53	0.85	0.73	UTR3	.	V-P+	VP	0.00784	0.02194	Vadu
ALG10B	rs7296576	C	T	0.69	0.91	0.78	UTR5	.	V-P+	VP	0.0352	0.0632	Vadu
ALPI	rs2678481	A	C	0.0833333	0	0.166667	UTR3	0	P-K+	PK	0.02493	0.05527	NI
ALPI	rs114650033	T	G	0.08	0.28	0.06	UTR3	.	P+K-	PK	0.02383	0.0847	Vadu
ALPI	rs2573215	T	G	0.19	0.39	0.14	UTR3	.	P+K-	PK	0.03086	0.055	Vadu
ALPK2	rs10867	C	G	0.111111	0.305556	0.0833333	UTR3	0	P+K-	PK	0.03457	0.1113	NI
ALPK2	rs3809983	C	A	0.42	0.61	0.28	exonic	nonsynonymous SNV	P+K-	PK	0.008596	0.09353	Vadu
ALPK2	rs3809982	G	A	0.42	0.61	0.28	exonic	nonsynonymous SNV	P+K-	PK	0.008596	0.09353	Vadu
ALPK2	rs3809981	C	T	0.42	0.61	0.28	exonic	synonymous SNV	P+K-	PK	0.008596	0.09353	Vadu
ALPK2	rs55910046	C	T	0.42	0.61	0.31	exonic	synonymous SNV	P+K-	PK	0.01739	0.09353	Vadu
ALPK2	rs4940404	A	T	0.42	0.61	0.31	exonic	nonsynonymous SNV	P+K-	PK	0.01739	0.09353	Vadu
ALPK2	rs12103986	A	C	0.42	0.61	0.31	exonic	nonsynonymous SNV	P+K-	PK	0.01739	0.09353	Vadu
ALPK2	rs7236563	C	T	0.42	0.58	0.31	exonic	synonymous SNV	P+K-	PK	0.03205	0.09353	Vadu
ALPK2	rs3809973	T	G	0.42	0.58	0.31	exonic	nonsynonymous SNV	P+K-	PK	0.03205	0.05851	Vadu
ALX4	rs3824915	C	G	0.888889	0.666667	0.833333	exonic	nonsynonymous SNV	V+P-	VP	0.0451	0.0632	NI
ALX4	rs7942612	C	A	0.14	0.11	0.36	UTR3	.	P-K+	PK	0.02463	0.1348	Vadu
ALX4	rs12419361	G	A	0.31	0.18	0.08	exonic	synonymous SNV	V+K-	VK	0.03457	0.1062	Vadu
ANKLE1	rs8100241	G	A	0.611111	0.441176	0.28125	exonic	nonsynonymous SNV	V+K-	VK	0.008005	0.03241	NI
ANKLE1	rs8108174	T	A	0.583333	0.5	0.277778	exonic	nonsynonymous SNV	V+K-	VK	0.01666	0.05611	NI
ANKLE1	rs10401700	A	C	0.45	0.81	0.27	UTR3	.	P+K-	PK	0.001159	0.01439	Vadu
ANKLE1	rs1864116	C	T	0.68	0.78	0.38	exonic	nonsynonymous SNV	P+K-	PK	0.001412	0.02644	Vadu
ANKLE1	rs751599	T	C	0.69	0.81	0.44	exonic	synonymous SNV	P+K-	PK	0.003124	0.04661	Vadu
ANKLE1	rs11882562	C	G	0.72	0.78	0.42	exonic	synonymous SNV	P+K-	PK	0.00358	0.0367	Vadu
ANKLE1	rs7246262	C	G	0.72	0.81	0.47	upstream	.	P+K-	PK	0.006403	0.04661	Vadu
ANKLE1	rs1864113	G	C	0.75	0.81	0.47	exonic	synonymous SNV	P+K-	PK	0.006403	0.05054	Vadu
ANKLE1	rs11086065	A	G	0.72	0.81	0.47	exonic	nonsynonymous SNV	P+K-	PK	0.006403	0.06404	Vadu
ANKLE1	rs891017	A	C	0.76	0.79	0.47	exonic	nonsynonymous SNV	P+K-	PK	0.006838	0.02445	Vadu
ANKLE1	rs2363956	T	G	0.5	0.64	0.32	exonic	nonsynonymous SNV	P+K-	PK	0.009835	0.03038	Vadu
ANKLE1	rs8100241	G	A	0.58	0.61	0.31	exonic	nonsynonymous SNV	P+K-	PK	0.01739	0.03318	Vadu
ANKLE1	rs8108174	T	A	0.61	0.64	0.33	exonic	nonsynonymous SNV	P+K-	PK	0.01776	0.05054	Vadu
ANKLE1	rs891017	A	C	0.76	0.79	0.47	exonic	nonsynonymous SNV	V+K-	VK	0.01504	0.02445	Vadu
ANKLE1	rs11882562	C	G	0.72	0.78	0.42	exonic	synonymous SNV	V+K-	VK	0.01666	0.0367	Vadu
ANKLE1	rs1864113	G	C	0.75	0.81	0.47	exonic	synonymous SNV	V+K-	VK	0.02873	0.05054	Vadu
ANKLE1	rs8100241	G	A	0.58	0.61	0.31	exonic	nonsynonymous SNV	V+K-	VK	0.03205	0.03318	Vadu
ANKLE1	rs8108174	T	A	0.61	0.64	0.33	exonic	nonsynonymous SNV	V+K-	VK	0.0329	0.05054	Vadu
ANKMY2	rs11540037	C	T	0.09375	0.366667	0.166667	exonic	synonymous SNV	V-P+	VP	0.01468	0.03191	NI
ANKMY2	rs1044984	G	C	0.5	0.28	0.58	UTR3	.	P-K+	PK	0.01666	0.05611	Vadu
ANKMY2	rs543387	T	C	0.97	0.75	0.92	UTR3	.	V+P-	VP	0.01359	0.05389	Vadu
ANKRD18DP	rs73891824	A	G	0.25	0	0.0454545	ncRNA_exonic	0	V+P-	VP	0.01823	0.07085	NI
ANKRD18DP	rs61754923	G	A	0.06	0.19	0	ncRNA_exonic	.	P+K-	PK	0.009974	0.1071	Vadu
ANKRD18DP	rs58082632	G	A	0.03	0.24	0.06	ncRNA_exonic	.	P+K-	PK	0.04263	0.05184	Vadu
ANKRD18DP	rs58082632	G	A	0.03	0.24	0.06	ncRNA_exonic	.	V-P+	VP	0.0123	0.05184	Vadu
ANKRD20A4-ANKRD20A20P	rs371086738	A	G	0.166667	0.55	0.181818	ncRNA_intronic	0	P+K-	PK	0.0231	0.04721	NI
ANKRD20A4-ANKRD20A20P	.	A	T	0.133333	0.40625	0.25	ncRNA_intronic	0	V-P+	VP	0.02272	0.1324	NI
ANKRD20A4-ANKRD20A20P	rs371086738	A	G	0.166667	0.55	0.181818	ncRNA_intronic	0	V-P+	VP	0.02045	0.04721	NI
ANKRD20A4-ANKRD20A20P	rs369919295	C	A	0.14	0	0.17	ncRNA_exonic	.	P-K+	PK	0.02493	0.1514	Vadu
ANKRD20A4-ANKRD20A20P	rs62555352	C	T	0.11	0.36	0.36	ncRNA_exonic	.	V-K+	VK	0.02463	0.1187	Vadu
ANKRD20A4-ANKRD20A20P	rs62555352	C	T	0.11	0.36	0.36	ncRNA_exonic	.	V-P+	VP	0.02463	0.1187	Vadu
ANKRD20A9P	rs3864960	T	G	0.0588235	0.235294	0.0555556	ncRNA_intronic	0	P+K-	PK	0.04263	0.08024	NI
ANKRD20A9P	rs74204215	G	A	0.0277778	0.222222	0.0555556	ncRNA_intronic	0	V-P+	VP	0.02781	0.1065	NI
ANKRD20A9P	rs2801711	G	A	0.04	0.21	0	ncRNA_intronic	.	P+K-	PK	0.02512	0.04333	Vadu
ANKRD20A9P	rs2440021	A	G	0.17	0.17	0	ncRNA_intronic	.	P+K-	PK	0.03925	0.04483	Vadu
ANKRD20A9P	rs2440021	A	G	0.17	0.17	0	ncRNA_intronic	.	V+K-	VK	0.03925	0.04483	Vadu
ANKRD22	rs1661281	G	A	0.416667	0.352941	0.125	UTR3	0	V+K-	VK	0.01363	0.04332	NI
ANKRD22	rs7893917	G	A	0.22	0.47	0.33	exonic	synonymous SNV	V-P+	VP	0.04661	0.05054	Vadu
ANKRD6	rs16881983	C	G	0	0.222222	0.194444	exonic	nonsynonymous SNV	V-K+	VK	0.01133	0.1514	NI
ANKRD6	rs16881983	C	G	0	0.222222	0.194444	exonic	nonsynonymous SNV	V-P+	VP	0.005056	0.1514	NI
ANKRD6	rs3748085	A	G	0.53	0.56	0.28	exonic	nonsynonymous SNV	P+K-	PK	0.03066	0.09779	Vadu
ANKRD6	rs3210511	G	A	0.36	0.47	0.22	exonic	synonymous SNV	P+K-	PK	0.04661	0.07208	Vadu
ANKRD6	rs16881983	C	G	0.31	0.17	0.47	exonic	nonsynonymous SNV	P-K+	PK	0.01065	0.1187	Vadu
ANKS1A	rs2293242	C	T	0.777778	0.527778	0.666667	exonic	synonymous SNV	V+P-	VP	0.04661	0.07907	NI
ANKS1A	rs707968	A	G	0.86	0.45	0.44	UTR3	.	V+K-	VK	0.001887	0.01526	Vadu
ANKS1A	rs2293242	C	T	0.81	0.64	0.56	exonic	synonymous SNV	V+K-	VK	0.04198	0.04661	Vadu
ANKS1A	rs2005	A	G	0.94	0.81	0.75	UTR3	.	V+K-	VK	0.0457	0.1113	Vadu
ANKS1A	rs707968	A	G	0.86	0.45	0.44	UTR3	.	V+P-	VP	0.009725	0.01526	Vadu
ANO1	rs3740722	G	A	0.166667	0.0277778	0	exonic	nonsynonymous SNV	V+K-	VK	0.02511	0.05058	NI
ANO1	rs17333347	C	T	0.166667	0.0277778	0	UTR3	0	V+K-	VK	0.02493	0.05389	NI
ANO1	rs10898112	G	A	0.321429	0	0.153846	exonic	synonymous SNV	V+P-	VP	0.0003405	0.01572	NI
ANO1	rs11233122	T	G	0.35	0.43	0.07	upstream	.	P+K-	PK	0.004337	0.02355	Vadu
ANPEP	rs8192297	T	C	0.305556	0.194444	0.0833333	exonic	nonsynonymous SNV	V+K-	VK	0.03457	0.07949	NI
ANPEP	rs10584	G	C	0.26	0.63	0.31	UTR3	.	P+K-	PK	0.02116	0.02337	Vadu
ANPEP	rs10584	G	C	0.26	0.63	0.31	UTR3	.	V-P+	VP	0.005145	0.02337	Vadu
ANTXR2	rs13140055	G	T	0.416667	0.388889	0.7	UTR5	0	P-K+	PK	0.01453	0.05146	NI
ANTXR2	rs13140055	G	T	0.416667	0.388889	0.7	UTR5	0	V-K+	VK	0.02709	0.05146	NI
ANTXR2	rs72869605	C	T	0.11	0.11	0.33	UTR5	.	P-K+	PK	0.0451	0.0632	Vadu
ANTXR2	rs72869605	C	T	0.11	0.11	0.33	UTR5	.	V-K+	VK	0.0451	0.0632	Vadu
AOAH	rs3807605	T	C	0.142857	0.0555556	0.323529	UTR5	0	P-K+	PK	0.005178	0.06246	NI
AOAH	rs3807605	T	C	0.19	0.25	0	UTR5	.	P+K-	PK	0.004145	0.0104	Vadu
AOX1	rs3731722	A	G	0.0277778	0.222222	0.111111	exonic	nonsynonymous SNV	V-P+	VP	0.02781	0.0632	NI
AOX1	rs1050884	T	G	0.0277778	0.222222	0.138889	UTR3	0	V-P+	VP	0.02781	0.05527	NI
AOX1	rs1050884	T	G	0.17	0	0.03	UTR3	.	V+P-	VP	0.02493	0.1145	Vadu
AP2A2	rs7950955	G	A	0.166667	0.416667	0.305556	UTR3	0	V-P+	VP	0.0367	0.07907	NI
AP2A2	rs14346	T	C	0.138889	0.416667	0.277778	UTR3	0	V-P+	VP	0.01664	0.09423	NI
AP2A2	rs7950955	G	A	0.38	0.59	0.23	UTR3	.	P+K-	PK	0.005128	0.03243	Vadu
APC	rs2229992	T	C	0.861111	0.611111	0.617647	exonic	synonymous SNV	V+K-	VK	0.02847	0.06021	NI
APC	rs351771	G	A	0.888889	0.638889	0.611111	exonic	synonymous SNV	V+K-	VK	0.01295	0.055	NI
APC	rs41115	G	A	0.90625	0.676471	0.694444	exonic	synonymous SNV	V+K-	VK	0.03859	0.05619	NI
APC	rs42427	G	A	0.916667	0.666667	0.694444	exonic	synonymous SNV	V+K-	VK	0.03457	0.09423	NI
APC	rs41116	T	C	0.764706	0.617647	0.5	UTR3	0	V+K-	VK	0.04319	0.05258	NI
APC	rs448475	C	G	0.764706	0.583333	0.5	UTR3	0	V+K-	VK	0.02755	0.05026	NI
APC	rs397768	G	A	0.916667	0.676471	0.705882	UTR3	0	V+K-	VK	0.032	0.07517	NI
APC	rs2229992	T	C	0.861111	0.611111	0.617647	exonic	synonymous SNV	V+P-	VP	0.03086	0.06021	NI
APC	rs351771	G	A	0.888889	0.638889	0.611111	exonic	synonymous SNV	V+P-	VP	0.02463	0.055	NI
APC	rs41115	G	A	0.90625	0.676471	0.694444	exonic	synonymous SNV	V+P-	VP	0.03401	0.05619	NI
APC	rs42427	G	A	0.916667	0.666667	0.694444	exonic	synonymous SNV	V+P-	VP	0.01824	0.09423	NI
APC	rs866006	T	G	0.90625	0.617647	0.705882	exonic	synonymous SNV	V+P-	VP	0.009022	0.04999	NI
APC	rs397768	G	A	0.916667	0.676471	0.705882	UTR3	0	V+P-	VP	0.0166	0.07517	NI
APC	rs448475	C	G	0.69	0.38	0.72	UTR3	.	P-K+	PK	0.007646	0.05258	Vadu
APC	rs41116	T	C	0.69	0.44	0.72	UTR3	.	P-K+	PK	0.03066	0.07208	Vadu
APC	rs448475	C	G	0.69	0.38	0.72	UTR3	.	V+P-	VP	0.01578	0.05258	Vadu
APC	rs465899	G	A	0.83	0.59	0.81	exonic	synonymous SNV	V+P-	VP	0.034	0.055	Vadu
APOBEC1	rs2302515	C	G	0.666667	0.833333	0.888889	exonic	nonsynonymous SNV	V-K+	VK	0.0451	0.07949	NI
APOBEC1	rs2302515	C	G	0.64	0.89	0.86	exonic	nonsynonymous SNV	V-P+	VP	0.02463	0.09423	Vadu
APOBEC2	rs2076472	T	C	0.416667	0.444444	0.194444	exonic	nonsynonymous SNV	P+K-	PK	0.04198	0.08497	NI
APOBEC2	rs2073014	T	C	0.444444	0.416667	0.194444	exonic	synonymous SNV	V+K-	VK	0.04198	0.07907	NI
APOBEC2	rs2076472	T	C	0.22	0.5	0.17	exonic	nonsynonymous SNV	P+K-	PK	0.006425	0.04534	Vadu
APOBEC2	rs2076472	T	C	0.22	0.5	0.17	exonic	nonsynonymous SNV	V-P+	VP	0.03109	0.04534	Vadu
APOBEC3F	rs5750728	C	T	0.833333	0.444444	0.5	exonic	nonsynonymous SNV	V+K-	VK	0.005381	0.05371	NI
APOBEC3F	rs2020390	G	T	0.833333	0.5	0.5	exonic	nonsynonymous SNV	V+K-	VK	0.005381	0.05611	NI
APOBEC3F	rs4821862	C	T	0.833333	0.5	0.5	exonic	synonymous SNV	V+K-	VK	0.005381	0.05611	NI
APOBEC3F	rs2076101	G	A	0.805556	0.472222	0.5	exonic	nonsynonymous SNV	V+K-	VK	0.01253	0.05611	NI
APOBEC3F	rs6001402	C	A	0.805556	0.5	0.5	UTR3	0	V+K-	VK	0.01253	0.05611	NI
APOBEC3F	rs5757451	T	C	0.805556	0.5	0.5	UTR3	0	V+K-	VK	0.01253	0.05611	NI
APOBEC3F	rs5757452	C	T	0.805556	0.5	0.5	UTR3	0	V+K-	VK	0.01253	0.05611	NI
APOBEC3F	rs5757454	C	T	0	0.0588235	0.133333	UTR3	0	V-K+	VK	0.04913	0.06233	NI
APOBEC3F	rs5750728	C	T	0.833333	0.444444	0.5	exonic	nonsynonymous SNV	V+P-	VP	0.001201	0.05371	NI
APOBEC3F	rs2020390	G	T	0.833333	0.5	0.5	exonic	nonsynonymous SNV	V+P-	VP	0.005381	0.05611	NI
APOBEC3F	rs4821862	C	T	0.833333	0.5	0.5	exonic	synonymous SNV	V+P-	VP	0.005381	0.05611	NI
APOBEC3F	rs2076101	G	A	0.805556	0.472222	0.5	exonic	nonsynonymous SNV	V+P-	VP	0.006403	0.05611	NI
APOBEC3F	rs6001402	C	A	0.805556	0.5	0.5	UTR3	0	V+P-	VP	0.01253	0.05611	NI
APOBEC3F	rs5757451	T	C	0.805556	0.5	0.5	UTR3	0	V+P-	VP	0.01253	0.05611	NI
APOBEC3F	rs5757452	C	T	0.805556	0.5	0.5	UTR3	0	V+P-	VP	0.01253	0.05611	NI
APOBEC3F	rs33913356	G	A	0	0.17	0.03	exonic	synonymous SNV	V-P+	VP	0.02493	0.1145	Vadu
APOL2	rs129607	T	C	0.777778	0.527778	0.694444	UTR3	0	V+P-	VP	0.04661	0.07208	NI
APOL2	rs2010499	T	A	0.25	0.28	0.06	UTR5	.	P+K-	PK	0.02383	0.0632	Vadu
APOL2	rs129607	T	C	0.69	0.67	0.94	UTR3	.	P-K+	PK	0.00586	0.03457	Vadu
APOL2	rs136145	A	G	0.22	0.09	0.03	UTR5	.	V+K-	VK	0.02781	0.02813	Vadu
APOL2	rs2010499	T	A	0.25	0.28	0.06	UTR5	.	V+K-	VK	0.0457	0.0632	Vadu
APOL2	rs129607	T	C	0.69	0.67	0.94	UTR3	.	V-K+	VK	0.01201	0.03457	Vadu
AQP12A	rs202017172	G	A	0.166667	0.0588235	0.25	exonic	nonsynonymous SNV	P-K+	PK	0.04137	0.08406	NI
AQP12A	rs375751722	C	G	0.14	0.4	0.04	exonic	synonymous SNV	P+K-	PK	0.01515	0.04435	Vadu
AQP3	rs16919255	C	A	0.222222	0.0833333	0.305556	UTR3	0	P-K+	PK	0.03457	0.09423	NI
AQP3	rs2228332	G	A	0.69	0.39	0.56	exonic	synonymous SNV	V+P-	VP	0.01739	0.05851	Vadu
AQP3	rs591810	C	G	0.72	0.44	0.5	exonic	synonymous SNV	V+P-	VP	0.03066	0.05611	Vadu
AQP4-AS1	rs162008	C	T	0.222222	0.305556	0.5	ncRNA_intronic	0	V-K+	VK	0.02631	0.08497	NI
AQP4-AS1	rs45568438	C	A	0.06	0.12	0.33	ncRNA_exonic	.	V-K+	VK	0.006928	0.02781	Vadu
ARHGAP45	rs3761028	A	G	0.527778	0.638889	0.361111	exonic	synonymous SNV	P+K-	PK	0.03318	0.05851	NI
ARHGAP45	rs12471	C	A	0.444444	0.611111	0.333333	UTR3	0	P+K-	PK	0.0329	0.09353	NI
ARHGAP45	rs2074454	G	C	0.833333	0.75	0.583333	exonic	synonymous SNV	V+K-	VK	0.0367	0.07208	NI
ARHGAP45	rs10404947	A	G	0.91	0.66	0.47	exonic	synonymous SNV	V+K-	VK	8.14e-05	0.04165	Vadu
ARHGAP45	rs2074442	A	T	0.86	0.61	0.53	exonic	nonsynonymous SNV	V+K-	VK	0.00429	0.08979	Vadu
ARHGAP45	rs2074454	G	C	0.86	0.67	0.53	exonic	synonymous SNV	V+K-	VK	0.00429	0.1187	Vadu
ARHGAP45	rs1061233	G	A	0.19	0.33	0.44	UTR3	.	V-K+	VK	0.03903	0.06554	Vadu
ARHGAP45	rs10404947	A	G	0.91	0.66	0.47	exonic	synonymous SNV	V+P-	VP	0.01568	0.04165	Vadu
ARHGAP45	rs3764653	T	C	0.25	0	0.07	exonic	synonymous SNV	V+P-	VP	0.01626	0.04649	Vadu
ARHGAP45	rs2074442	A	T	0.86	0.61	0.53	exonic	nonsynonymous SNV	V+P-	VP	0.03086	0.08979	Vadu
ARHGAP45	rs7251797	A	G	0.42	0.17	0.25	exonic	nonsynonymous SNV	V+P-	VP	0.0367	0.1073	Vadu
ARHGEF7	rs3783083	A	G	0.5625	0.472222	0.294118	UTR3	0	V+K-	VK	0.0455	0.0516	NI
ARHGEF7	rs6492352	T	C	1	0.77	0.68	UTR3	.	V+K-	VK	0.0003732	0.02126	Vadu
ARHGEF7	rs3783083	A	G	0.78	0.53	0.47	UTR3	.	V+K-	VK	0.01419	0.03408	Vadu
ARHGEF7	rs6492352	T	C	1	0.77	0.68	UTR3	.	V+P-	VP	0.003277	0.02126	Vadu
ARHGEF7	rs2296354	T	C	0.5	0.19	0.39	exonic	synonymous SNV	V+P-	VP	0.01253	0.08979	Vadu
ARHGEF7	rs6692	G	A	0.47	0.19	0.33	UTR3	.	V+P-	VP	0.02145	0.07208	Vadu
ARL5C	rs544198	T	G	0.388889	0.111111	0.111111	exonic	nonsynonymous SNV	V+K-	VK	0.01295	0.07949	NI
ARL5C	rs657723	T	C	0.388889	0.111111	0.111111	exonic	nonsynonymous SNV	V+K-	VK	0.01295	0.07949	NI
ARL5C	rs16527	T	C	0.388889	0.111111	0.111111	UTR5	0	V+K-	VK	0.01295	0.07949	NI
ARL5C	rs544198	T	G	0.388889	0.111111	0.111111	exonic	nonsynonymous SNV	V+P-	VP	0.01295	0.07949	NI
ARL5C	rs657723	T	C	0.388889	0.111111	0.111111	exonic	nonsynonymous SNV	V+P-	VP	0.01295	0.07949	NI
ARL5C	rs16527	T	C	0.388889	0.111111	0.111111	UTR5	0	V+P-	VP	0.01295	0.07949	NI
ARL5C	rs544198	T	G	0.33	0.11	0.22	exonic	nonsynonymous SNV	V+P-	VP	0.0451	0.09423	Vadu
ARL5C	rs16527	T	C	0.33	0.11	0.25	UTR5	.	V+P-	VP	0.0451	0.1073	Vadu
ARMC2	rs3734651	T	C	0.115385	0.0714286	0.321429	UTR3	0	P-K+	PK	0.04029	0.04271	NI
ARMC2	rs9386758	T	C	0.03	0.14	0.22	exonic	nonsynonymous SNV	V-K+	VK	0.02781	0.1514	Vadu
ASB13	rs11256474	C	T	0.333333	0.1	0.0357143	UTR3	0	V+K-	VK	0.005758	0.04014	NI
ASB13	rs41290333	A	C	0.28	0.27	0	UTR3	.	P+K-	PK	0.001731	0.03816	Vadu
ASB13	rs76511142	G	A	0.28	0.31	0.03	UTR3	.	P+K-	PK	0.002979	0.07949	Vadu
ASB13	rs41290333	A	C	0.28	0.27	0	UTR3	.	V+K-	VK	0.001096	0.03816	Vadu
ASB13	rs76511142	G	A	0.28	0.31	0.03	UTR3	.	V+K-	VK	0.006453	0.07949	Vadu
ASB15	rs4731112	G	C	0.833333	0.823529	0.583333	exonic	nonsynonymous SNV	P+K-	PK	0.03783	0.08065	NI
ASB15	rs4731112	G	C	0.833333	0.823529	0.583333	exonic	nonsynonymous SNV	V+K-	VK	0.0367	0.08065	NI
ASB15	rs6962756	C	T	0.92	0.92	0.69	exonic	nonsynonymous SNV	P+K-	PK	0.03457	0.1113	Vadu
ASB15	rs6962756	C	T	0.92	0.92	0.69	exonic	nonsynonymous SNV	V+K-	VK	0.03457	0.1113	Vadu
ASCC3	rs9390698	G	A	0.194444	0.147059	0.411765	exonic	nonsynonymous SNV	P-K+	PK	0.02912	0.06054	NI
ASCC3	rs239239	A	G	0.583333	0.305556	0.5	exonic	synonymous SNV	V+P-	VP	0.03205	0.05771	NI
ASCC3	rs41288423	G	A	0.352941	0.705882	0.470588	exonic	synonymous SNV	V-P+	VP	0.007073	0.05146	NI
ASCC3	rs41288423	G	A	0.75	0.5	0.47	exonic	synonymous SNV	V+K-	VK	0.02873	0.05371	Vadu
ASCC3	rs9386259	A	C	0.03	0.04	0.26	UTR3	.	V-K+	VK	0.01466	0.02901	Vadu
ASIC1	rs706794	G	T	0.472222	0.764706	0.5	UTR3	0	P+K-	PK	0.02755	0.05886	NI
ASIC1	rs706794	G	T	0.472222	0.764706	0.5	UTR3	0	V-P+	VP	0.01504	0.05886	NI
ASIC1	rs706794	G	T	0.74	0.64	0.47	UTR3	.	V+K-	VK	0.03022	0.05371	Vadu
ASIC2	rs2228990	A	G	0.166667	0.305556	0.416667	exonic	synonymous SNV	V-K+	VK	0.0367	0.06404	NI
ASIC2	rs2228989	C	G	0.166667	0.277778	0.416667	exonic	synonymous SNV	V-K+	VK	0.0367	0.07208	NI
ASIC2	rs28935	A	G	0.44	0.39	0.17	UTR3	.	V+K-	VK	0.02018	0.07907	Vadu
ASTN1	rs6413830	G	A	0.441176	0.638889	0.323529	UTR3	0	P+K-	PK	0.009835	0.06084	NI
ASTN1	rs6425397	C	T	0.92	0.74	0.97	UTR3	.	P-K+	PK	0.01317	0.0544	Vadu
ASTN1	rs6425398	C	T	0.92	0.78	0.97	UTR3	.	P-K+	PK	0.02781	0.1065	Vadu
ASTN1	rs2281180	G	C	0.92	0.78	0.97	exonic	nonsynonymous SNV	P-K+	PK	0.02781	0.1065	Vadu
ASTN1	rs2228956	T	C	0.92	0.78	0.97	exonic	nonsynonymous SNV	P-K+	PK	0.02781	0.1065	Vadu
ATP10B	rs6894908	C	T	0.147059	0.533333	0.4375	UTR5	0	V-K+	VK	0.01389	0.02918	NI
ATP10B	rs6894908	C	T	0.147059	0.533333	0.4375	UTR5	0	V-P+	VP	0.001371	0.02918	NI
ATP10B	rs13190543	T	C	0.11	0.42	0.33	exonic	nonsynonymous SNV	V-K+	VK	0.0451	0.055	Vadu
ATP10B	rs13190543	T	C	0.11	0.42	0.33	exonic	nonsynonymous SNV	V-P+	VP	0.006554	0.055	Vadu
ATP11A	rs11617625	G	A	0	0.1875	0.1	UTR3	0	V-P+	VP	0.0244	0.0483	NI
ATP11A	rs11617625	G	A	0	0.19	0.14	UTR3	.	V-P+	VP	0.01133	0.1065	Vadu
ATP11A	rs11616795	G	A	0	0.17	0.14	exonic	nonsynonymous SNV	V-P+	VP	0.02493	0.1065	Vadu
ATP4A	rs2230181	G	T	0.392857	0.25	0.638889	exonic	synonymous SNV	P-K+	PK	0.001649	0.0455	NI
ATP4A	rs2733743	A	G	0.76	0.88	0.62	exonic	nonsynonymous SNV	P+K-	PK	0.02406	0.03783	Vadu
ATP6V0A2	rs1139789	T	C	0.5	0.676471	0.382353	exonic	synonymous SNV	P+K-	PK	0.02803	0.09655	NI
ATP6V0A2	rs10744162	T	C	0.285714	0.625	0.321429	UTR3	0	P+K-	PK	0.04998	0.05862	NI
ATP6V0A2	rs2333834	G	A	0.411765	0.647059	0.352941	UTR3	0	P+K-	PK	0.02832	0.05146	NI
ATP6V0A2	rs10744162	T	C	0.285714	0.625	0.321429	UTR3	0	V-P+	VP	0.02439	0.05862	NI
ATP6V0A2	rs10744162	T	C	0.53	0.43	0.72	UTR3	.	P-K+	PK	0.02261	0.0259	Vadu
ATP6V0A2	rs2333834	G	A	0.61	0.5	0.78	UTR3	.	P-K+	PK	0.02276	0.05258	Vadu
ATP8B5P	rs41277047	T	A	0.111111	0.0555556	0.25	ncRNA_exonic	0	P-K+	PK	0.0457	0.0847	NI
ATP8B5P	rs41277047	T	A	0.09	0.19	0.03	ncRNA_exonic	.	P+K-	PK	0.04573	0.06265	Vadu
ATP9B	rs2280057	T	C	0.277778	0.111111	0.0277778	UTR3	0	V+K-	VK	0.006453	0.1065	NI
ATP9B	rs3744834	G	A	0.222222	0.0833333	0.0277778	UTR3	0	V+K-	VK	0.02781	0.1065	NI
ATP9B	rs4078115	A	G	0.28	0.47	0.16	exonic	nonsynonymous SNV	P+K-	PK	0.008265	0.03169	Vadu
B3GALNT2	rs6429096	G	A	0.714286	0.375	0.458333	UTR3	0	V+P-	VP	0.01073	0.05203	NI
B3GALNT2	rs6429096	G	A	0.75	0.42	0.33	UTR3	.	V+K-	VK	0.008415	0.02163	Vadu
B3GALNT2	rs75700660	G	T	0.4	0.19	0.06	UTR5	.	V+K-	VK	0.02061	0.02475	Vadu
B3GNT7	rs10445831	A	G	0.805556	0.388889	0.433333	UTR3	0	V+K-	VK	0.002266	0.04789	NI
B3GNT7	rs10445831	A	G	0.805556	0.388889	0.433333	UTR3	0	V+P-	VP	0.0006403	0.04789	NI
B3GNT7	rs2290130	G	A	0.25	0.19	0.44	exonic	nonsynonymous SNV	P-K+	PK	0.04198	0.06404	Vadu
B3GNT7	rs10445831	A	G	0.9	0.59	0.81	UTR3	.	V+P-	VP	0.00843	0.02347	Vadu
B4GALNT3	rs56150479	G	A	0.444444	0.388889	0.194444	UTR3	0	V+K-	VK	0.04198	0.08979	NI
B4GALNT3	rs1056008	T	C	0.166667	0.416667	0.333333	exonic	synonymous SNV	V-P+	VP	0.0367	0.1187	NI
B4GALNT3	rs56150479	G	A	0.28	0.44	0.58	UTR3	.	V-K+	VK	0.01666	0.05851	Vadu
BACH2	rs1055403	G	A	0.305556	0.138889	0.444444	UTR3	0	P-K+	PK	0.008624	0.07208	NI
BACH2	rs9451298	T	C	0.333333	0.277778	0.555556	exonic	synonymous SNV	P-K+	PK	0.03066	0.08497	NI
BACH2	rs2236181	T	C	0.392857	0.21875	0.653846	exonic	synonymous SNV	P-K+	PK	0.001232	0.05054	NI
BACH2	rs1065272	T	G	0.44	0.5	0.22	UTR3	.	P+K-	PK	0.02631	0.08979	Vadu
BACH2	rs45553631	C	T	0.14	0.5	0.22	UTR5	.	P+K-	PK	0.02631	0.055	Vadu
BACH2	rs9451298	T	C	0.39	0.14	0.39	exonic	synonymous SNV	P-K+	PK	0.03086	0.1073	Vadu
BACH2	rs1055403	G	A	0.17	0.22	0.44	UTR3	.	V-K+	VK	0.0184	0.04661	Vadu
BACH2	rs9451298	T	C	0.39	0.14	0.39	exonic	synonymous SNV	V+P-	VP	0.03086	0.1073	Vadu
BACH2	rs45553631	C	T	0.14	0.5	0.22	UTR5	.	V-P+	VP	0.002046	0.055	Vadu
BACH2	rs9111	C	T	0.64	0.94	0.81	UTR5	.	V-P+	VP	0.002766	0.07949	Vadu
BACH2	rs3734660	T	C	0.26	0.56	0.36	UTR5	.	V-P+	VP	0.02577	0.04916	Vadu
BAIAP2	rs4969391	A	G	0.25	0.361111	0.0555556	exonic	nonsynonymous SNV	P+K-	PK	0.002766	0.06404	NI
BAIAP2	rs6565535	C	A	0.75	0.611111	0.941176	UTR3	0	P-K+	PK	0.001319	0.05619	NI
BAIAP2	rs4969391	A	G	0.25	0.361111	0.0555556	exonic	nonsynonymous SNV	V+K-	VK	0.0457	0.06404	NI
BAIAP2	rs62073016	C	T	0.25	0.416667	0.529412	UTR3	0	V-K+	VK	0.02644	0.03408	NI
BAIAP2	rs6565535	C	A	0.75	0.611111	0.941176	UTR3	0	V-K+	VK	0.04626	0.05619	NI
BAIAP2	rs12944344	G	A	0.305556	0.0555556	0.166667	UTR3	0	V+P-	VP	0.01201	0.055	NI
BAIAP2	rs12949063	A	G	0.333333	0.0294118	0.147059	UTR3	0	V+P-	VP	0.001381	0.04203	NI
BAIAP2	rs12449515	C	T	0.333333	0.0555556	0.166667	UTR3	0	V+P-	VP	0.00586	0.0632	NI
BAIAP2	rs4969391	A	G	0	0.2	0	exonic	nonsynonymous SNV	P+K-	PK	0.02969	0.04145	Vadu
BANK1	rs10516486	C	T	0.638889	0.235294	0.352941	exonic	synonymous SNV	V+K-	VK	0.03065	0.05026	NI
BANK1	rs10516486	C	T	0.638889	0.235294	0.352941	exonic	synonymous SNV	V+P-	VP	0.0008322	0.05026	NI
BANK1	rs10516487	G	A	0.19	0.22	0.03	exonic	nonsynonymous SNV	P+K-	PK	0.02781	0.0847	Vadu
BARD1	rs2070096	C	G	0.214286	0.125	0.4	exonic	synonymous SNV	P-K+	PK	0.01981	0.03804	NI
BARD1	rs2070094	C	T	0.56	0.36	0.22	exonic	nonsynonymous SNV	V+K-	VK	0.007305	0.05054	Vadu
BARD1	rs1048108	G	A	0.58	0.31	0.36	exonic	nonsynonymous SNV	V+P-	VP	0.03205	0.09619	Vadu
BBS9	rs1050719	T	C	0.583333	0.416667	0.25	UTR3	0	V+K-	VK	0.008046	0.05771	NI
BBS9	rs1050721	C	T	0.611111	0.416667	0.25	UTR3	0	V+K-	VK	0.003944	0.05611	NI
BBS9	rs1050721	C	T	0.58	0.61	0.33	UTR3	.	P+K-	PK	0.0329	0.09779	Vadu
BCAR1	rs1035539	G	A	0.833333	0.777778	0.588235	exonic	nonsynonymous SNV	V+K-	VK	0.034	0.1073	NI
BCAR1	rs3743613	C	T	0.64	0.64	0.25	exonic	synonymous SNV	P+K-	PK	0.00183	0.05611	Vadu
BCAR1	rs3743613	C	T	0.64	0.64	0.25	exonic	synonymous SNV	V+K-	VK	0.00183	0.05611	Vadu
BCAR1	rs5842	T	A	0.64	0.58	0.36	UTR3	.	V+K-	VK	0.03318	0.09832	Vadu
BCKDHA	rs4674	A	G	0.352941	0.625	0.653846	exonic	synonymous SNV	V-K+	VK	0.03622	0.07293	NI
BCKDHA	rs4674	A	G	0.352941	0.625	0.653846	exonic	synonymous SNV	V-P+	VP	0.04789	0.07293	NI
BCKDHA	rs284652	C	T	0.47	0.64	0.78	exonic	synonymous SNV	V-K+	VK	0.01419	0.07907	Vadu
BCL11B	rs1152783	C	G	0.111111	0.352941	0.264706	exonic	synonymous SNV	V-P+	VP	0.02259	0.07949	NI
BCL11B	rs1152783	C	G	0.24	0.14	0.39	exonic	synonymous SNV	P-K+	PK	0.03086	0.032	Vadu
BCL2L13	rs2535688	C	T	0.0555556	0.166667	0	exonic	synonymous SNV	P+K-	PK	0.02493	0.1145	NI
BCL2L13	rs59741596	T	C	0.194444	0.194444	0	UTR3	0	P+K-	PK	0.01133	0.0847	NI
BCL2L13	rs59741596	T	C	0.194444	0.194444	0	UTR3	0	V+K-	VK	0.01133	0.0847	NI
BCL2L13	rs59741596	T	C	0	0.11	0.17	UTR3	.	V-K+	VK	0.02493	0.1065	Vadu
BCL9	rs3820129	C	T	0.25	0.25	0.0588235	exonic	nonsynonymous SNV	P+K-	PK	0.04626	0.07517	NI
BCL9	rs10900376	A	G	0.611111	0.777778	0.916667	UTR5	0	V-K+	VK	0.004555	0.0451	NI
BCL9	rs3820129	C	T	0.25	0.25	0.0588235	exonic	nonsynonymous SNV	V+K-	VK	0.04626	0.07517	NI
BCL9	rs10900376	A	G	0.83	0.68	0.47	UTR5	.	V+K-	VK	0.002602	0.04339	Vadu
BCR	rs5751602	C	A	0.323529	0.333333	0.0882353	exonic	synonymous SNV	P+K-	PK	0.01867	0.04203	NI
BCR	rs550197	C	G	0.46875	0.65625	0.28125	UTR3	0	P+K-	PK	0.005434	0.02908	NI
BCR	rs5751602	C	A	0.323529	0.333333	0.0882353	exonic	synonymous SNV	V+K-	VK	0.03331	0.04203	NI
BCR	.	T	C	0	0.0833333	0.125	UTR3	0	V-K+	VK	0.04416	0.05548	NI
BCR	.	T	G	0	0.0882353	0.125	UTR3	0	V-K+	VK	0.04989	0.05548	NI
BCR	rs4050443	C	G	0	0.0882353	0.125	UTR3	0	V-K+	VK	0.04989	0.05548	NI
BCR	rs392389	A	G	0.13	0.29	0.04	UTR3	.	P+K-	PK	0.02104	0.03345	Vadu
BCR	rs440531	A	C	0.13	0.29	0.04	UTR3	.	P+K-	PK	0.02104	0.03345	Vadu
BET1L	rs3782123	C	A	0.722222	0.638889	0.416667	UTR3	0	V+K-	VK	0.01666	0.07907	NI
BET1L	rs12785943	G	A	0.21	0.38	0	UTR3	.	P+K-	PK	0.0001375	0.02347	Vadu
BET1L	rs2280545	G	A	0.17	0.34	0.03	UTR3	.	P+K-	PK	0.0008407	0.05388	Vadu
BET1L	rs12785943	G	A	0.21	0.38	0	UTR3	.	V+K-	VK	0.01123	0.02347	Vadu
BLZF1	rs2275299	C	T	0.388889	0.416667	0.176471	UTR5	0	P+K-	PK	0.03783	0.07208	NI
BLZF1	rs1028180	A	G	0.06	0.22	0.28	exonic	nonsynonymous SNV	V-K+	VK	0.02383	0.0632	Vadu
BMPER	rs77064045	G	T	0.0588235	0.264706	0.0833333	exonic	synonymous SNV	V-P+	VP	0.04458	0.05571	NI
BMPER	rs10265207	C	T	0.39	0.69	0.47	exonic	synonymous SNV	V-P+	VP	0.01739	0.05851	Vadu
BMS1P20	rs1054157	T	G	0.5	0.346154	0.708333	ncRNA_exonic	0	P-K+	PK	0.01303	0.04987	NI
BMS1P20	rs1054158	A	G	0.5	0.346154	0.708333	ncRNA_exonic	0	P-K+	PK	0.01303	0.04987	NI
BMS1P20	rs9306349	G	A	0.416667	0.5	0.694444	ncRNA_exonic	0	V-K+	VK	0.03205	0.05851	NI
BMS1P20	rs9306349	G	A	0.69	0.56	0.36	ncRNA_exonic	.	V+K-	VK	0.008935	0.0561	Vadu
BRAT1	rs56727079	G	A	0.0555556	0.25	0.138889	exonic	nonsynonymous SNV	V-P+	VP	0.0457	0.1113	NI
BRAT1	rs77213198	C	T	0.0555556	0.25	0.138889	exonic	nonsynonymous SNV	V-P+	VP	0.0457	0.1113	NI
BRAT1	rs2917726	C	T	0.15	0.06	0	exonic	synonymous SNV	V+K-	VK	0.02299	0.02457	Vadu
BRAT1	rs4719553	C	T	0	0.09	0.28	exonic	nonsynonymous SNV	V-K+	VK	0.0009713	0.02564	Vadu
BRAT1	rs4719552	T	C	0.12	0.24	0.44	exonic	synonymous SNV	V-K+	VK	0.003359	0.02528	Vadu
BRAT1	rs1043294	C	G	0	0.09	0.13	UTR3	.	V-K+	VK	0.04313	0.05819	Vadu
BRD1	rs138827	T	C	0.0833333	0.176471	0	intronic	0	P+K-	PK	0.02457	0.05571	NI
BRD1	rs7291527	T	C	0.22	0.31	0.06	intronic	.	P+K-	PK	0.01201	0.1348	Vadu
BRD1	rs4823961	G	A	0.22	0.31	0.06	intronic	.	P+K-	PK	0.01201	0.1348	Vadu
BRD1	rs4824095	A	T	0.22	0.31	0.06	intronic	.	P+K-	PK	0.01201	0.1348	Vadu
BRD1	rs35331092	C	T	0.14	0.31	0.06	exonic	nonsynonymous SNV	P+K-	PK	0.01201	0.1113	Vadu
BRD1	rs77949691	G	C	0.25	0.31	0.06	intronic	.	P+K-	PK	0.01201	0.09423	Vadu
BRD1	rs11912787	G	A	0.22	0.22	0.03	exonic	synonymous SNV	P+K-	PK	0.02781	0.1113	Vadu
BRD1	rs11912787	G	A	0.22	0.22	0.03	exonic	synonymous SNV	V+K-	VK	0.02781	0.1113	Vadu
BRD1	rs77949691	G	C	0.25	0.31	0.06	intronic	.	V+K-	VK	0.0457	0.09423	Vadu
BRD4	rs11669901	G	A	0.222222	0.305556	0.0833333	exonic	synonymous SNV	P+K-	PK	0.03457	0.1348	NI
BRD4	rs11673209	G	A	0.25	0.06	0.14	UTR3	.	V+P-	VP	0.0457	0.1113	Vadu
BRD4	rs3787030	G	A	0.42	0.75	0.56	UTR3	.	V-P+	VP	0.007234	0.03022	Vadu
BRD7P3	rs11967375	A	G	0.166667	0.411765	0.444444	ncRNA_exonic	0	V-K+	VK	0.02018	0.07474	NI
BRD7P3	rs11967375	A	G	0.166667	0.411765	0.444444	ncRNA_exonic	0	V-P+	VP	0.034	0.07474	NI
BRD7P3	rs11967375	A	G	0.42	0.17	0.53	ncRNA_exonic	.	P-K+	PK	0.002602	0.07907	Vadu
BRD7P3	rs9481819	G	A	0.69	0.5	0.78	ncRNA_exonic	.	P-K+	PK	0.02631	0.08497	Vadu
BRD7P3	rs11967375	A	G	0.42	0.17	0.53	ncRNA_exonic	.	V+P-	VP	0.0367	0.07907	Vadu
BRI3	rs7015	A	G	0.805556	0.694444	0.5	UTR3	0	V+K-	VK	0.01253	0.07208	NI
BRI3	rs7015	A	G	0.56	0.74	0.81	UTR3	.	V-K+	VK	0.04198	0.1092	Vadu
BTN2A1	rs3734544	G	A	0.361111	0.111111	0.194444	exonic	synonymous SNV	V+P-	VP	0.02463	0.09423	NI
BTN2A1	rs3734544	G	A	0.03	0.11	0.25	exonic	synonymous SNV	V-K+	VK	0.01359	0.05389	Vadu
BTRC	rs3127242	C	T	0.861111	0.75	0.611111	UTR3	0	V+K-	VK	0.03086	0.1073	NI
BTRC	rs1045232	C	T	0.861111	0.75	0.583333	UTR3	0	V+K-	VK	0.01664	0.1073	NI
BTRC	rs4919552	G	A	0.25	0.36	0.08	UTR3	.	P+K-	PK	0.009279	0.07208	Vadu
C11orf1	rs1045282	A	C	0.0588235	0.25	0.205882	exonic	nonsynonymous SNV	V-P+	VP	0.04626	0.05388	NI
C11orf1	rs1045282	A	C	0.08	0.15	0.36	exonic	nonsynonymous SNV	V-K+	VK	0.009279	0.0632	Vadu
C12orf71	rs708165	T	C	0.444444	0.0833333	0.294118	exonic	synonymous SNV	P-K+	PK	0.032	0.05152	NI
C12orf71	rs708168	G	A	0.388889	0	0.294118	exonic	synonymous SNV	P-K+	PK	0.0003305	0.0451	NI
C12orf71	rs708165	T	C	0.444444	0.0833333	0.294118	exonic	synonymous SNV	V+P-	VP	0.0009839	0.05152	NI
C12orf71	rs708167	T	C	0.444444	0.0882353	0.235294	exonic	nonsynonymous SNV	V+P-	VP	0.001042	0.05264	NI
C12orf71	rs708168	G	A	0.388889	0	0.294118	exonic	synonymous SNV	V+P-	VP	2.54e-05	0.0451	NI
C12orf71	rs708165	T	C	0.06	0.25	0.26	exonic	synonymous SNV	V-K+	VK	0.02186	0.07517	Vadu
C12orf71	rs708167	T	C	0.06	0.22	0.25	exonic	nonsynonymous SNV	V-K+	VK	0.0457	0.1113	Vadu
C12orf71	rs708165	T	C	0.06	0.25	0.26	exonic	synonymous SNV	V-P+	VP	0.0457	0.07517	Vadu
C14orf132	rs2093722	T	C	0.833333	0.611111	0.583333	UTR3	0	V+K-	VK	0.0367	0.05054	NI
C14orf132	rs61985272	C	T	0.411765	0.125	0.266667	UTR3	0	V+P-	VP	0.01256	0.06068	NI
C14orf132	rs1062709	G	A	0.29	0.17	0.03	UTR3	.	V+K-	VK	0.009092	0.01895	Vadu
C16orf71	rs61746912	C	T	0.111111	0.25	0.361111	exonic	nonsynonymous SNV	V-K+	VK	0.02463	0.07949	NI
C16orf71	rs61746912	C	T	0.25	0.15	0.42	exonic	nonsynonymous SNV	P-K+	PK	0.01725	0.0367	Vadu
C16orf71	rs737700	A	G	0.56	0.4	0.19	exonic	nonsynonymous SNV	V+K-	VK	0.004037	0.02383	Vadu
C1orf226	rs1047802	G	T	0.361111	0.444444	0.1875	UTR3	0	P+K-	PK	0.03707	0.04346	NI
C1orf226	rs901662	G	A	0.305556	0.0833333	0.194444	UTR5	0	V+P-	VP	0.03457	0.09423	NI
C1orf226	rs41271971	G	T	0.44	0.19	0.33	UTR3	.	V+P-	VP	0.03903	0.06797	Vadu
C1orf226	rs3738393	G	C	0.44	0.19	0.33	UTR3	.	V+P-	VP	0.04198	0.07907	Vadu
C1QTNF6	rs229518	A	G	0.333333	0.545455	0.166667	UTR3	0	P+K-	PK	0.0124	0.04181	NI
C1QTNF6	rs229526	G	C	0.33	0.17	0.03	exonic	nonsynonymous SNV	V+K-	VK	0.001336	0.0847	Vadu
C2orf88	rs4853685	C	T	0.0454545	0	0.208333	UTR3	0	P-K+	PK	0.02006	0.06923	NI
C2orf88	rs4853685	C	T	0.15	0.25	0.06	UTR3	.	P+K-	PK	0.0457	0.05943	Vadu
C2orf88	rs55815425	T	C	0	0.28	0.08	UTR3	.	V-P+	VP	0.0009481	0.0847	Vadu
C4orf19	rs13333	G	A	0.28125	0.6875	0.666667	UTR3	0	V-K+	VK	0.004683	0.02256	NI
C4orf19	rs13333	G	A	0.28125	0.6875	0.666667	UTR3	0	V-P+	VP	0.002412	0.02256	NI
C4orf19	rs2973275	G	A	0.25	0.06	0.08	exonic	nonsynonymous SNV	V+P-	VP	0.0457	0.0847	Vadu
C4orf36	rs72613147	C	G	0.527778	0.138889	0.138889	exonic	nonsynonymous SNV	V+K-	VK	0.0009343	0.1073	NI
C4orf36	rs72613147	C	G	0.527778	0.138889	0.138889	exonic	nonsynonymous SNV	V+P-	VP	0.0009343	0.1073	NI
C4orf36	rs1550931	G	T	0.92	0.83	1	exonic	nonsynonymous SNV	P-K+	PK	0.02493	0.1065	Vadu
C5orf47	rs55678217	T	A	0.277778	0	0.0294118	UTR3	0	V+K-	VK	0.006585	0.05339	NI
C5orf47	rs59808940	G	A	0.25	0	0.0294118	UTR3	0	V+K-	VK	0.0138	0.05184	NI
C5orf47	rs60399694	A	T	0.233333	0	0.0625	UTR3	0	V+P-	VP	0.003277	0.04962	NI
C5orf47	rs55678217	T	A	0.277778	0	0.0294118	UTR3	0	V+P-	VP	0.0009713	0.05339	NI
C5orf47	rs59808940	G	A	0.25	0	0.0294118	UTR3	0	V+P-	VP	0.002254	0.05184	NI
C5orf47	rs60399694	A	T	0.08	0.03	0.25	UTR3	.	P-K+	PK	0.0138	0.08024	Vadu
C5orf47	rs59808940	G	A	0.06	0.03	0.22	UTR3	.	P-K+	PK	0.02781	0.05527	Vadu
C5orf47	rs55678217	T	A	0.08	0.06	0.25	UTR3	.	P-K+	PK	0.0457	0.0847	Vadu
C6orf132	rs28666916	C	T	0.194444	0	0.111111	exonic	synonymous SNV	V+P-	VP	0.01133	0.05527	NI
C6orf132	rs6932184	A	G	0.89	0.82	1	upstream	.	P-K+	PK	0.01026	0.1065	Vadu
C6orf223	rs115402675	T	A	0.0294118	0	0.125	exonic	nonsynonymous SNV	P-K+	PK	0.04416	0.1142	NI
C6orf223	rs7764334	T	C	0.56	0.22	0.36	ncRNA_exonic	.	V+P-	VP	0.006469	0.02958	Vadu
C9orf72	rs13691	G	A	0.235294	0.46875	0.166667	UTR3	0	P+K-	PK	0.01485	0.04857	NI
C9orf72	rs10757668	C	T	0.19	0.24	0.03	UTR5	.	P+K-	PK	0.0123	0.0847	Vadu
C9orf72	rs3739526	G	T	0.36	0.36	0.11	UTR3	.	P+K-	PK	0.02463	0.09423	Vadu
C9orf72	rs9103	A	G	0.22	0.22	0.03	UTR3	.	P+K-	PK	0.02781	0.1113	Vadu
C9orf72	rs13691	G	A	0.28	0.31	0.58	UTR3	.	P-K+	PK	0.03205	0.05611	Vadu
C9orf72	rs3739526	G	T	0.36	0.36	0.11	UTR3	.	V+K-	VK	0.02463	0.09423	Vadu
C9orf72	rs9103	A	G	0.22	0.22	0.03	UTR3	.	V+K-	VK	0.02781	0.1113	Vadu
C9orf72	rs13691	G	A	0.28	0.31	0.58	UTR3	.	V-K+	VK	0.01666	0.05611	Vadu
CA6	rs2274329	G	C	0.0555556	0.0833333	0.25	exonic	nonsynonymous SNV	V-K+	VK	0.0457	0.0847	NI
CA6	rs2274330	G	C	0.06	0.19	0.31	exonic	synonymous SNV	V-K+	VK	0.01228	0.07517	Vadu
CA6	rs2274329	G	C	0.06	0.19	0.25	exonic	nonsynonymous SNV	V-K+	VK	0.0457	0.0847	Vadu
CAB39L	rs8002829	T	C	0.555556	0.527778	0.277778	exonic	synonymous SNV	V+K-	VK	0.03066	0.05771	NI
CAB39L	rs8002858	T	C	0.555556	0.527778	0.277778	exonic	synonymous SNV	V+K-	VK	0.03066	0.05771	NI
CAB39L	rs3764090	A	G	0.83	0.69	0.58	UTR5	.	V+K-	VK	0.0367	0.1073	Vadu
CACNA1H	rs2753326	A	G	0.529412	0.666667	0.388889	exonic	synonymous SNV	P+K-	PK	0.0329	0.05487	NI
CACNA1H	rs2753325	A	G	0.529412	0.666667	0.388889	exonic	synonymous SNV	P+K-	PK	0.0329	0.05487	NI
CACNA1H	rs2745136	C	T	0.5	0.666667	0.388889	exonic	synonymous SNV	P+K-	PK	0.0329	0.05851	NI
CACNA1H	rs2738893	T	C	0.5	0.666667	0.388889	exonic	synonymous SNV	P+K-	PK	0.0329	0.05851	NI
CACNA1H	rs1054645	G	A	0.5	0.666667	0.388889	exonic	nonsynonymous SNV	P+K-	PK	0.0329	0.05851	NI
CACNA1H	rs2248457	G	A	0.5	0.676471	0.40625	UTR3	0	P+K-	PK	0.04709	0.04896	NI
CACNA1H	rs9934839	A	G	0.472222	0.222222	0.388889	exonic	synonymous SNV	V+P-	VP	0.04661	0.1368	NI
CACNA1H	rs9922076	C	T	0.06	0.25	0.06	exonic	synonymous SNV	P+K-	PK	0.0457	0.0632	Vadu
CACNA1H	rs1054645	G	A	0.56	0.32	0.67	exonic	nonsynonymous SNV	P-K+	PK	0.00806	0.0329	Vadu
CACNA1H	rs2745136	C	T	0.61	0.42	0.69	exonic	synonymous SNV	P-K+	PK	0.03205	0.08979	Vadu
CACNA1H	rs2248457	G	A	0.62	0.42	0.69	UTR3	.	P-K+	PK	0.03205	0.05886	Vadu
CACNA1H	rs2753326	A	G	0.69	0.39	0.67	exonic	synonymous SNV	P-K+	PK	0.0329	0.05371	Vadu
CACNA1H	rs2753325	A	G	0.69	0.39	0.67	exonic	synonymous SNV	P-K+	PK	0.0329	0.05371	Vadu
CACNA1H	rs2738893	T	C	0.61	0.39	0.67	exonic	synonymous SNV	P-K+	PK	0.0329	0.09619	Vadu
CACNA1H	rs4984637	T	C	0.85	1	1	exonic	synonymous SNV	V-K+	VK	0.02299	0.1093	Vadu
CACNA1H	rs4247094	T	C	0.83	1	1	exonic	synonymous SNV	V-K+	VK	0.02493	0.1145	Vadu
CACNA1H	rs2753326	A	G	0.69	0.39	0.67	exonic	synonymous SNV	V+P-	VP	0.01739	0.05371	Vadu
CACNA1H	rs2753325	A	G	0.69	0.39	0.67	exonic	synonymous SNV	V+P-	VP	0.01739	0.05371	Vadu
CACNA1H	rs1054649	A	T	0.17	0.44	0.31	UTR3	.	V-P+	VP	0.0184	0.07208	Vadu
CACNA1H	rs1054644	G	A	0.17	0.44	0.28	exonic	nonsynonymous SNV	V-P+	VP	0.02018	0.07208	Vadu
CACNA1H	rs2745138	C	T	0.17	0.44	0.31	UTR3	.	V-P+	VP	0.02018	0.07907	Vadu
CACNA1H	rs4247094	T	C	0.83	1	1	exonic	synonymous SNV	V-P+	VP	0.02493	0.1145	Vadu
CACNA1H	rs2738891	C	T	0.17	0.42	0.28	exonic	synonymous SNV	V-P+	VP	0.0367	0.07208	Vadu
CACNA1H	rs9922076	C	T	0.06	0.25	0.06	exonic	synonymous SNV	V-P+	VP	0.0457	0.0632	Vadu
CALM3	rs10113	T	C	0.444444	0.305556	0.583333	UTR3	0	P-K+	PK	0.03205	0.05611	NI
CALM3	rs710889	C	T	0.416667	0.25	0.527778	UTR3	0	P-K+	PK	0.02873	0.1435	NI
CALM3	rs10113	T	C	0.32	0.5	0.25	UTR3	.	P+K-	PK	0.04722	0.07233	Vadu
CAMK1D	rs1757051	C	G	0.911765	0.666667	0.852941	exonic	synonymous SNV	V+P-	VP	0.01867	0.05943	NI
CAMK1D	rs2482073	A	G	0.35	0.64	0.36	UTR3	.	P+K-	PK	0.03318	0.03521	Vadu
CAMK1D	rs2431636	G	A	0.22	0.03	0.17	UTR3	.	V+P-	VP	0.02781	0.1065	Vadu
CAMK1D	rs2431637	G	A	0.26	0.61	0.36	UTR3	.	V-P+	VP	0.004343	0.0561	Vadu
CAMK1D	rs2482073	A	G	0.35	0.64	0.36	UTR3	.	V-P+	VP	0.03065	0.03521	Vadu
CAMK2A	rs200391443	C	G	0.233333	0.0416667	0.416667	UTR3	0	P-K+	PK	0.004387	0.0147	NI
CAMK2A	rs376905162	C	T	0.13	0	0	UTR3	.	V+K-	VK	0.04416	0.05058	Vadu
CAMK2A	rs376905162	C	T	0.13	0	0	UTR3	.	V+P-	VP	0.04989	0.05058	Vadu
CAMKK2	rs2567982	A	G	0.0277778	0.194444	0.205882	UTR3	0	V-K+	VK	0.02564	0.05943	NI
CAMKK2	rs1653590	G	A	0	0.176471	0.205882	UTR3	0	V-K+	VK	0.004488	0.0544	NI
CAMKK2	rs3815990	G	T	0.0277778	0.138889	0.205882	exonic	synonymous SNV	V-K+	VK	0.02564	0.04263	NI
CAMKK2	rs1653590	G	A	0	0.176471	0.205882	UTR3	0	V-P+	VP	0.01026	0.0544	NI
CAMKK2	rs1132780	G	A	0	0.18	0.14	exonic	nonsynonymous SNV	V-P+	VP	0.02457	0.08024	Vadu
CAST	rs7724759	G	A	0.166667	0.0555556	0.277778	exonic	synonymous SNV	P-K+	PK	0.02383	0.0632	NI
CAST	rs754615	G	C	0.361111	0.166667	0.411765	exonic	nonsynonymous SNV	P-K+	PK	0.034	0.06554	NI
CAST	rs1057569	G	A	0.0882353	0	0.205882	UTR3	0	P-K+	PK	0.0111	0.06265	NI
CAST	rs542940545	A	G	0.06	0	0.17	exonic	nonsynonymous SNV	P-K+	PK	0.02493	0.1065	Vadu
CAST	rs140434940	A	C	0.06	0	0.17	exonic	nonsynonymous SNV	P-K+	PK	0.02493	0.1065	Vadu
CAST	rs26506	C	T	0.66	0.36	0.53	intronic	.	V+P-	VP	0.02803	0.05107	Vadu
CAVIN1	rs1129422	C	T	0	0.05	0.291667	UTR3	0	V-K+	VK	0.01105	0.07123	NI
CAVIN1	rs7212299	A	G	0.86	1	1	UTR3	.	V-K+	VK	0.04826	0.09573	Vadu
CCAR2	rs1869	C	T	0.352941	0.411765	0.166667	UTR3	0	P+K-	PK	0.034	0.06054	NI
CCAR2	rs1869	C	T	0.28	0.47	0.22	UTR3	.	P+K-	PK	0.04661	0.07907	Vadu
CCDC110	rs36007437	A	G	0.411765	0.441176	0.0588235	exonic	synonymous SNV	P+K-	PK	0.0004976	0.04332	NI
CCDC110	rs11132309	A	G	0.617647	0.558824	0.264706	exonic	synonymous SNV	P+K-	PK	0.02577	0.03521	NI
CCDC110	rs59319722	A	C	0.6	0.5	0.305556	exonic	nonsynonymous SNV	V+K-	VK	0.02483	0.0482	NI
CCDC110	rs36007437	A	G	0.411765	0.441176	0.0588235	exonic	synonymous SNV	V+K-	VK	0.001152	0.04332	NI
CCDC110	rs7698680	A	T	0.694444	0.5	0.25	exonic	nonsynonymous SNV	V+K-	VK	0.0003027	0.04416	NI
CCDC110	rs7699687	G	T	0.617647	0.529412	0.333333	exonic	nonsynonymous SNV	V+K-	VK	0.03038	0.05487	NI
CCDC110	rs11132309	A	G	0.617647	0.558824	0.264706	exonic	synonymous SNV	V+K-	VK	0.006753	0.03521	NI
CCDC110	rs75681457	A	G	0	0.11	0.36	exonic	synonymous SNV	V-K+	VK	0.003989	0.02158	Vadu
CCDC14	rs17310144	T	G	0.25	0.472222	0.588235	exonic	nonsynonymous SNV	V-K+	VK	0.007144	0.06084	NI
CCDC14	rs11551801	G	A	0.416667	0.705882	0.527778	UTR3	0	V-P+	VP	0.01787	0.05611	NI
CCDC14	rs17310144	T	G	0.36	0.33	0.64	exonic	nonsynonymous SNV	P-K+	PK	0.01776	0.09619	Vadu
CCDC14	rs17310144	T	G	0.36	0.33	0.64	exonic	nonsynonymous SNV	V-K+	VK	0.03318	0.09619	Vadu
CCDC14	rs2700373	G	A	0.69	0.91	0.89	exonic	synonymous SNV	V-P+	VP	0.0352	0.04626	Vadu
CCDC144NL	rs75911309	G	T	0	0	0.194444	UTR3	0	P-K+	PK	0.01133	0.1145	NI
CCDC144NL	rs75911309	G	T	0	0	0.194444	UTR3	0	V-K+	VK	0.01133	0.1145	NI
CCDC144NL	rs78626328	T	G	0.06	0.25	0.25	UTR3	.	V-K+	VK	0.0457	0.1348	Vadu
CCDC144NL	rs78626328	T	G	0.06	0.25	0.25	UTR3	.	V-P+	VP	0.0457	0.1348	Vadu
CCDC144NL	rs146578750	C	A	0.06	0.25	0.19	UTR3	.	V-P+	VP	0.0457	0.1348	Vadu
CCDC168	rs1026158	G	A	0.527778	0.705882	0.416667	exonic	synonymous SNV	P+K-	PK	0.01787	0.09281	NI
CCDC168	rs12583104	G	A	0.75	0.90625	0.642857	exonic	nonsynonymous SNV	P+K-	PK	0.02558	0.04551	NI
CCDC168	rs74471135	C	A	0.43	0.25	0.08	exonic	nonsynonymous SNV	V+K-	VK	0.004576	0.02377	Vadu
CCDC69	rs12654727	C	G	0.138889	0.0277778	0.222222	UTR3	0	P-K+	PK	0.02781	0.1065	NI
CCDC69	rs13184280	A	C	0.181818	0.125	0	UTR3	0	V+K-	VK	0.03759	0.07108	NI
CCDC69	rs450821	T	C	0.227273	0	0.1	UTR3	0	V+P-	VP	0.01538	0.02262	NI
CCDC69	rs248427	C	T	0.56	0.25	0.31	exonic	nonsynonymous SNV	V+P-	VP	0.01558	0.05371	Vadu
CCDC9	rs10413121	A	C	0.694444	0.527778	0.805556	exonic	synonymous SNV	P-K+	PK	0.02344	0.08497	NI
CCDC9	rs60930438	C	T	0.694444	0.527778	0.777778	exonic	synonymous SNV	P-K+	PK	0.04661	0.08497	NI
CCDC9	rs888836	T	C	0.722222	0.472222	0.833333	exonic	nonsynonymous SNV	P-K+	PK	0.004229	0.06839	NI
CCDC9	rs888836	T	C	0.73	0.29	0.5	exonic	nonsynonymous SNV	V+P-	VP	0.0009668	0.02908	Vadu
CCDC9	rs2032811	G	C	0.58	0.18	0.39	exonic	nonsynonymous SNV	V+P-	VP	0.003796	0.01493	Vadu
CCZ1B	rs75680229	C	G	0.423077	0.136364	0.461538	exonic	nonsynonymous SNV	P-K+	PK	0.02734	0.03072	NI
CCZ1B	rs145992513	C	G	0.411765	0.166667	0.294118	exonic	nonsynonymous SNV	V+P-	VP	0.034	0.03903	NI
CCZ1B	rs200223833	G	A	0.03	0.19	0.03	exonic	synonymous SNV	P+K-	PK	0.04573	0.1071	Vadu
CD244	.	C	T	0.166667	0	0	UTR3	0	V+K-	VK	0.02493	0.1987	NI
CD244	.	C	T	0.166667	0	0	UTR3	0	V+P-	VP	0.02493	0.1987	NI
CD244	rs34846692	T	C	0.166667	0	0.0277778	exonic	nonsynonymous SNV	V+P-	VP	0.02493	0.1145	NI
CD244	rs12036607	A	G	0.26	0.44	0.19	UTR5	.	P+K-	PK	0.04198	0.06021	Vadu
CD82	rs1139971	A	G	0.805556	0.916667	0.666667	exonic	nonsynonymous SNV	P+K-	PK	0.01824	0.07949	NI
CD82	rs883752	C	T	0.388889	0.361111	0.138889	exonic	synonymous SNV	V+K-	VK	0.03086	0.07907	NI
CD82	rs1139971	A	G	0.67	0.67	0.89	exonic	nonsynonymous SNV	P-K+	PK	0.0451	0.1187	Vadu
CD82	rs883752	C	T	0.08	0.22	0.42	exonic	synonymous SNV	V-K+	VK	0.002157	0.1552	Vadu
CD82	rs1139971	A	G	0.67	0.67	0.89	exonic	nonsynonymous SNV	V-K+	VK	0.0451	0.1187	Vadu
CDC42BPA	rs1062908	C	G	0.166667	0.0277778	0.222222	UTR3	0	P-K+	PK	0.02781	0.05527	NI
CDC42BPA	rs1045252	A	G	0.166667	0.0277778	0.222222	UTR3	0	P-K+	PK	0.02781	0.05527	NI
CDC42BPA	rs6675408	A	C	0.375	0.142857	0.0769231	UTR5	0	V+K-	VK	0.01246	0.05503	NI
CDC42BPA	rs11804613	T	C	0.24	0.06	0.28	exonic	synonymous SNV	P-K+	PK	0.02423	0.1062	Vadu
CDCA2	rs3812422	G	T	0.472222	0.277778	0.222222	UTR5	0	V+K-	VK	0.04661	0.05054	NI
CDCA2	rs3812421	A	G	0.5	0.25	0.194444	UTR5	0	V+K-	VK	0.01253	0.04198	NI
CDCA2	rs3829009	A	T	0.31	0.17	0.08	exonic	nonsynonymous SNV	V+K-	VK	0.03457	0.0632	Vadu
CDCA2	rs6990278	A	G	0.31	0.17	0.08	exonic	synonymous SNV	V+K-	VK	0.03457	0.0632	Vadu
CDCP1	rs2176804	C	T	0.555556	0.277778	0.472222	UTR3	0	V+P-	VP	0.03066	0.05771	NI
CDCP1	rs2276862	C	G	0.25	0.03	0.26	UTR5	.	P-K+	PK	0.01466	0.0544	Vadu
CDCP1	rs2276862	C	G	0.25	0.03	0.26	UTR5	.	V+P-	VP	0.01717	0.0544	Vadu
CDH11	rs28216	C	T	0.40625	0.277778	0.166667	exonic	synonymous SNV	V+K-	VK	0.03382	0.03783	NI
CDH11	rs28216	C	T	0.33	0.39	0.14	exonic	synonymous SNV	P+K-	PK	0.03086	0.07208	Vadu
CDK14	rs12538034	C	T	0.194444	0.0882353	0.305556	UTR3	0	P-K+	PK	0.0352	0.07949	NI
CDK14	rs12538034	C	T	0.14	0.33	0.11	UTR3	.	P+K-	PK	0.0451	0.07949	Vadu
CDK17	rs11537648	T	A	0.0588235	0.21875	0.285714	UTR5	0	V-K+	VK	0.0334	0.0498	NI
CDK17	rs11108452	T	C	0.176471	0.441176	0.375	UTR3	0	V-P+	VP	0.03444	0.05258	NI
CDK17	rs35751611	C	A	0.0555556	0.264706	0.138889	exonic	synonymous SNV	V-P+	VP	0.02186	0.05943	NI
CDK17	rs11108452	T	C	0.39	0.22	0.47	UTR3	.	P-K+	PK	0.04661	0.08979	Vadu
CDON	rs77555036	A	C	0.166667	0.111111	0	UTR3	0	V+K-	VK	0.02511	0.1065	NI
CDON	rs684535	A	T	0.36	0.62	0.69	exonic	nonsynonymous SNV	V-K+	VK	0.01682	0.01943	Vadu
CDSN	rs3132555	C	G	0.583333	0.694444	0.861111	UTR3	0	V-K+	VK	0.01664	0.06404	NI
CDSN	rs1042148	T	C	0.583333	0.694444	0.861111	UTR3	0	V-K+	VK	0.01664	0.07208	NI
CDSN	rs3130981	T	C	0.555556	0.722222	0.888889	exonic	nonsynonymous SNV	V-K+	VK	0.003191	0.06404	NI
CDSN	.	T	C	0.583333	0.722222	0.861111	exonic	nonsynonymous SNV	V-K+	VK	0.01664	0.07208	NI
CDSN	.	A	G	0.583333	0.722222	0.861111	exonic	synonymous SNV	V-K+	VK	0.01664	0.07208	NI
CDSN	.	A	G	0.583333	0.694444	0.861111	exonic	synonymous SNV	V-K+	VK	0.01664	0.07208	NI
CDSN	rs4713436	C	T	0.25	0.2	0.5	exonic	synonymous SNV	P-K+	PK	0.02478	0.05206	Vadu
CDSN	rs3132555	C	G	0.81	0.68	0.89	UTR3	.	P-K+	PK	0.04203	0.0632	Vadu
CEACAM20	rs10414398	G	A	0.0833333	0.416667	0.111111	exonic	nonsynonymous SNV	P+K-	PK	0.006554	0.0451	NI
CEACAM20	rs10408247	G	A	0.0833333	0.416667	0.111111	exonic	nonsynonymous SNV	P+K-	PK	0.006554	0.0451	NI
CEACAM20	rs10414398	G	A	0.0833333	0.416667	0.111111	exonic	nonsynonymous SNV	V-P+	VP	0.002157	0.0451	NI
CEACAM20	rs10408247	G	A	0.0833333	0.416667	0.111111	exonic	nonsynonymous SNV	V-P+	VP	0.002157	0.0451	NI
CEACAM20	rs10408247	G	A	0.06	0.25	0.17	exonic	nonsynonymous SNV	V-P+	VP	0.0457	0.0632	Vadu
CENPF	rs2070066	A	G	0.0882353	0	0.142857	exonic	synonymous SNV	P-K+	PK	0.04199	0.05819	NI
CENPF	rs2070065	C	G	0.305556	0.0882353	0.222222	exonic	nonsynonymous SNV	V+P-	VP	0.0352	0.07949	NI
CENPF	rs3795524	A	G	0.235294	0.0294118	0.117647	exonic	nonsynonymous SNV	V+P-	VP	0.02718	0.0544	NI
CENPF	rs3795519	T	G	0.205882	0.0277778	0.0625	exonic	nonsynonymous SNV	V+P-	VP	0.02564	0.05079	NI
CENPF	rs3795517	T	C	0.222222	0.0277778	0.117647	exonic	nonsynonymous SNV	V+P-	VP	0.02781	0.08024	NI
CENPF	rs3748691	C	G	0.36	0.11	0.19	UTR5	.	V+P-	VP	0.02463	0.06404	Vadu
CEP126	rs11225089	C	A	0.0277778	0.264706	0.0555556	exonic	nonsynonymous SNV	P+K-	PK	0.02186	0.08024	NI
CEP126	rs11225090	T	C	0.0277778	0.25	0.0625	exonic	nonsynonymous SNV	P+K-	PK	0.04928	0.08024	NI
CEP126	rs4754032	A	G	0.0294118	0.264706	0.0588235	UTR3	0	P+K-	PK	0.04458	0.08024	NI
CEP126	rs11225089	C	A	0.0277778	0.264706	0.0555556	exonic	nonsynonymous SNV	V-P+	VP	0.005731	0.08024	NI
CEP126	rs11225090	T	C	0.0277778	0.25	0.0625	exonic	nonsynonymous SNV	V-P+	VP	0.01359	0.08024	NI
CEP126	rs4754032	A	G	0.0294118	0.264706	0.0588235	UTR3	0	V-P+	VP	0.01317	0.08024	NI
CEP126	.	G	A	0.16	0.23	0.03	UTR3	.	P+K-	PK	0.03552	0.05062	Vadu
CEP135	rs80157196	T	C	0.305556	0.222222	0.529412	UTR5	0	P-K+	PK	0.01281	0.08047	NI
CEP135	rs12512313	A	G	0.138889	0.28125	0.0588235	UTR3	0	P+K-	PK	0.02099	0.06151	NI
CEP135	rs3214045	A	C	0.25	0.06	0.03	exonic	nonsynonymous SNV	V+K-	VK	0.01359	0.05527	Vadu
CEP135	rs3214045	A	C	0.25	0.06	0.03	exonic	nonsynonymous SNV	V+P-	VP	0.0457	0.05527	Vadu
CEP44	rs1553669	T	C	0.53125	0.638889	0.833333	exonic	synonymous SNV	V-K+	VK	0.009186	0.02912	NI
CEP44	rs76337635	G	A	0.0416667	0.133333	0.363636	UTR3	0	V-K+	VK	0.008604	0.03788	NI
CEP44	rs113877410	A	G	0.56	0.69	0.36	UTR3	.	P+K-	PK	0.008935	0.06084	Vadu
CEP44	rs4695918	G	A	0.56	0.67	0.36	exonic	nonsynonymous SNV	P+K-	PK	0.01776	0.09779	Vadu
CEP44	rs114313926	C	T	0.15	0.33	0.11	UTR3	.	P+K-	PK	0.0451	0.06021	Vadu
CEP44	rs76337635	G	A	0.15	0.33	0.11	UTR3	.	P+K-	PK	0.0451	0.07949	Vadu
CEP68	rs61758846	G	C	0.2	0.0588235	0.25	UTR3	0	P-K+	PK	0.04137	0.04444	NI
CEP68	rs1050676	A	T	0.53	0.61	0.78	UTR3	.	V-K+	VK	0.04661	0.07907	Vadu
CEP68	rs1228	C	T	0.53	0.61	0.78	UTR3	.	V-K+	VK	0.04661	0.07907	Vadu
CER1	rs17289263	T	C	0.0277778	0.222222	0.0277778	exonic	synonymous SNV	P+K-	PK	0.02781	0.1145	NI
CER1	rs17289263	T	C	0.0277778	0.222222	0.0277778	exonic	synonymous SNV	V-P+	VP	0.02781	0.1145	NI
CER1	rs3747532	G	C	0.09	0.35	0.35	exonic	nonsynonymous SNV	V-K+	VK	0.01736	0.02126	Vadu
CER1	rs3747532	G	C	0.09	0.35	0.35	exonic	nonsynonymous SNV	V-P+	VP	0.01736	0.02126	Vadu
CES1P1	rs80178194	C	G	0.590909	0.666667	0.25	ncRNA_exonic	0	P+K-	PK	0.006485	0.00965	NI
CES1P1	rs73549916	G	A	0.733333	0.821429	0.34375	ncRNA_exonic	0	P+K-	PK	0.0002456	0.01512	NI
CES1P1	rs78337607	G	C	0.766667	0.84375	0.3125	ncRNA_exonic	0	P+K-	PK	3.32e-05	0.01191	NI
CES1P1	rs28538364	G	T	0.472222	0.529412	0.25	ncRNA_exonic	0	P+K-	PK	0.02519	0.02577	NI
CES1P1	rs28366434	T	C	0.805556	0.852941	0.375	ncRNA_exonic	0	P+K-	PK	0.0001005	0.0151	NI
CES1P1	rs149224370	C	T	0.75	0.807692	0.416667	ncRNA_exonic	0	P+K-	PK	0.008036	0.01236	NI
CES1P1	rs28444264	A	G	0.730769	0.821429	0.458333	ncRNA_exonic	0	P+K-	PK	0.008782	0.01643	NI
CES1P1	rs28547176	A	C	0.916667	1	0.65625	ncRNA_exonic	0	P+K-	PK	0.0001201	0.02718	NI
CES1P1	rs3743789	C	T	0.805556	0.852941	0.411765	ncRNA_exonic	0	P+K-	PK	0.0003278	0.0151	NI
CES1P1	rs3743790	A	C	0.805556	0.852941	0.375	ncRNA_exonic	0	P+K-	PK	0.0001005	0.0151	NI
CES1P1	rs28628572	G	A	0.777778	0.852941	0.375	ncRNA_exonic	0	P+K-	PK	0.0001005	0.01681	NI
CES1P1	rs28393348	C	A	0.75	0.8	0.3125	ncRNA_exonic	0	P+K-	PK	0.0001383	0.01497	NI
CES1P1	rs73549916	G	A	0.733333	0.821429	0.34375	ncRNA_exonic	0	V+K-	VK	0.002627	0.01512	NI
CES1P1	rs78337607	G	C	0.766667	0.84375	0.3125	ncRNA_exonic	0	V+K-	VK	0.0004178	0.01191	NI
CES1P1	rs75002816	A	G	0.428571	0.333333	0.0416667	ncRNA_exonic	0	V+K-	VK	0.005983	0.0118	NI
CES1P1	rs76167618	A	G	0.375	0.25	0	ncRNA_exonic	0	V+K-	VK	0.002086	0.01767	NI
CES1P1	rs28366434	T	C	0.805556	0.852941	0.375	ncRNA_exonic	0	V+K-	VK	0.000443	0.0151	NI
CES1P1	rs28547176	A	C	0.916667	1	0.65625	ncRNA_exonic	0	V+K-	VK	0.0144	0.02718	NI
CES1P1	rs3743789	C	T	0.805556	0.852941	0.411765	ncRNA_exonic	0	V+K-	VK	0.001225	0.0151	NI
CES1P1	rs3743790	A	C	0.805556	0.852941	0.375	ncRNA_exonic	0	V+K-	VK	0.000443	0.0151	NI
CES1P1	rs28628572	G	A	0.777778	0.852941	0.375	ncRNA_exonic	0	V+K-	VK	0.001204	0.01681	NI
CES1P1	rs28393348	C	A	0.75	0.8	0.3125	ncRNA_exonic	0	V+K-	VK	0.0009668	0.01497	NI
CES1P1	rs28547176	A	C	0.97	0.77	0.97	ncRNA_exonic	.	P-K+	PK	0.03788	0.04444	Vadu
CES1P1	rs28547176	A	C	0.97	0.77	0.97	ncRNA_exonic	.	V+P-	VP	0.0414	0.04444	Vadu
CFAP74	rs3795290	C	T	0.305556	0.222222	0.0555556	intronic	0	V+K-	VK	0.01201	0.09423	NI
CFAP74	rs28575980	G	A	0.305556	0.194444	0.0833333	exonic	synonymous SNV	V+K-	VK	0.03457	0.09423	NI
CFAP74	rs3820011	C	A	0.305556	0.194444	0.0833333	exonic	nonsynonymous SNV	V+K-	VK	0.03457	0.09423	NI
CFAP74	rs3795280	C	T	0.42	0.53	0.19	exonic	synonymous SNV	P+K-	PK	0.006403	0.08979	Vadu
CFAP77	rs433311	C	A	0.638889	0.722222	0.9375	UTR3	0	P-K+	PK	0.02638	0.07718	NI
CFAP77	rs433311	C	A	0.638889	0.722222	0.9375	UTR3	0	V-K+	VK	0.003403	0.07718	NI
CFAP77	rs433311	C	A	0.89	0.67	0.75	UTR3	.	V+P-	VP	0.0451	0.09423	Vadu
CFB	rs4151667	T	A	0	0.166667	0.03125	exonic	nonsynonymous SNV	V-P+	VP	0.01595	0.06233	NI
CFB	rs1048709	A	G	0.78	0.83	0.97	exonic	synonymous SNV	V-K+	VK	0.02781	0.05527	Vadu
CFDP1	rs6624	A	G	0.916667	0.9375	0.714286	exonic	synonymous SNV	P+K-	PK	0.03483	0.03718	NI
CFDP1	rs6625	G	A	0.11	0.22	0.39	UTR3	.	V-K+	VK	0.01295	0.055	Vadu
CHD1L	rs6538	G	A	0.194444	0.264706	0.0588235	UTR3	0	P+K-	PK	0.04458	0.08934	NI
CHD1L	rs4950394	G	T	0.794118	1	0.964286	exonic	nonsynonymous SNV	V-P+	VP	0.01194	0.02398	NI
CHD1L	rs6537	A	G	0.69	0.83	0.56	UTR3	.	P+K-	PK	0.02018	0.1073	Vadu
CHD1L	rs11588753	G	C	0.06	0.33	0.07	exonic	nonsynonymous SNV	P+K-	PK	0.02115	0.03996	Vadu
CHD1L	rs4950394	G	T	1	0.93	0.79	exonic	nonsynonymous SNV	V+K-	VK	0.009308	0.108	Vadu
CHD1L	rs11588753	G	C	0.06	0.33	0.07	exonic	nonsynonymous SNV	V-P+	VP	0.008178	0.03996	Vadu
CHD5	rs3827728	A	G	0.583333	0.305556	0.583333	UTR3	0	P-K+	PK	0.03205	0.05851	NI
CHD5	rs1064281	C	T	0.194444	0.361111	0.111111	UTR3	0	P+K-	PK	0.02463	0.09423	NI
CHD5	rs11587	C	T	0.194444	0.361111	0.111111	UTR3	0	P+K-	PK	0.02463	0.09423	NI
CHD5	rs55832961	C	T	0.222222	0.416667	0.138889	UTR3	0	P+K-	PK	0.01664	0.07949	NI
CHD5	rs12758341	G	A	0.25	0.0555556	0.194444	UTR3	0	V+P-	VP	0.0457	0.1113	NI
CHD5	rs28540861	A	T	0.235294	0.0555556	0.194444	UTR3	0	V+P-	VP	0.04263	0.08543	NI
CHD5	rs3827728	A	G	0.583333	0.305556	0.583333	UTR3	0	V+P-	VP	0.03205	0.05851	NI
CHD5	rs3810991	C	T	0.25	0.0555556	0.194444	UTR3	0	V+P-	VP	0.0457	0.1113	NI
CHD5	rs3810990	C	T	0.25	0.0555556	0.194444	UTR3	0	V+P-	VP	0.0457	0.1113	NI
CHD5	rs12567407	G	A	0.25	0.0555556	0.194444	UTR3	0	V+P-	VP	0.0457	0.1113	NI
CHD5	rs12037962	G	A	0.25	0.0555556	0.194444	UTR3	0	V+P-	VP	0.0457	0.1113	NI
CHD5	rs2273032	G	A	0.25	0.0555556	0.222222	exonic	synonymous SNV	V+P-	VP	0.0457	0.1113	NI
CHD5	rs12565328	T	C	0.64	0.36	0.36	exonic	synonymous SNV	V+K-	VK	0.03318	0.05771	Vadu
CHD5	rs12565328	T	C	0.64	0.36	0.36	exonic	synonymous SNV	V+P-	VP	0.03318	0.05771	Vadu
CHD5	rs2273032	G	A	0.25	0.06	0.14	exonic	synonymous SNV	V+P-	VP	0.0457	0.1113	Vadu
CHGA	rs9658664	G	A	0.0555556	0.166667	0	exonic	nonsynonymous SNV	P+K-	PK	0.02493	0.1145	NI
CHGA	rs7610	T	C	0.74	0.62	0.92	UTR3	.	P-K+	PK	0.003991	0.03799	Vadu
CHGA	rs941581	A	G	0.75	0.59	0.88	exonic	synonymous SNV	P-K+	PK	0.01256	0.01736	Vadu
CHGA	rs729940	C	T	0	0.09	0.23	exonic	nonsynonymous SNV	V-K+	VK	0.01345	0.0249	Vadu
CHGB	rs2821	C	A	0.166667	0.416667	0.444444	UTR3	0	V-K+	VK	0.02018	0.07907	NI
CHGB	rs6133278	G	A	0	0.166667	0.0833333	exonic	nonsynonymous SNV	V-P+	VP	0.02493	0.1065	NI
CHGB	rs2821	C	A	0.166667	0.416667	0.444444	UTR3	0	V-P+	VP	0.0367	0.07907	NI
CHGB	rs6085324	T	A	0.08	0.33	0.25	exonic	nonsynonymous SNV	V-P+	VP	0.01824	0.09423	Vadu
CHGB	rs742711	G	A	0.08	0.33	0.25	exonic	nonsynonymous SNV	V-P+	VP	0.01824	0.07949	Vadu
CHGB	rs236153	A	G	0.28	0.56	0.31	exonic	synonymous SNV	V-P+	VP	0.03066	0.08497	Vadu
CHN2	rs1059183	G	C	0.75	0.970588	0.9	UTR3	0	V-P+	VP	0.01184	0.05314	NI
CHN2	rs1558634	T	C	0.766667	0.970588	0.90625	UTR3	0	V-P+	VP	0.02106	0.07665	NI
CHN2	rs16875072	C	A	0.06	0.19	0	UTR3	.	P+K-	PK	0.01133	0.1065	Vadu
CHN2	rs3750103	A	G	0.08	0	0.22	exonic	nonsynonymous SNV	P-K+	PK	0.005056	0.05527	Vadu
CHN2	rs1059185	T	C	0.08	0.25	0.31	UTR3	.	V-K+	VK	0.03457	0.07949	Vadu
CHN2	rs12611	T	C	0.56	0.25	0.33	UTR3	.	V+P-	VP	0.01558	0.08497	Vadu
CHN2	rs17158153	T	C	0.56	0.25	0.31	UTR3	.	V+P-	VP	0.01558	0.07907	Vadu
CHORDC1	rs4753261	T	G	0.705882	0.5	0.382353	UTR3	0	V+K-	VK	0.01428	0.04789	NI
CHORDC1	rs1045861	G	T	0.81	0.56	0.92	exonic	nonsynonymous SNV	P-K+	PK	0.0009839	0.055	Vadu
CHORDC1	rs1045861	G	T	0.81	0.56	0.92	exonic	nonsynonymous SNV	V+P-	VP	0.04198	0.055	Vadu
CHRNA2	rs1057137	G	T	0.277778	0.444444	0.75	UTR3	0	P-K+	PK	0.01558	0.05771	NI
CHRNA2	rs891398	T	C	0.527778	0.444444	0.138889	exonic	nonsynonymous SNV	P+K-	PK	0.008624	0.07907	NI
CHRNA2	rs2280375	A	G	0.694444	0.805556	0.972222	UTR3	0	V-K+	VK	0.002979	0.0457	NI
CHRNA2	rs1057137	G	T	0.277778	0.444444	0.75	UTR3	0	V-K+	VK	0.0001256	0.05771	NI
CHRNA2	rs2292976	A	G	0.694444	0.805556	0.970588	UTR3	0	V-K+	VK	0.003057	0.04263	NI
CHRNA2	rs2292977	C	G	0.694444	0.805556	0.972222	UTR3	0	V-K+	VK	0.002979	0.0457	NI
CHRNA2	rs891398	T	C	0.527778	0.444444	0.138889	exonic	nonsynonymous SNV	V+K-	VK	0.0009343	0.07907	NI
CHRNA2	rs2565061	G	A	0.333333	0.166667	0.0277778	exonic	synonymous SNV	V+K-	VK	0.001336	0.0457	NI
CHRNA2	rs2472553	G	A	0.305556	0.138889	0.0277778	exonic	nonsynonymous SNV	V+K-	VK	0.002979	0.0632	NI
CHRNA2	rs2292976	A	G	0.63	0.77	0.92	UTR3	.	V-K+	VK	0.01463	0.02916	Vadu
CHRNA5	rs564585	A	G	0.428571	0.0769231	0.0625	UTR3	0	V+P-	VP	0.01389	0.0157	NI
CHRNA5	rs615470	T	C	0.44	0.79	0.66	UTR3	.	V-P+	VP	0.008391	0.03109	Vadu
CHRNA5	rs16969968	G	A	0.11	0.36	0.22	exonic	nonsynonymous SNV	V-P+	VP	0.02463	0.09423	Vadu
CHURC1	rs6745	C	A	0.25	0.0882353	0.416667	UTR3	0	P-K+	PK	0.002261	0.06404	NI
CHURC1	rs1064108	C	T	0	0.166667	0.388889	UTR3	0	V-K+	VK	0.002522	0.01767	NI
CHURC1	rs1064108	C	T	0.17	0.23	0.54	UTR3	.	V-K+	VK	0.009007	0.0147	Vadu
CIDEC	rs1053239	G	C	0.277778	0.0277778	0.25	UTR3	0	P-K+	PK	0.01359	0.0847	NI
CIDEC	rs1053239	G	C	0.277778	0.0277778	0.25	UTR3	0	V+P-	VP	0.006453	0.0847	NI
CIDEC	rs456168	C	A	0.22	0.36	0.06	exonic	synonymous SNV	P+K-	PK	0.002766	0.07949	Vadu
CIDEC	rs2479	A	G	0.81	0.67	0.92	UTR3	.	P-K+	PK	0.01824	0.09423	Vadu
CLCA1	rs1321694	A	T	0.361111	0.583333	0.294118	exonic	synonymous SNV	P+K-	PK	0.01787	0.03022	NI
CLCA1	rs2145412	C	T	1	0.97	0.83	exonic	nonsynonymous SNV	V+K-	VK	0.02493	0.1145	Vadu
CLIC5	rs1128514	T	C	0.1875	0.205882	0	UTR3	0	P+K-	PK	0.01123	0.08159	NI
CLIC5	rs9969070	A	G	0.138889	0.222222	0.0277778	UTR3	0	P+K-	PK	0.02781	0.1514	NI
CLIC5	rs2297834	G	A	0.138889	0.222222	0	UTR3	0	P+K-	PK	0.005056	0.1514	NI
CLIC5	rs1128514	T	C	0.1875	0.205882	0	UTR3	0	V+K-	VK	0.02417	0.08159	NI
CLIC5	rs3734207	C	T	0.41	0.26	0.53	exonic	synonymous SNV	P-K+	PK	0.04647	0.05367	Vadu
CLSTN2	rs7632885	G	A	0.555556	0.666667	0.305556	exonic	nonsynonymous SNV	P+K-	PK	0.004328	0.05851	NI
CLSTN2	rs13078522	T	C	0.444444	0.722222	0.382353	UTR3	0	P+K-	PK	0.007646	0.05487	NI
CLSTN2	rs13078522	T	C	0.444444	0.722222	0.382353	UTR3	0	V-P+	VP	0.03066	0.05487	NI
CLSTN2	rs11714465	C	T	0.33	0.39	0.61	exonic	synonymous SNV	V-K+	VK	0.0329	0.09353	Vadu
CLSTN2	rs12494698	T	C	0.33	0.36	0.61	UTR3	.	V-K+	VK	0.0329	0.08497	Vadu
CNGB1	rs112002818	G	A	0.166667	0.111111	0	exonic	nonsynonymous SNV	V+K-	VK	0.02493	0.1514	NI
CNGB1	rs17821448	G	A	0.527778	0.416667	0.222222	exonic	synonymous SNV	V+K-	VK	0.01419	0.1435	NI
CNGB1	rs13336595	C	T	0.722222	0.666667	0.416667	exonic	nonsynonymous SNV	V+K-	VK	0.01666	0.08979	NI
CNGB1	rs13336595	C	T	0.53	0.78	0.69	exonic	nonsynonymous SNV	V-P+	VP	0.04661	0.07208	Vadu
CNR2	rs1130321	C	T	0.638889	0.805556	0.888889	UTR3	0	V-K+	VK	0.02463	0.0632	NI
CNR2	rs1130320	A	G	0.638889	0.833333	0.888889	UTR3	0	V-K+	VK	0.02463	0.07949	NI
CNR2	rs1106	C	G	0.611111	0.833333	0.888889	UTR3	0	V-K+	VK	0.01295	0.0632	NI
CNR2	rs1105	T	C	0.638889	0.833333	0.888889	UTR3	0	V-K+	VK	0.02463	0.07949	NI
CNR2	rs2229586	G	C	0.638889	0.833333	0.888889	UTR3	0	V-K+	VK	0.02463	0.07949	NI
CNR2	rs2229585	T	C	0.638889	0.833333	0.888889	UTR3	0	V-K+	VK	0.02463	0.07949	NI
CNR2	rs2229584	T	C	0.611111	0.833333	0.888889	UTR3	0	V-K+	VK	0.01295	0.07949	NI
CNR2	rs2229583	C	T	0.611111	0.833333	0.882353	UTR3	0	V-K+	VK	0.01339	0.07517	NI
CNR2	rs2229581	G	C	0.638889	0.833333	0.888889	exonic	synonymous SNV	V-K+	VK	0.02463	0.07949	NI
CNR2	rs2229580	C	T	0.611111	0.833333	0.888889	exonic	synonymous SNV	V-K+	VK	0.01295	0.07949	NI
CNR2	rs2502993	A	G	0.638889	0.833333	0.888889	exonic	synonymous SNV	V-K+	VK	0.02463	0.07949	NI
CNR2	rs4649124	A	G	0.638889	0.833333	0.888889	exonic	synonymous SNV	V-K+	VK	0.02463	0.07949	NI
CNR2	rs3003336	C	T	0.638889	0.833333	0.888889	exonic	synonymous SNV	V-K+	VK	0.02463	0.07949	NI
CNR2	rs2501431	G	A	0.638889	0.833333	0.888889	exonic	synonymous SNV	V-K+	VK	0.02463	0.07949	NI
CNR2	rs2502992	T	C	0.638889	0.805556	0.882353	exonic	synonymous SNV	V-K+	VK	0.02528	0.055	NI
CNR2	rs2501432	T	C	0.638889	0.805556	0.882353	exonic	nonsynonymous SNV	V-K+	VK	0.02528	0.055	NI
CNR2	rs1105	T	C	0.57	0.44	0.74	UTR3	.	P-K+	PK	0.01661	0.03059	Vadu
CNR2	rs2229584	T	C	0.69	0.56	0.81	UTR3	.	P-K+	PK	0.03707	0.06554	Vadu
CNR2	rs2229586	G	C	0.72	0.53	0.78	UTR3	.	P-K+	PK	0.04346	0.04833	Vadu
CNR2	rs1130321	C	T	0.67	0.53	0.78	UTR3	.	P-K+	PK	0.04661	0.07907	Vadu
CNR2	rs3003336	C	T	0.69	0.53	0.78	exonic	synonymous SNV	P-K+	PK	0.04661	0.07208	Vadu
COBL	rs801142	A	G	0.5	0.555556	0.777778	exonic	synonymous SNV	V-K+	VK	0.02631	0.05371	NI
COBL	rs1046964	T	C	0.94	0.83	0.72	UTR3	.	V+K-	VK	0.02383	0.0847	Vadu
COBL	rs10273	C	A	0.42	0.19	0.17	UTR3	.	V+K-	VK	0.0367	0.0451	Vadu
COL13A1	rs2274181	C	G	0.277778	0.111111	0.388889	exonic	synonymous SNV	P-K+	PK	0.01295	0.07949	NI
COL13A1	rs1061966	C	G	0.333333	0.25	0.555556	UTR3	0	P-K+	PK	0.01558	0.05371	NI
COL13A1	rs2704505	G	A	0.69	0.83	0.97	UTR5	.	V-K+	VK	0.002979	0.0847	Vadu
COL13A1	rs10998973	G	A	0.18	0.58	0.33	exonic	synonymous SNV	V-P+	VP	0.007732	0.01492	Vadu
COL14A1	rs2305603	T	C	0.222222	0.138889	0.0277778	exonic	synonymous SNV	V+K-	VK	0.02781	0.1514	NI
COL14A1	rs2305605	G	A	0.222222	0.138889	0.0277778	exonic	synonymous SNV	V+K-	VK	0.02781	0.1514	NI
COL14A1	rs1129353	G	A	0.9375	0.735294	0.90625	UTR3	0	V+P-	VP	0.04521	0.1061	NI
COL14A1	rs2429	G	T	0.53	0.87	0.85	UTR3	.	V-K+	VK	0.006909	0.03538	Vadu
COL14A1	rs1129353	G	A	0.58	0.83	0.83	UTR3	.	V-K+	VK	0.0367	0.0632	Vadu
COL14A1	rs2429	G	T	0.53	0.87	0.85	UTR3	.	V-P+	VP	0.005737	0.03538	Vadu
COL14A1	rs1129353	G	A	0.58	0.83	0.83	UTR3	.	V-P+	VP	0.0367	0.0632	Vadu
COL27A1	rs4143245	T	C	0.416667	0.166667	0.388889	exonic	synonymous SNV	V+P-	VP	0.0367	0.1187	NI
COL27A1	rs13290696	G	T	0.25	0.44	0.19	exonic	synonymous SNV	P+K-	PK	0.04198	0.07208	Vadu
COL27A1	rs2014134	C	T	0.44	0.39	0.69	exonic	synonymous SNV	P-K+	PK	0.01739	0.05851	Vadu
COL27A1	rs2808771	C	T	0.07	0	0.18	exonic	synonymous SNV	P-K+	PK	0.04483	0.0713	Vadu
COL2A1	rs3803182	G	A	0.866667	0.625	0.833333	UTR5	0	V+P-	VP	0.04245	0.04674	NI
COL2A1	rs3803182	G	A	0.89	0.66	0.81	UTR5	.	V+P-	VP	0.03696	0.0419	Vadu
COL4A3	rs10205042	C	T	0.833333	0.972222	0.735294	exonic	synonymous SNV	P+K-	PK	0.005731	0.0632	NI
COL4A3	rs34505188	G	A	0.0833333	0.305556	0.117647	exonic	nonsynonymous SNV	V-P+	VP	0.03457	0.08543	NI
COL4A3	rs11677877	A	G	0.0833333	0.305556	0.111111	exonic	nonsynonymous SNV	V-P+	VP	0.03457	0.1113	NI
COL4A3	rs34019152	G	A	0.0833333	0.305556	0.111111	exonic	synonymous SNV	V-P+	VP	0.03457	0.1113	NI
COL4A3	rs2070735	A	C	0.81	0.78	0.97	ncRNA_UTR3	.	P-K+	PK	0.02781	0.1113	Vadu
COL4A3	rs7587228	C	T	0.78	0.86	1	ncRNA_UTR3	.	V-K+	VK	0.005056	0.05389	Vadu
COL4A4	rs2229814	G	A	0.694444	0.694444	0.411765	exonic	nonsynonymous SNV	P+K-	PK	0.02958	0.0561	NI
COL4A4	rs2229814	G	A	0.694444	0.694444	0.411765	exonic	nonsynonymous SNV	V+K-	VK	0.02958	0.0561	NI
COL4A4	rs2228555	T	C	0.71	0.76	0.42	exonic	synonymous SNV	P+K-	PK	0.003908	0.04833	Vadu
COL4A4	rs1054415	G	C	0.19	0.22	0	UTR3	.	P+K-	PK	0.005056	0.1065	Vadu
COL4A4	rs56196639	G	A	0.19	0.19	0	UTR3	.	P+K-	PK	0.01133	0.1514	Vadu
COL4A4	rs1800517	G	A	0.72	0.72	0.42	exonic	nonsynonymous SNV	P+K-	PK	0.01666	0.05771	Vadu
COL4A4	rs1054415	G	C	0.19	0.22	0	UTR3	.	V+K-	VK	0.01133	0.1065	Vadu
COL4A4	rs56196639	G	A	0.19	0.19	0	UTR3	.	V+K-	VK	0.01133	0.1514	Vadu
COL4A4	rs1800517	G	A	0.72	0.72	0.42	exonic	nonsynonymous SNV	V+K-	VK	0.01666	0.05771	Vadu
COL4A4	rs2228555	T	C	0.71	0.76	0.42	exonic	synonymous SNV	V+K-	VK	0.01787	0.04833	Vadu
COL5A3	rs1559186	G	C	0.416667	0.166667	0.222222	exonic	synonymous SNV	V+P-	VP	0.0367	0.09423	NI
COL5A3	rs2303098	C	T	0.44	0.09	0	exonic	nonsynonymous SNV	V+P-	VP	0.02456	0.03017	Vadu
COL6A3	rs7436	T	A	0.03125	0.235294	0.285714	UTR3	0	V-K+	VK	0.009092	0.03634	NI
COL6A3	rs7436	T	A	0.03125	0.235294	0.285714	UTR3	0	V-P+	VP	0.02753	0.03634	NI
COL6A3	rs4663722	C	G	0.31	0.16	0.06	UTR3	.	V+K-	VK	0.02214	0.02601	Vadu
COL6A3	rs7436	T	A	0.39	0.19	0.14	UTR3	.	V+K-	VK	0.03086	0.07949	Vadu
COL6A5	rs10212372	A	G	0.3125	0.133333	0.5	exonic	synonymous SNV	P-K+	PK	0.008896	0.02561	NI
COL6A5	rs10212372	A	G	0.21	0.5	0.16	exonic	synonymous SNV	P+K-	PK	0.004065	0.06054	Vadu
COL6A5	rs16845861	G	A	0.31	0.47	0.22	exonic	synonymous SNV	P+K-	PK	0.04661	0.08979	Vadu
COL6A5	rs1453241	G	A	0.31	0.47	0.22	exonic	nonsynonymous SNV	P+K-	PK	0.04661	0.08979	Vadu
COL6A5	rs6797052	T	C	0.75	0.36	0.69	UTR5	.	P-K+	PK	0.008935	0.05371	Vadu
COL6A5	rs322117	G	A	0.67	0.75	0.89	exonic	nonsynonymous SNV	V-K+	VK	0.0451	0.1073	Vadu
COL6A5	rs35886424	G	C	0.06	0.14	0.25	exonic	nonsynonymous SNV	V-K+	VK	0.0457	0.1514	Vadu
COL6A5	rs6797052	T	C	0.75	0.36	0.69	UTR5	.	V+P-	VP	0.00183	0.05371	Vadu
COL6A5	rs10212372	A	G	0.21	0.5	0.16	exonic	synonymous SNV	V-P+	VP	0.02142	0.06054	Vadu
COLQ	rs3846128	C	T	0.25	0.527778	0.555556	UTR3	0	V-K+	VK	0.01558	0.08979	NI
COLQ	rs2278962	T	A	0.25	0.555556	0.527778	UTR3	0	V-K+	VK	0.02873	0.08979	NI
COLQ	rs2278961	G	A	0.25	0.527778	0.527778	UTR3	0	V-K+	VK	0.02873	0.09353	NI
COLQ	rs3274	G	A	0.25	0.527778	0.5	UTR3	0	V-P+	VP	0.02873	0.09353	NI
COLQ	rs3846128	C	T	0.25	0.527778	0.555556	UTR3	0	V-P+	VP	0.02873	0.08979	NI
COLQ	rs2278962	T	A	0.25	0.555556	0.527778	UTR3	0	V-P+	VP	0.01558	0.08979	NI
COLQ	rs2278961	G	A	0.25	0.527778	0.527778	UTR3	0	V-P+	VP	0.02873	0.09353	NI
COLQ	rs3274	G	A	0.47	0.11	0.25	UTR3	.	V+P-	VP	0.001493	0.04198	Vadu
COLQ	rs3846128	C	T	0.47	0.09	0.31	UTR3	.	V+P-	VP	0.001734	0.0269	Vadu
COLQ	rs2278962	T	A	0.53	0.17	0.31	UTR3	.	V+P-	VP	0.002602	0.04661	Vadu
COLQ	rs2278961	G	A	0.53	0.19	0.33	UTR3	.	V+P-	VP	0.006403	0.04198	Vadu
CPXM2	rs9060	C	T	0.472222	0.444444	0.176471	UTR3	0	P+K-	PK	0.02098	0.08047	NI
CPXM2	rs9060	C	T	0.472222	0.444444	0.176471	UTR3	0	V+K-	VK	0.01118	0.08047	NI
CPXM2	rs1219725	G	A	0.05	0.38	0.27	exonic	synonymous SNV	V-P+	VP	0.008025	0.02125	Vadu
CRBN	rs17027638	A	G	0.277778	0.441176	0.176471	exonic	synonymous SNV	P+K-	PK	0.03444	0.05662	NI
CRBN	rs17027638	A	G	0.44	0.42	0.19	exonic	synonymous SNV	V+K-	VK	0.04198	0.08497	Vadu
CREG2	rs4638816	C	T	0.178571	0	0.115385	UTR3	0	V+P-	VP	0.018	0.04444	NI
CREG2	rs6543031	C	T	0.81	0.83	0.58	UTR3	.	P+K-	PK	0.0367	0.1073	Vadu
CREG2	rs4638816	C	T	0.14	0.08	0.31	UTR3	.	P-K+	PK	0.03457	0.1113	Vadu
CRELD2	rs11545763	A	G	0.0833333	0.222222	0.0277778	exonic	nonsynonymous SNV	P+K-	PK	0.02781	0.1065	NI
CRELD2	rs1608	C	T	0.3	0.13	0.06	exonic	synonymous SNV	V+K-	VK	0.02002	0.02753	Vadu
CRISPLD2	rs2641670	G	A	0.333333	0.166667	0.416667	UTR3	0	P-K+	PK	0.0367	0.06404	NI
CRISPLD2	rs2646108	G	A	0.25	0.0833333	0.305556	UTR3	0	P-K+	PK	0.03457	0.0632	NI
CRISPLD2	rs1874008	T	C	0.64	0.58	0.89	UTR3	.	P-K+	PK	0.006554	0.1187	Vadu
CRISPLD2	rs1874008	T	C	0.64	0.58	0.89	UTR3	.	V-K+	VK	0.02463	0.1187	Vadu
CRISPLD2	rs16974880	T	G	0.25	0	0.11	UTR3	.	V+P-	VP	0.02194	0.02318	Vadu
CSNK1G3	rs11952411	G	A	0.03125	0.125	0.235294	UTR3	0	V-K+	VK	0.02753	0.03939	NI
CSNK1G3	rs1059259	G	A	0.94	0.81	1	UTR3	.	P-K+	PK	0.01133	0.1065	Vadu
CST5	rs1799841	A	G	0.527778	0.361111	0.666667	exonic	nonsynonymous SNV	P-K+	PK	0.01776	0.09779	NI
CST5	rs1799841	A	G	0.39	0.25	0.53	exonic	nonsynonymous SNV	P-K+	PK	0.02873	0.08497	Vadu
CTNS	rs1048646	T	C	0.111111	0.361111	0.117647	UTR3	0	P+K-	PK	0.02528	0.09573	NI
CTNS	rs1048646	T	C	0.111111	0.361111	0.117647	UTR3	0	V-P+	VP	0.02463	0.09573	NI
CTNS	rs1048647	T	C	0.0833333	0.294118	0.1	UTR3	0	V-P+	VP	0.032	0.1104	NI
CTNS	rs1048648	T	C	0.0833333	0.294118	0.1	UTR3	0	V-P+	VP	0.032	0.1104	NI
CTNS	rs1048673	C	T	0.111111	0.323529	0.138889	UTR3	0	V-P+	VP	0.04203	0.08949	NI
CTNS	rs1048674	A	G	0.111111	0.323529	0.138889	UTR3	0	V-P+	VP	0.04203	0.08949	NI
CTNS	rs161398	A	G	0.84	0.69	0.46	UTR3	.	V+K-	VK	0.003579	0.01349	Vadu
CTU1	rs7507331	G	C	0.694444	0.916667	0.666667	UTR3	0	P+K-	PK	0.01824	0.09423	NI
CTU1	rs12983578	C	G	0.0384615	0.214286	0.0333333	exonic	nonsynonymous SNV	P+K-	PK	0.0483	0.07079	NI
CTU1	rs7507331	G	C	0.694444	0.916667	0.666667	UTR3	0	V-P+	VP	0.03457	0.09423	NI
CTU1	rs10403942	G	A	0.36	0.59	0.18	UTR3	.	P+K-	PK	0.01216	0.01704	Vadu
CTU1	rs12983578	C	G	0.11	0.13	0	exonic	nonsynonymous SNV	P+K-	PK	0.04989	0.1084	Vadu
CUL3	rs3738952	C	T	0.3125	0.0588235	0.266667	exonic	nonsynonymous SNV	V+P-	VP	0.01026	0.01981	NI
CUL3	rs17479770	T	C	0.19	0	0.1	UTR3	.	V+P-	VP	0.0208	0.0235	Vadu
CXCL12	rs1804430	T	C	0	0.166667	0	UTR3	0	P+K-	PK	0.02493	0.1987	NI
CXCL12	rs1804429	A	C	0	0.166667	0	UTR3	0	P+K-	PK	0.02493	0.1987	NI
CXCL12	rs1065297	A	G	0	0.166667	0	UTR3	0	P+K-	PK	0.02493	0.1987	NI
CXCL12	rs2839696	G	A	0	0.205882	0	UTR3	0	P+K-	PK	0.01194	0.05548	NI
CXCL12	rs2522	A	G	0	0.194444	0	UTR3	0	P+K-	PK	0.01145	0.05414	NI
CXCL12	rs10900031	G	A	0	0.166667	0	UTR3	0	P+K-	PK	0.02493	0.1987	NI
CXCL12	rs12258838	C	T	0	0.166667	0	exonic	synonymous SNV	P+K-	PK	0.02493	0.1987	NI
CXCL12	rs1804430	T	C	0	0.166667	0	UTR3	0	V-P+	VP	0.02493	0.1987	NI
CXCL12	rs1804429	A	C	0	0.166667	0	UTR3	0	V-P+	VP	0.02493	0.1987	NI
CXCL12	rs1065297	A	G	0	0.166667	0	UTR3	0	V-P+	VP	0.02493	0.1987	NI
CXCL12	rs2839696	G	A	0	0.205882	0	UTR3	0	V-P+	VP	0.004488	0.05548	NI
CXCL12	rs2522	A	G	0	0.194444	0	UTR3	0	V-P+	VP	0.01133	0.05414	NI
CXCL12	rs10900031	G	A	0	0.166667	0	UTR3	0	V-P+	VP	0.02493	0.1987	NI
CXCL12	rs12258838	C	T	0	0.166667	0	exonic	synonymous SNV	V-P+	VP	0.02493	0.1987	NI
CXCL12	rs3740085	C	G	0.22	0.31	0.08	UTR3	.	P+K-	PK	0.03457	0.09423	Vadu
CYBRD1	rs2542939	A	G	0.5	0.352941	0.692308	UTR3	0	P-K+	PK	0.01824	0.02036	NI
CYBRD1	rs1060248	C	T	0.06	0.17	0.25	UTR3	.	V-K+	VK	0.0457	0.0632	Vadu
CYFIP1	rs2289818	G	C	0.111111	0.277778	0.472222	exonic	synonymous SNV	V-K+	VK	0.001493	0.1073	NI
CYFIP1	rs4134802	C	T	0.03	0.22	0.03	exonic	synonymous SNV	P+K-	PK	0.02781	0.1065	Vadu
CYFIP1	rs11633474	G	A	0.03	0.24	0.17	exonic	synonymous SNV	V-P+	VP	0.0123	0.0847	Vadu
CYFIP1	rs4134802	C	T	0.03	0.22	0.03	exonic	synonymous SNV	V-P+	VP	0.02781	0.1065	Vadu
CYS1	rs6717452	C	A	0.638889	0.441176	0.777778	UTR3	0	P-K+	PK	0.006469	0.03408	NI
CYS1	rs6717452	C	A	0.87	0.71	0.5	UTR3	.	V+K-	VK	0.006122	0.01845	Vadu
CYS1	rs15380	T	A	0.94	0.86	0.75	UTR3	.	V+K-	VK	0.0457	0.0847	Vadu
DAG1	rs1050088	T	C	0.472222	0.777778	0.444444	UTR3	0	P+K-	PK	0.007305	0.0329	NI
DAG1	rs1050088	T	C	0.472222	0.777778	0.444444	UTR3	0	V-P+	VP	0.01419	0.0329	NI
DAG1	rs6783003	G	C	0.11	0.06	0.28	UTR5	.	P-K+	PK	0.02383	0.1113	Vadu
DAGLB	rs836559	G	C	0.777778	0.527778	0.611111	UTR3	0	V+P-	VP	0.04661	0.05054	NI
DAGLB	rs702485	A	G	0.777778	0.5	0.583333	UTR3	0	V+P-	VP	0.02631	0.05371	NI
DAGLB	rs836515	C	T	0	0.19	0.03	exonic	synonymous SNV	V-P+	VP	0.01133	0.1065	Vadu
DCANP1	rs4976298	T	C	0.444444	0.194444	0.194444	UTR3	0	V+K-	VK	0.04198	0.07208	NI
DCANP1	rs4976298	T	C	0.444444	0.194444	0.194444	UTR3	0	V+P-	VP	0.04198	0.07208	NI
DCANP1	rs12520809	T	C	0.43	0.5	0.17	exonic	nonsynonymous SNV	P+K-	PK	0.01116	0.02725	Vadu
DCHS2	rs10017772	T	C	0.416667	0.583333	0.694444	exonic	nonsynonymous SNV	V-K+	VK	0.03205	0.09779	NI
DCHS2	rs1352714	T	C	1	0.94	0.82	exonic	nonsynonymous SNV	V+K-	VK	0.01026	0.1071	Vadu
DCLK1	rs9574542	G	C	0.0333333	0.107143	0.214286	UTR3	0	V-K+	VK	0.0483	0.06874	NI
DCLK1	rs3764062	T	C	0.33	0.17	0.08	UTR3	.	V+K-	VK	0.01824	0.1348	Vadu
DCLRE1B	rs6674384	G	A	0.194444	0.352941	0.111111	UTR3	0	P+K-	PK	0.02259	0.032	NI
DCLRE1B	rs6674384	G	A	0	0.13	0.29	UTR3	.	V-K+	VK	0.001151	0.02013	Vadu
DCUN1D3	rs1858901	A	C	0	0.208333	0.115385	UTR3	0	V-P+	VP	0.02006	0.04509	NI
DCUN1D3	rs113864168	C	A	0.1	0.13	0.46	UTR3	.	P-K+	PK	0.01355	0.07206	Vadu
DCUN1D3	rs113864168	C	A	0.1	0.13	0.46	UTR3	.	V-K+	VK	0.004439	0.07206	Vadu
DDIT4	rs1053639	T	A	0.527778	0.5	0.222222	UTR3	0	P+K-	PK	0.02631	0.05771	NI
DDIT4	rs1053639	T	A	0.527778	0.5	0.222222	UTR3	0	V+K-	VK	0.01419	0.05771	NI
DDIT4	rs8316	C	T	0.583333	0.527778	0.305556	UTR3	0	V+K-	VK	0.03205	0.05771	NI
DDIT4	rs8316	C	T	0.56	0.72	0.42	UTR3	.	P+K-	PK	0.01666	0.09619	Vadu
DDIT4L	rs1053225	C	G	0.583333	0.638889	0.361111	UTR3	0	P+K-	PK	0.03318	0.05851	NI
DDIT4L	rs11734833	A	G	0.472222	0.352941	0.222222	UTR3	0	V+K-	VK	0.04661	0.07208	NI
DDIT4L	rs11726694	G	A	0.444444	0.323529	0.194444	UTR3	0	V+K-	VK	0.04198	0.06797	NI
DDIT4L	rs11726650	C	T	0.444444	0.323529	0.194444	UTR3	0	V+K-	VK	0.04198	0.06797	NI
DDIT4L	rs2903209	A	T	0.6	0.28	0.33	UTR3	.	V+P-	VP	0.02036	0.02519	Vadu
DDX1	rs10929378	C	T	0.722222	0.5	0.777778	exonic	synonymous SNV	P-K+	PK	0.02631	0.05054	NI
DDX1	rs10221770	A	G	0.81	1	0.64	UTR5	.	P+K-	PK	6.82e-05	0.01736	Vadu
DDX1	rs10929378	C	T	0.81	0.94	0.69	exonic	synonymous SNV	P+K-	PK	0.01201	0.05527	Vadu
DDX1	rs10221770	A	G	0.81	1	0.64	UTR5	.	V-P+	VP	0.009974	0.01736	Vadu
DDX11L2	rs115400373	C	T	0.194444	0.444444	0.222222	ncRNA_exonic	0	V-P+	VP	0.04198	0.055	NI
DDX11L2	rs11490000	G	A	0.14	0.21	0	ncRNA_exonic	.	P+K-	PK	0.004488	0.1065	Vadu
DDX11L2	rs62162361	C	T	0.03	0.3	0.19	ncRNA_exonic	.	V-P+	VP	0.01218	0.04787	Vadu
DEPTOR	rs16893299	C	T	0.117647	0.264706	0.352941	exonic	synonymous SNV	V-K+	VK	0.04332	0.07718	NI
DEPTOR	rs10112515	T	C	0.0277778	0.333333	0.3125	UTR3	0	V-K+	VK	0.001991	0.03634	NI
DEPTOR	rs6985424	C	T	0.666667	0.794118	0.882353	UTR3	0	V-K+	VK	0.046	0.05152	NI
DEPTOR	rs10112515	T	C	0.0277778	0.333333	0.3125	UTR3	0	V-P+	VP	0.001617	0.03634	NI
DEPTOR	rs10112515	T	C	0.28	0.24	0.47	UTR3	.	P-K+	PK	0.04833	0.05619	Vadu
DGKD	rs882428	A	G	0.555556	0.805556	0.555556	UTR3	0	P+K-	PK	0.04198	0.07907	NI
DGKD	rs882428	A	G	0.555556	0.805556	0.555556	UTR3	0	V-P+	VP	0.04198	0.07907	NI
DGKD	rs1053895	T	C	0.75	0.53	0.89	UTR3	.	P-K+	PK	0.001493	0.0367	Vadu
DGKD	rs2228939	G	A	0.22	0.06	0.33	exonic	synonymous SNV	P-K+	PK	0.00586	0.0451	Vadu
DGKD	rs2026	C	T	0.31	0.11	0.39	UTR3	.	P-K+	PK	0.01295	0.0451	Vadu
DGKE	rs61751970	T	A	0	0	0.194444	exonic	synonymous SNV	P-K+	PK	0.01133	0.1145	NI
DGKE	rs61751970	T	A	0	0	0.194444	exonic	synonymous SNV	V-K+	VK	0.01133	0.1145	NI
DGKE	rs1992554	C	T	0.5	0.72	0.41	UTR3	.	P+K-	PK	0.01465	0.04197	Vadu
DGKI	rs1918837	T	C	0.735294	0.470588	0.470588	exonic	synonymous SNV	V+K-	VK	0.04647	0.05256	NI
DGKI	rs3735026	T	C	0.15625	0.4375	0.2	UTR3	0	V-P+	VP	0.02719	0.04815	NI
DGKI	rs3735025	T	C	0.166667	0.4375	0.214286	UTR3	0	V-P+	VP	0.02827	0.0487	NI
DGKI	rs1918837	T	C	0.735294	0.470588	0.470588	exonic	synonymous SNV	V+P-	VP	0.04647	0.05256	NI
DGKI	rs3735025	T	C	0.47	0.21	0.33	UTR3	.	V+P-	VP	0.02445	0.04339	Vadu
DGKI	rs3735026	T	C	0.44	0.19	0.33	UTR3	.	V+P-	VP	0.04198	0.05054	Vadu
DIP2A	rs9978600	T	C	0.0555556	0	0.125	UTR3	0	P-K+	PK	0.04989	0.08872	NI
DIP2A	rs9941895	T	C	0.03	0.18	0	UTR3	.	P+K-	PK	0.01026	0.05813	Vadu
DIP2A	rs2248636	C	T	0.03	0	0.17	exonic	synonymous SNV	P-K+	PK	0.02493	0.1987	Vadu
DMBT1P1	rs7911308	C	A	0.694444	0.666667	0.888889	ncRNA_exonic	0	P-K+	PK	0.0451	0.1073	NI
DMBT1P1	rs57680701	G	T	0.13	0.5	0.1	ncRNA_exonic	.	P+K-	PK	0.003358	0.0232	Vadu
DMBT1P1	rs57680701	G	T	0.13	0.5	0.1	ncRNA_exonic	.	V-P+	VP	0.005699	0.0232	Vadu
DNAH11	rs1109806	C	T	0.527778	0.5	0.764706	exonic	synonymous SNV	P-K+	PK	0.02755	0.05371	NI
DNAH11	rs4722064	G	T	0.230769	0.176471	0.558824	exonic	nonsynonymous SNV	P-K+	PK	0.002214	0.03103	NI
DNAH11	rs55666134	G	A	0.222222	0.0882353	0	exonic	synonymous SNV	V+K-	VK	0.005056	0.1065	NI
DNAH11	rs2072221	G	A	0.555556	0.823529	0.852941	exonic	synonymous SNV	V-K+	VK	0.00902	0.04332	NI
DNAH11	rs1109806	C	T	0.527778	0.5	0.764706	exonic	synonymous SNV	V-K+	VK	0.04833	0.05371	NI
DNAH11	rs9639393	A	G	0.444444	0.5	0.722222	exonic	nonsynonymous SNV	V-K+	VK	0.03066	0.08879	NI
DNAH11	rs4722064	G	T	0.230769	0.176471	0.558824	exonic	nonsynonymous SNV	V-K+	VK	0.01693	0.03103	NI
DNAH11	rs2072221	G	A	0.555556	0.823529	0.852941	exonic	synonymous SNV	V-P+	VP	0.02098	0.04332	NI
DNAH11	rs12537531	C	T	0.25	0.529412	0.46875	exonic	nonsynonymous SNV	V-P+	VP	0.02644	0.04647	NI
DNAH11	rs3827657	G	A	0.67	0.86	0.62	exonic	synonymous SNV	P+K-	PK	0.02847	0.055	Vadu
DNAH11	rs10269582	T	C	0.31	0.39	0.14	exonic	nonsynonymous SNV	P+K-	PK	0.03086	0.07208	Vadu
DNAH11	rs2072220	T	C	0.19	0.06	0	exonic	synonymous SNV	V+K-	VK	0.01133	0.1065	Vadu
DNAH17	rs59853990	C	A	0.0833333	0.0555556	0.25	exonic	synonymous SNV	P-K+	PK	0.0457	0.0847	NI
DNAH17	rs2271613	G	A	0.888889	0.694444	0.666667	exonic	synonymous SNV	V+K-	VK	0.0451	0.07949	NI
DNAH17	rs691225	G	A	0.527778	0.611111	0.777778	exonic	synonymous SNV	V-K+	VK	0.04661	0.05371	NI
DNAH17	rs11651537	A	G	0.611111	0.529412	0.333333	exonic	nonsynonymous SNV	V+K-	VK	0.0329	0.03318	NI
DNAH17	rs1134541	G	A	0.22	0.14	0.03	exonic	synonymous SNV	V+K-	VK	0.02781	0.1065	Vadu
DNAH17	rs2271613	G	A	0.56	0.72	0.81	exonic	synonymous SNV	V-K+	VK	0.04198	0.04661	Vadu
DNAH17	rs61746438	G	A	0.06	0.29	0.13	exonic	synonymous SNV	V-P+	VP	0.02303	0.02411	Vadu
DNAH2	rs7359662	C	G	0.861111	0.944444	0.75	exonic	synonymous SNV	P+K-	PK	0.0457	0.1113	NI
DNAH2	rs9909288	C	G	0.58	0.29	0.39	exonic	synonymous SNV	V+P-	VP	0.01787	0.05771	Vadu
DNAH3	rs34051490	T	C	0.0666667	0	0.178571	exonic	nonsynonymous SNV	P-K+	PK	0.018	0.04313	NI
DNAH3	rs11074483	C	T	0.22	0.17	0.44	exonic	synonymous SNV	P-K+	PK	0.02018	0.07208	Vadu
DNAH3	rs3743697	A	G	0.17	0.06	0.28	exonic	synonymous SNV	P-K+	PK	0.02383	0.1113	Vadu
DNAH3	rs3743696	G	A	0.12	0	0.17	exonic	synonymous SNV	P-K+	PK	0.02493	0.1065	Vadu
DNAH3	rs2112494	A	G	0.19	0.03	0.24	exonic	synonymous SNV	P-K+	PK	0.02718	0.06151	Vadu
DNAH3	rs12924551	G	A	0.11	0.03	0.22	exonic	nonsynonymous SNV	P-K+	PK	0.02781	0.1065	Vadu
DNAH3	rs12929546	T	C	0.22	0.06	0.25	exonic	nonsynonymous SNV	P-K+	PK	0.0457	0.1113	Vadu
DNAH5	rs10078391	T	C	0.111111	0.333333	0.25	exonic	nonsynonymous SNV	V-P+	VP	0.0451	0.06404	NI
DNAH5	rs4701997	T	A	0.67	0.39	0.47	exonic	nonsynonymous SNV	V+P-	VP	0.0329	0.05054	Vadu
DNAJC5	rs11554629	T	G	0	0.138889	0.166667	UTR3	0	V-K+	VK	0.02493	0.1065	NI
DNAJC5	rs61744085	A	G	0.15	0	0.03	UTR3	.	V+P-	VP	0.02299	0.1015	Vadu
DNAJC5	rs11554631	C	T	0.13	0	0.03	UTR3	.	V+P-	VP	0.04913	0.08872	Vadu
DNHD1	rs11606889	G	A	0.25	0.0588235	0.25	exonic	nonsynonymous SNV	P-K+	PK	0.04137	0.04263	NI
DNHD1	rs4633449	A	C	0.833333	0.6875	0.59375	exonic	nonsynonymous SNV	V+K-	VK	0.03382	0.03783	NI
DNHD1	rs7480644	A	G	0.833333	0.666667	0.59375	exonic	nonsynonymous SNV	V+K-	VK	0.03382	0.06701	NI
DNHD1	rs2344829	G	A	0.861111	0.647059	0.611111	exonic	nonsynonymous SNV	V+K-	VK	0.03086	0.05619	NI
DNHD1	rs10839568	C	T	0.111111	0.333333	0.305556	exonic	synonymous SNV	V-P+	VP	0.0451	0.07949	NI
DNHD1	rs4758423	C	T	0.111111	0.333333	0.305556	exonic	nonsynonymous SNV	V-P+	VP	0.0451	0.07949	NI
DNHD1	rs11040920	C	A	0.47	0.44	0.19	exonic	nonsynonymous SNV	P+K-	PK	0.03903	0.08047	Vadu
DNHD1	rs11040920	C	A	0.47	0.44	0.19	exonic	nonsynonymous SNV	V+K-	VK	0.02344	0.08047	Vadu
DNHD1	rs16915382	G	C	0.03	0.15	0.26	exonic	synonymous SNV	V-K+	VK	0.005731	0.04458	Vadu
DNHD1	rs72901756	G	A	0.08	0.17	0.31	exonic	synonymous SNV	V-K+	VK	0.03457	0.0632	Vadu
DNM1P46	rs936037	A	G	0.2	0.03125	0.0555556	ncRNA_exonic	0	V+P-	VP	0.04962	0.05813	NI
DNM1P46	rs79797081	G	T	0.15	0.3	0	ncRNA_exonic	.	P+K-	PK	0.002439	0.01538	Vadu
DNMT3B	rs2424922	T	C	0.5	0.633333	0.34375	exonic	synonymous SNV	P+K-	PK	0.04109	0.07658	NI
DNMT3B	rs6058896	C	T	0.11	0	0.19	UTR3	.	P-K+	PK	0.01133	0.05389	Vadu
DPH3	rs842252	G	A	0.305556	0.222222	0.5	UTR3	0	P-K+	PK	0.02631	0.08497	NI
DPH3	rs76811144	G	A	0	0	0.14	UTR3	.	P-K+	PK	0.04826	0.09745	Vadu
DPH3	rs76811144	G	A	0	0	0.14	UTR3	.	V-K+	VK	0.04199	0.09745	Vadu
DPYSL4	rs115200472	C	T	0.0277778	0.0555556	0.277778	UTR3	0	P-K+	PK	0.02383	0.05389	NI
DPYSL4	rs115894950	G	A	0.0277778	0.0588235	0.305556	UTR3	0	P-K+	PK	0.01228	0.04263	NI
DPYSL4	rs145274474	G	A	0.0277778	0.0555556	0.305556	UTR3	0	P-K+	PK	0.01201	0.05527	NI
DPYSL4	rs114312744	C	A	0.0277778	0.0833333	0.25	exonic	nonsynonymous SNV	V-K+	VK	0.01359	0.0847	NI
DPYSL4	rs115200472	C	T	0.0277778	0.0555556	0.277778	UTR3	0	V-K+	VK	0.006453	0.05389	NI
DPYSL4	rs115894950	G	A	0.0277778	0.0588235	0.305556	UTR3	0	V-K+	VK	0.002979	0.04263	NI
DPYSL4	rs145274474	G	A	0.0277778	0.0555556	0.305556	UTR3	0	V-K+	VK	0.002979	0.05527	NI
DPYSL4	rs2279523	C	T	0	0.25	0	UTR3	.	P+K-	PK	0.02456	0.04483	Vadu
DPYSL4	rs115200472	C	T	0.06	0.18	0	UTR3	.	P+K-	PK	0.02457	0.1093	Vadu
DPYSL4	rs2279523	C	T	0	0.25	0	UTR3	.	V-P+	VP	0.02456	0.04483	Vadu
DRG2	rs2230316	G	A	0.222222	0.0294118	0.333333	exonic	synonymous SNV	P-K+	PK	0.001381	0.09423	NI
DRG2	rs2230316	G	A	0.222222	0.0294118	0.333333	exonic	synonymous SNV	V+P-	VP	0.02813	0.09423	NI
DRG2	rs2230316	G	A	0.17	0.11	0.36	exonic	synonymous SNV	P-K+	PK	0.02463	0.0451	Vadu
DSPP	rs202210195	A	G	0.21875	0	0.214286	exonic	nonsynonymous SNV	P-K+	PK	0.007525	0.03788	NI
DSPP	rs202210195	A	G	0.21875	0	0.214286	exonic	nonsynonymous SNV	V+P-	VP	0.01084	0.03788	NI
DSPP	rs2615489	G	A	0.53	0.81	0.67	UTR3	.	V-P+	VP	0.02344	0.07907	Vadu
DTX2	rs145964625	C	T	0.305556	0.166667	0.0555556	exonic	nonsynonymous SNV	V+K-	VK	0.01201	0.1348	NI
DTX2	rs147779783	A	C	0.08	0.31	0.25	exonic	synonymous SNV	V-P+	VP	0.03457	0.1552	Vadu
DUS4L	rs62483727	A	C	0.166667	0	0.117647	UTR3	0	V+P-	VP	0.02493	0.1065	NI
DUS4L	rs711442	T	C	0.5	0.27	0.67	UTR3	.	P-K+	PK	0.01366	0.0142	Vadu
EAF1	rs1048608	A	G	0.115385	0.269231	0.45	UTR3	0	V-K+	VK	0.0171	0.02564	NI
EAF1	rs1048608	A	G	0.35	0.09	0.28	UTR3	.	V+P-	VP	0.01785	0.05709	Vadu
EDNRA	rs1801708	G	A	0.222222	0.527778	0.4375	UTR5	0	V-P+	VP	0.01419	0.07976	NI
EDNRA	rs5335	G	C	0.53	0.76	0.47	UTR3	.	P+K-	PK	0.01504	0.05258	Vadu
EDNRA	rs1801708	G	A	0.28	0.58	0.42	UTR5	.	V-P+	VP	0.01666	0.05771	Vadu
EFNA5	rs365807	A	G	0.194444	0.472222	0.235294	UTR3	0	V-P+	VP	0.02344	0.03174	NI
EFNA5	rs2859	T	G	0	0.22	0.06	UTR3	.	V-P+	VP	0.005056	0.1065	Vadu
EGFR	rs1140475	T	C	1	0.852941	0.888889	exonic	synonymous SNV	V+P-	VP	0.02299	0.1065	NI
EGFR	rs10228436	G	A	0.26	0.17	0.44	UTR3	.	P-K+	PK	0.02018	0.07392	Vadu
EGFR	rs10277413	T	G	0.25	0.17	0.42	UTR3	.	P-K+	PK	0.0367	0.07208	Vadu
EGFR	rs2227984	T	A	0.25	0.19	0.44	exonic	synonymous SNV	P-K+	PK	0.04198	0.1073	Vadu
EHMT2	rs149384831	C	T	0	0.147059	0.0294118	exonic	nonsynonymous SNV	V-P+	VP	0.02299	0.09897	NI
EHMT2	rs535586	T	C	0.69	0.81	0.97	exonic	synonymous SNV	V-K+	VK	0.002429	0.03772	Vadu
EIF4E	rs10433890	G	A	0.305556	0.25	0.5	UTR3	0	P-K+	PK	0.04475	0.1209	NI
EIF4E	rs4699688	G	C	0.361111	0.205882	0.5	UTR3	0	P-K+	PK	0.01321	0.1311	NI
EIF4E	rs3749547	A	C	0.277778	0.0555556	0.194444	UTR3	0	V+P-	VP	0.02383	0.1113	NI
EIF4E	rs4699688	G	C	0.29	0.53	0.26	UTR3	.	P+K-	PK	0.03022	0.04661	Vadu
EMC3-AS1	rs7638846	A	G	0.285714	0.15625	0.466667	ncRNA_exonic	0	P-K+	PK	0.01258	0.02304	NI
EMC3-AS1	rs7627372	C	T	0.33	0	0	ncRNA_exonic	.	V+K-	VK	0.008403	0.04145	Vadu
EMILIN2	rs56288451	C	T	0.125	0	0.1875	exonic	nonsynonymous SNV	P-K+	PK	0.009974	0.0678	NI
EMILIN2	rs16943989	G	A	0.416667	0.305556	0.166667	exonic	synonymous SNV	V+K-	VK	0.0367	0.1073	NI
EMILIN2	rs56288451	C	T	0.125	0	0.1875	exonic	nonsynonymous SNV	V+P-	VP	0.04989	0.0678	NI
EMILIN2	rs3826638	C	T	0	0.03	0.22	exonic	synonymous SNV	P-K+	PK	0.02781	0.1145	Vadu
EMILIN2	rs3826638	C	T	0	0.03	0.22	exonic	synonymous SNV	V-K+	VK	0.005056	0.1145	Vadu
EMP2	rs3790125	A	G	0.583333	0.361111	0.305556	UTR3	0	V+K-	VK	0.03205	0.09353	NI
EMP2	rs3790124	G	A	0.583333	0.361111	0.305556	UTR3	0	V+K-	VK	0.03205	0.09353	NI
EMP2	rs2047923	G	A	0.583333	0.333333	0.305556	UTR3	0	V+K-	VK	0.03205	0.09353	NI
EMP2	rs12928389	G	C	0.06	0.06	0.25	UTR3	.	P-K+	PK	0.0457	0.1065	Vadu
EMP2	rs2279868	C	T	0.53	0.36	0.25	exonic	synonymous SNV	V+K-	VK	0.02873	0.08497	Vadu
EMP2	rs12928389	G	C	0.06	0.06	0.25	UTR3	.	V-K+	VK	0.0457	0.1065	Vadu
EMX2OS	rs12777755	C	T	0	0.333333	0.115385	ncRNA_intronic	0	V-P+	VP	0.004836	0.04687	NI
EMX2OS	rs242965	T	C	0.19	0.44	0.44	ncRNA_exonic	.	V-K+	VK	0.04198	0.05371	Vadu
EMX2OS	rs242965	T	C	0.19	0.44	0.44	ncRNA_exonic	.	V-P+	VP	0.04198	0.05371	Vadu
ENPEP	rs17041902	C	G	0.0555556	0.305556	0.222222	UTR3	0	V-P+	VP	0.01201	0.0847	NI
ENPEP	rs10004516	A	G	0.86	0.85	0.43	exonic	nonsynonymous SNV	P+K-	PK	0.01076	0.01364	Vadu
EP300	rs20551	A	G	0.611111	0.333333	0.361111	exonic	nonsynonymous SNV	V+P-	VP	0.0329	0.05611	NI
EP300	rs20552	T	A	0.5	0.67	0.78	exonic	synonymous SNV	V-K+	VK	0.02631	0.07907	Vadu
EPB41L2	rs1043596	T	C	0.555556	0.264706	0.558824	UTR3	0	P-K+	PK	0.02577	0.05617	NI
EPB41L2	rs17059736	G	A	0.138889	0.0277778	0.25	exonic	synonymous SNV	P-K+	PK	0.01359	0.1065	NI
EPB41L2	rs6536	G	T	0.916667	0.676471	0.882353	UTR3	0	V+P-	VP	0.0166	0.05184	NI
EPB41L2	rs1043596	T	C	0.555556	0.264706	0.558824	UTR3	0	V+P-	VP	0.01661	0.05617	NI
EPB41L2	rs17059736	G	A	0	0.11	0.17	exonic	synonymous SNV	V-K+	VK	0.02493	0.05527	Vadu
EPHB4	rs2230585	G	A	0.305556	0.361111	0.0833333	exonic	synonymous SNV	P+K-	PK	0.009279	0.06404	NI
EPHB4	rs2230585	G	A	0.305556	0.361111	0.0833333	exonic	synonymous SNV	V+K-	VK	0.03457	0.06404	NI
EPHB4	rs56326327	G	C	0.11	0.06	0.28	UTR3	.	P-K+	PK	0.02383	0.1514	Vadu
EPHB4	rs144173	A	G	0.81	0.53	0.61	exonic	synonymous SNV	V+P-	VP	0.02344	0.07907	Vadu
EPHB4	rs314359	T	C	0.78	0.53	0.61	exonic	synonymous SNV	V+P-	VP	0.04661	0.08497	Vadu
EPOP	rs79676758	G	C	0.194444	0.0555556	0.305556	exonic	nonsynonymous SNV	P-K+	PK	0.01201	0.0632	NI
EPOP	rs76756126	G	A	0.09	0.21	0	exonic	nonsynonymous SNV	P+K-	PK	0.004488	0.02564	Vadu
EPOP	rs111565436	G	A	0.2	0.31	0.09	exonic	nonsynonymous SNV	P+K-	PK	0.03859	0.05961	Vadu
EPPK1	rs4977192	C	A	0.527778	0.833333	0.722222	UTR3	0	V-P+	VP	0.01065	0.0367	NI
EPPK1	rs7839934	G	C	0.166667	0.5	0.25	exonic	nonsynonymous SNV	V-P+	VP	0.005381	0.07907	NI
EPPK1	rs6990098	A	C	0.15	0	0.1	exonic	synonymous SNV	V+P-	VP	0.04727	0.1141	Vadu
ERAP2	rs41506651	C	T	0.138889	0	0.194444	exonic	synonymous SNV	P-K+	PK	0.01133	0.1514	NI
ERAP2	rs3733905	C	T	0.166667	0	0.0555556	exonic	nonsynonymous SNV	V+P-	VP	0.02493	0.1145	NI
ERAP2	rs2549782	G	T	0.56	0.61	0.28	exonic	nonsynonymous SNV	P+K-	PK	0.008596	0.05851	Vadu
ERAP2	rs1230358	T	G	0.69	0.81	0.5	UTR5	.	P+K-	PK	0.01253	0.1285	Vadu
ERAP2	rs2548538	T	A	0.56	0.61	0.31	exonic	synonymous SNV	P+K-	PK	0.01739	0.05851	Vadu
ERAP2	rs2287988	G	A	0.56	0.61	0.31	exonic	synonymous SNV	P+K-	PK	0.01739	0.05851	Vadu
ERAP2	rs2255546	C	T	0.56	0.61	0.31	exonic	synonymous SNV	P+K-	PK	0.01739	0.05851	Vadu
ERAP2	rs1056893	C	T	0.5	0.53	0.28	exonic	synonymous SNV	P+K-	PK	0.04726	0.05062	Vadu
ERAP2	rs1230381	A	G	0.5	0.39	0.72	UTR3	.	P-K+	PK	0.008596	0.05771	Vadu
ERAP2	rs1230382	T	A	0.5	0.41	0.72	UTR3	.	P-K+	PK	0.0151	0.0541	Vadu
ERAP2	rs2549782	G	T	0.56	0.61	0.28	exonic	nonsynonymous SNV	V+K-	VK	0.03066	0.05851	Vadu
ERCC2	rs1052555	G	A	0.222222	0.444444	0.527778	exonic	synonymous SNV	V-K+	VK	0.01419	0.05371	NI
ERCC2	rs238406	T	G	0.56	0.32	0.61	exonic	synonymous SNV	P-K+	PK	0.01879	0.05851	Vadu
ERI1	rs9650616	T	G	0.194444	0.323529	0.0882353	exonic	synonymous SNV	P+K-	PK	0.03331	0.06151	NI
ERI1	rs1045527	A	G	0.0294118	0.294118	0.0625	UTR3	0	P+K-	PK	0.02347	0.05489	NI
ERI1	rs2288672	T	C	0.972222	0.794118	0.861111	exonic	nonsynonymous SNV	V+P-	VP	0.02564	0.08024	NI
ERI1	rs1045527	A	G	0.0294118	0.294118	0.0625	UTR3	0	V-P+	VP	0.00619	0.05489	NI
ERI1	rs9650616	T	G	0.42	0.17	0.11	exonic	synonymous SNV	V+K-	VK	0.006554	0.09423	Vadu
ERI1	rs1045527	A	G	0.36	0.17	0.11	UTR3	.	V+K-	VK	0.02463	0.09423	Vadu
ERI1	rs9650616	T	G	0.42	0.17	0.11	exonic	synonymous SNV	V+P-	VP	0.0367	0.09423	Vadu
ESPNL	rs35857491	C	T	0.111111	0.222222	0.333333	UTR3	0	V-K+	VK	0.0451	0.09423	NI
ESPNL	rs935415	C	G	0.75	0.53	0.83	exonic	synonymous SNV	P-K+	PK	0.01065	0.07208	Vadu
ESPNL	rs11897736	C	T	0.03	0.25	0.19	exonic	synonymous SNV	V-P+	VP	0.02687	0.02901	Vadu
ESPNL	rs11904159	T	C	0.03	0.22	0.15	exonic	synonymous SNV	V-P+	VP	0.02813	0.08323	Vadu
ESYT2	rs1062119	G	A	0.323529	0.166667	0.0882353	UTR3	0	V+K-	VK	0.03331	0.1291	NI
ESYT2	rs3750051	G	A	0.305556	0.194444	0.0833333	UTR3	0	V+K-	VK	0.03457	0.1348	NI
ESYT2	rs2013	T	C	0.411765	0.166667	0.176471	UTR3	0	V+P-	VP	0.034	0.08065	NI
ESYT2	rs712192	T	C	0.388889	0.147059	0.264706	UTR3	0	V+P-	VP	0.03174	0.06554	NI
ESYT2	rs2305473	T	C	0.333333	0.0833333	0.205882	exonic	nonsynonymous SNV	V+P-	VP	0.01824	0.046	NI
ESYT2	rs57033874	G	A	0.17	0.03	0.26	UTR3	.	P-K+	PK	0.01317	0.04626	Vadu
ESYT2	rs13242618	C	T	0.33	0.09	0.17	UTR3	.	V+P-	VP	0.01867	0.07949	Vadu
ESYT2	rs35109208	T	C	0.33	0.09	0.17	UTR3	.	V+P-	VP	0.01867	0.07949	Vadu
ESYT2	rs1061735	G	T	0.35	0.11	0.19	UTR3	.	V+P-	VP	0.02259	0.08065	Vadu
ESYT2	rs13229349	A	G	0.36	0.11	0.22	UTR3	.	V+P-	VP	0.02463	0.09423	Vadu
ESYT2	rs2305473	T	C	0.36	0.11	0.19	exonic	nonsynonymous SNV	V+P-	VP	0.02463	0.055	Vadu
ESYT2	rs3763406	A	G	0.33	0.11	0.22	UTR3	.	V+P-	VP	0.0451	0.09423	Vadu
ESYT2	rs3763409	T	C	0.33	0.11	0.22	UTR3	.	V+P-	VP	0.0451	0.09423	Vadu
ESYT2	rs34119683	G	C	0.33	0.11	0.22	UTR3	.	V+P-	VP	0.0451	0.09423	Vadu
ESYT2	rs712192	T	C	0.33	0.11	0.22	UTR3	.	V+P-	VP	0.0451	0.09423	Vadu
ESYT2	rs1061739	G	A	0.33	0.11	0.22	UTR3	.	V+P-	VP	0.0451	0.09423	Vadu
ESYT2	rs1061620	G	A	0.25	0.06	0.19	UTR3	.	V+P-	VP	0.0457	0.0847	Vadu
EXO1	rs851797	A	G	0.375	0.923077	0.909091	UTR3	0	V-K+	VK	0.00021	0.01734	NI
EXO1	rs9350	C	T	0.333333	0.0833333	0.166667	exonic	nonsynonymous SNV	V+P-	VP	0.01824	0.09423	NI
EXO1	rs851797	A	G	0.375	0.923077	0.909091	UTR3	0	V-P+	VP	5.84e-05	0.01734	NI
EXO1	rs851797	A	G	0.92	0.69	0.78	UTR3	.	V+P-	VP	0.03457	0.07949	Vadu
EXO1	rs9350	C	T	0.03	0.22	0.17	exonic	nonsynonymous SNV	V-P+	VP	0.02781	0.1065	Vadu
EXOC2	rs12952	G	A	0.583333	0.722222	0.416667	UTR3	0	P+K-	PK	0.01666	0.05611	NI
EXOC2	rs12952	G	A	0.36	0.61	0.67	UTR3	.	V-K+	VK	0.01776	0.0329	Vadu
EXOC8	rs11122272	A	G	0.458333	0.0909091	0.666667	UTR3	0	P-K+	PK	7.06e-05	0.02469	NI
EXOC8	rs11122272	A	G	0.458333	0.0909091	0.666667	UTR3	0	V+P-	VP	0.008346	0.02469	NI
EXOC8	rs2064766	G	A	0.41	0.71	0.61	UTR3	.	V-P+	VP	0.02717	0.0561	Vadu
EXOC8	rs953	A	G	0.42	0.69	0.61	UTR3	.	V-P+	VP	0.03205	0.05771	Vadu
EXOC8	rs10489609	T	C	0.42	0.69	0.64	UTR3	.	V-P+	VP	0.03205	0.08497	Vadu
EXOSC5	rs10853751	G	A	0.416667	0.638889	0.694444	exonic	nonsynonymous SNV	V-K+	VK	0.03205	0.09619	NI
EXOSC5	rs10853751	G	A	0.5	0.64	0.78	exonic	nonsynonymous SNV	V-K+	VK	0.02631	0.08497	Vadu
EYS	rs61753610	T	C	0.03125	0.194444	0.235294	exonic	nonsynonymous SNV	V-K+	VK	0.02753	0.04521	NI
EYS	rs974110	A	G	0.666667	0.382353	0.411765	exonic	synonymous SNV	V+K-	VK	0.04901	0.07214	NI
EYS	rs974110	A	G	0.666667	0.382353	0.411765	exonic	synonymous SNV	V+P-	VP	0.0273	0.07214	NI
EYS	rs12193967	G	A	0.17	0.06	0.25	exonic	nonsynonymous SNV	P-K+	PK	0.0457	0.1113	Vadu
EYS	rs68128811	C	A	0.22	0.17	0.03	UTR3	.	V+K-	VK	0.02781	0.1514	Vadu
EYS	rs12663916	G	A	0	0	0.16	exonic	synonymous SNV	V-K+	VK	0.02253	0.05282	Vadu
FAM107B	rs72784927	G	A	0.388889	0.25	0.117647	UTR3	0	V+K-	VK	0.01339	0.055	NI
FAM107B	rs11259151	C	T	0.47	0.33	0.62	UTR3	.	P-K+	PK	0.03038	0.03205	Vadu
FAM126A	rs10488277	T	C	0.375	0.25	0.125	UTR3	0	V+K-	VK	0.04133	0.04766	NI
FAM126A	rs3815348	T	C	0.67	0.5	0.36	UTR3	.	V+K-	VK	0.01776	0.05851	Vadu
FAM126A	rs2286495	T	C	0.67	0.5	0.36	UTR3	.	V+K-	VK	0.01776	0.05851	Vadu
FAM126A	rs10085448	A	C	0.64	0.5	0.36	UTR3	.	V+K-	VK	0.03318	0.05851	Vadu
FAM126A	rs10085739	G	A	0.64	0.5	0.36	UTR3	.	V+K-	VK	0.03318	0.05851	Vadu
FAM131C	rs2863443	G	T	0.888889	0.833333	1	UTR3	0	P-K+	PK	0.02493	0.1514	NI
FAM131C	rs11576236	G	C	0.861111	0.833333	1	exonic	nonsynonymous SNV	P-K+	PK	0.02493	0.1065	NI
FAM131C	rs2863458	T	C	0.138889	0.305556	0.472222	exonic	nonsynonymous SNV	V-K+	VK	0.00429	0.07907	NI
FAM131C	rs9442230	G	A	0.97	0.75	0.67	exonic	synonymous SNV	V+K-	VK	0.001336	0.0632	Vadu
FAM131C	rs2863452	T	C	0.97	0.78	0.69	exonic	synonymous SNV	V+K-	VK	0.002979	0.0847	Vadu
FAM131C	rs11576236	G	C	0.97	0.88	0.78	exonic	nonsynonymous SNV	V+K-	VK	0.02781	0.08024	Vadu
FAM131C	rs9442230	G	A	0.97	0.75	0.67	exonic	synonymous SNV	V+P-	VP	0.01359	0.0632	Vadu
FAM131C	rs2863452	T	C	0.97	0.78	0.69	exonic	synonymous SNV	V+P-	VP	0.02781	0.0847	Vadu
FAM136A	rs75462642	G	A	0	0.0555556	0.176471	UTR3	0	V-K+	VK	0.01026	0.1071	NI
FAM136A	rs14234	A	G	0.39	0.5	0.22	UTR3	.	P+K-	PK	0.02415	0.05371	Vadu
FAM155A	rs1771137	G	A	0.277778	0.0555556	0.222222	exonic	synonymous SNV	V+P-	VP	0.02383	0.0847	NI
FAM155A	rs2182958	C	T	0.61	0.86	0.58	UTR3	.	P+K-	PK	0.01664	0.08497	Vadu
FAM155A	rs2182958	C	T	0.61	0.86	0.58	UTR3	.	V-P+	VP	0.03086	0.08497	Vadu
FAM182A	rs200998034	G	A	0.0555556	0.0555556	0.25	ncRNA_exonic	0	P-K+	PK	0.0457	0.1514	NI
FAM182A	rs200150456	G	A	0.0882353	0	0.142857	ncRNA_exonic	0	P-K+	PK	0.04199	0.04444	NI
FAM182A	rs199881453	A	G	0.0625	0.0769231	0.388889	ncRNA_exonic	0	P-K+	PK	0.02067	0.05062	NI
FAM182A	rs200998034	G	A	0.0555556	0.0555556	0.25	ncRNA_exonic	0	V-K+	VK	0.0457	0.1514	NI
FAM182A	.	G	A	0.0384615	0.2	0.291667	ncRNA_exonic	0	V-K+	VK	0.02104	0.1269	NI
FAM182A	.	G	C	0.0333333	0.0833333	0.333333	ncRNA_exonic	0	V-K+	VK	0.007996	0.04687	NI
FAM182A	rs199881453	A	G	0.0625	0.0769231	0.388889	ncRNA_exonic	0	V-K+	VK	0.006878	0.05062	NI
FAM182A	rs368722252	A	T	0	0.03125	0.2	ncRNA_exonic	0	V-K+	VK	0.02372	0.04313	NI
FAM182A	.	A	G	0.3	0.136364	0	ncRNA_exonic	0	V+K-	VK	0.0202	0.07432	NI
FAM182A	.	C	A	0.458333	0.178571	0.321429	ncRNA_exonic	0	V+P-	VP	0.03835	0.08688	NI
FAM182A	.	C	T	0.458333	0.178571	0.285714	ncRNA_exonic	0	V+P-	VP	0.03835	0.1183	NI
FAM182A	.	G	A	0.583333	0.222222	0.538462	ncRNA_exonic	0	V+P-	VP	0.02851	0.06658	NI
FAM182A	.	G	A	0.142857	0	0.0357143	ncRNA_exonic	0	V+P-	VP	0.04826	0.05146	NI
FAM182A	.	C	T	0	0.230769	0.136364	ncRNA_exonic	0	V-P+	VP	0.02296	0.04614	NI
FAM182A	.	T	C	0	0.3	0.136364	ncRNA_exonic	0	V-P+	VP	0.005491	0.04595	NI
FAM182A	rs185276442	G	T	0.21	0.09	0	ncRNA_exonic	.	V+K-	VK	0.02006	0.0235	Vadu
FAM182A	rs12758	A	G	0	0.25	0	ncRNA_exonic	.	V-P+	VP	0.02466	0.04145	Vadu
FAM182B	.	C	T	0.730769	0.428571	0.571429	ncRNA_exonic	0	V+P-	VP	0.03091	0.03109	NI
FAM182B	.	G	A	0.333333	0	0	ncRNA_exonic	0	V+P-	VP	0.005416	0.04145	NI
FAM182B	.	C	A	0.166667	0	0.0555556	ncRNA_exonic	0	V+P-	VP	0.02493	0.1145	NI
FAM182B	rs2996702	T	A	0.09	0.35	0.04	ncRNA_exonic	.	P+K-	PK	0.008657	0.03232	Vadu
FAM182B	.	G	C	0.16	0.5	0.21	ncRNA_exonic	.	V-P+	VP	0.01374	0.03251	Vadu
FAM182B	rs2996702	T	A	0.09	0.35	0.04	ncRNA_exonic	.	V-P+	VP	0.01736	0.03232	Vadu
FAM185A	rs201667800	T	G	0.0588235	0	0.1875	exonic	nonsynonymous SNV	P-K+	PK	0.0244	0.1061	NI
FAM185A	rs141352868	C	T	0.111111	0.333333	0.25	exonic	nonsynonymous SNV	V-P+	VP	0.0451	0.09423	NI
FAM185A	rs116082009	C	T	0.17	0	0.08	exonic	nonsynonymous SNV	V+P-	VP	0.02493	0.1065	Vadu
FAM185A	rs147397718	A	T	0.03	0.22	0.08	exonic	nonsynonymous SNV	V-P+	VP	0.02781	0.05527	Vadu
FAM186A	rs6580742	C	T	0.166667	0.0555556	0.25	exonic	nonsynonymous SNV	P-K+	PK	0.0457	0.1113	NI
FAM186A	rs10506292	T	C	0.277778	0.583333	0.441176	exonic	synonymous SNV	V-P+	VP	0.01666	0.05611	NI
FAM186A	.	A	G	0.29	0.07	0.31	exonic	synonymous SNV	P-K+	PK	0.02533	0.1337	Vadu
FAM186A	rs144970699	C	G	0.21	0.07	0.31	exonic	synonymous SNV	P-K+	PK	0.02533	0.1226	Vadu
FAM189A1	rs57806000	G	A	0.0833333	0	0.176471	UTR3	0	P-K+	PK	0.01026	0.08024	NI
FAM189A1	rs3764211	A	G	0	0.138889	0.194444	exonic	synonymous SNV	V-K+	VK	0.01133	0.05389	NI
FAM189A1	rs4583203	T	C	0.472222	0.676471	0.75	exonic	synonymous SNV	V-K+	VK	0.02873	0.05026	NI
FAM189A1	rs4583203	T	C	0.44	0.75	0.58	exonic	synonymous SNV	V-P+	VP	0.01558	0.04661	Vadu
FAM228A	rs7564420	A	G	0.411765	0.4375	0.7	UTR3	0	P-K+	PK	0.04448	0.05062	NI
FAM228A	rs13387930	A	G	0.333333	0.5	0.153846	UTR3	0	P+K-	PK	0.01374	0.03377	NI
FAM228A	rs7564420	A	G	0.411765	0.4375	0.7	UTR3	0	V-K+	VK	0.0257	0.05062	NI
FAM228A	rs2288075	A	G	0.25	0.17	0.06	UTR3	.	V+K-	VK	0.0457	0.0847	Vadu
FAM71F1	rs3807127	A	G	0.0294118	0.176471	0	UTR5	0	P+K-	PK	0.01026	0.1139	NI
FAM71F1	rs339065	C	T	0.222222	0.25	0.0555556	UTR3	0	P+K-	PK	0.0457	0.0847	NI
FAM71F1	rs745229	C	A	0.31	0	0.1	exonic	synonymous SNV	V+P-	VP	0.001338	0.016	Vadu
FAM86B3P	rs201259751	A	G	0.181818	0	0.346154	ncRNA_exonic	0	P-K+	PK	0.0002934	0.01606	NI
FAM86B3P	rs139376573	G	T	0.0714286	0	0.269231	ncRNA_exonic	0	P-K+	PK	0.002188	0.1049	NI
FAM86B3P	rs2945252	G	T	0.39	0.53	0.69	ncRNA_exonic	.	V-K+	VK	0.01739	0.09619	Vadu
FAM86B3P	rs2945249	G	A	0.42	0.56	0.69	ncRNA_exonic	.	V-K+	VK	0.03205	0.09619	Vadu
FAM86B3P	rs2980437	T	C	0.42	0.56	0.69	ncRNA_exonic	.	V-K+	VK	0.03205	0.09619	Vadu
FAM86C2P	rs7129283	G	T	0.805556	0.722222	0.944444	ncRNA_exonic	0	P-K+	PK	0.02383	0.1348	NI
FAM86C2P	rs117919932	T	A	0.22	0.19	0.44	ncRNA_exonic	.	P-K+	PK	0.04198	0.1187	Vadu
FAM86FP	rs11044157	G	C	0.78125	0.970588	0.888889	ncRNA_exonic	0	V-P+	VP	0.02492	0.05339	NI
FAM86FP	rs11044158	T	C	0.78125	0.970588	0.888889	ncRNA_exonic	0	V-P+	VP	0.02492	0.05339	NI
FAM86FP	rs11044157	G	C	0.94	0.81	0.65	ncRNA_exonic	.	V+K-	VK	0.005527	0.02587	Vadu
FAM86FP	rs11044158	T	C	0.94	0.81	0.65	ncRNA_exonic	.	V+K-	VK	0.005527	0.02587	Vadu
FAM86FP	rs10841037	C	T	0.56	0.25	0.44	ncRNA_exonic	.	V+P-	VP	0.01558	0.08497	Vadu
FAM86FP	rs142485553	C	A	0.08	0.33	0.22	ncRNA_exonic	.	V-P+	VP	0.01824	0.07949	Vadu
FANCD2	rs59318799	A	T	0.0769231	0	0.423077	UTR3	0	P-K+	PK	0.0002558	0.01579	NI
FANCD2	rs59318799	A	T	0.0769231	0	0.423077	UTR3	0	V-K+	VK	0.008732	0.01579	NI
FANCD2	rs3826	T	G	0.25	0.11	0.03	UTR3	.	V+K-	VK	0.01359	0.0847	Vadu
FASTKD3	rs1046012	A	G	0	0.147059	0.0833333	UTR3	0	V-P+	VP	0.02299	0.05571	NI
FASTKD3	rs1046014	T	C	0.12	0.06	0.33	UTR3	.	P-K+	PK	0.00586	0.02259	Vadu
FAT2	rs10085060	G	A	0.527778	0.194444	0.264706	exonic	synonymous SNV	V+K-	VK	0.03022	0.07392	NI
FAT2	rs2304053	G	A	0.5	0.194444	0.277778	exonic	nonsynonymous SNV	V+P-	VP	0.01253	0.07907	NI
FAT2	rs2304054	G	A	0.555556	0.166667	0.305556	exonic	synonymous SNV	V+P-	VP	0.001201	0.07208	NI
FAT2	rs3734055	C	T	0.527778	0.194444	0.305556	exonic	nonsynonymous SNV	V+P-	VP	0.006403	0.07907	NI
FAT2	rs10085060	G	A	0.527778	0.194444	0.264706	exonic	synonymous SNV	V+P-	VP	0.006403	0.07392	NI
FAT2	rs3734057	A	G	0.527778	0.194444	0.305556	exonic	synonymous SNV	V+P-	VP	0.006403	0.07907	NI
FAT2	rs3734058	C	T	0.527778	0.194444	0.305556	exonic	synonymous SNV	V+P-	VP	0.006403	0.07907	NI
FAT2	rs3734059	G	A	0.527778	0.194444	0.305556	exonic	synonymous SNV	V+P-	VP	0.006403	0.07907	NI
FAT2	rs9324700	A	G	0.527778	0.194444	0.305556	exonic	nonsynonymous SNV	V+P-	VP	0.006403	0.07907	NI
FAT2	rs1432862	G	A	0.5	0.194444	0.305556	exonic	nonsynonymous SNV	V+P-	VP	0.01253	0.07208	NI
FAT2	rs3734060	C	T	0.527778	0.194444	0.305556	exonic	synonymous SNV	V+P-	VP	0.006403	0.07907	NI
FAT2	rs3734062	C	T	0	0.13	0	exonic	synonymous SNV	P+K-	PK	0.04416	0.2177	Vadu
FAT2	rs3734062	C	T	0	0.13	0	exonic	synonymous SNV	V-P+	VP	0.04416	0.2177	Vadu
FAXC	rs1390909	A	G	0.470588	0.676471	0.75	UTR3	0	V-K+	VK	0.02519	0.05258	NI
FAXC	rs6569950	A	G	0.0333333	0.178571	0.214286	UTR3	0	V-K+	VK	0.0483	0.05146	NI
FAXC	rs2006851	C	T	0.818182	0.928571	1	UTR3	0	V-K+	VK	0.03176	0.06968	NI
FAXC	rs6909059	G	A	0.611111	0.638889	0.852941	UTR3	0	V-K+	VK	0.03174	0.07907	NI
FAXC	rs4840025	C	G	0.5	0.638889	0.823529	UTR3	0	V-K+	VK	0.005716	0.06797	NI
FAXC	rs2002540	T	C	0.5	0.22	0.17	UTR3	.	V+K-	VK	0.005381	0.07208	Vadu
FAXC	rs1496969	C	T	0.47	0.22	0.17	UTR3	.	V+K-	VK	0.01065	0.07208	Vadu
FAXC	rs1045732	C	T	0.5	0.22	0.19	UTR3	.	V+K-	VK	0.01253	0.07208	Vadu
FAXC	rs12660321	C	T	0.5	0.22	0.19	UTR3	.	V+K-	VK	0.01253	0.07208	Vadu
FAXC	rs1045732	C	T	0.5	0.22	0.19	UTR3	.	V+P-	VP	0.02631	0.07208	Vadu
FAXC	rs2002540	T	C	0.5	0.22	0.17	UTR3	.	V+P-	VP	0.02631	0.07208	Vadu
FAXC	rs12660321	C	T	0.5	0.22	0.19	UTR3	.	V+P-	VP	0.02631	0.07208	Vadu
FAXC	rs1496969	C	T	0.47	0.22	0.17	UTR3	.	V+P-	VP	0.04661	0.07208	Vadu
FBF1	rs7219918	C	T	0.305556	0.0833333	0.0833333	exonic	synonymous SNV	V+K-	VK	0.03457	0.1514	NI
FBF1	rs7213548	A	T	0.305556	0.0833333	0.111111	exonic	nonsynonymous SNV	V+P-	VP	0.03457	0.1348	NI
FBF1	rs7219918	C	T	0.305556	0.0833333	0.0833333	exonic	synonymous SNV	V+P-	VP	0.03457	0.1514	NI
FBF1	rs1135889	C	A	0.111111	0.333333	0.194444	exonic	nonsynonymous SNV	V-P+	VP	0.0451	0.0457	NI
FBF1	rs7219918	C	T	0.03	0.11	0.24	exonic	synonymous SNV	V-K+	VK	0.0123	0.1065	Vadu
FBLN2	rs2242023	A	G	0.472222	0.75	0.638889	exonic	synonymous SNV	V-P+	VP	0.02873	0.08497	NI
FBLN2	rs9843344	A	G	0.555556	0.833333	0.777778	exonic	nonsynonymous SNV	V-P+	VP	0.02018	0.055	NI
FBLN2	rs9843344	A	G	0.78	0.7	0.92	exonic	nonsynonymous SNV	P-K+	PK	0.02893	0.04263	Vadu
FBN3	rs7257948	C	A	0.583333	0.305556	0.472222	exonic	nonsynonymous SNV	V+P-	VP	0.03205	0.05851	NI
FBN3	rs2303168	C	T	0.583333	0.277778	0.5	exonic	synonymous SNV	V+P-	VP	0.01666	0.09353	NI
FBN3	rs35002391	C	T	0.11	0.28	0.06	exonic	synonymous SNV	P+K-	PK	0.02383	0.0847	Vadu
FBN3	rs35306870	G	A	0.22	0.25	0.06	exonic	synonymous SNV	P+K-	PK	0.0457	0.1113	Vadu
FBN3	rs12975322	C	T	0.22	0.25	0.06	exonic	nonsynonymous SNV	P+K-	PK	0.0457	0.1113	Vadu
FBN3	rs2287937	C	G	0.06	0.12	0.25	UTR3	.	V-K+	VK	0.0457	0.0847	Vadu
FBXO40	rs34748057	C	T	0	0.0714286	0.3	UTR3	0	V-K+	VK	0.0202	0.02456	NI
FBXO40	rs35731622	C	T	0	0.0769231	0.375	UTR3	0	V-K+	VK	0.004111	0.02428	NI
FBXO40	rs4676685	G	A	0.5	0.33	0	UTR3	.	P+K-	PK	0.00137	0.01896	Vadu
FBXO40	rs4676684	T	C	0.35	0.35	0.04	exonic	nonsynonymous SNV	P+K-	PK	0.01536	0.0204	Vadu
FBXO40	rs2840143	G	C	0.44	0.42	0.14	UTR3	.	P+K-	PK	0.01664	0.07208	Vadu
FBXO40	rs7375038	T	A	0.44	0.42	0.17	UTR3	.	P+K-	PK	0.0367	0.07907	Vadu
FBXO40	rs4676685	G	A	0.5	0.33	0	UTR3	.	V+K-	VK	1.53e-05	0.01896	Vadu
FBXO40	rs2840143	G	C	0.44	0.42	0.14	UTR3	.	V+K-	VK	0.008624	0.07208	Vadu
FBXO40	rs4676684	T	C	0.35	0.35	0.04	exonic	nonsynonymous SNV	V+K-	VK	0.01132	0.0204	Vadu
FBXO40	rs7375038	T	A	0.44	0.42	0.17	UTR3	.	V+K-	VK	0.02018	0.07907	Vadu
FBXO40	rs1873645	T	C	0.42	0.27	0.17	UTR3	.	V+K-	VK	0.0367	0.04903	Vadu
FBXO40	rs35731622	C	T	0.08	0.5	0.23	UTR3	.	V-P+	VP	0.00511	0.01437	Vadu
FCGBP	rs74540349	C	T	0.361111	0.111111	0.222222	exonic	nonsynonymous SNV	V+P-	VP	0.02463	0.1727	NI
FCGBP	rs2023286	G	A	0	0.03	0.21	exonic	synonymous SNV	V-K+	VK	0.0111	0.02417	Vadu
FDX1	rs1042288	G	A	0.138889	0.222222	0.0294118	UTR3	0	P+K-	PK	0.02813	0.05527	NI
FDX1	rs2044174	T	C	0.166667	0.222222	0.0277778	UTR3	0	P+K-	PK	0.02781	0.0847	NI
FDX1	rs45526936	T	C	0.08	0.06	0.25	UTR3	.	P-K+	PK	0.0457	0.1065	Vadu
FERMT1	rs12945	G	A	0.0588235	0.40625	0.0625	UTR3	0	P+K-	PK	0.002356	0.02648	NI
FERMT1	rs1059391	G	A	0.166667	0.5	0.176471	UTR3	0	P+K-	PK	0.005716	0.05152	NI
FERMT1	rs6139922	G	C	0.777778	0.527778	0.5	UTR5	0	V+K-	VK	0.02631	0.08979	NI
FERMT1	rs1059396	A	G	0.15625	0.441176	0.25	UTR3	0	V-P+	VP	0.0161	0.02745	NI
FERMT1	rs12945	G	A	0.0588235	0.40625	0.0625	UTR3	0	V-P+	VP	0.0009609	0.02648	NI
FERMT1	rs1059391	G	A	0.166667	0.5	0.176471	UTR3	0	V-P+	VP	0.005381	0.05152	NI
FERMT1	rs6139922	G	C	0.777778	0.527778	0.5	UTR5	0	V+P-	VP	0.04661	0.08979	NI
FERMT1	rs2295433	C	T	0.89	0.64	0.83	UTR5	.	V+P-	VP	0.02463	0.0451	Vadu
FGD4	rs1133509	G	A	0.230769	0.571429	0.555556	UTR3	0	V-P+	VP	0.01406	0.03698	NI
FGD4	rs904582	C	T	0.47	0.16	0.25	exonic	synonymous SNV	V+P-	VP	0.008775	0.06701	Vadu
FGF2	rs1449683	C	T	0.235294	0.166667	0.03125	exonic	synonymous SNV	V+K-	VK	0.02753	0.05757	NI
FGF2	rs1476215	A	T	0.888889	0.882353	0.676471	UTR3	0	V+K-	VK	0.04203	0.05805	NI
FGF2	rs6853268	T	C	0.17	0.03	0	UTR3	.	V+K-	VK	0.02493	0.1145	Vadu
FGF2	rs6854081	T	G	0.17	0.03	0	UTR3	.	V+K-	VK	0.02493	0.1145	Vadu
FGF2	rs7683093	C	G	0.17	0.03	0	UTR3	.	V+K-	VK	0.02493	0.1145	Vadu
FGF2	rs41278093	G	A	0.17	0.03	0	UTR3	.	V+K-	VK	0.02493	0.1145	Vadu
FGF2	rs3747676	T	C	0.17	0.36	0.47	UTR3	.	V-K+	VK	0.01065	0.07208	Vadu
FGF2	rs3804158	G	A	0.08	0.32	0.28	UTR3	.	V-P+	VP	0.0166	0.0451	Vadu
FGFR1	rs13317	T	C	0.194444	0.0277778	0	UTR3	0	V+K-	VK	0.01133	0.1145	NI
FGFR1	rs3925	G	A	0.166667	0.0277778	0	intronic	0	V+K-	VK	0.02493	0.1145	NI
FGFR1	rs3213849	G	A	0.36	0.44	0.64	UTR5	.	V-K+	VK	0.03318	0.05851	Vadu
FIGNL2	rs7960686	A	G	0.166667	0.388889	0.472222	UTR3	0	V-K+	VK	0.01065	0.07907	NI
FIGNL2	rs303822	G	A	0.555556	0.777778	0.805556	UTR3	0	V-K+	VK	0.04198	0.1073	NI
FIGNL2	rs303821	T	C	0.555556	0.777778	0.805556	UTR3	0	V-K+	VK	0.04198	0.1073	NI
FIGNL2	rs57362067	A	G	0.138889	0.40625	0.4375	UTR3	0	V-K+	VK	0.007654	0.04509	NI
FIGNL2	rs186231	A	G	0.555556	0.735294	0.805556	UTR3	0	V-K+	VK	0.04198	0.06797	NI
FIGNL2	rs303819	T	G	0.5	0.75	0.794118	exonic	nonsynonymous SNV	V-K+	VK	0.01321	0.06488	NI
FIGNL2	rs57362067	A	G	0.138889	0.40625	0.4375	UTR3	0	V-P+	VP	0.01529	0.04509	NI
FIGNL2	rs303819	T	G	0.5	0.75	0.794118	exonic	nonsynonymous SNV	V-P+	VP	0.04643	0.06488	NI
FIGNL2	rs303821	T	C	0.89	0.61	0.58	UTR3	.	V+K-	VK	0.006554	0.07907	Vadu
FIGNL2	rs186231	A	G	0.85	0.5	0.53	UTR3	.	V+K-	VK	0.006909	0.02577	Vadu
FIGNL2	rs303819	T	G	0.85	0.5	0.59	exonic	nonsynonymous SNV	V+K-	VK	0.02667	0.03444	Vadu
FIGNL2	rs303819	T	G	0.85	0.5	0.59	exonic	nonsynonymous SNV	V+P-	VP	0.003282	0.03444	Vadu
FIGNL2	rs186231	A	G	0.85	0.5	0.53	UTR3	.	V+P-	VP	0.003808	0.02577	Vadu
FIGNL2	rs303821	T	C	0.89	0.61	0.58	UTR3	.	V+P-	VP	0.01295	0.07907	Vadu
FKBP5	rs3800373	C	A	0.583333	0.676471	0.833333	UTR3	0	V-K+	VK	0.0367	0.06404	NI
FKBP5	rs3800373	C	A	0.69	0.56	0.81	UTR3	.	P-K+	PK	0.04198	0.07208	Vadu
FLJ12825	.	C	T	0.0833333	0.25	0.305556	ncRNA_exonic	0	V-K+	VK	0.03457	0.1552	NI
FLJ12825	.	C	T	0.25	0.17	0.06	ncRNA_exonic	.	V+K-	VK	0.0457	0.1514	Vadu
FOLH1	rs116795343	C	T	0	0.125	0.0833333	exonic	nonsynonymous SNV	V-P+	VP	0.04416	0.1139	NI
FOLH1	rs76509850	A	G	0	0.125	0.0833333	exonic	synonymous SNV	V-P+	VP	0.04989	0.1139	NI
FOLH1	rs182169	A	G	0.42	0.47	0.21	exonic	synonymous SNV	P+K-	PK	0.03916	0.05371	Vadu
FOXD4	rs62533589	C	G	0.166667	0.305556	0	exonic	synonymous SNV	P+K-	PK	0.0003976	0.0847	NI
FOXD4	rs4146165	C	G	0.777778	0.805556	0.527778	UTR5	0	P+K-	PK	0.02344	0.1073	NI
FOXD4	rs2492216	T	C	0.416667	0.555556	0.694444	exonic	nonsynonymous SNV	V-K+	VK	0.03205	0.09619	NI
FOXD4	rs62533589	C	G	0.166667	0.305556	0	exonic	synonymous SNV	V+K-	VK	0.02493	0.0847	NI
FOXD4	rs4146165	C	G	0.777778	0.805556	0.527778	UTR5	0	V+K-	VK	0.04661	0.1073	NI
FOXD4	rs2492221	T	C	0.111111	0.416667	0.222222	UTR5	0	V-P+	VP	0.006554	0.055	NI
FOXD4	rs4146165	C	G	0.72	0.67	0.89	UTR5	.	P-K+	PK	0.0451	0.055	Vadu
FREM1	rs10738380	T	C	0.444444	0.444444	0.176471	exonic	synonymous SNV	P+K-	PK	0.02098	0.08758	NI
FREM1	rs10738380	T	C	0.444444	0.444444	0.176471	exonic	synonymous SNV	V+K-	VK	0.02098	0.08758	NI
FREM1	rs17219005	G	T	0.333333	0.117647	0.277778	exonic	synonymous SNV	V+P-	VP	0.046	0.06021	NI
FREM1	rs10961700	C	T	0.277778	0.0277778	0.147059	exonic	nonsynonymous SNV	V+P-	VP	0.006453	0.032	NI
FREM1	rs10961689	T	G	0.44	0.44	0.75	exonic	nonsynonymous SNV	P-K+	PK	0.01558	0.09353	Vadu
FREM1	rs10961689	T	G	0.44	0.44	0.75	exonic	nonsynonymous SNV	V-K+	VK	0.01558	0.09353	Vadu
FRMD1	rs3823459	C	G	0.444444	0.583333	0.722222	UTR3	0	V-K+	VK	0.03066	0.09353	NI
FRMD1	rs3734899	G	A	0.375	0.527778	0.766667	exonic	synonymous SNV	V-K+	VK	0.002366	0.0463	NI
FRMD1	rs12197610	G	A	0.25	0.194444	0.0555556	exonic	synonymous SNV	V+K-	VK	0.0457	0.1113	NI
FRMD1	rs12197610	G	A	0.14	0.25	0	exonic	synonymous SNV	P+K-	PK	0.002212	0.0847	Vadu
FRMD3	rs1056476	G	A	0.71875	0.411765	0.441176	UTR3	0	V+K-	VK	0.02739	0.05146	NI
FRMD3	rs1056476	G	A	0.71875	0.411765	0.441176	UTR3	0	V+P-	VP	0.01465	0.05146	NI
FRMD3	rs1056476	G	A	0.44	0.78	0.75	UTR3	.	V-K+	VK	0.01558	0.05611	Vadu
FRMD3	rs1056476	G	A	0.44	0.78	0.75	UTR3	.	V-P+	VP	0.007305	0.05611	Vadu
FSTL1	rs12173	C	A	0.166667	0.416667	0.222222	UTR3	0	V-P+	VP	0.0367	0.06404	NI
FSTL1	rs1056928	G	A	0.222222	0.529412	0.333333	UTR3	0	V-P+	VP	0.01281	0.05256	NI
FSTL1	rs1259328	T	G	0.25	0.583333	0.361111	UTR3	0	V-P+	VP	0.008046	0.05611	NI
FSTL1	rs1147694	C	T	0.53	0.42	0.25	UTR3	.	V+K-	VK	0.02873	0.09353	Vadu
FSTL1	rs2488	C	T	0.53	0.42	0.25	UTR3	.	V+K-	VK	0.02873	0.09353	Vadu
FSTL1	rs1057231	T	G	0.53	0.42	0.25	UTR3	.	V+K-	VK	0.02873	0.09353	Vadu
FSTL1	rs13709	A	C	0.53	0.42	0.25	UTR3	.	V+K-	VK	0.02873	0.09353	Vadu
FUT3	rs778986	A	G	0.944444	0.638889	0.805556	exonic	nonsynonymous SNV	V+P-	VP	0.002766	0.07949	NI
FUT3	rs812936	G	A	0.944444	0.638889	0.805556	exonic	nonsynonymous SNV	V+P-	VP	0.002766	0.07949	NI
FUT3	rs874232	T	C	0.76	0.5	0.64	UTR3	.	V+P-	VP	0.04	0.07892	Vadu
G6PC3	rs228758	C	T	0.230769	0.409091	0.692308	UTR5	0	V-K+	VK	0.001907	0.01804	NI
G6PC3	rs1046770	G	C	0.15	0.03	0.2	UTR3	.	P-K+	PK	0.04444	0.05282	Vadu
GABBR2	rs3750344	T	C	0.0277778	0.0833333	0.222222	exonic	synonymous SNV	V-K+	VK	0.02781	0.1065	NI
GABBR2	rs10124070	G	A	0.25	0.42	0.61	UTR3	.	V-K+	VK	0.003944	0.05611	Vadu
GABRA6	rs34826485	A	G	0	0.147059	0.0833333	exonic	synonymous SNV	V-P+	VP	0.02299	0.1071	NI
GABRA6	rs3811995	C	T	0.31	0.56	0.28	upstream	.	P+K-	PK	0.02609	0.04475	Vadu
GABRG1	rs1497565	T	G	0.0416667	0.375	0.384615	UTR3	0	V-K+	VK	0.005052	0.01536	NI
GABRG1	rs11937872	T	G	0.133333	0.466667	0.375	UTR3	0	V-P+	VP	0.01012	0.03974	NI
GABRG1	rs1497565	T	G	0.0416667	0.375	0.384615	UTR3	0	V-P+	VP	0.003753	0.01536	NI
GABRG1	rs10938423	T	C	0.28	0.14	0.42	UTR3	.	P-K+	PK	0.01664	0.06404	Vadu
GABRG1	rs12374299	T	A	0.33	0.17	0.44	UTR3	.	P-K+	PK	0.02018	0.07208	Vadu
GABRG1	rs13115251	C	T	0.33	0.17	0.44	UTR3	.	P-K+	PK	0.02018	0.07208	Vadu
GABRG1	rs11937872	T	G	0.33	0.17	0.44	UTR3	.	P-K+	PK	0.02018	0.07208	Vadu
GABRG1	rs7666844	C	T	0.33	0.17	0.44	UTR3	.	P-K+	PK	0.02018	0.07208	Vadu
GABRG1	rs1497565	T	G	0.33	0.17	0.44	UTR3	.	P-K+	PK	0.02018	0.07208	Vadu
GABRG1	rs1497566	T	G	0.33	0.17	0.44	UTR3	.	P-K+	PK	0.02018	0.07208	Vadu
GABRG1	rs1497567	G	A	0.33	0.17	0.44	UTR3	.	P-K+	PK	0.02018	0.07208	Vadu
GABRG1	rs6447492	C	T	0.31	0.17	0.44	UTR3	.	P-K+	PK	0.02018	0.07208	Vadu
GABRG1	rs6447493	C	T	0.33	0.17	0.44	UTR3	.	P-K+	PK	0.02018	0.07208	Vadu
GABRG1	rs1497568	A	G	0.31	0.17	0.42	UTR3	.	P-K+	PK	0.0367	0.06404	Vadu
GABRG1	rs7662633	A	G	0.33	0.17	0.42	UTR3	.	P-K+	PK	0.0367	0.07208	Vadu
GABRG1	rs7683859	G	T	0.33	0.17	0.42	UTR3	.	P-K+	PK	0.0367	0.07208	Vadu
GABRG1	rs7683876	G	A	0.33	0.17	0.42	UTR3	.	P-K+	PK	0.0367	0.07208	Vadu
GABRG1	rs7683882	G	C	0.33	0.17	0.42	UTR3	.	P-K+	PK	0.0367	0.07208	Vadu
GAL3ST2	rs62620233	C	T	0.25	0.166667	0.0277778	exonic	nonsynonymous SNV	V+K-	VK	0.01359	0.0847	NI
GAL3ST2	rs12469459	A	T	0.39	0.11	0.22	exonic	nonsynonymous SNV	V+P-	VP	0.01295	0.07949	Vadu
GALC	rs398607	A	G	0.5	0.34375	0.133333	exonic	nonsynonymous SNV	V+K-	VK	0.0027	0.03103	NI
GALC	rs73312836	C	T	0.15	0.06	0	exonic	nonsynonymous SNV	V+K-	VK	0.02299	0.1145	Vadu
GALNT18	rs72859239	C	G	0.0333333	0	0.192308	UTR3	0	P-K+	PK	0.01436	0.04826	NI
GALNT18	rs10831567	G	C	0.44	0.19	0.33	exonic	synonymous SNV	V+P-	VP	0.03903	0.04339	Vadu
GATA4	rs61277615	C	T	0.138889	0.305556	0.0555556	UTR5	0	P+K-	PK	0.01201	0.0847	NI
GATA4	rs3203358	C	G	0.22	0.39	0.5	UTR3	.	V-K+	VK	0.02631	0.08497	Vadu
GATM	rs1145086	A	G	0.727273	0.535714	0.214286	exonic	synonymous SNV	P+K-	PK	0.02611	0.02746	NI
GATM	rs1049518	G	A	0.708333	0.541667	0.333333	UTR3	0	V+K-	VK	0.01985	0.03044	NI
GATM	rs1049508	A	G	0.472222	0.416667	0.21875	UTR3	0	V+K-	VK	0.042	0.07976	NI
GATM	rs1145086	A	G	0.727273	0.535714	0.214286	exonic	synonymous SNV	V+K-	VK	0.0004759	0.02746	NI
GATM	rs1288775	T	A	0.5	0.411765	0.205882	exonic	nonsynonymous SNV	V+K-	VK	0.01944	0.07149	NI
GATM	rs1049518	G	A	0.47	0.71	0.75	UTR3	.	V-K+	VK	0.02873	0.07474	Vadu
GBE1	rs2172397	T	C	0.972222	0.823529	1	exonic	nonsynonymous SNV	P-K+	PK	0.02457	0.05548	NI
GBE1	rs2290081	C	T	0.17	0.3	0.53	UTR5	.	V-K+	VK	0.004229	0.02351	Vadu
GBGT1	rs2073923	T	C	0.444444	0.166667	0.305556	UTR5	0	V+P-	VP	0.02018	0.07208	NI
GBGT1	rs2073923	T	C	0.21	0.29	0.47	UTR5	.	V-K+	VK	0.03617	0.0702	Vadu
GDF5	rs143384	A	G	0.444444	0.444444	0.764706	UTR5	0	P-K+	PK	0.00785	0.0541	NI
GDF5	rs143384	A	G	0.444444	0.444444	0.764706	UTR5	0	V-K+	VK	0.00785	0.0541	NI
GDF5	rs143383	A	G	0.472222	0.527778	0.75	intronic	0	V-K+	VK	0.02873	0.08497	NI
GDF5	rs224331	A	C	0.47	0.61	0.32	exonic	nonsynonymous SNV	P+K-	PK	0.01879	0.03318	Vadu
GDF7	rs77525005	G	C	0.194444	0.222222	0	UTR5	0	P+K-	PK	0.005129	0.02813	NI
GDF7	rs10205228	G	C	0.794118	0.777778	1	UTR5	0	P-K+	PK	0.005517	0.02813	NI
GDF7	rs13013489	G	A	0.75	0.733333	0.961538	exonic	synonymous SNV	P-K+	PK	0.02857	0.03316	NI
GDF7	rs77525005	G	C	0.194444	0.222222	0	UTR5	0	V+K-	VK	0.01145	0.02813	NI
GDF7	rs10205228	G	C	0.794118	0.777778	1	UTR5	0	V-K+	VK	0.01123	0.02813	NI
GDF7	rs77525005	G	C	0.21	0.06	0.03	upstream	.	V+K-	VK	0.02564	0.05184	Vadu
GDF7	rs10205228	G	C	0.71	0.94	0.94	upstream	.	V-K+	VK	0.01082	0.04263	Vadu
GDF7	rs13013489	G	A	0.69	0.94	0.88	exonic	synonymous SNV	V-P+	VP	0.01026	0.032	Vadu
GDF7	rs10205228	G	C	0.71	0.94	0.94	upstream	.	V-P+	VP	0.02347	0.04263	Vadu
GFRA1	rs8192661	C	T	0.25	0.0555556	0.111111	UTR5	0	V+P-	VP	0.0457	0.0847	NI
GFRA1	rs1679568	G	A	0.28	0.14	0.06	UTR3	.	V+K-	VK	0.02383	0.03457	Vadu
GFRA1	rs11197517	A	G	0.21	0.19	0.03	UTR3	.	V+K-	VK	0.02564	0.05571	Vadu
GHR	rs7442754	G	A	0.857143	0.75	1	UTR3	0	P-K+	PK	0.01823	0.02401	NI
GHR	rs6184	C	A	0.03	0.31	0.15	exonic	nonsynonymous SNV	V-P+	VP	0.006061	0.0327	Vadu
GHR	rs2973016	G	A	0.08	0.31	0.17	UTR3	.	V-P+	VP	0.03457	0.0632	Vadu
GIPC1	rs1127307	C	T	0.25	0.205882	0.0625	exonic	synonymous SNV	V+K-	VK	0.04928	0.06859	NI
GIPC1	rs4926220	C	T	0.194444	0.361111	0.472222	intronic	0	V-K+	VK	0.02344	0.07907	NI
GIPC1	rs10422158	T	C	0.555556	0.694444	0.794118	intronic	0	V-K+	VK	0.04339	0.06797	NI
GIPC1	rs10422158	T	C	0.83	0.67	0.53	intronic	.	V+K-	VK	0.01065	0.08497	Vadu
GIPC1	rs3815715	C	T	0.29	0.32	0.59	exonic	synonymous SNV	V-K+	VK	0.02717	0.04896	Vadu
GIPC3	rs17433775	A	G	0	0.0357143	0.178571	UTR3	0	V-K+	VK	0.02145	0.072	NI
GIPC3	rs2108389	T	C	0.33	0.42	0.17	UTR3	.	P+K-	PK	0.0367	0.04661	Vadu
GIPC3	rs8105780	T	C	0.42	0.44	0.19	UTR3	.	P+K-	PK	0.04198	0.05054	Vadu
GLG1	rs3851731	C	T	0.138889	0.166667	0.388889	UTR3	0	V-K+	VK	0.03086	0.1073	NI
GLG1	rs9945	G	A	0.06	0	0.17	exonic	synonymous SNV	P-K+	PK	0.02493	0.1145	Vadu
GLG1	rs8059315	G	C	0.06	0	0.17	intronic	.	P-K+	PK	0.02493	0.1145	Vadu
GLG1	rs3851731	C	T	0.06	0.12	0.25	UTR3	.	V-K+	VK	0.0457	0.0847	Vadu
GMPR	rs6723	C	G	0.666667	0.5	0.388889	UTR3	0	V+K-	VK	0.0329	0.09619	NI
GMPR	rs1042427	T	C	0.5	0.24	0.21	UTR3	.	V+K-	VK	0.01944	0.03617	Vadu
GNG7	rs917414	C	T	0.666667	0.388889	0.388889	UTR3	0	V+K-	VK	0.0329	0.09779	NI
GNG7	rs917414	C	T	0.666667	0.388889	0.388889	UTR3	0	V+P-	VP	0.0329	0.09779	NI
GNG7	rs917415	A	C	0.28	0.62	0.53	UTR3	.	V-P+	VP	0.007646	0.06084	Vadu
GNG7	rs3752174	C	T	0.22	0.5	0.39	UTR3	.	V-P+	VP	0.02631	0.07907	Vadu
GOLGA8B	rs34407417	A	C	0.277778	0.117647	0.0277778	UTR3	0	V+K-	VK	0.006453	0.04263	NI
GOLGA8B	rs36006600	A	G	0.277778	0.117647	0.0277778	UTR3	0	V+K-	VK	0.006453	0.04263	NI
GOLGA8B	rs34404542	C	G	0.25	0.117647	0.0277778	UTR3	0	V+K-	VK	0.01359	0.04263	NI
GOLGA8B	rs34407417	A	C	0.03	0.19	0	UTR3	.	P+K-	PK	0.01133	0.1065	Vadu
GOLGA8B	rs36006600	A	G	0.03	0.19	0	UTR3	.	P+K-	PK	0.01133	0.1065	Vadu
GOLGA8B	rs34404542	C	G	0.03	0.17	0	UTR3	.	P+K-	PK	0.02493	0.1145	Vadu
GOLGA8B	rs2615360	G	C	0	0.35	0.08	exonic	nonsynonymous SNV	V-P+	VP	0.001769	0.01125	Vadu
GOLGA8CP	rs80315636	A	G	0.727273	0.892857	1	ncRNA_exonic	0	V-K+	VK	0.007966	0.01428	NI
GOLGA8CP	rs554118666	T	C	0.11	0.15	0	ncRNA_exonic	.	P+K-	PK	0.0268	0.1124	Vadu
GPAM	rs1129555	A	G	0.888889	0.638889	0.882353	UTR3	0	P-K+	PK	0.02528	0.07949	NI
GPAM	rs2792751	T	C	0.84375	0.633333	0.961538	exonic	nonsynonymous SNV	P-K+	PK	0.003131	0.03661	NI
GPAM	rs1129555	A	G	0.888889	0.638889	0.882353	UTR3	0	V+P-	VP	0.02463	0.07949	NI
GPAM	rs2297991	T	C	0.72	0.94	0.83	UTR3	.	V-P+	VP	0.02383	0.0847	Vadu
GPAM	rs10787428	T	C	0.42	0.69	0.53	exonic	nonsynonymous SNV	V-P+	VP	0.03205	0.09353	Vadu
GPAM	rs1129555	A	G	0.75	0.94	0.83	UTR3	.	V-P+	VP	0.0457	0.1113	Vadu
GPAM	rs2254537	T	A	0.75	0.94	0.83	exonic	synonymous SNV	V-P+	VP	0.0457	0.1113	Vadu
GPAM	rs2792751	T	C	0.75	0.94	0.83	exonic	nonsynonymous SNV	V-P+	VP	0.0457	0.1113	Vadu
GPATCH1	rs7259333	T	C	0.7	0.5	0.75	exonic	synonymous SNV	P-K+	PK	0.04643	0.07233	NI
GPATCH1	rs2287679	T	C	0.694444	0.555556	0.805556	exonic	nonsynonymous SNV	P-K+	PK	0.04198	0.1368	NI
GPATCH1	rs10421769	T	C	0.861111	0.638889	0.875	exonic	nonsynonymous SNV	P-K+	PK	0.02873	0.08065	NI
GPATCH1	rs2287681	C	A	0.388889	0.1875	0.444444	exonic	synonymous SNV	P-K+	PK	0.03707	0.06797	NI
GPATCH1	rs73039451	G	A	0.11	0.03	0.22	exonic	synonymous SNV	P-K+	PK	0.02781	0.1065	Vadu
GPATCH1	rs6510356	C	T	0.42	0.22	0.47	exonic	synonymous SNV	P-K+	PK	0.04661	0.08497	Vadu
GPCPD1	rs1058433	A	G	0.558824	0.235294	0.411765	UTR3	0	V+P-	VP	0.01251	0.05611	NI
GPCPD1	rs1058433	A	G	0.29	0.47	0.75	UTR3	.	P-K+	PK	0.02519	0.03022	Vadu
GPCPD1	rs1058433	A	G	0.29	0.47	0.75	UTR3	.	V-K+	VK	0.0002546	0.03022	Vadu
GPR107	rs2240912	A	G	0.1875	0.15625	0.0277778	UTR3	0	V+K-	VK	0.04573	0.07855	NI
GPR107	rs10988603	G	A	0.25	0.14	0.06	UTR3	.	V+K-	VK	0.0457	0.0847	Vadu
GPR108	rs340135	T	C	0.0555556	0.333333	0.222222	intronic	0	V-P+	VP	0.00586	0.09423	NI
GPR108	rs2279624	T	C	0.72	0.56	0.81	exonic	synonymous SNV	P-K+	PK	0.04198	0.07907	Vadu
GPR108	rs339400	T	C	0.95	0.6	0.87	UTR5	.	V+P-	VP	0.0037	0.01945	Vadu
GPR87	rs1472122	G	A	0.470588	0.705882	0.411765	UTR5	0	P+K-	PK	0.02717	0.0834	NI
GPR87	rs1472122	G	A	0.53	0.47	0.78	UTR5	.	P-K+	PK	0.01419	0.05771	Vadu
GPR87	rs1048408	G	A	0.5	0.47	0.75	exonic	synonymous SNV	P-K+	PK	0.02873	0.0541	Vadu
GPR87	rs12492699	A	C	0.36	0.26	0.53	UTR3	.	P-K+	PK	0.03022	0.05371	Vadu
GPR87	rs1472122	G	A	0.53	0.47	0.78	UTR5	.	V-K+	VK	0.04661	0.05771	Vadu
GPR87	rs1048408	G	A	0.5	0.47	0.75	exonic	synonymous SNV	V-K+	VK	0.04722	0.0541	Vadu
GPX4	rs4807542	G	A	0.176471	0.333333	0.4375	exonic	unknown	V-K+	VK	0.03169	0.08047	NI
GPX4	rs713041	T	C	0.44	0.64	0.72	exonic	unknown	V-K+	VK	0.03066	0.08979	Vadu
GPX6	rs35921765	A	C	0.444444	0.194444	0.294118	UTR3	0	V+P-	VP	0.04198	0.04661	NI
GPX6	rs9468385	C	T	0.5	0.222222	0.305556	UTR3	0	V+P-	VP	0.02631	0.07907	NI
GPX6	rs35921765	A	C	0.31	0.14	0.42	UTR3	.	P-K+	PK	0.01664	0.04198	Vadu
GRID2IP	rs6463568	G	C	0.527778	0.805556	0.777778	exonic	synonymous SNV	V-K+	VK	0.04661	0.06404	NI
GRID2IP	rs6463568	G	C	0.527778	0.805556	0.777778	exonic	synonymous SNV	V-P+	VP	0.02344	0.06404	NI
GRID2IP	rs4724818	C	G	0.25	0.06	0.22	exonic	synonymous SNV	V+P-	VP	0.0457	0.0632	Vadu
GRIN2B	rs1806191	G	A	0.0833333	0.333333	0.166667	exonic	synonymous SNV	V-P+	VP	0.01824	0.1348	NI
GRIN2B	rs34315573	C	T	0	0.17	0.19	exonic	synonymous SNV	V-K+	VK	0.01133	0.05527	Vadu
GRIN2B	rs1805482	G	A	0.06	0.32	0.19	exonic	synonymous SNV	V-P+	VP	0.01178	0.01736	Vadu
GRIN2B	rs34315573	C	T	0	0.17	0.19	exonic	synonymous SNV	V-P+	VP	0.02493	0.05527	Vadu
GRIN3A	rs12342026	G	A	0.0833333	0.235294	0.0294118	UTR3	0	P+K-	PK	0.02718	0.08024	NI
GRIN3A	rs942142	T	G	0.117647	0.388889	0.235294	exonic	synonymous SNV	V-P+	VP	0.01339	0.03859	NI
GRIN3A	rs10512285	A	G	0.166667	0.416667	0.205882	exonic	synonymous SNV	V-P+	VP	0.0367	0.0451	NI
GRIN3A	rs10989589	C	T	0.166667	0.416667	0.194444	exonic	nonsynonymous SNV	V-P+	VP	0.0367	0.055	NI
GRIN3A	rs10989589	C	T	0.14	0.22	0.47	exonic	nonsynonymous SNV	P-K+	PK	0.04661	0.07208	Vadu
GRIN3A	rs10989589	C	T	0.14	0.22	0.47	exonic	nonsynonymous SNV	V-K+	VK	0.00429	0.07208	Vadu
GRIN3A	rs10512285	A	G	0.14	0.22	0.42	exonic	synonymous SNV	V-K+	VK	0.01664	0.06404	Vadu
GRIN3A	rs942142	T	G	0.15	0.18	0.39	exonic	synonymous SNV	V-K+	VK	0.03174	0.04766	Vadu
GRIN3A	rs10989563	C	T	0.08	0.19	0.31	exonic	nonsynonymous SNV	V-K+	VK	0.03457	0.0847	Vadu
GSG1L	rs733682	C	G	0.111111	0.25	0.0277778	UTR3	0	P+K-	PK	0.01359	0.0847	NI
GSG1L	rs733683	C	T	0.111111	0.277778	0.0277778	UTR3	0	P+K-	PK	0.006453	0.0847	NI
GSG1L	rs2292646	C	T	0.0833333	0.235294	0	UTR3	0	P+K-	PK	0.004992	0.07284	NI
GSG1L	rs745604	T	C	0.36	0.71	0.56	UTR3	.	V-P+	VP	0.004668	0.04896	Vadu
GSTZ1	rs1046428	T	C	0.694444	0.777778	0.911765	exonic	nonsynonymous SNV	V-K+	VK	0.0352	0.0632	NI
GSTZ1	rs7975	G	A	0.39	0.08	0.11	exonic	nonsynonymous SNV	V+K-	VK	0.01295	0.0632	Vadu
GSTZ1	rs7975	G	A	0.39	0.08	0.11	exonic	nonsynonymous SNV	V+P-	VP	0.004555	0.0632	Vadu
GSTZ1	rs2363643	G	A	0.26	0.06	0.08	UTR5	.	V+P-	VP	0.02186	0.0847	Vadu
GVINP1	rs3741274	T	C	0	0.352941	0.0714286	ncRNA_exonic	0	P+K-	PK	0.01312	0.02648	NI
GVINP1	rs11040980	C	T	0.0294118	0.264706	0.0625	ncRNA_exonic	0	P+K-	PK	0.04521	0.05079	NI
GVINP1	rs11040981	G	A	0.138889	0.28125	0.0333333	ncRNA_exonic	0	P+K-	PK	0.01296	0.04332	NI
GVINP1	rs11040983	C	T	0.09375	0.361111	0.111111	ncRNA_exonic	0	P+K-	PK	0.02463	0.05943	NI
GVINP1	rs11040984	T	C	0.166667	0.333333	0.09375	ncRNA_exonic	0	P+K-	PK	0.02103	0.06151	NI
GVINP1	rs10839601	G	A	0.117647	0.388889	0.0882353	ncRNA_exonic	0	P+K-	PK	0.004733	0.046	NI
GVINP1	rs10839602	C	T	0.194444	0.361111	0.0882353	ncRNA_exonic	0	P+K-	PK	0.009567	0.04203	NI
GVINP1	rs3741274	T	C	0	0.352941	0.0714286	ncRNA_exonic	0	V-P+	VP	0.0001506	0.02648	NI
GVINP1	rs11040980	C	T	0.0294118	0.264706	0.0625	ncRNA_exonic	0	V-P+	VP	0.01317	0.05079	NI
GVINP1	rs11040983	C	T	0.09375	0.361111	0.111111	ncRNA_exonic	0	V-P+	VP	0.01111	0.05943	NI
GVINP1	rs10839601	G	A	0.117647	0.388889	0.0882353	ncRNA_exonic	0	V-P+	VP	0.01339	0.046	NI
GVINP1	rs10839603	G	A	0.09375	0.323529	0.117647	ncRNA_exonic	0	V-P+	VP	0.03401	0.06815	NI
GVINP1	rs17262495	T	C	0.39	0.09	0.25	ncRNA_exonic	.	V+P-	VP	0.004733	0.06021	Vadu
GVINP1	rs7105443	T	C	0.36	0.11	0.28	ncRNA_exonic	.	V+P-	VP	0.02463	0.09423	Vadu
GVINP1	rs7937911	A	G	0.33	0.11	0.31	ncRNA_exonic	.	V+P-	VP	0.0451	0.09423	Vadu
GYPC	rs6568	T	G	0.0833333	0.205882	0.294118	UTR3	0	V-K+	VK	0.032	0.07517	NI
GYPC	rs6568	T	G	0.25	0.17	0.06	UTR3	.	V+K-	VK	0.0457	0.1514	Vadu
H1FNT	rs2732441	C	G	0.583333	0.277778	0.388889	exonic	nonsynonymous SNV	V+P-	VP	0.01666	0.05371	NI
H1FNT	rs2291483	C	T	0.22	0.17	0.03	exonic	nonsynonymous SNV	V+K-	VK	0.02781	0.1065	Vadu
HAPLN3	rs16942414	C	A	0.0833333	0.305556	0.194444	UTR3	0	V-P+	VP	0.03457	0.07949	NI
HAPLN3	rs7182726	G	A	0.06	0.25	0.19	exonic	synonymous SNV	V-P+	VP	0.0457	0.1113	Vadu
HAS2-AS1	rs62526466	T	A	0.25	0.03125	0.0625	ncRNA_exonic	0	V+P-	VP	0.02648	0.0709	NI
HAS2-AS1	rs2028506	G	C	0.68	0.41	0.44	ncRNA_exonic	.	V+P-	VP	0.04709	0.05367	Vadu
HAUS8	rs1130222	C	T	0.583333	0.527778	0.805556	exonic	nonsynonymous SNV	P-K+	PK	0.02344	0.05054	NI
HAUS8	rs1130222	C	T	0.81	0.5	0.53	exonic	nonsynonymous SNV	V+K-	VK	0.02344	0.05054	Vadu
HAUS8	rs1130222	C	T	0.81	0.5	0.53	exonic	nonsynonymous SNV	V+P-	VP	0.01253	0.05054	Vadu
HCG11	rs1056347	G	C	0.294118	0.5625	0.46875	ncRNA_exonic	0	V-P+	VP	0.0455	0.04873	NI
HCG11	rs9379888	G	A	0	0.11	0.25	ncRNA_exonic	.	V-K+	VK	0.002212	0.02781	Vadu
HCG18	rs2285800	C	G	0.0625	0.2	0	ncRNA_exonic	0	P+K-	PK	0.04329	0.04712	NI
HCG18	rs1045251	G	T	0.555556	0.3125	0.294118	ncRNA_exonic	0	V+K-	VK	0.03241	0.05054	NI
HCG18	rs1045251	G	T	0.25	0.39	0.58	ncRNA_exonic	.	V-K+	VK	0.008046	0.05611	Vadu
HCG18	rs28360018	T	C	0.36	0.42	0.67	ncRNA_exonic	.	V-K+	VK	0.01776	0.05851	Vadu
HCG18	rs1264619	G	C	0.36	0.42	0.67	ncRNA_exonic	.	V-K+	VK	0.01776	0.05851	Vadu
HCG22	rs113017263	T	G	0.03125	0.1875	0.25	intronic	0	V-K+	VK	0.02013	0.02648	NI
HCG22	rs2517523	A	G	0.5	0.6	0.81	intronic	.	V-K+	VK	0.01686	0.03778	Vadu
HCG4	rs1611214	G	T	0.192308	0.0769231	0.333333	ncRNA_exonic	0	P-K+	PK	0.03459	0.0638	NI
HCG4	rs145037560	A	G	0.166667	0	0.0333333	ncRNA_exonic	0	V+P-	VP	0.02511	0.04573	NI
HCG4	rs1610717	G	A	0.5	0.39	0.11	ncRNA_exonic	.	P+K-	PK	0.01295	0.04661	Vadu
HCG4	rs1611211	G	A	0.47	0.38	0.14	ncRNA_exonic	.	P+K-	PK	0.02847	0.04346	Vadu
HCG4	rs1610717	G	A	0.5	0.39	0.11	ncRNA_exonic	.	V+K-	VK	0.0006708	0.04661	Vadu
HCG4	rs1611211	G	A	0.47	0.38	0.14	ncRNA_exonic	.	V+K-	VK	0.00429	0.04346	Vadu
HCG4	rs1610641	A	G	0.5	0.39	0.17	ncRNA_exonic	.	V+K-	VK	0.005381	0.05054	Vadu
HCG4	rs1610642	C	T	0.47	0.39	0.17	ncRNA_exonic	.	V+K-	VK	0.01065	0.05611	Vadu
HCG4	rs1611199	G	A	0.47	0.39	0.17	ncRNA_exonic	.	V+K-	VK	0.01065	0.05611	Vadu
HCG4	rs1611200	C	T	0.47	0.39	0.17	ncRNA_exonic	.	V+K-	VK	0.01065	0.05611	Vadu
HCG4	rs1737006	G	C	0.47	0.31	0.17	ncRNA_exonic	.	V+K-	VK	0.01065	0.06404	Vadu
HCG4	rs1610718	G	A	0.47	0.39	0.17	ncRNA_exonic	.	V+K-	VK	0.01065	0.05611	Vadu
HCG4	rs77141969	T	C	0.16	0.11	0	ncRNA_exonic	.	V+K-	VK	0.01932	0.05184	Vadu
HCG4	rs7764777	G	T	0.31	0.14	0.08	ncRNA_exonic	.	V+K-	VK	0.03457	0.0847	Vadu
HDAC4	rs10174562	C	T	0.194444	0	0.117647	UTR3	0	V+P-	VP	0.01133	0.02781	NI
HDAC4	rs79199572	C	T	0	0	0.17	exonic	synonymous SNV	V-K+	VK	0.02202	0.08662	Vadu
HDAC4	rs1063639	G	A	0.5	0.81	0.58	exonic	synonymous SNV	V-P+	VP	0.01253	0.1368	Vadu
HEATR1	rs2275687	T	C	0.441176	0.5	0.194444	exonic	nonsynonymous SNV	P+K-	PK	0.01253	0.07392	NI
HEATR1	rs2564739	C	T	0.5	0.694444	0.388889	exonic	synonymous SNV	P+K-	PK	0.01739	0.09779	NI
HEATR1	rs2794751	T	C	0.5	0.75	0.388889	exonic	nonsynonymous SNV	P+K-	PK	0.003944	0.09619	NI
HEATR1	rs10802551	A	G	0.5	0.694444	0.323529	exonic	synonymous SNV	P+K-	PK	0.003773	0.09294	NI
HEATR1	rs2275687	T	C	0.441176	0.5	0.194444	exonic	nonsynonymous SNV	V+K-	VK	0.03903	0.07392	NI
HEATR1	rs2275688	G	A	0.39	0.67	0.36	exonic	synonymous SNV	P+K-	PK	0.01776	0.05851	Vadu
HEATR1	rs2794768	C	T	0.25	0.68	0.39	exonic	synonymous SNV	P+K-	PK	0.01879	0.04833	Vadu
HEATR1	rs3738535	G	A	0.03	0.25	0.06	exonic	synonymous SNV	P+K-	PK	0.0457	0.1065	Vadu
HEATR1	rs3738541	C	T	0.03	0.25	0.06	exonic	synonymous SNV	P+K-	PK	0.0457	0.1065	Vadu
HEATR1	rs2794768	C	T	0.25	0.68	0.39	exonic	synonymous SNV	V-P+	VP	0.000663	0.04833	Vadu
HEATR1	rs1006456	T	C	0.31	0.67	0.44	exonic	synonymous SNV	V-P+	VP	0.004328	0.09619	Vadu
HEATR1	rs3738535	G	A	0.03	0.25	0.06	exonic	synonymous SNV	V-P+	VP	0.01359	0.1065	Vadu
HEATR1	rs3738541	C	T	0.03	0.25	0.06	exonic	synonymous SNV	V-P+	VP	0.01359	0.1065	Vadu
HEATR1	rs2275689	T	C	0.42	0.72	0.5	exonic	nonsynonymous SNV	V-P+	VP	0.01666	0.09353	Vadu
HEATR1	rs2564739	C	T	0.42	0.72	0.47	exonic	synonymous SNV	V-P+	VP	0.01666	0.09353	Vadu
HEATR1	rs2794751	T	C	0.42	0.72	0.47	exonic	nonsynonymous SNV	V-P+	VP	0.01666	0.09353	Vadu
HEATR1	rs77776078	G	C	0	0.17	0.03	exonic	nonsynonymous SNV	V-P+	VP	0.02493	0.1145	Vadu
HEATR1	rs60920266	C	T	0	0.17	0.03	exonic	nonsynonymous SNV	V-P+	VP	0.02493	0.1145	Vadu
HEATR1	rs2275688	G	A	0.39	0.67	0.36	exonic	synonymous SNV	V-P+	VP	0.0329	0.05851	Vadu
HECW1	rs2304329	A	G	0.722222	0.833333	0.527778	exonic	synonymous SNV	P+K-	PK	0.01065	0.06404	NI
HECW1	rs61756574	G	C	0.17	0.08	0.36	exonic	nonsynonymous SNV	P-K+	PK	0.009279	0.07949	Vadu
HELZ2	rs11551683	A	G	0.0555556	0.0555556	0.235294	UTR3	0	P-K+	PK	0.04263	0.08024	NI
HELZ2	rs11551683	A	G	0.0555556	0.0555556	0.235294	UTR3	0	V-K+	VK	0.04263	0.08024	NI
HELZ2	rs34830600	G	A	0.25	0	0.0555556	exonic	synonymous SNV	V+K-	VK	0.0457	0.05527	NI
HELZ2	rs3827025	G	A	0.25	0.0277778	0.0555556	exonic	synonymous SNV	V+K-	VK	0.0457	0.05527	NI
HELZ2	rs3810490	G	A	0.25	0.0277778	0.0555556	exonic	synonymous SNV	V+K-	VK	0.0457	0.05527	NI
HELZ2	rs6089924	G	A	0.25	0.0277778	0.0555556	exonic	nonsynonymous SNV	V+K-	VK	0.0457	0.05527	NI
HELZ2	rs6089925	G	A	0.25	0.0277778	0.0555556	exonic	synonymous SNV	V+K-	VK	0.0457	0.05527	NI
HELZ2	rs3810479	G	A	0.111111	0.323529	0.235294	exonic	synonymous SNV	V-P+	VP	0.04203	0.05264	NI
HELZ2	rs34830600	G	A	0.25	0	0.0555556	exonic	synonymous SNV	V+P-	VP	0.002212	0.05527	NI
HELZ2	rs3827025	G	A	0.25	0.0277778	0.0555556	exonic	synonymous SNV	V+P-	VP	0.01359	0.05527	NI
HELZ2	rs3810490	G	A	0.25	0.0277778	0.0555556	exonic	synonymous SNV	V+P-	VP	0.01359	0.05527	NI
HELZ2	rs6089924	G	A	0.25	0.0277778	0.0555556	exonic	nonsynonymous SNV	V+P-	VP	0.01359	0.05527	NI
HELZ2	rs6089925	G	A	0.25	0.0277778	0.0555556	exonic	synonymous SNV	V+P-	VP	0.01359	0.05527	NI
HELZ2	rs13042172	A	G	0.5	0.166667	0.346154	UTR5	0	V+P-	VP	0.01116	0.02051	NI
HELZ2	rs34830600	G	A	0.04	0.23	0	exonic	synonymous SNV	P+K-	PK	0.003277	0.04727	Vadu
HELZ2	rs3810490	G	A	0.18	0.16	0	exonic	synonymous SNV	P+K-	PK	0.02253	0.05079	Vadu
HELZ2	rs1757752	A	G	0.81	0.81	1	exonic	synonymous SNV	P-K+	PK	0.01133	0.1514	Vadu
HELZ2	rs3827025	G	A	0.2	0.11	0	exonic	synonymous SNV	V+K-	VK	0.00792	0.06299	Vadu
HELZ2	rs3810490	G	A	0.18	0.16	0	exonic	synonymous SNV	V+K-	VK	0.02457	0.05079	Vadu
HELZ2	rs1757752	A	G	0.81	0.81	1	exonic	synonymous SNV	V-K+	VK	0.01133	0.1514	Vadu
HGFAC	rs2073504	G	A	0.25	0.0555556	0.138889	exonic	synonymous SNV	V+P-	VP	0.0457	0.0847	NI
HGFAC	rs2073505	G	A	0.11	0.33	0.17	exonic	synonymous SNV	V-P+	VP	0.0451	0.0632	Vadu
HHLA2	rs10933937	G	A	0	0.222222	0	UTR5	0	P+K-	PK	0.03348	0.04145	NI
HHLA2	rs59960264	G	C	0.06	0.18	0	UTR3	.	P+K-	PK	0.01026	0.1071	Vadu
HIVEP2	rs3383	T	C	0.583333	0.861111	0.694444	UTR3	0	V-P+	VP	0.01664	0.055	NI
HIVEP2	rs169098	T	C	0.97	0.83	0.78	exonic	synonymous SNV	V+K-	VK	0.02781	0.1065	Vadu
HIVEP2	rs34947356	G	A	0.06	0.22	0.25	exonic	synonymous SNV	V-K+	VK	0.0457	0.1113	Vadu
HLA-B	rs1093	A	G	0.111111	0.0294118	0.277778	UTR3	0	P-K+	PK	0.006585	0.0847	NI
HLA-B	rs2308655	C	G	0.5	0.777778	0.472222	exonic	nonsynonymous SNV	P+K-	PK	0.01419	0.05611	NI
HLA-B	rs1131500	C	T	0.527778	0.722222	0.444444	exonic	nonsynonymous SNV	P+K-	PK	0.03066	0.09353	NI
HLA-B	rs1050341	T	C	0.333333	0.583333	0.305556	exonic	nonsynonymous SNV	P+K-	PK	0.03205	0.09619	NI
HLA-B	rs2308655	C	G	0.5	0.777778	0.472222	exonic	nonsynonymous SNV	V-P+	VP	0.02631	0.05611	NI
HLA-B	rs1050543	C	G	0.472222	0.75	0.583333	exonic	synonymous SNV	V-P+	VP	0.02873	0.08497	NI
HLA-B	rs1050502	G	A	0.25	0	0.08	exonic	synonymous SNV	V+P-	VP	0.002254	0.02493	Vadu
HLA-C	rs34794906	T	C	0.416667	0.472222	0.194444	exonic	synonymous SNV	P+K-	PK	0.02344	0.1285	NI
HLA-C	rs1050328	G	A	0.388889	0.444444	0.194444	exonic	nonsynonymous SNV	P+K-	PK	0.04198	0.1285	NI
HLA-C	rs1050420	C	T	0.44	0.44	0.75	exonic	synonymous SNV	P-K+	PK	0.01558	0.05851	Vadu
HLA-C	rs1050420	C	T	0.44	0.44	0.75	exonic	synonymous SNV	V-K+	VK	0.01558	0.05851	Vadu
HLA-C	rs1071643	G	C	0.13	0	0	UTR3	.	V+P-	VP	0.04913	0.09573	Vadu
HLA-DPB1	rs113779453	G	A	0.166667	0.0833333	0	UTR3	0	V+K-	VK	0.02493	0.02781	NI
HLA-DPB1	rs9277532	G	T	0	0.31	0.12	UTR3	.	V-P+	VP	0.0008794	0.01882	Vadu
HLA-DPB1	rs9277533	C	T	0.07	0.31	0.19	UTR3	.	V-P+	VP	0.02264	0.02347	Vadu
HLA-DQA1	rs4193	G	A	0.235294	0.147059	0.416667	exonic	nonsynonymous SNV	P-K+	PK	0.01725	0.0367	NI
HLA-DQA1	rs9272702	G	A	0.125	0.125	0.366667	exonic	synonymous SNV	P-K+	PK	0.03804	0.04117	NI
HLA-DQA1	rs1142331	G	T	0.125	0.125	0.366667	exonic	nonsynonymous SNV	P-K+	PK	0.03804	0.04117	NI
HLA-DQA1	rs1142332	G	T	0.125	0.125	0.366667	exonic	nonsynonymous SNV	P-K+	PK	0.03804	0.04117	NI
HLA-DQA1	rs1142334	G	C	0.125	0.117647	0.4	exonic	nonsynonymous SNV	P-K+	PK	0.01893	0.03331	NI
HLA-DQA1	rs1048087	C	T	0.125	0.117647	0.428571	exonic	synonymous SNV	P-K+	PK	0.008191	0.0327	NI
HLA-DQA1	rs1129808	A	C	0.178571	0.125	0.428571	exonic	nonsynonymous SNV	P-K+	PK	0.009996	0.02749	NI
HLA-DQA1	rs9272702	G	A	0.125	0.125	0.366667	exonic	synonymous SNV	V-K+	VK	0.03804	0.04117	NI
HLA-DQA1	rs1142331	G	T	0.125	0.125	0.366667	exonic	nonsynonymous SNV	V-K+	VK	0.03804	0.04117	NI
HLA-DQA1	rs1142332	G	T	0.125	0.125	0.366667	exonic	nonsynonymous SNV	V-K+	VK	0.03804	0.04117	NI
HLA-DQA1	rs1142334	G	C	0.125	0.117647	0.4	exonic	nonsynonymous SNV	V-K+	VK	0.01981	0.03331	NI
HLA-DQA1	rs1048087	C	T	0.125	0.117647	0.428571	exonic	synonymous SNV	V-K+	VK	0.009996	0.0327	NI
HLA-DQA1	rs28376734	T	C	0.230769	0.307692	0.611111	UTR3	0	V-K+	VK	0.01452	0.01527	NI
HLA-DQA1	rs35087390	G	A	0.0277778	0.205882	0.194444	exonic	nonsynonymous SNV	V-P+	VP	0.02564	0.02813	NI
HLA-DQA1	rs1048173	A	C	0.19	0.35	0.08	exonic	synonymous SNV	P+K-	PK	0.008292	0.032	Vadu
HLA-DQA1	rs2308890	C	T	0.03	0.21	0	exonic	synonymous SNV	P+K-	PK	0.02321	0.04199	Vadu
HLA-DQA1	rs550717566	C	T	0.5	0.08	0.46	exonic	synonymous SNV	P-K+	PK	0.003174	0.01331	Vadu
HLA-DQA1	rs3207966	G	A	0	0.14	0.19	UTR5	.	V-K+	VK	0.01133	0.05389	Vadu
HLA-DQA1	rs547306579	C	T	0	0.06	0.16	UTR3	.	V-K+	VK	0.01932	0.04989	Vadu
HLA-DQA1	rs1048645	C	T	0	0.06	0.16	UTR3	.	V-K+	VK	0.01932	0.04989	Vadu
HLA-DQA1	rs1130126	G	C	0	0.06	0.16	UTR3	.	V-K+	VK	0.01932	0.04989	Vadu
HLA-DQA1	rs1047992	G	A	0.03	0.06	0.22	exonic	nonsynonymous SNV	V-K+	VK	0.02781	0.1514	Vadu
HLA-DQA1	rs1047993	C	T	0.08	0.14	0.31	exonic	synonymous SNV	V-K+	VK	0.03457	0.0632	Vadu
HLA-DQA1	rs550717566	C	T	0.5	0.08	0.46	exonic	synonymous SNV	V+P-	VP	0.001907	0.01331	Vadu
HLA-DQA2	rs9276440	A	T	0.527778	0.676471	0.888889	downstream	0	P-K+	PK	0.04203	0.06021	NI
HLA-DQA2	rs2071798	G	A	0.433333	0.705882	0.8125	UTR3	0	V-K+	VK	0.003447	0.04073	NI
HLA-DQA2	rs28693951	C	T	0.555556	0.676471	0.805556	downstream	0	V-K+	VK	0.04198	0.06797	NI
HLA-DQA2	rs28420297	A	G	0.555556	0.676471	0.833333	downstream	0	V-K+	VK	0.02018	0.06404	NI
HLA-DQA2	rs9276440	A	T	0.527778	0.676471	0.888889	downstream	0	V-K+	VK	0.001493	0.06021	NI
HLA-DQA2	rs9276441	G	C	0.558824	0.666667	0.882353	downstream	0	V-K+	VK	0.006006	0.0367	NI
HLA-DQA2	rs9272945	C	T	0.56	0.72	0.89	UTR3	.	V-K+	VK	0.003191	0.055	Vadu
HLA-DQA2	rs28420297	A	G	0.53	0.72	0.86	UTR3	.	V-K+	VK	0.00429	0.04198	Vadu
HLA-DQA2	rs9276440	A	T	0.59	0.72	0.89	UTR3	.	V-K+	VK	0.005796	0.0352	Vadu
HLA-DQA2	rs9276441	G	C	0.58	0.69	0.89	UTR3	.	V-K+	VK	0.006554	0.04198	Vadu
HLA-DQA2	rs3208181	T	C	0.58	0.64	0.86	exonic	synonymous SNV	V-K+	VK	0.01664	0.07907	Vadu
HLA-DQA2	rs2071798	G	A	0.58	0.72	0.86	UTR3	.	V-K+	VK	0.01664	0.06404	Vadu
HLA-DQB1	rs1049082	C	T	0.222222	0.111111	0.361111	exonic	synonymous SNV	P-K+	PK	0.02463	0.1073	NI
HLA-DQB1	rs1130397	A	G	0.2	0.529412	0.333333	exonic	synonymous SNV	V-P+	VP	0.009546	0.02512	NI
HLA-DQB1	rs17412833	A	T	0.2	0.529412	0.375	exonic	nonsynonymous SNV	V-P+	VP	0.009546	0.02262	NI
HLA-DQB1	rs701564	C	T	0.34	0.12	0.41	exonic	nonsynonymous SNV	P-K+	PK	0.01209	0.0269	Vadu
HLA-DQB1	rs1063322	C	G	0.08	0.33	0.37	exonic	nonsynonymous SNV	V-K+	VK	0.01258	0.01981	Vadu
HLA-DQB1	rs1130386	C	T	0.47	0.5	0.75	exonic	nonsynonymous SNV	V-K+	VK	0.02873	0.03205	Vadu
HLA-DQB2	rs9276558	A	G	0.583333	0.694444	0.916667	UTR3	0	P-K+	PK	0.03457	0.06404	NI
HLA-DQB2	rs7756516	C	T	0.583333	0.694444	0.882353	UTR3	0	V-K+	VK	0.006832	0.06404	NI
HLA-DQB2	rs9276558	A	G	0.583333	0.694444	0.916667	UTR3	0	V-K+	VK	0.002157	0.06404	NI
HLA-DQB2	rs6457646	G	A	0.583333	0.694444	0.882353	UTR3	0	V-K+	VK	0.006832	0.06404	NI
HLA-DQB2	rs3213484	T	A	0.583333	0.694444	0.861111	exonic	synonymous SNV	V-K+	VK	0.01664	0.06404	NI
HLA-DQB2	rs1049110	C	T	0.555556	0.694444	0.852941	exonic	nonsynonymous SNV	V-K+	VK	0.00902	0.06797	NI
HLA-DQB2	rs1573649	G	A	0.444444	0.5	0.722222	UTR5	0	V-K+	VK	0.03066	0.05771	NI
HLA-DQB2	rs9276585	T	A	0.06	0.15	0	upstream	.	P+K-	PK	0.02299	0.1145	Vadu
HLA-DQB2	rs7756516	C	T	0.56	0.72	0.86	UTR3	.	V-K+	VK	0.008624	0.055	Vadu
HLA-DQB2	rs6457646	G	A	0.56	0.72	0.86	UTR3	.	V-K+	VK	0.008624	0.04198	Vadu
HLA-DQB2	rs1049110	C	T	0.61	0.72	0.89	exonic	nonsynonymous SNV	V-K+	VK	0.01295	0.055	Vadu
HLA-DRB1	rs202053852	T	C	0.166667	0.0625	0.266667	UTR3	0	P-K+	PK	0.03996	0.08848	NI
HLA-DRB1	rs34955866	G	T	0.125	0.0625	0.321429	UTR3	0	P-K+	PK	0.01693	0.05757	NI
HLA-DRB1	rs35445101	A	G	0.176471	0.0666667	0.285714	exonic	nonsynonymous SNV	P-K+	PK	0.03839	0.06294	NI
HLA-DRB1	rs111403823	T	C	0.115385	0	0.142857	exonic	synonymous SNV	P-K+	PK	0.04826	0.06562	NI
HLA-DRB1	rs28732329	T	C	0.208333	0.0714286	0.392857	exonic	synonymous SNV	P-K+	PK	0.009531	0.02858	NI
HLA-DRB1	rs200809587	G	A	0.166667	0.0714286	0.357143	exonic	nonsynonymous SNV	P-K+	PK	0.02003	0.03398	NI
HLA-DRB1	rs111739605	C	T	0.142857	0.0666667	0.333333	exonic	nonsynonymous SNV	P-K+	PK	0.02115	0.03316	NI
HLA-DRB1	rs1059920	G	A	0.0833333	0.352941	0.285714	UTR3	0	V-K+	VK	0.04674	0.1444	NI
HLA-DRB1	rs9269693	T	C	0.535714	0.7	0.821429	UTR3	0	V-K+	VK	0.04367	0.05604	NI
HLA-DRB1	rs1064692	G	A	0.111111	0.388889	0.266667	UTR3	0	V-P+	VP	0.01295	0.1209	NI
HLA-DRB1	rs1059920	G	A	0.0833333	0.352941	0.285714	UTR3	0	V-P+	VP	0.008292	0.1444	NI
HLA-DRB1	rs1064664	A	G	0.264706	0.555556	0.416667	exonic	nonsynonymous SNV	V-P+	VP	0.01661	0.0561	NI
HLA-DRB1	rs29029549	G	A	0.08	0.22	0	exonic	nonsynonymous SNV	P+K-	PK	0.005056	0.05389	Vadu
HLA-DRB1	rs557901512	A	G	0.24	0.13	0.03	exonic	synonymous SNV	V+K-	VK	0.0123	0.1061	Vadu
HLA-DRB1	rs560625026	C	G	0.47	0.8	0.56	UTR3	.	V-P+	VP	0.009546	0.02908	Vadu
HLA-DRB1	rs1064717	G	A	0.47	0.8	0.58	UTR3	.	V-P+	VP	0.01028	0.03022	Vadu
HLA-DRB1	rs9269693	T	C	0.47	0.8	0.6	UTR3	.	V-P+	VP	0.01498	0.03259	Vadu
HLA-DRB1	rs1064701	T	A	0.5	0.78	0.62	UTR3	.	V-P+	VP	0.02253	0.04	Vadu
HLA-DRB1	rs17882028	C	A	0	0.16	0.12	exonic	synonymous SNV	V-P+	VP	0.02253	0.02478	Vadu
HLA-DRB1	rs17885482	A	C	0	0.16	0.12	exonic	nonsynonymous SNV	V-P+	VP	0.02253	0.02478	Vadu
HLA-DRB5	rs112749594	G	A	0.0769231	0.05	0.409091	UTR3	0	P-K+	PK	0.009837	0.01356	NI
HLA-DRB5	rs151002802	G	T	0.0769231	0.05	0.409091	UTR3	0	P-K+	PK	0.009837	0.01356	NI
HLA-DRB5	.	A	G	0.0333333	0.0454545	0.35	UTR3	0	P-K+	PK	0.01823	0.02484	NI
HLA-DRB5	rs1136905	T	C	0.192308	0.111111	0.458333	exonic	nonsynonymous SNV	P-K+	PK	0.0208	0.02205	NI
HLA-DRB5	rs112749594	G	A	0.0769231	0.05	0.409091	UTR3	0	V-K+	VK	0.01344	0.01356	NI
HLA-DRB5	rs151002802	G	T	0.0769231	0.05	0.409091	UTR3	0	V-K+	VK	0.01344	0.01356	NI
HLA-DRB5	.	T	G	0.0357143	0.05	0.318182	UTR3	0	V-K+	VK	0.01528	0.02456	NI
HLA-DRB5	.	C	T	0.0357143	0.05	0.35	UTR3	0	V-K+	VK	0.006086	0.02456	NI
HLA-DRB5	.	A	G	0.0333333	0.0454545	0.35	UTR3	0	V-K+	VK	0.004566	0.02484	NI
HLA-DRB5	rs77866376	G	A	0.277778	0	0.05	exonic	synonymous SNV	V+P-	VP	0.01707	0.04329	NI
HLA-DRB5	rs114131132	C	A	0.2	0	0	exonic	nonsynonymous SNV	V+P-	VP	0.0282	0.04614	NI
HLA-DRB5	rs142225194	T	A	0.0277778	0.25	0.176471	exonic	nonsynonymous SNV	V-P+	VP	0.01359	0.0632	NI
HLA-DRB5	rs150791953	A	T	0.0277778	0.25	0.176471	exonic	nonsynonymous SNV	V-P+	VP	0.01359	0.0632	NI
HLA-DRB5	rs114195860	A	G	0.166667	0.416667	0.352941	exonic	synonymous SNV	V-P+	VP	0.0367	0.04661	NI
HLA-DRB5	rs78961241	A	C	0.62	0.87	0.46	exonic	nonsynonymous SNV	P+K-	PK	0.001777	0.01318	Vadu
HLA-DRB5	rs1064677	T	A	0.15	0.28	0.03	exonic	nonsynonymous SNV	P+K-	PK	0.005447	0.01371	Vadu
HLA-DRB5	rs1064595	A	C	0.15	0.28	0.03	exonic	nonsynonymous SNV	P+K-	PK	0.005447	0.01371	Vadu
HLA-DRB5	.	T	C	0.05	0.5	0.14	exonic	synonymous SNV	P+K-	PK	0.00837	0.01208	Vadu
HLA-DRB5	rs185406567	G	A	0.19	0.29	0	UTR3	.	P+K-	PK	0.01105	0.01374	Vadu
HLA-DRB5	rs115417906	C	T	0.17	0.24	0.03	exonic	nonsynonymous SNV	P+K-	PK	0.0123	0.02383	Vadu
HLA-DRB5	rs148834340	T	A	0.06	0.18	0.28	exonic	nonsynonymous SNV	V-K+	VK	0.02099	0.0352	Vadu
HLA-DRB5	rs41562816	G	T	0.03	0.15	0.22	exonic	nonsynonymous SNV	V-K+	VK	0.02492	0.03772	Vadu
HLA-DRB5	.	T	C	0.05	0.5	0.14	exonic	synonymous SNV	V-P+	VP	0.001173	0.01208	Vadu
HLA-DRB5	.	T	C	0.05	0.46	0.14	exonic	nonsynonymous SNV	V-P+	VP	0.00257	0.01246	Vadu
HLA-DRB5	rs571126634	C	A	0	0.2	0	UTR3	.	V-P+	VP	0.03569	0.04329	Vadu
HLA-DRB5	rs538497768	A	G	0	0.2	0	UTR3	.	V-P+	VP	0.03569	0.04329	Vadu
HLA-DRB5	rs74198961	T	C	0	0.15	0.07	exonic	synonymous SNV	V-P+	VP	0.04727	0.06923	Vadu
HLA-DRB6	rs17424325	C	T	0.0882353	0.28125	0.305556	ncRNA_exonic	0	V-K+	VK	0.0352	0.04203	NI
HLA-DRB6	rs66796862	T	C	0.0882353	0.375	0.333333	ncRNA_exonic	0	V-K+	VK	0.01867	0.04332	NI
HLA-DRB6	rs75287767	T	A	0.294118	0.346154	0.607143	ncRNA_exonic	0	V-K+	VK	0.0204	0.02876	NI
HLA-DRB6	rs34645444	T	C	0.28125	0.566667	0.625	ncRNA_exonic	0	V-K+	VK	0.01143	0.04351	NI
HLA-DRB6	rs112103446	G	C	0.25	0.566667	0.625	ncRNA_exonic	0	V-K+	VK	0.005137	0.04103	NI
HLA-DRB6	rs111879084	G	A	0.25	0.566667	0.633333	ncRNA_exonic	0	V-K+	VK	0.00442	0.03789	NI
HLA-DRB6	rs112519097	G	T	0.235294	0.566667	0.633333	ncRNA_exonic	0	V-K+	VK	0.00214	0.03811	NI
HLA-DRB6	rs112117115	T	G	0.235294	0.566667	0.59375	ncRNA_exonic	0	V-K+	VK	0.005452	0.03919	NI
HLA-DRB6	rs36214033	C	T	0.411765	0.642857	0.766667	ncRNA_exonic	0	V-K+	VK	0.005487	0.02976	NI
HLA-DRB6	rs36214032	A	C	0.411765	0.642857	0.766667	ncRNA_exonic	0	V-K+	VK	0.005487	0.02976	NI
HLA-DRB6	rs34415634	A	T	0.382353	0.642857	0.766667	ncRNA_exonic	0	V-K+	VK	0.002583	0.0237	NI
HLA-DRB6	rs67452113	G	T	0.382353	0.6875	0.588235	ncRNA_exonic	0	V-P+	VP	0.01555	0.05028	NI
HLA-DRB6	rs79811264	G	T	0.0588235	0.34375	0.25	ncRNA_exonic	0	V-P+	VP	0.004836	0.05747	NI
HLA-DRB6	rs66796862	T	C	0.0882353	0.375	0.333333	ncRNA_exonic	0	V-P+	VP	0.007711	0.04332	NI
HLA-DRB6	rs34645444	T	C	0.28125	0.566667	0.625	ncRNA_exonic	0	V-P+	VP	0.03863	0.04351	NI
HLA-DRB6	rs112103446	G	C	0.25	0.566667	0.625	ncRNA_exonic	0	V-P+	VP	0.01906	0.04103	NI
HLA-DRB6	rs111879084	G	A	0.25	0.566667	0.633333	ncRNA_exonic	0	V-P+	VP	0.01906	0.03789	NI
HLA-DRB6	rs112519097	G	T	0.235294	0.566667	0.633333	ncRNA_exonic	0	V-P+	VP	0.0101	0.03811	NI
HLA-DRB6	rs112117115	T	G	0.235294	0.566667	0.59375	ncRNA_exonic	0	V-P+	VP	0.0101	0.03919	NI
HLA-DRB6	rs35373206	C	A	0.59	0.88	0.58	ncRNA_exonic	.	P+K-	PK	0.01363	0.026	Vadu
HLA-DRB6	rs35373206	C	A	0.59	0.88	0.58	ncRNA_exonic	.	V-P+	VP	0.02194	0.026	Vadu
HLA-E	rs74295295	A	C	0	0.147059	0	UTR3	0	P+K-	PK	0.02299	0.05389	NI
HLA-E	rs1059510	T	C	0.916667	0.694444	0.722222	exonic	synonymous SNV	V+P-	VP	0.03457	0.07949	NI
HLA-E	rs74295295	A	C	0	0.147059	0	UTR3	0	V-P+	VP	0.02299	0.05389	NI
HLA-E	rs1264457	G	A	0.5	0.68	0.39	exonic	nonsynonymous SNV	P+K-	PK	0.01879	0.09345	Vadu
HLA-E	rs1059510	T	C	0.71	0.94	0.81	exonic	synonymous SNV	V-P+	VP	0.01082	0.07517	Vadu
HMBOX1	rs10088428	C	T	0.21875	0.264706	0.0333333	UTR3	0	P+K-	PK	0.01466	0.01882	NI
HMBOX1	rs10088428	C	T	0.22	0.06	0.31	UTR3	.	P-K+	PK	0.01228	0.09573	Vadu
HNF1B	rs2688	G	T	0.53125	0.8125	0.357143	UTR3	0	P+K-	PK	0.0005124	0.06404	NI
HNF1B	rs2689	T	A	0.333333	0.722222	0.361111	UTR3	0	P+K-	PK	0.004198	0.05851	NI
HNF1B	rs2688	G	T	0.53125	0.8125	0.357143	UTR3	0	V-P+	VP	0.03194	0.06404	NI
HNF1B	rs2689	T	A	0.333333	0.722222	0.361111	UTR3	0	V-P+	VP	0.001933	0.05851	NI
HNF1B	rs2229295	G	T	0.11	0.36	0.17	UTR3	.	V-P+	VP	0.02463	0.0457	Vadu
HNF4G	rs2941482	T	G	0.214286	0.15625	0.0333333	UTR3	0	V+K-	VK	0.0483	0.05231	NI
HNF4G	rs17306807	C	T	0.08	0.19	0	UTR3	.	P+K-	PK	0.01133	0.1065	Vadu
HNF4G	rs17398054	T	C	0.08	0.19	0	UTR3	.	P+K-	PK	0.01133	0.1065	Vadu
HNF4G	rs13251904	T	C	0.08	0.17	0	UTR3	.	P+K-	PK	0.02493	0.1065	Vadu
HNF4G	rs2941481	G	A	0.58	0.1	0.23	UTR3	.	V+P-	VP	0.001362	0.0117	Vadu
HNRNPD	rs3944	A	G	0.166667	0.264706	0.0555556	UTR3	0	P+K-	PK	0.02186	0.02423	NI
HNRNPD	rs3944	A	G	0.17	0.22	0.03	UTR3	.	P+K-	PK	0.02781	0.1065	Vadu
HSD17B13	rs11735092	T	C	0.0555556	0.147059	0.305556	UTR3	0	V-K+	VK	0.01201	0.05527	NI
HSD17B13	rs11727374	A	G	0	0	0.27	UTR3	.	P-K+	PK	0.02161	0.02254	Vadu
HSPA1A	rs1043618	G	C	0.25	0.555556	0.472222	UTR5	0	V-P+	VP	0.01558	0.1488	NI
HSPA1A	rs506770	G	C	0.75	0.81	0.97	exonic	synonymous SNV	V-K+	VK	0.01359	0.0847	Vadu
HSPB6	rs11549030	C	G	0.333333	0.111111	0.1875	UTR3	0	V+P-	VP	0.0451	0.05079	NI
HSPB6	rs11549030	C	G	0.38	0.29	0.1	UTR3	.	V+K-	VK	0.01693	0.02438	Vadu
ICE2	rs3068	C	T	0.794118	0.676471	0.911765	UTR3	0	P-K+	PK	0.03331	0.1022	NI
ICE2	rs1046657	T	G	0.764706	0.647059	0.882353	UTR3	0	P-K+	PK	0.04332	0.05264	NI
ICE2	rs3068	C	T	0.81	0.94	0.67	UTR3	.	P+K-	PK	0.00586	0.1348	Vadu
ICE2	rs1046657	T	G	0.81	0.94	0.67	UTR3	.	P+K-	PK	0.00586	0.1348	Vadu
ICE2	rs28453311	G	C	0.17	0.06	0.25	UTR3	.	P-K+	PK	0.0457	0.1113	Vadu
IFI44L	rs987495	T	C	0.4375	0.15625	0.235294	exonic	nonsynonymous SNV	V+P-	VP	0.02719	0.03382	NI
IFI44L	rs12117719	C	T	0.47	0.25	0.22	UTR3	.	V+K-	VK	0.04661	0.07208	Vadu
IFIT5	rs304447	T	C	0.558824	0.305556	0.625	UTR3	0	P-K+	PK	0.0142	0.03219	NI
IFIT5	rs303172	T	C	0.53	0.47	0.78	UTR3	.	P-K+	PK	0.01419	0.05371	Vadu
IFIT5	rs304447	T	C	0.39	0.22	0.5	UTR3	.	P-K+	PK	0.02631	0.04661	Vadu
IFIT5	rs184236	A	C	0.39	0.22	0.5	UTR3	.	P-K+	PK	0.02631	0.04661	Vadu
IFIT5	rs304448	C	T	0.58	0.5	0.76	exonic	synonymous SNV	P-K+	PK	0.02755	0.04661	Vadu
IFIT5	rs303172	T	C	0.53	0.47	0.78	UTR3	.	V-K+	VK	0.04661	0.05371	Vadu
IFNLR1	rs11249002	C	T	0.272727	0.115385	0.5	UTR3	0	P-K+	PK	0.00476	0.02107	NI
IFNLR1	rs34654982	G	A	0.06	0.06	0.25	exonic	synonymous SNV	P-K+	PK	0.04626	0.0544	Vadu
IFNLR1	rs34654982	G	A	0.06	0.06	0.25	exonic	synonymous SNV	V-K+	VK	0.04928	0.0544	Vadu
IFT140	rs2235640	G	A	0.222222	0.222222	0.472222	exonic	synonymous SNV	P-K+	PK	0.04661	0.07907	NI
IFT140	rs2235640	G	A	0.222222	0.222222	0.472222	exonic	synonymous SNV	V-K+	VK	0.04661	0.07907	NI
IFT140	rs2076436	A	G	0.305556	0.444444	0.583333	exonic	synonymous SNV	V-K+	VK	0.03205	0.05771	NI
IFT140	rs1894649	C	G	0.63	0.33	0.47	ncRNA_UTR5	.	V+P-	VP	0.02546	0.03408	Vadu
IGDCC3	rs11853777	G	A	0.75	0.888889	0.638889	UTR3	0	P+K-	PK	0.02463	0.07949	NI
IGDCC3	rs666623	A	G	0.97	0.83	0.61	exonic	synonymous SNV	V+K-	VK	0.0008535	0.01945	Vadu
IGF1R	rs2684788	C	T	0.472222	0.361111	0.222222	UTR3	0	V+K-	VK	0.04661	0.07208	NI
IGF1R	rs1815009	C	T	0.555556	0.694444	0.833333	UTR3	0	V-K+	VK	0.02018	0.06404	NI
IGF1R	rs3743249	G	T	0.444444	0.305556	0.194444	UTR3	0	V+K-	VK	0.04198	0.06404	NI
IGF1R	rs2016347	G	T	0.58	0.79	0.41	UTR3	.	P+K-	PK	0.0147	0.01877	Vadu
IGSF11	rs9289121	T	C	0.5	0.388889	0.666667	UTR5	0	P-K+	PK	0.0329	0.05851	NI
IGSF11	rs73185835	G	T	0.39	0.58	0.31	UTR5	.	P+K-	PK	0.03205	0.05771	Vadu
IGSF22	rs72880717	C	G	0.277778	0.194444	0.444444	exonic	synonymous SNV	P-K+	PK	0.04198	0.1073	NI
IGSF22	rs7125943	T	C	0.638889	0.694444	0.416667	exonic	nonsynonymous SNV	P+K-	PK	0.03205	0.09353	NI
IGSF22	rs10766494	C	T	0.617647	0.694444	0.388889	exonic	nonsynonymous SNV	P+K-	PK	0.01739	0.09138	NI
IGSF22	rs61886891	C	T	0.222222	0.176471	0.444444	exonic	nonsynonymous SNV	P-K+	PK	0.02098	0.1022	NI
IGSF22	rs10832975	C	G	0.333333	0.444444	0.638889	exonic	nonsynonymous SNV	V-K+	VK	0.01776	0.09619	NI
IGSF22	rs72880717	C	G	0.5	0.17	0.31	exonic	synonymous SNV	V+P-	VP	0.004726	0.06797	Vadu
IGSF22	rs61886891	C	T	0.5	0.21	0.29	exonic	nonsynonymous SNV	V+P-	VP	0.01321	0.03444	Vadu
IGSF22	rs10832975	C	G	0.72	0.41	0.61	exonic	nonsynonymous SNV	V+P-	VP	0.0151	0.04722	Vadu
IGSF5	rs2205204	G	C	0.529412	0.777778	0.472222	exonic	nonsynonymous SNV	P+K-	PK	0.01419	0.05026	NI
IGSF5	rs62235387	T	G	0.0277778	0.194444	0.264706	UTR3	0	V-K+	VK	0.005731	0.02423	NI
IGSF5	rs2205204	G	C	0.529412	0.777778	0.472222	exonic	nonsynonymous SNV	V-P+	VP	0.04346	0.05026	NI
IGSF5	rs2205204	G	C	0.71	0.45	0.88	exonic	nonsynonymous SNV	P-K+	PK	0.004055	0.01543	Vadu
IGSF9B	rs3802921	T	C	0.194444	0.0833333	0.305556	intronic	0	P-K+	PK	0.03457	0.07949	NI
IGSF9B	rs3802920	G	T	0.194444	0.0833333	0.305556	intronic	0	P-K+	PK	0.03457	0.07949	NI
IGSF9B	rs3741104	T	C	0.194444	0.0555556	0.25	intronic	0	P-K+	PK	0.0457	0.0632	NI
IGSF9B	rs3802922	A	C	0.22	0.14	0.03	intronic	.	V+K-	VK	0.02781	0.1514	Vadu
IGSF9B	rs10894768	C	G	0.17	0.41	0.28	exonic	synonymous SNV	V-P+	VP	0.034	0.05152	Vadu
IL13	rs847	T	C	0.527778	0.805556	0.722222	UTR3	0	V-P+	VP	0.02344	0.07907	NI
IL13	rs1295685	A	G	0.61	0.86	0.72	UTR3	.	V-P+	VP	0.03086	0.1727	Vadu
IL13	rs848	A	C	0.61	0.86	0.72	UTR3	.	V-P+	VP	0.03086	0.1727	Vadu
IL15RA	rs4749859	G	A	0.0333333	0.1	0.214286	UTR5	0	V-K+	VK	0.0483	0.0709	NI
IL15RA	rs2296139	C	T	0.28	0.06	0.14	exonic	synonymous SNV	V+P-	VP	0.02383	0.0847	Vadu
IL15RA	rs4749859	G	A	0	0.22	0.1	UTR5	.	V-P+	VP	0.03348	0.07108	Vadu
IL17RA	rs879577	C	T	0.111111	0.0555556	0.235294	exonic	nonsynonymous SNV	P-K+	PK	0.04263	0.0847	NI
IL17RA	rs41323645	G	A	0.31	0	0	exonic	nonsynonymous SNV	V+P-	VP	0.01159	0.04545	Vadu
IL17RA	rs879577	C	T	0.03	0.22	0.14	exonic	nonsynonymous SNV	V-P+	VP	0.02981	0.04458	Vadu
IL6R	rs2228144	G	A	0.0277778	0.0555556	0.361111	exonic	synonymous SNV	P-K+	PK	0.002766	0.05527	NI
IL6R	rs2228144	G	A	0.0277778	0.0555556	0.361111	exonic	synonymous SNV	V-K+	VK	0.0005822	0.05527	NI
IL6R	rs2228145	A	C	0.138889	0.444444	0.277778	exonic	nonsynonymous SNV	V-P+	VP	0.008624	0.07208	NI
IL6R	rs2228145	A	C	0.17	0.31	0.42	exonic	nonsynonymous SNV	V-K+	VK	0.0367	0.07208	Vadu
INPP1	rs1372054	G	A	0.694444	0.861111	0.611111	UTR5	0	P+K-	PK	0.03086	0.06404	NI
INPP1	rs2028431	C	T	0	0.22	0.06	UTR5	.	V-P+	VP	0.005056	0.1065	Vadu
INPP4B	rs35390852	G	A	0.388889	0.194444	0.111111	exonic	synonymous SNV	V+K-	VK	0.01295	0.07949	NI
INPP4B	rs2270658	A	G	0.28	0.03	0.06	exonic	synonymous SNV	V+K-	VK	0.02383	0.05389	Vadu
INPP4B	rs2270658	A	G	0.28	0.03	0.06	exonic	synonymous SNV	V+P-	VP	0.006453	0.05389	Vadu
INSC	rs16931291	C	T	0.470588	0.323529	0.117647	UTR3	0	V+K-	VK	0.002861	0.06701	NI
INSC	rs1714376	T	C	1	0.83	0.89	exonic	synonymous SNV	V+P-	VP	0.02493	0.1065	Vadu
INTS6	rs17837216	A	T	0.125	0.111111	0	UTR3	0	V+K-	VK	0.04989	0.1071	NI
INTS6	rs9535651	A	G	0.176471	0.09375	0	UTR3	0	V+K-	VK	0.02457	0.02478	NI
INTS6	rs2277445	T	A	0.75	0.89	0.5	UTR3	.	P+K-	PK	0.0006708	0.055	Vadu
IPO8	rs7326	A	G	0.555556	0.444444	0.277778	UTR3	0	V+K-	VK	0.03066	0.08979	NI
IPO8	rs2278558	C	T	0.388889	0.277778	0.111111	UTR3	0	V+K-	VK	0.01295	0.07949	NI
IPO8	rs1054426	A	G	0.5	0.416667	0.25	exonic	synonymous SNV	V+K-	VK	0.04722	0.08047	NI
IPO8	rs12809335	C	T	0.333333	0.277778	0.0833333	UTR5	0	V+K-	VK	0.01824	0.1073	NI
IPO8	rs10843796	A	C	0.26	0.56	0.33	UTR3	.	V-P+	VP	0.01661	0.03205	Vadu
IPO9	rs1517810	T	C	0.117647	0.166667	0.392857	UTR3	0	V-K+	VK	0.01711	0.02569	NI
IPO9	.	A	G	0.04	0.17	0	UTR3	.	P+K-	PK	0.01869	0.06299	Vadu
IQSEC3	rs4980859	T	C	0.25	0.194444	0.444444	exonic	synonymous SNV	P-K+	PK	0.04198	0.1073	NI
IQSEC3	rs56204927	C	G	0.6875	0.588235	0.4	exonic	nonsynonymous SNV	V+K-	VK	0.04027	0.06659	NI
IQSEC3	rs7313003	G	A	0.5625	0.214286	0.307692	exonic	synonymous SNV	V+P-	VP	0.008391	0.02845	NI
IQSEC3	rs56204927	C	G	0.53	0.85	0.78	exonic	nonsynonymous SNV	V-P+	VP	0.00784	0.02335	Vadu
IRF1	rs6873269	G	A	0.25	0.4375	0.09375	UTR3	0	P+K-	PK	0.003826	0.04969	NI
IRF1	rs839	C	T	0.222222	0.527778	0.305556	UTR3	0	V-P+	VP	0.01419	0.07907	NI
IRF1	rs9282762	T	C	0.25	0.527778	0.305556	exonic	synonymous SNV	V-P+	VP	0.02873	0.08497	NI
IRF1	rs960757	G	A	0.25	0.527778	0.305556	UTR5	0	V-P+	VP	0.02873	0.08497	NI
IRF1	rs6873269	G	A	0.32	0.07	0.13	UTR3	.	V+P-	VP	0.01336	0.018	Vadu
IRF2BP2	rs4636	C	A	0.233333	0.411765	0.125	exonic	synonymous SNV	P+K-	PK	0.01256	0.04903	NI
IRF2BP2	rs8722	G	A	0.166667	0.0833333	0	exonic	synonymous SNV	V+K-	VK	0.02493	0.1514	NI
IRF2BP2	rs4636	C	A	0.4	0.19	0.08	exonic	synonymous SNV	V+K-	VK	0.02704	0.03793	Vadu
IRF4	rs1050975	G	A	0.805556	1	0.916667	UTR3	0	V-P+	VP	0.01133	0.1145	NI
IRF4	rs12211228	G	C	0.14	0.32	0.11	UTR3	.	P+K-	PK	0.04203	0.07517	Vadu
IRF4	rs1877175	A	G	0.75	0.61	0.89	UTR3	.	P-K+	PK	0.01295	0.09423	Vadu
IRF4	rs1877176	A	G	0.75	0.61	0.89	UTR3	.	P-K+	PK	0.01295	0.09423	Vadu
IRF4	rs2316516	T	G	0.75	0.61	0.89	UTR3	.	P-K+	PK	0.01295	0.07949	Vadu
IRS2	rs1865434	C	T	0.888889	0.722222	0.970588	UTR3	0	P-K+	PK	0.006585	0.0847	NI
IRS2	rs3742210	G	A	0.69	0.47	0.42	exonic	synonymous SNV	V+K-	VK	0.03205	0.05611	Vadu
ISCA1	rs7021024	T	G	0.194444	0.444444	0.34375	UTR3	0	V-P+	VP	0.04198	0.04339	NI
ISCA1	rs1059144	G	A	0.86	0.75	0.94	UTR3	.	P-K+	PK	0.0457	0.1113	Vadu
ITGAE	rs220479	T	C	0.777778	0.527778	0.694444	exonic	nonsynonymous SNV	V+P-	VP	0.04661	0.1285	NI
ITGAE	rs1183610	G	A	0.47	0.28	0.64	exonic	synonymous SNV	P-K+	PK	0.004198	0.05611	Vadu
ITGAE	rs220479	T	C	0.44	0.42	0.69	exonic	nonsynonymous SNV	P-K+	PK	0.03205	0.08979	Vadu
ITPK1	rs7156335	T	C	0.0555556	0.222222	0	UTR3	0	P+K-	PK	0.005056	0.1065	NI
ITPK1	rs2281515	C	T	0.638889	0.333333	0.555556	UTR3	0	V+P-	VP	0.01776	0.05851	NI
ITPK1	rs58190804	T	C	0.111111	0.416667	0.277778	UTR3	0	V-P+	VP	0.006554	0.06404	NI
ITPK1	rs2281514	C	T	0.666667	0.361111	0.583333	UTR3	0	V+P-	VP	0.01776	0.05851	NI
ITPK1	rs6575304	T	C	0.666667	0.388889	0.555556	UTR3	0	V+P-	VP	0.0329	0.05851	NI
ITPK1	rs6575304	T	C	0.42	0.31	0.62	UTR3	.	P-K+	PK	0.01555	0.05132	Vadu
ITPK1	rs11446	A	G	0.78	0.72	0.53	UTR3	.	V+K-	VK	0.04661	0.07208	Vadu
JADE2	rs12163993	G	A	0.0555556	0.25	0.222222	exonic	synonymous SNV	V-P+	VP	0.0457	0.1113	NI
JADE2	rs142844903	C	T	0.03	0	0.29	UTR3	.	P-K+	PK	0.004489	0.02411	Vadu
JADE2	rs142844903	C	T	0.03	0	0.29	UTR3	.	V-K+	VK	0.008135	0.02411	Vadu
JAKMIP3	rs3750698	G	A	0.138889	0.0555556	0.388889	UTR3	0	P-K+	PK	0.001263	0.0632	NI
JAKMIP3	rs3750698	G	A	0.138889	0.0555556	0.388889	UTR3	0	V-K+	VK	0.03086	0.0632	NI
JAKMIP3	rs3750698	G	A	0.08	0.25	0.06	UTR3	.	P+K-	PK	0.0457	0.1514	Vadu
JAKMIP3	rs2818384	C	T	0.53	0.25	0.44	exonic	synonymous SNV	V+P-	VP	0.02873	0.05851	Vadu
JARID2	rs13201824	G	T	0.0384615	0.142857	0	UTR3	0	P+K-	PK	0.04199	0.08426	NI
JARID2	rs742099	C	T	0.12	0.09	0.36	exonic	synonymous SNV	P-K+	PK	0.01111	0.02638	Vadu
JARID2	rs742099	C	T	0.12	0.09	0.36	exonic	synonymous SNV	V-K+	VK	0.02528	0.02638	Vadu
JPH3	rs918368	T	C	0.694444	0.777778	0.470588	exonic	synonymous SNV	P+K-	PK	0.01281	0.04833	NI
JPH3	rs2303768	G	C	0.11	0.08	0.31	downstream	.	P-K+	PK	0.03457	0.0847	Vadu
JPH3	rs34767155	T	C	0.22	0.31	0.47	exonic	synonymous SNV	V-K+	VK	0.04661	0.08979	Vadu
KALRN	rs1920632	A	G	0.583333	0.277778	0.194444	intronic	0	V+K-	VK	0.001451	0.05054	NI
KALRN	rs1920633	G	T	0.583333	0.277778	0.194444	intronic	0	V+K-	VK	0.001451	0.05054	NI
KALRN	rs1920632	A	G	0.583333	0.277778	0.194444	intronic	0	V+P-	VP	0.01666	0.05054	NI
KALRN	rs1920633	G	T	0.583333	0.277778	0.194444	intronic	0	V+P-	VP	0.01666	0.05054	NI
KALRN	rs332513	T	A	0.33	0.22	0.53	UTR3	.	P-K+	PK	0.01419	0.05371	Vadu
KALRN	rs12106716	C	T	0.17	0	0.08	exonic	synonymous SNV	V+P-	VP	0.02511	0.1065	Vadu
KANK4	rs2666472	A	G	0.75	0.805556	0.527778	exonic	nonsynonymous SNV	P+K-	PK	0.02344	0.04661	NI
KANK4	rs2258470	T	C	0.75	0.805556	0.527778	exonic	nonsynonymous SNV	P+K-	PK	0.02344	0.04661	NI
KANK4	rs2260581	T	C	0.75	0.805556	0.527778	exonic	synonymous SNV	P+K-	PK	0.02344	0.04661	NI
KANK4	rs2262110	G	A	0.75	0.805556	0.527778	exonic	synonymous SNV	P+K-	PK	0.02344	0.04661	NI
KANK4	rs17123318	G	A	0.1875	0.1	0	exonic	synonymous SNV	V+K-	VK	0.02563	0.0483	NI
KANK4	rs34591898	G	A	0	0.19	0.08	exonic	nonsynonymous SNV	V-P+	VP	0.01133	0.1514	Vadu
KCNAB1	rs1027915	G	A	0.875	0.735294	0.96875	UTR3	0	P-K+	PK	0.0134	0.04137	NI
KCNAB1	rs2280031	T	C	0.39	0.22	0.14	exonic	synonymous SNV	V+K-	VK	0.03086	0.05079	Vadu
KCNH1	rs12126038	G	T	0.694444	0.555556	0.361111	UTR3	0	V+K-	VK	0.008935	0.05611	NI
KCNH1	rs61827458	C	T	0	0.0555556	0.166667	UTR3	0	V-K+	VK	0.02493	0.1065	NI
KCNH1	rs17260648	G	C	0	0.0555556	0.166667	UTR3	0	V-K+	VK	0.02493	0.1065	NI
KCNH1	rs34689382	T	G	0	0.0555556	0.133333	UTR3	0	V-K+	VK	0.03802	0.1139	NI
KCNH1	rs12126038	G	T	0.38	0.56	0.74	UTR3	.	V-K+	VK	0.006753	0.02826	Vadu
KCNH1	rs12126648	T	C	0.62	0.81	0.89	UTR3	.	V-K+	VK	0.01167	0.0451	Vadu
KCNH1	rs3135473	G	T	0.64	0.83	0.89	UTR3	.	V-K+	VK	0.02463	0.07949	Vadu
KCNH5	rs4902176	C	T	0.0833333	0.305556	0.235294	exonic	nonsynonymous SNV	V-P+	VP	0.03457	0.08065	NI
KCNH5	rs12435381	C	T	0.67	0.58	0.36	intronic	.	V+K-	VK	0.01776	0.09353	Vadu
KCNQ1OT1	rs12422173	G	T	0.1875	0.125	0	ncRNA_exonic	0	V+K-	VK	0.02808	0.0468	NI
KCNQ1OT1	rs61870802	C	T	0.277778	0.138889	0	ncRNA_exonic	0	V+K-	VK	0.0009481	0.1065	NI
KCNQ1OT1	rs74737644	A	G	0.25	0.138889	0	ncRNA_exonic	0	V+K-	VK	0.002212	0.0847	NI
KCNQ1OT1	rs7128926	A	G	0.416667	0.333333	0.176471	ncRNA_exonic	0	V+K-	VK	0.03783	0.07208	NI
KCNQ1OT1	rs76101706	T	C	0.222222	0.111111	0	ncRNA_exonic	0	V+K-	VK	0.005056	0.1065	NI
KCNQ1OT1	rs58956504	T	C	0.222222	0.111111	0	ncRNA_exonic	0	V+K-	VK	0.005056	0.1065	NI
KCNQ1OT1	rs7941377	A	G	0.166667	0.111111	0	ncRNA_exonic	0	V+K-	VK	0.02493	0.1145	NI
KCNQ1OT1	rs231356	A	T	0.25	0.5625	0.566667	ncRNA_exonic	0	V-K+	VK	0.01188	0.08175	NI
KCNQ1OT1	rs75643572	C	T	0.194444	0.111111	0	ncRNA_exonic	0	V+K-	VK	0.01133	0.1065	NI
KCNQ1OT1	rs75560722	C	T	0.194444	0.111111	0	ncRNA_exonic	0	V+K-	VK	0.01133	0.1065	NI
KCNQ1OT1	rs231353	A	G	0.555556	0.666667	0.833333	ncRNA_exonic	0	V-K+	VK	0.02018	0.1187	NI
KCNQ1OT1	rs7939976	A	G	0.416667	0.264706	0.111111	ncRNA_exonic	0	V+K-	VK	0.006554	0.1022	NI
KCNQ1OT1	rs60056002	T	C	0.21875	0.09375	0	ncRNA_exonic	0	V+K-	VK	0.004322	0.05079	NI
KCNQ1OT1	rs4930148	A	G	0.194444	0.1	0	ncRNA_exonic	0	V+K-	VK	0.01208	0.06275	NI
KCNQ1OT1	rs231349	C	T	0.222222	0.0294118	0.111111	ncRNA_exonic	0	V+P-	VP	0.02813	0.08024	NI
KCNQ1OT1	rs6578283	G	A	0.529412	0.777778	0.666667	ncRNA_exonic	0	V-P+	VP	0.04346	0.05928	NI
KCNQ1OT1	rs231348	C	T	0.222222	0.0277778	0.111111	ncRNA_exonic	0	V+P-	VP	0.02781	0.1065	NI
KCNQ1OT1	rs231344	C	T	0.222222	0.0277778	0.111111	ncRNA_exonic	0	V+P-	VP	0.02781	0.1065	NI
KCNQ1OT1	rs9666537	T	C	0.555556	0.833333	0.722222	ncRNA_exonic	0	V-P+	VP	0.02018	0.1073	NI
KCNQ1OT1	rs12271234	C	T	0.527778	0.777778	0.638889	ncRNA_exonic	0	V-P+	VP	0.04661	0.07907	NI
KCNQ1OT1	rs231356	A	T	0.25	0.5625	0.566667	ncRNA_exonic	0	V-P+	VP	0.01286	0.08175	NI
KCNQ1OT1	rs7927129	T	G	0.411765	0.166667	0.1875	ncRNA_exonic	0	V+P-	VP	0.034	0.05079	NI
KCNQ1OT1	rs231360	C	T	0.56	0.71	0.44	ncRNA_exonic	.	P+K-	PK	0.03241	0.0329	Vadu
KCNQ1OT1	rs10832548	C	T	0.21	0.16	0.47	ncRNA_exonic	.	P-K+	PK	0.01258	0.02445	Vadu
KCNQ1OT1	rs231353	A	G	0.47	0.74	0.58	ncRNA_exonic	.	V-P+	VP	0.03022	0.03066	Vadu
KHNYN	rs2273628	C	T	0.647059	0.944444	0.9375	UTR3	0	V-K+	VK	0.00571	0.0166	NI
KHNYN	rs4982913	G	A	0.722222	0.941176	0.911765	UTR3	0	V-P+	VP	0.02423	0.04458	NI
KHNYN	rs1956904	C	T	0.75	0.944444	0.916667	UTR3	0	V-P+	VP	0.0457	0.05527	NI
KHNYN	rs1951123	T	C	0.75	0.944444	0.916667	UTR3	0	V-P+	VP	0.0457	0.05527	NI
KHNYN	rs966493	G	A	0.75	0.944444	0.916667	UTR3	0	V-P+	VP	0.0457	0.05527	NI
KHNYN	rs2273628	C	T	0.647059	0.944444	0.9375	UTR3	0	V-P+	VP	0.002394	0.0166	NI
KHNYN	rs712487	C	A	0.75	0.944444	0.916667	UTR3	0	V-P+	VP	0.0457	0.05527	NI
KHNYN	rs2273628	C	T	0.88	1	0.75	UTR3	.	P+K-	PK	0.006611	0.04509	Vadu
KHNYN	rs3742521	C	T	0.2	0.03	0.06	UTR3	.	V+P-	VP	0.04444	0.04913	Vadu
KIAA1549	rs62487010	A	G	0.222222	0.138889	0.0294118	UTR3	0	V+K-	VK	0.02813	0.05527	NI
KIAA1549	rs2251220	G	A	0.166667	0.333333	0.416667	exonic	nonsynonymous SNV	V-K+	VK	0.0367	0.07907	NI
KIAA1549	rs12707399	G	A	0.33	0.12	0.17	exonic	synonymous SNV	V+P-	VP	0.046	0.09573	Vadu
KIAA1549L	rs3741021	T	G	0.0833333	0.346154	0.0416667	UTR3	0	P+K-	PK	0.01132	0.07759	NI
[truncated: 2,445 more rows]

## Sheet: Replicated SNPs
Chr_pos	SNP	Ref_allele	Alt_allele	V_Alt_Allele_frq	P_Alt_Allele_frq	K_Alt_Allele_frq	Genic_Region	Gene	Gene_Impact	Profile	Class	Fisher.s.original.Pvalue	cohort
1_114455907	rs6674384	G	A	0.194444	0.352941	0.111111	UTR3	DCLRE1B	0	P+K-	PK	0.02259	NI
1_114455907	rs6674384	G	A	0	0.13	0.29	UTR3	DCLRE1B	.	V-K+	VK	0.001151	Vadu
1_120164303	rs12081887	C	T	0.444444	0.705882	0.388889	UTR3	ZNF697	0	P+K-	PK	0.009376	NI
1_120164303	rs12081887	C	T	0.444444	0.705882	0.388889	UTR3	ZNF697	0	V-P+	VP	0.03241	NI
1_120164303	rs12081887	C	T	0.28	0.61	0.58	UTR3	ZNF697	.	V-K+	VK	0.01666	Vadu
1_120164303	rs12081887	C	T	0.28	0.61	0.58	UTR3	ZNF697	.	V-P+	VP	0.008596	Vadu
1_146767149	rs4950394	G	T	0.794118	1	0.964286	exonic	CHD1L	nonsynonymous SNV	V-P+	VP	0.01194	NI
1_146767149	rs4950394	G	T	1	0.93	0.79	exonic	CHD1L	nonsynonymous SNV	V+K-	VK	0.009308	Vadu
1_147013362	rs10900376	A	G	0.611111	0.777778	0.916667	UTR5	BCL9	0	V-K+	VK	0.004555	NI
1_147013362	rs10900376	A	G	0.83	0.68	0.47	UTR5	BCL9	.	V+K-	VK	0.002602	Vadu
1_152552285	rs512208	C	A	0.333333	0.277778	0.111111	exonic	LCE3D	nonsynonymous SNV	V+K-	VK	0.0451	NI
1_152552285	rs512208	C	A	0.33	0.14	0.39	exonic	LCE3D	nonsynonymous SNV	P-K+	PK	0.03086	Vadu
1_152975495	rs2075739	G	A	0.323529	0.527778	0.617647	UTR5	SPRR3	0	V-K+	VK	0.02803	NI
1_152975495	rs2075739	G	A	0.21	0.58	0.58	UTR5	SPRR3	.	V-K+	VK	0.01126	Vadu
1_152975495	rs2075739	G	A	0.21	0.58	0.58	UTR5	SPRR3	.	V-P+	VP	0.01126	Vadu
1_154426970	rs2228145	A	C	0.138889	0.444444	0.277778	exonic	IL6R	nonsynonymous SNV	V-P+	VP	0.008624	NI
1_154426970	rs2228145	A	C	0.17	0.31	0.42	exonic	IL6R	nonsynonymous SNV	V-K+	VK	0.0367	Vadu
1_16386447	rs11576236	G	C	0.861111	0.833333	1	exonic	FAM131C	nonsynonymous SNV	P-K+	PK	0.02493	NI
1_16386447	rs11576236	G	C	0.97	0.88	0.78	exonic	FAM131C	nonsynonymous SNV	V+K-	VK	0.02781	Vadu
1_167758784	rs3752606	A	G	0.0555556	0.235294	0.205882	UTR3	MPZL1	0	V-P+	VP	0.04263	NI
1_167758784	rs3752606	A	G	0.25	0.13	0.03	UTR3	MPZL1	.	V+K-	VK	0.01184	Vadu
1_176809368	rs12118034	C	T	0.294118	0.138889	0.388889	exonic	PAPPA2	synonymous SNV	P-K+	PK	0.03086	NI
1_176809368	rs12118034	C	T	0.22	0.08	0.33	exonic	PAPPA2	synonymous SNV	P-K+	PK	0.01824	Vadu
1_179312752	rs10753191	C	T	0.333333	0.0833333	0.111111	exonic	SOAT1	synonymous SNV	V+K-	VK	0.0451	NI
1_179312752	rs10753191	C	T	0.333333	0.0833333	0.111111	exonic	SOAT1	synonymous SNV	V+P-	VP	0.01824	NI
1_179312752	rs10753191	C	T	0.25	0.03	0.11	exonic	SOAT1	synonymous SNV	V+P-	VP	0.01359	Vadu
1_19186129	rs9701796	G	C	0.805556	0.555556	0.805556	exonic	TAS1R2	nonsynonymous SNV	P-K+	PK	0.04198	NI
1_19186129	rs9701796	G	C	0.805556	0.555556	0.805556	exonic	TAS1R2	nonsynonymous SNV	V+P-	VP	0.04198	NI
1_19186129	rs9701796	G	C	0.86	0.81	0.61	exonic	TAS1R2	nonsynonymous SNV	V+K-	VK	0.03086	Vadu
1_200534248	rs7543730	C	T	0.764706	0.588235	0.5	exonic	KIF14	synonymous SNV	V+K-	VK	0.02755	NI
1_200534248	rs7543730	C	T	0.69	0.67	0.42	exonic	KIF14	synonymous SNV	V+K-	VK	0.03205	Vadu
1_20236731	rs17401735	A	G	0.25	0.305556	0.0277778	UTR3	OTUD3	0	P+K-	PK	0.002979	NI
1_20236731	rs17401735	A	G	0.25	0.305556	0.0277778	UTR3	OTUD3	0	V+K-	VK	0.01359	NI
1_20236731	rs17401735	A	G	0.17	0	0.14	UTR3	OTUD3	.	V+P-	VP	0.02493	Vadu
1_202552839	rs4950859	T	C	0.5	0.764706	0.529412	UTR3	PPP1R12B	0	V-P+	VP	0.02755	NI
1_202552839	rs4950859	T	C	0.67	0.47	0.75	UTR3	PPP1R12B	.	P-K+	PK	0.02519	Vadu
1_206635295	rs7549189	T	G	0.1	0.454545	0.208333	UTR3	SRGAP2	0	V-P+	VP	0.01665	NI
1_206635295	rs7549189	T	G	0.31	0	0	UTR3	SRGAP2	.	V+K-	VK	0.01159	Vadu
1_206730641	rs71633591	C	A	0.433333	0.147059	0.40625	UTR5	RASSF5	0	P-K+	PK	0.02667	NI
1_206730641	rs71633591	C	A	0.433333	0.147059	0.40625	UTR5	RASSF5	0	V+P-	VP	0.01378	NI
1_206730641	rs71633591	C	A	0.19	0.18	0.44	UTR5	RASSF5	.	P-K+	PK	0.02098	Vadu
1_206730641	rs71633591	C	A	0.19	0.18	0.44	UTR5	RASSF5	.	V-K+	VK	0.04198	Vadu
1_207246004	rs6667268	A	G	0.444444	0.764706	0.441176	UTR3	PFKFB2	0	P+K-	PK	0.01251	NI
1_207246004	rs6667268	A	G	0.444444	0.764706	0.441176	UTR3	PFKFB2	0	V-P+	VP	0.00785	NI
1_207246004	rs6667268	A	G	0.64	0.53	0.78	UTR3	PFKFB2	.	P-K+	PK	0.04661	Vadu
1_207250456	rs1060287	C	T	0.472222	0.777778	0.444444	UTR3	PFKFB2	0	P+K-	PK	0.007305	NI
1_207250456	rs1060287	C	T	0.472222	0.777778	0.444444	UTR3	PFKFB2	0	V-P+	VP	0.01419	NI
1_207250456	rs1060287	C	T	0.64	0.53	0.78	UTR3	PFKFB2	.	P-K+	PK	0.04661	Vadu
1_207250570	rs1565	A	G	0.472222	0.722222	0.4375	UTR3	PFKFB2	0	P+K-	PK	0.02609	NI
1_207250570	rs1565	A	G	0.64	0.5	0.78	UTR3	PFKFB2	.	P-K+	PK	0.02631	Vadu
1_207250631	rs1560	A	G	0.416667	0.777778	0.4	UTR3	PFKFB2	0	P+K-	PK	0.002445	NI
1_207250631	rs1560	A	G	0.416667	0.777778	0.4	UTR3	PFKFB2	0	V-P+	VP	0.00358	NI
1_207250631	rs1560	A	G	0.64	0.53	0.78	UTR3	PFKFB2	.	P-K+	PK	0.04661	Vadu
1_210852982	rs12126038	G	T	0.694444	0.555556	0.361111	UTR3	KCNH1	0	V+K-	VK	0.008935	NI
1_210852982	rs12126038	G	T	0.38	0.56	0.74	UTR3	KCNH1	.	V-K+	VK	0.006753	Vadu
1_231353589	rs4658907	A	G	0.194444	0.444444	0.285714	UTR3	TRIM67	0	V-P+	VP	0.04198	NI
1_231353589	rs4658907	A	G	0.31	0.1	0	UTR3	TRIM67	.	V+K-	VK	0.0004761	Vadu
1_231357102	rs3795653	G	C	0.235294	0.472222	0.305556	UTR3	TRIM67	0	V-P+	VP	0.04833	NI
1_231357102	rs3795653	G	C	0.38	0.17	0.03	UTR3	TRIM67	.	V+K-	VK	0.0001997	Vadu
1_231357109	rs3795652	C	G	0.235294	0.472222	0.277778	UTR3	TRIM67	0	V-P+	VP	0.04833	NI
1_231357109	rs3795652	C	G	0.39	0.17	0.03	UTR3	TRIM67	.	V+K-	VK	0.0002462	Vadu
1_23410742	rs506004	A	C	0.529412	0.71875	0.433333	UTR3	LUZP1	0	P+K-	PK	0.03863	NI
1_23410742	rs506004	A	C	0.56	0.59	0.31	UTR3	LUZP1	.	P+K-	PK	0.02958	Vadu
1_234744413	rs4636	C	A	0.233333	0.411765	0.125	exonic	IRF2BP2	synonymous SNV	P+K-	PK	0.01256	NI
1_234744413	rs4636	C	A	0.4	0.19	0.08	exonic	IRF2BP2	synonymous SNV	V+K-	VK	0.02704	Vadu
1_235611293	rs6429096	G	A	0.714286	0.375	0.458333	UTR3	B3GALNT2	0	V+P-	VP	0.01073	NI
1_235611293	rs6429096	G	A	0.75	0.42	0.33	UTR3	B3GALNT2	.	V+K-	VK	0.008415	Vadu
1_236712989	rs56115130	A	C	0.333333	0.111111	0.277778	UTR3	HEATR1;LGALS8	0	V+P-	VP	0.0451	NI
1_236712989	rs56115130	A	C	0.31	0.03	0.19	UTR3	HEATR1,LGALS8	.	V+P-	VP	0.002979	Vadu
1_236755837	rs2564739	C	T	0.5	0.694444	0.388889	exonic	HEATR1	synonymous SNV	P+K-	PK	0.01739	NI
1_236755837	rs2564739	C	T	0.42	0.72	0.47	exonic	HEATR1	synonymous SNV	V-P+	VP	0.01666	Vadu
1_236758887	rs2794751	T	C	0.5	0.75	0.388889	exonic	HEATR1	nonsynonymous SNV	P+K-	PK	0.003944	NI
1_236758887	rs2794751	T	C	0.42	0.72	0.47	exonic	HEATR1	nonsynonymous SNV	V-P+	VP	0.01666	Vadu
1_24200524	rs1130321	C	T	0.638889	0.805556	0.888889	UTR3	CNR2	0	V-K+	VK	0.02463	NI
1_24200524	rs1130321	C	T	0.67	0.53	0.78	UTR3	CNR2	.	P-K+	PK	0.04661	Vadu
1_24200800	rs1105	T	C	0.638889	0.833333	0.888889	UTR3	CNR2	0	V-K+	VK	0.02463	NI
1_24200800	rs1105	T	C	0.57	0.44	0.74	UTR3	CNR2	.	P-K+	PK	0.01661	Vadu
1_24200903	rs2229586	G	C	0.638889	0.833333	0.888889	UTR3	CNR2	0	V-K+	VK	0.02463	NI
1_24200903	rs2229586	G	C	0.72	0.53	0.78	UTR3	CNR2	.	P-K+	PK	0.04346	Vadu
1_24200969	rs2229584	T	C	0.611111	0.833333	0.888889	UTR3	CNR2	0	V-K+	VK	0.01295	NI
1_24200969	rs2229584	T	C	0.69	0.56	0.81	UTR3	CNR2	.	P-K+	PK	0.03707	Vadu
1_24201448	rs3003336	C	T	0.638889	0.833333	0.888889	exonic	CNR2	synonymous SNV	V-K+	VK	0.02463	NI
1_24201448	rs3003336	C	T	0.69	0.53	0.78	exonic	CNR2	synonymous SNV	P-K+	PK	0.04661	Vadu
1_242048674	rs9350	C	T	0.333333	0.0833333	0.166667	exonic	EXO1	nonsynonymous SNV	V+P-	VP	0.01824	NI
1_242048674	rs9350	C	T	0.03	0.22	0.17	exonic	EXO1	nonsynonymous SNV	V-P+	VP	0.02781	Vadu
1_242053042	rs851797	A	G	0.375	0.923077	0.909091	UTR3	EXO1	0	V-K+	VK	0.00021	NI
1_242053042	rs851797	A	G	0.375	0.923077	0.909091	UTR3	EXO1	0	V-P+	VP	5.84e-05	NI
1_242053042	rs851797	A	G	0.92	0.69	0.78	UTR3	EXO1	.	V+P-	VP	0.03457	Vadu
1_247148627	rs10802457	T	G	0.722222	0.65625	0.423077	ncRNA_intronic	ZNF670-ZNF695	0	V+K-	VK	0.02135	NI
1_247148627	rs10802457	T	G	0.42	0.68	0.61	ncRNA_UTR3	ZNF695	.	V-P+	VP	0.03408	Vadu
1_247875689	rs7512807	A	G	0.25	0.0555556	0.0833333	exonic	OR6F1	synonymous SNV	V+P-	VP	0.0457	NI
1_247875689	rs7512807	A	G	0.03	0.22	0.14	exonic	OR6F1	synonymous SNV	V-P+	VP	0.02781	Vadu
1_248040104	rs4925753	C	T	0.222222	0.166667	0.0277778	UTR3	TRIM58	0	V+K-	VK	0.02781	NI
1_248040104	rs4925753	C	T	0.06	0.28	0.06	UTR3	TRIM58	.	P+K-	PK	0.02383	Vadu
1_248040104	rs4925753	C	T	0.06	0.28	0.06	UTR3	TRIM58	.	V-P+	VP	0.02383	Vadu
1_26752992	rs4659441	T	C	0.861111	0.970588	0.78125	UTR3	LIN28A	0	P+K-	PK	0.02492	NI
1_26752992	rs4659441	T	C	0.97	0.71	0.88	UTR3	LIN28A	.	V+P-	VP	0.01075	Vadu
1_2978043	rs2075969	G	C	0.305556	0.583333	0.555556	ncRNA_exonic	LINC00982	0	V-P+	VP	0.03205	NI
1_2978043	rs2075969	G	C	0.33	0.36	0.69	ncRNA_exonic	PRDM16-DT	.	P-K+	PK	0.008935	Vadu
1_2978043	rs2075969	G	C	0.33	0.36	0.69	ncRNA_exonic	PRDM16-DT	.	V-K+	VK	0.004328	Vadu
1_47078637	rs4660947	T	C	0.75	0.666667	0.916667	exonic	MOB3C	synonymous SNV	P-K+	PK	0.01824	NI
1_47078637	rs4660947	T	C	0.58	0.86	0.69	exonic	MOB3C	synonymous SNV	V-P+	VP	0.01664	Vadu
1_6202245	rs2273032	G	A	0.25	0.0555556	0.222222	exonic	CHD5	synonymous SNV	V+P-	VP	0.0457	NI
1_6202245	rs2273032	G	A	0.25	0.06	0.14	exonic	CHD5	synonymous SNV	V+P-	VP	0.0457	Vadu
1_62902874	rs646179	A	G	0.794118	0.529412	0.633333	UTR5	USP1	0	V+P-	VP	0.03916	NI
1_62902874	rs646179	A	G	0.72	0.66	0.91	UTR5	USP1	.	P-K+	PK	0.01568	Vadu
1_9009451	rs2274329	G	C	0.0555556	0.0833333	0.25	exonic	CA6	nonsynonymous SNV	V-K+	VK	0.0457	NI
1_9009451	rs2274329	G	C	0.06	0.19	0.25	exonic	CA6	nonsynonymous SNV	V-K+	VK	0.0457	Vadu
10_100027987	rs61875311	C	G	0.111111	0.277778	0.5	UTR5	LOXL4	0	V-K+	VK	0.01492	NI
10_100027987	rs61875311	C	G	0.57	0.25	0.41	upstream	LOXL4	.	V+P-	VP	0.01816	Vadu
10_102587574	rs12098288	T	C	0.266667	0	0.227273	UTR3	PAX2	0	P-K+	PK	0.01921	NI
10_102587574	rs12098288	T	C	0.266667	0	0.227273	UTR3	PAX2	0	V+P-	VP	0.006332	NI
10_102587574	rs12098288	T	C	0.32	0.21	0	UTR3	PAX2	.	V+K-	VK	0.01442	Vadu
10_102850085	rs12778304	T	C	0.111111	0.382353	0.111111	ncRNA_exonic	TLX1NB	0	P+K-	PK	0.01167	NI
10_102850085	rs12778304	T	C	0.111111	0.382353	0.111111	ncRNA_exonic	TLX1NB	0	V-P+	VP	0.01167	NI
10_102850085	rs12778304	T	C	0.31	0.19	0.08	ncRNA_exonic	TLX1NB	.	V+K-	VK	0.03457	Vadu
10_102897057	rs1051723	C	T	0.111111	0.305556	0.0882353	ncRNA_intronic	TLX1NB	0	P+K-	PK	0.0352	NI
10_102897057	rs1051723	C	T	0.19	0	0.03	ncRNA_UTR3	TLX1	.	V+P-	VP	0.01333	Vadu
10_113910721	rs1129555	A	G	0.888889	0.638889	0.882353	UTR3	GPAM	0	P-K+	PK	0.02528	NI
10_113910721	rs1129555	A	G	0.888889	0.638889	0.882353	UTR3	GPAM	0	V+P-	VP	0.02463	NI
10_113910721	rs1129555	A	G	0.75	0.94	0.83	UTR3	GPAM	.	V-P+	VP	0.0457	Vadu
10_113940329	rs2792751	T	C	0.84375	0.633333	0.961538	exonic	GPAM	nonsynonymous SNV	P-K+	PK	0.003131	NI
10_113940329	rs2792751	T	C	0.75	0.94	0.83	exonic	GPAM	nonsynonymous SNV	V-P+	VP	0.0457	Vadu
10_12171740	rs11257552	G	A	0.366667	0.633333	0.3	UTR5	SEC61A2	0	P+K-	PK	0.0191	NI
10_12171740	rs11257552	G	A	0.42	0.64	0.74	UTR5	SEC61A2	.	V-K+	VK	0.008707	Vadu
10_126172863	rs6597801	A	G	0.638889	0.888889	0.777778	exonic	LHPP	nonsynonymous SNV	V-P+	VP	0.02463	NI
10_126172863	rs6597801	A	G	0.75	0.83	0.94	exonic	LHPP	nonsynonymous SNV	V-K+	VK	0.0457	Vadu
10_133996083	rs3750698	G	A	0.138889	0.0555556	0.388889	UTR3	JAKMIP3	0	P-K+	PK	0.001263	NI
10_133996083	rs3750698	G	A	0.138889	0.0555556	0.388889	UTR3	JAKMIP3	0	V-K+	VK	0.03086	NI
10_133996083	rs3750698	G	A	0.08	0.25	0.06	UTR3	JAKMIP3	.	P+K-	PK	0.0457	Vadu
10_134018521	rs115200472	C	T	0.0277778	0.0555556	0.277778	UTR3	DPYSL4	0	P-K+	PK	0.02383	NI
10_134018521	rs115200472	C	T	0.0277778	0.0555556	0.277778	UTR3	DPYSL4	0	V-K+	VK	0.006453	NI
10_134018521	rs115200472	C	T	0.06	0.18	0	UTR3	DPYSL4	.	P+K-	PK	0.02457	Vadu
10_134021171	rs3814606	C	G	0.0277778	0.0555556	0.305556	UTR3	STK32C	0	P-K+	PK	0.01201	NI
10_134021171	rs3814606	C	G	0.0277778	0.0555556	0.305556	UTR3	STK32C	0	V-K+	VK	0.002979	NI
10_134021171	rs3814606	C	G	0.1	0.19	0	UTR3	STK32C	.	P+K-	PK	0.02563	Vadu
10_134180354	rs45513097	G	A	0.166667	0	0.0277778	exonic	LRRC27	nonsynonymous SNV	V+P-	VP	0.02493	NI
10_134180354	rs45513097	G	A	0.14	0.06	0	exonic	LRRC27	nonsynonymous SNV	V+K-	VK	0.0367	Vadu
10_25137772	rs1045873	A	C	0.346154	0.1	0.25	UTR3	PRTFDC1	0	V+P-	VP	0.04747	NI
10_25137772	rs1045873	A	C	0.44	0.36	0.14	UTR3	PRTFDC1	.	V+K-	VK	0.008624	Vadu
10_6020020	rs4749859	G	A	0.0333333	0.1	0.214286	UTR5	IL15RA	0	V-K+	VK	0.0483	NI
10_6020020	rs4749859	G	A	0	0.22	0.1	UTR5	IL15RA	.	V-P+	VP	0.03348	Vadu
10_74035297	rs8316	C	T	0.583333	0.527778	0.305556	UTR3	DDIT4	0	V+K-	VK	0.03205	NI
10_74035297	rs8316	C	T	0.56	0.72	0.42	UTR3	DDIT4	.	P+K-	PK	0.01666	Vadu
10_76468851	rs1189553	C	T	0.764706	0.882353	0.633333	UTR3	ADK	0	P+K-	PK	0.03634	NI
10_76468851	rs1189553	C	T	0.83	0.83	0.58	UTR3	ADK	.	P+K-	PK	0.0367	Vadu
10_76468851	rs1189553	C	T	0.83	0.83	0.58	UTR3	ADK	.	V+K-	VK	0.0367	Vadu
10_91178804	rs304447	T	C	0.558824	0.305556	0.625	UTR3	IFIT5	0	P-K+	PK	0.0142	NI
10_91178804	rs304447	T	C	0.39	0.22	0.5	UTR3	IFIT5	.	P-K+	PK	0.02631	Vadu
11_1011490	rs7950955	G	A	0.166667	0.416667	0.305556	UTR3	AP2A2	0	V-P+	VP	0.0367	NI
11_1011490	rs7950955	G	A	0.38	0.59	0.23	UTR3	AP2A2	.	P+K-	PK	0.005128	Vadu
11_10647702	rs2241489	G	A	0.305556	0.5	0.222222	exonic	MRVI1	synonymous SNV	P+K-	PK	0.02631	NI
11_10647702	rs2241489	G	A	0.29	0.47	0.59	exonic	MRVI1	synonymous SNV	V-K+	VK	0.02717	Vadu
11_107833545	rs4754282	G	A	0.166667	0.5	0.5	UTR3	RAB39A	0	V-K+	VK	0.005381	NI
11_107833545	rs4754282	G	A	0.166667	0.5	0.5	UTR3	RAB39A	0	V-P+	VP	0.005381	NI
11_107833545	rs4754282	G	A	0.5	0.22	0.44	UTR3	RAB39A	.	V+P-	VP	0.02631	Vadu
11_111754574	rs1045282	A	C	0.0588235	0.25	0.205882	exonic	C11orf1	nonsynonymous SNV	V-P+	VP	0.04626	NI
11_111754574	rs1045282	A	C	0.08	0.15	0.36	exonic	C11orf1	nonsynonymous SNV	V-K+	VK	0.009279	Vadu
11_123909695	rs3894197	G	C	0.472222	0.583333	0.75	exonic	OR10G7	nonsynonymous SNV	V-K+	VK	0.02873	NI
11_123909695	rs3894197	G	C	0.5	0.81	0.56	exonic	OR10G7	nonsynonymous SNV	P+K-	PK	0.04198	Vadu
11_123909695	rs3894197	G	C	0.5	0.81	0.56	exonic	OR10G7	nonsynonymous SNV	V-P+	VP	0.01253	Vadu
11_18731004	rs72880717	C	G	0.277778	0.194444	0.444444	exonic	IGSF22	synonymous SNV	P-K+	PK	0.04198	NI
11_18731004	rs72880717	C	G	0.5	0.17	0.31	exonic	IGSF22	synonymous SNV	V+P-	VP	0.004726	Vadu
11_18738329	rs61886891	C	T	0.222222	0.176471	0.444444	exonic	IGSF22	nonsynonymous SNV	P-K+	PK	0.02098	NI
11_18738329	rs61886891	C	T	0.5	0.21	0.29	exonic	IGSF22	nonsynonymous SNV	V+P-	VP	0.01321	Vadu
11_18743180	rs10832975	C	G	0.333333	0.444444	0.638889	exonic	IGSF22	nonsynonymous SNV	V-K+	VK	0.01776	NI
11_18743180	rs10832975	C	G	0.72	0.41	0.61	exonic	IGSF22	nonsynonymous SNV	V+P-	VP	0.0151	Vadu
11_2709019	rs231353	A	G	0.555556	0.666667	0.833333	ncRNA_exonic	KCNQ1OT1	0	V-K+	VK	0.02018	NI
11_2709019	rs231353	A	G	0.47	0.74	0.58	ncRNA_exonic	KCNQ1OT1	.	V-P+	VP	0.03022	Vadu
11_2870108	rs8234	A	G	0.611111	0.333333	0.472222	ncRNA_intronic	KCNQ1-AS1	0	V+P-	VP	0.0329	NI
11_2870108	rs8234	A	G	0.69	0.69	0.39	ncRNA_UTR3	KCNQ1	.	P+K-	PK	0.01739	Vadu
11_2870108	rs8234	A	G	0.69	0.69	0.39	ncRNA_UTR3	KCNQ1	.	V+K-	VK	0.01739	Vadu
11_2870165	rs10798	A	G	0.583333	0.323529	0.444444	ncRNA_intronic	KCNQ1-AS1	0	V+P-	VP	0.03408	NI
11_2870165	rs10798	A	G	0.69	0.69	0.39	ncRNA_UTR3	KCNQ1	.	P+K-	PK	0.01739	Vadu
11_2870165	rs10798	A	G	0.69	0.69	0.39	ncRNA_UTR3	KCNQ1	.	V+K-	VK	0.01739	Vadu
11_44636839	rs883752	C	T	0.388889	0.361111	0.138889	exonic	CD82	synonymous SNV	V+K-	VK	0.03086	NI
11_44636839	rs883752	C	T	0.08	0.22	0.42	exonic	CD82	synonymous SNV	V-K+	VK	0.002157	Vadu
11_44640268	rs1139971	A	G	0.805556	0.916667	0.666667	exonic	CD82	nonsynonymous SNV	P+K-	PK	0.01824	NI
11_44640268	rs1139971	A	G	0.67	0.67	0.89	exonic	CD82	nonsynonymous SNV	P-K+	PK	0.0451	Vadu
11_44640268	rs1139971	A	G	0.67	0.67	0.89	exonic	CD82	nonsynonymous SNV	V-K+	VK	0.0451	Vadu
11_46890165	rs3816614	C	T	0.694444	0.611111	0.861111	exonic	LRP4	nonsynonymous SNV	P-K+	PK	0.03086	NI
11_46890165	rs3816614	C	T	0.75	0.86	0.61	exonic	LRP4	nonsynonymous SNV	P+K-	PK	0.03086	Vadu
11_46890197	rs2290883	G	A	0.222222	0.333333	0.0833333	exonic	LRP4	synonymous SNV	P+K-	PK	0.01824	NI
11_46890197	rs2290883	G	A	0.22	0.11	0.36	exonic	LRP4	synonymous SNV	P-K+	PK	0.02463	Vadu
11_46897446	rs2306033	G	A	0.222222	0.305556	0.0833333	exonic	LRP4	nonsynonymous SNV	P+K-	PK	0.03457	NI
11_46897446	rs2306033	G	A	0.22	0.11	0.36	exonic	LRP4	nonsynonymous SNV	P-K+	PK	0.02463	Vadu
11_55371807	rs11230346	A	T	0.46875	0.125	0.233333	exonic	OR4C11	nonsynonymous SNV	V+P-	VP	0.005418	NI
11_55371807	rs11230346	A	T	0.17	0.06	0.24	exonic	OR4C11	nonsynonymous SNV	P-K+	PK	0.04263	Vadu
11_55606302	rs6591699	G	T	0.352941	0.777778	0.764706	exonic	OR5D16	synonymous SNV	V-K+	VK	0.001308	NI
11_55606302	rs6591699	G	T	0.352941	0.777778	0.764706	exonic	OR5D16	synonymous SNV	V-P+	VP	0.0006062	NI
11_55606302	rs6591699	G	T	0.69	0.92	0.72	exonic	OR5D16	synonymous SNV	V-P+	VP	0.03457	Vadu
11_5719667	rs2291842	T	C	0.444444	0.305556	0.194444	exonic	TRIM22	synonymous SNV	V+K-	VK	0.04198	NI
11_5719667	rs2291842	T	C	0.22	0.47	0.39	exonic	TRIM22	synonymous SNV	V-P+	VP	0.04661	Vadu
11_64480930	rs12273892	A	T	0.09375	0	0.2	exonic	NRXN2	nonsynonymous SNV	P-K+	PK	0.006535	NI
11_64480930	rs12273892	A	T	0.19	0	0.06	exonic	NRXN2	nonsynonymous SNV	V+P-	VP	0.01133	Vadu
11_66188761	rs77600363	G	T	0	0.2	0.0833333	exonic	NPAS4	synonymous SNV	V-P+	VP	0.02538	NI
11_66188761	rs77600363	G	T	0	0.25	0	exonic	NPAS4	synonymous SNV	V-P+	VP	0.02466	Vadu
11_70935766	rs3020047	T	C	0.805556	0.722222	0.555556	UTR5	SHANK2	0	V+K-	VK	0.04198	NI
11_70935766	rs3020047	T	C	0.61	0.69	0.89	UTR5	SHANK2	.	V-K+	VK	0.01295	Vadu
11_73689104	rs660339	G	A	0.388889	0.277778	0.0833333	exonic	UCP2	nonsynonymous SNV	V+K-	VK	0.004555	NI
11_73689104	rs660339	G	A	0.04	0.23	0.3	exonic	UCP2	nonsynonymous SNV	V-K+	VK	0.03069	Vadu
11_9115918	rs12578071	G	C	0.78125	0.694444	0.529412	ncRNA_exonic	KRT8P41	0	V+K-	VK	0.04073	NI
11_9115918	rs12578071	G	C	0.53	0.63	0.87	ncRNA_exonic	KRT8P41	.	V-K+	VK	0.005737	Vadu
11_9749645	rs397686	A	C	0.194444	0.5	0.305556	exonic	SWAP70	synonymous SNV	V-P+	VP	0.01127	NI
11_9749645	rs397686	A	C	0.11	0.33	0.19	exonic	SWAP70	synonymous SNV	V-P+	VP	0.0451	Vadu
12_10583355	rs72475444	C	T	0.0833333	0.0769231	0.444444	UTR3	KLRC2	0	P-K+	PK	0.008399	NI
12_10583355	rs72475444	C	T	0.0833333	0.0769231	0.444444	UTR3	KLRC2	0	V-K+	VK	0.01036	NI
12_10583355	rs72475444	C	T	0.13	0.25	0.5	UTR3	KLRC2	.	V-K+	VK	0.009245	Vadu
12_10959031	rs1548803	C	T	0.555556	0.470588	0.777778	exonic	TAS2R8	synonymous SNV	P-K+	PK	0.01281	NI
12_10959031	rs1548803	C	T	0.78	0.56	0.53	exonic	TAS2R8	synonymous SNV	V+K-	VK	0.04661	Vadu
12_10962115	rs3741845	A	G	0.583333	0.441176	0.794118	exonic	TAS2R9	nonsynonymous SNV	P-K+	PK	0.005548	NI
12_10962115	rs3741845	A	G	0.78	0.58	0.53	exonic	TAS2R9	nonsynonymous SNV	V+K-	VK	0.04661	Vadu
12_113448288	rs15895	A	G	0.75	0.944444	0.911765	exonic	OAS2	stoploss	V-P+	VP	0.0457	NI
12_113448288	rs15895	A	G	0.92	0.72	0.97	exonic	OAS2	stoploss SNV	P-K+	PK	0.006453	Vadu
12_124243707	rs10744162	T	C	0.285714	0.625	0.321429	UTR3	ATP6V0A2	0	P+K-	PK	0.04998	NI
12_124243707	rs10744162	T	C	0.285714	0.625	0.321429	UTR3	ATP6V0A2	0	V-P+	VP	0.02439	NI
12_124243707	rs10744162	T	C	0.53	0.43	0.72	UTR3	ATP6V0A2	.	P-K+	PK	0.02261	Vadu
12_124246004	rs2333834	G	A	0.411765	0.647059	0.352941	UTR3	ATP6V0A2	0	P+K-	PK	0.02832	NI
12_124246004	rs2333834	G	A	0.61	0.5	0.78	UTR3	ATP6V0A2	.	P-K+	PK	0.02276	Vadu
12_248202	rs56204927	C	G	0.6875	0.588235	0.4	exonic	IQSEC3	nonsynonymous SNV	V+K-	VK	0.04027	NI
12_248202	rs56204927	C	G	0.53	0.85	0.78	exonic	IQSEC3	nonsynonymous SNV	V-P+	VP	0.00784	Vadu
12_27234200	rs708165	T	C	0.444444	0.0833333	0.294118	exonic	C12orf71	synonymous SNV	P-K+	PK	0.032	NI
12_27234200	rs708165	T	C	0.444444	0.0833333	0.294118	exonic	C12orf71	synonymous SNV	V+P-	VP	0.0009839	NI
12_27234200	rs708165	T	C	0.06	0.25	0.26	exonic	C12orf71	synonymous SNV	V-K+	VK	0.02186	Vadu
12_27234200	rs708165	T	C	0.06	0.25	0.26	exonic	C12orf71	synonymous SNV	V-P+	VP	0.0457	Vadu
12_27234999	rs708167	T	C	0.444444	0.0882353	0.235294	exonic	C12orf71	nonsynonymous SNV	V+P-	VP	0.001042	NI
12_27234999	rs708167	T	C	0.06	0.22	0.25	exonic	C12orf71	nonsynonymous SNV	V-K+	VK	0.0457	Vadu
12_48398223	rs3803182	G	A	0.866667	0.625	0.833333	UTR5	COL2A1	0	V+P-	VP	0.04245	NI
12_48398223	rs3803182	G	A	0.89	0.66	0.81	UTR5	COL2A1	.	V+P-	VP	0.03696	Vadu
12_50476158	rs706794	G	T	0.472222	0.764706	0.5	UTR3	ASIC1	0	P+K-	PK	0.02755	NI
12_50476158	rs706794	G	T	0.472222	0.764706	0.5	UTR3	ASIC1	0	V-P+	VP	0.01504	NI
12_50476158	rs706794	G	T	0.74	0.64	0.47	UTR3	ASIC1	.	V+K-	VK	0.03022	Vadu
12_52212288	rs303821	T	C	0.555556	0.777778	0.805556	UTR3	FIGNL2	0	V-K+	VK	0.04198	NI
12_52212288	rs303821	T	C	0.89	0.61	0.58	UTR3	FIGNL2	.	V+K-	VK	0.006554	Vadu
12_52212288	rs303821	T	C	0.89	0.61	0.58	UTR3	FIGNL2	.	V+P-	VP	0.01295	Vadu
12_52212489	rs186231	A	G	0.555556	0.735294	0.805556	UTR3	FIGNL2	0	V-K+	VK	0.04198	NI
12_52212489	rs186231	A	G	0.85	0.5	0.53	UTR3	FIGNL2	.	V+K-	VK	0.006909	Vadu
12_52212489	rs186231	A	G	0.85	0.5	0.53	UTR3	FIGNL2	.	V+P-	VP	0.003808	Vadu
12_52215102	rs303819	T	G	0.5	0.75	0.794118	exonic	FIGNL2	nonsynonymous SNV	V-K+	VK	0.01321	NI
12_52215102	rs303819	T	G	0.5	0.75	0.794118	exonic	FIGNL2	nonsynonymous SNV	V-P+	VP	0.04643	NI
12_52215102	rs303819	T	G	0.85	0.5	0.59	exonic	FIGNL2	nonsynonymous SNV	V+K-	VK	0.02667	Vadu
12_52215102	rs303819	T	G	0.85	0.5	0.59	exonic	FIGNL2	nonsynonymous SNV	V+P-	VP	0.003282	Vadu
12_52681416	rs7300801	T	C	0.5	0.472222	0.222222	exonic	KRT81	synonymous SNV	P+K-	PK	0.04661	NI
12_52681416	rs7300801	T	C	0.5	0.472222	0.222222	exonic	KRT81	synonymous SNV	V+K-	VK	0.02631	NI
12_52681416	rs7300801	T	C	0.22	0.36	0.47	exonic	KRT81	synonymous SNV	V-K+	VK	0.04661	Vadu
12_52681437	rs3187034	A	G	0.5	0.472222	0.222222	exonic	KRT81	synonymous SNV	P+K-	PK	0.04661	NI
12_52681437	rs3187034	A	G	0.5	0.472222	0.222222	exonic	KRT81	synonymous SNV	V+K-	VK	0.02631	NI
12_52681437	rs3187034	A	G	0.19	0.39	0.44	exonic	KRT81	synonymous SNV	V-K+	VK	0.04198	Vadu
12_54513907	.	C	T	0.0833333	0.25	0.305556	ncRNA_exonic	FLJ12825	0	V-K+	VK	0.03457	NI
12_54513907	.	C	T	0.25	0.17	0.06	ncRNA_exonic	FLJ12825	.	V+K-	VK	0.0457	Vadu
12_6573061	rs2534714	A	G	0.472222	0.222222	0.333333	UTR3	VAMP1	0	V+P-	VP	0.04661	NI
12_6573061	rs2534714	A	G	0.39	0.14	0.36	UTR3	VAMP1	.	V+P-	VP	0.03086	Vadu
12_6575044	rs2072375	G	T	0.472222	0.222222	0.333333	exonic	VAMP1	synonymous SNV	V+P-	VP	0.04661	NI
12_6575044	rs2072375	G	T	0.39	0.14	0.36	exonic	VAMP1	synonymous SNV	V+P-	VP	0.03086	Vadu
12_6619284	rs714774	C	G	0.472222	0.777778	0.722222	exonic	NCAPD2	nonsynonymous SNV	V-P+	VP	0.01419	NI
12_6619284	rs714774	C	G	0.61	0.89	0.67	exonic	NCAPD2	nonsynonymous SNV	P+K-	PK	0.0451	Vadu
12_6619284	rs714774	C	G	0.61	0.89	0.67	exonic	NCAPD2	nonsynonymous SNV	V-P+	VP	0.01295	Vadu
12_6637845	rs2072374	T	C	0.472222	0.777778	0.666667	exonic	NCAPD2	synonymous SNV	V-P+	VP	0.01419	NI
12_6637845	rs2072374	T	C	0.67	0.89	0.67	exonic	NCAPD2	synonymous SNV	P+K-	PK	0.0451	Vadu
12_6637845	rs2072374	T	C	0.67	0.89	0.67	exonic	NCAPD2	synonymous SNV	V-P+	VP	0.0451	Vadu
12_670893	rs56150479	G	A	0.444444	0.388889	0.194444	UTR3	B4GALNT3	0	V+K-	VK	0.04198	NI
12_670893	rs56150479	G	A	0.28	0.44	0.58	UTR3	B4GALNT3	.	V-K+	VK	0.01666	Vadu
12_69202164	rs937283	A	G	0.0833333	0.305556	0.166667	UTR5	MDM2	0	V-P+	VP	0.03457	NI
12_69202164	rs937283	A	G	0.13	0.06	0.28	UTR5	MDM2	.	P-K+	PK	0.02383	Vadu
12_7805236	rs2302515	C	G	0.666667	0.833333	0.888889	exonic	APOBEC1	nonsynonymous SNV	V-K+	VK	0.0451	NI
12_7805236	rs2302515	C	G	0.64	0.89	0.86	exonic	APOBEC1	nonsynonymous SNV	V-P+	VP	0.02463	Vadu
12_8383907	rs11044157	G	C	0.78125	0.970588	0.888889	ncRNA_exonic	FAM86FP	0	V-P+	VP	0.02492	NI
12_8383907	rs11044157	G	C	0.94	0.81	0.65	ncRNA_exonic	FAM86FP	.	V+K-	VK	0.005527	Vadu
12_8383908	rs11044158	T	C	0.78125	0.970588	0.888889	ncRNA_exonic	FAM86FP	0	V-P+	VP	0.02492	NI
12_8383908	rs11044158	T	C	0.94	0.81	0.65	ncRNA_exonic	FAM86FP	.	V+K-	VK	0.005527	Vadu
12_8543088	rs4366557	C	T	0.2	0.6	0.1875	ncRNA_exonic	LINC00937	0	P+K-	PK	0.001514	NI
12_8543088	rs4366557	C	T	0.2	0.6	0.1875	ncRNA_exonic	LINC00937	0	V-P+	VP	0.00333	NI
12_8543088	rs4366557	C	T	0.27	0.14	0	ncRNA_exonic	LINC00937	.	V+K-	VK	0.01005	Vadu
12_96673764	rs11108452	T	C	0.176471	0.441176	0.375	UTR3	CDK17	0	V-P+	VP	0.03444	NI
12_96673764	rs11108452	T	C	0.39	0.22	0.47	UTR3	CDK17	.	P-K+	PK	0.04661	Vadu
13_111956103	rs3783083	A	G	0.5625	0.472222	0.294118	UTR3	ARHGEF7	0	V+K-	VK	0.0455	NI
13_111956103	rs3783083	A	G	0.78	0.53	0.47	UTR3	ARHGEF7	.	V+K-	VK	0.01419	Vadu
13_113538187	rs11617625	G	A	0	0.1875	0.1	UTR3	ATP11A	0	V-P+	VP	0.0244	NI
13_113538187	rs11617625	G	A	0	0.19	0.14	UTR3	ATP11A	.	V-P+	VP	0.01133	Vadu
13_21722557	rs3088071	A	G	0.208333	0.458333	0.0416667	UTR3	SAP18	0	P+K-	PK	0.001797	NI
13_21722557	rs3088071	A	G	0.44	0.66	0.35	UTR3	SAP18	.	P+K-	PK	0.0259	Vadu
13_44596756	rs3751440	G	A	0.764706	0.5	0.6	ncRNA_exonic	LINC00284	0	V+P-	VP	0.02755	NI
13_44596756	rs3751440	G	A	0.64	0.64	0.25	ncRNA_exonic	NRAD1	.	P+K-	PK	0.003771	Vadu
13_44596756	rs3751440	G	A	0.64	0.64	0.25	ncRNA_exonic	NRAD1	.	V+K-	VK	0.001649	Vadu
14_102968582	rs11160687	A	G	0.555556	0.305556	0.25	UTR3	TECPR2	0	V+K-	VK	0.01558	NI
14_102968582	rs11160687	A	G	0.14	0.39	0.31	UTR3	ANKRD9,TECPR2	.	V-P+	VP	0.03086	Vadu
14_24909731	rs2273628	C	T	0.647059	0.944444	0.9375	UTR3	KHNYN	0	V-K+	VK	0.00571	NI
14_24909731	rs2273628	C	T	0.647059	0.944444	0.9375	UTR3	KHNYN	0	V-P+	VP	0.002394	NI
14_24909731	rs2273628	C	T	0.88	1	0.75	UTR3	KHNYN	.	P+K-	PK	0.006611	Vadu
14_33291494	rs11845640	C	T	0.0294118	0.264706	0.166667	exonic	AKAP6	nonsynonymous SNV	V-P+	VP	0.01317	NI
14_33291494	rs11845640	C	T	0.39	0.28	0.14	exonic	AKAP6	nonsynonymous SNV	V+K-	VK	0.03086	Vadu
14_60716016	rs2031628	C	G	0.714286	0.576923	0.366667	UTR5	PPM1A	0	V+K-	VK	0.009861	NI
14_60716016	rs2031628	C	G	0.56	0.28	0.36	UTR5	PPM1A	.	V+P-	VP	0.03066	Vadu
14_60764099	rs1956870	G	C	0.615385	0.352941	0.3	UTR3	PPM1A	0	V+K-	VK	0.03042	NI
14_60764099	rs1956870	G	C	0.53	0.25	0.36	UTR3	PPM1A	.	V+P-	VP	0.02873	Vadu
14_61112667	rs10144415	G	C	0.470588	0.78125	0.769231	UTR3	SIX1	0	V-P+	VP	0.01191	NI
14_61112667	rs10144415	G	C	0.58	0.89	0.89	UTR3	SIX1	.	V-K+	VK	0.006554	Vadu
14_61112667	rs10144415	G	C	0.58	0.89	0.89	UTR3	SIX1	.	V-P+	VP	0.006554	Vadu
14_65171318	rs229665	A	G	0.0357143	0.133333	0.28125	UTR5	PLEKHG3	0	V-K+	VK	0.01438	NI
14_65171318	rs229665	A	G	0.06	0.17	0.25	UTR5	PLEKHG3	.	V-K+	VK	0.04928	Vadu
14_65400265	rs1064108	C	T	0	0.166667	0.388889	UTR3	CHURC1	0	V-K+	VK	0.002522	NI
14_65400265	rs1064108	C	T	0.17	0.23	0.54	UTR3	CHURC1	.	V-K+	VK	0.009007	Vadu
14_93404674	rs6575304	T	C	0.666667	0.388889	0.555556	UTR3	ITPK1	0	V+P-	VP	0.0329	NI
14_93404674	rs6575304	T	C	0.42	0.31	0.62	UTR3	ITPK1	.	P-K+	PK	0.01555	Vadu
14_94756794	rs941590	T	C	0.59375	0.472222	0.75	exonic	SERPINA10	nonsynonymous SNV	P-K+	PK	0.03953	NI
14_94756794	rs941590	T	C	0.58	0.27	0.65	exonic	SERPINA10	nonsynonymous SNV	P-K+	PK	0.002929	Vadu
14_94756794	rs941590	T	C	0.58	0.27	0.65	exonic	SERPINA10	nonsynonymous SNV	V+P-	VP	0.01321	Vadu
14_99642360	rs1152783	C	G	0.111111	0.352941	0.264706	exonic	BCL11B	synonymous SNV	V-P+	VP	0.02259	NI
14_99642360	rs1152783	C	G	0.24	0.14	0.39	exonic	BCL11B	synonymous SNV	P-K+	PK	0.03086	Vadu
15_29544656	rs4583203	T	C	0.472222	0.676471	0.75	exonic	FAM189A1	synonymous SNV	V-K+	VK	0.02873	NI
15_29544656	rs4583203	T	C	0.44	0.75	0.58	exonic	FAM189A1	synonymous SNV	V-P+	VP	0.01558	Vadu
15_34818124	rs34407417	A	C	0.277778	0.117647	0.0277778	UTR3	GOLGA8B	0	V+K-	VK	0.006453	NI
15_34818124	rs34407417	A	C	0.03	0.19	0	UTR3	GOLGA8B	.	P+K-	PK	0.01133	Vadu
15_34818128	rs36006600	A	G	0.277778	0.117647	0.0277778	UTR3	GOLGA8B	0	V+K-	VK	0.006453	NI
15_34818128	rs36006600	A	G	0.03	0.19	0	UTR3	GOLGA8B	.	P+K-	PK	0.01133	Vadu
15_34818132	rs34404542	C	G	0.25	0.117647	0.0277778	UTR3	GOLGA8B	0	V+K-	VK	0.01359	NI
15_34818132	rs34404542	C	G	0.03	0.17	0	UTR3	GOLGA8B	.	P+K-	PK	0.02493	Vadu
15_41023878	rs12593359	T	G	0.777778	0.694444	0.5	UTR3	RAD51	0	V+K-	VK	0.02631	NI
15_41023878	rs12593359	T	G	0.86	0.67	0.53	UTR3	RAD51	.	V+K-	VK	0.00429	Vadu
15_44943757	rs3759871	A	G	0.444444	0.388889	0.166667	exonic	SPG11	nonsynonymous SNV	V+K-	VK	0.02018	NI
15_44943757	rs3759871	A	G	0.39	0.5	0.22	exonic	SPG11	nonsynonymous SNV	P+K-	PK	0.02631	Vadu
15_45545478	rs11854484	C	T	0.333333	0.472222	0.694444	exonic	SLC28A2	nonsynonymous SNV	V-K+	VK	0.004328	NI
15_45545478	rs11854484	C	T	0.56	0.25	0.39	exonic	SLC28A2	nonsynonymous SNV	V+P-	VP	0.01558	Vadu
15_45554267	rs1060896	C	A	0.333333	0.441176	0.705882	exonic	SLC28A2	nonsynonymous SNV	P-K+	PK	0.04896	NI
15_45554267	rs1060896	C	A	0.333333	0.441176	0.705882	exonic	SLC28A2	nonsynonymous SNV	V-K+	VK	0.002197	NI
15_45554267	rs1060896	C	A	0.56	0.25	0.39	exonic	SLC28A2	nonsynonymous SNV	V+P-	VP	0.01558	Vadu
15_45567871	rs2458225	T	C	0.352941	0.40625	0.75	ncRNA_intronic	LOC101928414	0	P-K+	PK	0.01074	NI
15_45567871	rs2458225	T	C	0.352941	0.40625	0.75	ncRNA_intronic	LOC101928414	0	V-K+	VK	0.001486	NI
15_45567871	rs2458225	T	C	0.64	0.32	0.36	ncRNA_UTR3	SLC28A2	.	V+K-	VK	0.03318	Vadu
15_45567871	rs2458225	T	C	0.64	0.32	0.36	ncRNA_UTR3	SLC28A2	.	V+P-	VP	0.009835	Vadu
15_45653367	rs1049518	G	A	0.708333	0.541667	0.333333	UTR3	GATM	0	V+K-	VK	0.01985	NI
15_45653367	rs1049518	G	A	0.47	0.71	0.75	UTR3	GATM	.	V-K+	VK	0.02873	Vadu
15_60715643	rs3068	C	T	0.794118	0.676471	0.911765	UTR3	ICE2	0	P-K+	PK	0.03331	NI
15_60715643	rs3068	C	T	0.81	0.94	0.67	UTR3	ICE2	.	P+K-	PK	0.00586	Vadu
15_60715800	rs1046657	T	G	0.764706	0.647059	0.882353	UTR3	ICE2	0	P-K+	PK	0.04332	NI
15_60715800	rs1046657	T	G	0.81	0.94	0.67	UTR3	ICE2	.	P+K-	PK	0.00586	Vadu
15_67358478	rs1061427	G	A	0.277778	0.555556	0.25	UTR5	SMAD3	0	P+K-	PK	0.01558	NI
15_67358478	rs1061427	G	A	0.277778	0.555556	0.25	UTR5	SMAD3	0	V-P+	VP	0.03066	NI
15_67358478	rs1061427	G	A	0.39	0.19	0.44	UTR5	SMAD3	.	P-K+	PK	0.04198	Vadu
15_90294281	rs28368490	A	C	0	0.1	0.25	exonic	MESP1	nonsynonymous SNV	V-K+	VK	0.04796	NI
15_90294281	rs28368490	A	C	0.23	0.11	0	exonic	MESP1	nonsynonymous SNV	V+K-	VK	0.003745	Vadu
15_90294289	rs28377352	T	G	0	0.1	0.272727	exonic	MESP1	synonymous SNV	V-K+	VK	0.02114	NI
15_90294289	rs28377352	T	G	0.2	0.11	0	exonic	MESP1	synonymous SNV	V+K-	VK	0.006535	Vadu
16_1261219	rs2753326	A	G	0.529412	0.666667	0.388889	exonic	CACNA1H	synonymous SNV	P+K-	PK	0.0329	NI
16_1261219	rs2753326	A	G	0.69	0.39	0.67	exonic	CACNA1H	synonymous SNV	P-K+	PK	0.0329	Vadu
16_1261219	rs2753326	A	G	0.69	0.39	0.67	exonic	CACNA1H	synonymous SNV	V+P-	VP	0.01739	Vadu
16_1261222	rs2753325	A	G	0.529412	0.666667	0.388889	exonic	CACNA1H	synonymous SNV	P+K-	PK	0.0329	NI
16_1261222	rs2753325	A	G	0.69	0.39	0.67	exonic	CACNA1H	synonymous SNV	P-K+	PK	0.0329	Vadu
16_1261222	rs2753325	A	G	0.69	0.39	0.67	exonic	CACNA1H	synonymous SNV	V+P-	VP	0.01739	Vadu
16_1268494	rs2745136	C	T	0.5	0.666667	0.388889	exonic	CACNA1H	synonymous SNV	P+K-	PK	0.0329	NI
16_1268494	rs2745136	C	T	0.61	0.42	0.69	exonic	CACNA1H	synonymous SNV	P-K+	PK	0.03205	Vadu
16_1269029	rs2738893	T	C	0.5	0.666667	0.388889	exonic	CACNA1H	synonymous SNV	P+K-	PK	0.0329	NI
16_1269029	rs2738893	T	C	0.61	0.39	0.67	exonic	CACNA1H	synonymous SNV	P-K+	PK	0.0329	Vadu
16_1270162	rs1054645	G	A	0.5	0.666667	0.388889	exonic	CACNA1H	nonsynonymous SNV	P+K-	PK	0.0329	NI
16_1270162	rs1054645	G	A	0.56	0.32	0.67	exonic	CACNA1H	nonsynonymous SNV	P-K+	PK	0.00806	Vadu
16_1271189	rs2248457	G	A	0.5	0.676471	0.40625	UTR3	CACNA1H	0	P+K-	PK	0.04709	NI
16_1271189	rs2248457	G	A	0.62	0.42	0.69	UTR3	CACNA1H	.	P-K+	PK	0.03205	Vadu
16_1591962	rs2076443	G	A	0.25	0.305556	0.558824	exonic	TMEM204	synonymous SNV	V-K+	VK	0.0141	NI
16_1591962	rs2076443	G	A	0.31	0.04	0.3	exonic	TMEM204	synonymous SNV	P-K+	PK	0.01248	Vadu
16_1591962	rs2076443	G	A	0.31	0.04	0.3	exonic	TMEM204	synonymous SNV	V+P-	VP	0.01011	Vadu
16_30346692	rs146098127	A	G	0.138889	0.166667	0.428571	ncRNA_exonic	SMG1P5	0	P-K+	PK	0.04319	NI
16_30346692	rs146098127	A	G	0.138889	0.166667	0.428571	ncRNA_exonic	SMG1P5	0	V-K+	VK	0.01182	NI
16_30346692	rs146098127	A	G	0.26	0.39	0.14	ncRNA_exonic	SMG1P5	.	P+K-	PK	0.03086	Vadu
16_4796399	rs61746912	C	T	0.111111	0.25	0.361111	exonic	C16orf71	nonsynonymous SNV	V-K+	VK	0.02463	NI
16_4796399	rs61746912	C	T	0.25	0.15	0.42	exonic	C16orf71	nonsynonymous SNV	P-K+	PK	0.01725	Vadu
16_55807839	rs28547176	A	C	0.916667	1	0.65625	ncRNA_exonic	CES1P1	0	P+K-	PK	0.0001201	NI
16_55807839	rs28547176	A	C	0.916667	1	0.65625	ncRNA_exonic	CES1P1	0	V+K-	VK	0.0144	NI
16_55807839	rs28547176	A	C	0.97	0.77	0.97	ncRNA_exonic	CES1P1	.	P-K+	PK	0.03788	Vadu
16_55807839	rs28547176	A	C	0.97	0.77	0.97	ncRNA_exonic	CES1P1	.	V+P-	VP	0.0414	Vadu
16_57996960	rs13336595	C	T	0.722222	0.666667	0.416667	exonic	CNGB1	nonsynonymous SNV	V+K-	VK	0.01666	NI
16_57996960	rs13336595	C	T	0.53	0.78	0.69	exonic	CNGB1	nonsynonymous SNV	V-P+	VP	0.04661	Vadu
16_65022114	rs28216	C	T	0.40625	0.277778	0.166667	exonic	CDH11	synonymous SNV	V+K-	VK	0.03382	NI
16_65022114	rs28216	C	T	0.33	0.39	0.14	exonic	CDH11	synonymous SNV	P+K-	PK	0.03086	Vadu
16_68294800	rs7672	C	G	0.666667	0.861111	0.555556	UTR3	PLA2G15	0	P+K-	PK	0.008624	NI
16_68294800	rs7672	C	G	0.47	0.56	0.81	UTR3	PLA2G15	.	P-K+	PK	0.03903	Vadu
16_68294800	rs7672	C	G	0.47	0.56	0.81	UTR3	PLA2G15	.	V-K+	VK	0.006403	Vadu
16_74485788	rs3851731	C	T	0.138889	0.166667	0.388889	UTR3	GLG1	0	V-K+	VK	0.03086	NI
16_74485788	rs3851731	C	T	0.06	0.12	0.25	UTR3	GLG1	.	V-K+	VK	0.0457	Vadu
16_81161578	rs7206183	G	A	0.444444	0.25	0.194444	exonic	PKD1L2	unknown	V+K-	VK	0.04198	NI
16_81161578	rs7206183	G	A	0.42	0.56	0.14	exonic	PKD1L2	unknown	P+K-	PK	0.0004077	Vadu
16_81161578	rs7206183	G	A	0.42	0.56	0.14	exonic	PKD1L2	unknown	V+K-	VK	0.01664	Vadu
16_81819768	rs1143685	T	C	0.676471	0.638889	0.875	exonic	PLCG2	synonymous SNV	P-K+	PK	0.02873	NI
16_81819768	rs1143685	T	C	0.69	0.62	0.91	exonic	PLCG2	synonymous SNV	P-K+	PK	0.008709	Vadu
16_81819768	rs1143685	T	C	0.69	0.62	0.91	exonic	PLCG2	synonymous SNV	V-K+	VK	0.03065	Vadu
16_85009463	rs3210967	T	C	0.388889	0.470588	0.694444	UTR3	ZDHHC7	0	V-K+	VK	0.01739	NI
16_85009463	rs3210967	T	C	0.17	0.41	0.31	UTR3	ZDHHC7	.	V-P+	VP	0.034	Vadu
17_17088426	rs4283273	C	T	0.388889	0.111111	0.194444	UTR3	MPRIP	0	V+P-	VP	0.01295	NI
17_17088426	rs4283273	C	T	0.36	0.17	0.08	UTR3	MPRIP	.	V+K-	VK	0.009279	Vadu
17_177359	rs67434950	G	T	0.277778	0.555556	0.323529	UTR5	RPH3AL	0	V-P+	VP	0.03066	NI
17_177359	rs67434950	G	T	0.11	0.19	0.42	UTR5	RPH3AL	.	V-K+	VK	0.006554	Vadu
17_17997209	rs2230316	G	A	0.222222	0.0294118	0.333333	exonic	DRG2	synonymous SNV	P-K+	PK	0.001381	NI
17_17997209	rs2230316	G	A	0.222222	0.0294118	0.333333	exonic	DRG2	synonymous SNV	V+P-	VP	0.02813	NI
17_17997209	rs2230316	G	A	0.17	0.11	0.36	exonic	DRG2	synonymous SNV	P-K+	PK	0.02463	Vadu
17_1963961	rs12946564	G	A	0.527778	0.805556	0.75	UTR3	SMG6	0	V-P+	VP	0.02344	NI
17_1963961	rs12946564	G	A	0.53	0.81	0.75	UTR3	HIC1,SMG6	.	V-P+	VP	0.02344	Vadu
17_1964397	rs903157	A	T	0.527778	0.861111	0.75	UTR3	SMG6	0	V-P+	VP	0.00429	NI
17_1964397	rs903157	A	T	0.53	0.82	0.78	UTR3	HIC1,SMG6	.	V-K+	VK	0.04346	Vadu
17_1964397	rs903157	A	T	0.53	0.82	0.78	UTR3	HIC1,SMG6	.	V-P+	VP	0.01859	Vadu
17_21436581	rs7406009	G	A	0.416667	0.588235	0.6875	UTR3	C17orf51	0	V-K+	VK	0.03059	NI
17_21436581	rs7406009	G	A	0.68	0.5	0.39	ncRNA_exonic	LINC02693	.	V+K-	VK	0.01879	Vadu
17_290552	rs7223337	A	G	0.0454545	0.366667	0.321429	UTR3	RFLNB	0	V-P+	VP	0.007711	NI
17_290552	rs7223337	A	G	0	0.21	0	UTR3	RFLNB	.	P+K-	PK	0.04965	Vadu
17_33338447	rs16970540	C	T	0.222222	0.294118	0.0833333	ncRNA_exonic	RAD51L3-RFFL	0	P+K-	PK	0.032	NI
17_33338447	rs16970540	C	T	0.08	0.33	0.19	ncRNA_exonic	RAD51L3-RFFL	.	V-P+	VP	0.01824	Vadu
17_34854280	rs2306590	G	A	0.444444	0.5	0.194444	exonic	MYO19	nonsynonymous SNV	P+K-	PK	0.01253	NI
17_34854280	rs2306590	G	A	0.444444	0.5	0.194444	exonic	MYO19	nonsynonymous SNV	V+K-	VK	0.04198	NI
17_34854280	rs2306590	G	A	0.25	0.11	0.33	exonic	MYO19	nonsynonymous SNV	P-K+	PK	0.0451	Vadu
17_3657175	rs220479	T	C	0.777778	0.527778	0.694444	exonic	ITGAE	nonsynonymous SNV	V+P-	VP	0.04661	NI
17_3657175	rs220479	T	C	0.44	0.42	0.69	exonic	ITGAE	nonsynonymous SNV	P-K+	PK	0.03205	Vadu
17_37319029	rs544198	T	G	0.388889	0.111111	0.111111	exonic	ARL5C	nonsynonymous SNV	V+K-	VK	0.01295	NI
17_37319029	rs544198	T	G	0.388889	0.111111	0.111111	exonic	ARL5C	nonsynonymous SNV	V+P-	VP	0.01295	NI
17_37319029	rs544198	T	G	0.33	0.11	0.22	exonic	ARL5C	nonsynonymous SNV	V+P-	VP	0.0451	Vadu
17_37322080	rs16527	T	C	0.388889	0.111111	0.111111	UTR5	ARL5C	0	V+K-	VK	0.01295	NI
17_37322080	rs16527	T	C	0.388889	0.111111	0.111111	UTR5	ARL5C	0	V+P-	VP	0.01295	NI
17_37322080	rs16527	T	C	0.33	0.11	0.25	UTR5	ARL5C	.	V+P-	VP	0.0451	Vadu
17_3977532	rs34760976	G	A	0.0833333	0.0555556	0.235294	exonic	ZZEF1	synonymous SNV	P-K+	PK	0.04263	NI
17_3977532	rs34760976	G	A	0.06	0.25	0.17	exonic	ZZEF1	synonymous SNV	V-P+	VP	0.0457	Vadu
17_3999199	rs12947597	C	T	0.0294118	0.138889	0.264706	exonic	ZZEF1	synonymous SNV	V-K+	VK	0.01317	NI
17_3999199	rs12947597	C	T	0.06	0.28	0.11	exonic	ZZEF1	synonymous SNV	V-P+	VP	0.02383	Vadu
17_45885687	rs9907142	A	G	0.777778	0.944444	0.694444	exonic	OSBPL7	synonymous SNV	P+K-	PK	0.01201	NI
17_45885687	rs9907142	A	G	0.5	0.83	0.41	exonic	OSBPL7	synonymous SNV	P+K-	PK	0.005327	Vadu
17_47301268	rs9889994	T	A	0.444444	0.205882	0.352941	UTR3	PHOSPHO1	0	V+P-	VP	0.04339	NI
17_47301268	rs9889994	T	A	0	0.26	0.09	UTR3	PHOSPHO1	.	V-P+	VP	0.002424	Vadu
17_54961660	rs2525990	A	G	0.805556	0.722222	0.472222	ncRNA_exonic	MTVR2	0	V+K-	VK	0.006403	NI
17_54961660	rs2525990	A	G	0.44	0.72	0.42	ncRNA_exonic	MTVR2	.	P+K-	PK	0.01666	Vadu
17_54961660	rs2525990	A	G	0.44	0.72	0.42	ncRNA_exonic	MTVR2	.	V-P+	VP	0.03066	Vadu
17_54967404	rs205500	T	C	0.777778	0.638889	0.416667	UTR3	TRIM25	0	V+K-	VK	0.00358	NI
17_54967404	rs205500	T	C	0.41	0.65	0.35	UTR3	TRIM25	.	P+K-	PK	0.02832	Vadu
17_54967528	rs2525998	A	G	0.805556	0.705882	0.470588	UTR3	TRIM25	0	V+K-	VK	0.00565	NI
17_54967528	rs2525998	A	G	0.3	0.63	0.34	UTR3	TRIM25	.	P+K-	PK	0.04457	Vadu
17_54967528	rs2525998	A	G	0.3	0.63	0.34	UTR3	TRIM25	.	V-P+	VP	0.01256	Vadu
17_57477235	rs1451508	T	G	0.392857	0.307692	0.666667	UTR3	YPEL2	0	P-K+	PK	0.02248	NI
17_57477235	rs1451508	T	G	0.46	0.08	0.35	UTR3	YPEL2	.	V+P-	VP	0.004729	Vadu
17_73826120	rs35628234	C	T	0.222222	0.0294118	0.0833333	exonic	UNC13D	synonymous SNV	V+P-	VP	0.02813	NI
17_73826120	rs35628234	C	T	0.03	0.08	0.22	exonic	UNC13D	synonymous SNV	V-K+	VK	0.02781	Vadu
17_73840567	rs3744012	C	T	0.305556	0.0833333	0.0833333	UTR5	UNC13D	0	V+K-	VK	0.03457	NI
17_73840567	rs3744012	C	T	0.305556	0.0833333	0.0833333	UTR5	UNC13D	0	V+P-	VP	0.03457	NI
17_73840567	rs3744012	C	T	0.06	0.03	0.24	UTR5	UNC13D	.	P-K+	PK	0.02943	Vadu
17_73840567	rs3744012	C	T	0.06	0.03	0.24	UTR5	UNC13D	.	V-K+	VK	0.04263	Vadu
17_73919521	rs7219918	C	T	0.305556	0.0833333	0.0833333	exonic	FBF1	synonymous SNV	V+K-	VK	0.03457	NI
17_73919521	rs7219918	C	T	0.305556	0.0833333	0.0833333	exonic	FBF1	synonymous SNV	V+P-	VP	0.03457	NI
17_73919521	rs7219918	C	T	0.03	0.11	0.24	exonic	FBF1	synonymous SNV	V-K+	VK	0.0123	Vadu
17_76423097	rs2271613	G	A	0.888889	0.694444	0.666667	exonic	DNAH17	synonymous SNV	V+K-	VK	0.0451	NI
17_76423097	rs2271613	G	A	0.56	0.72	0.81	exonic	DNAH17	synonymous SNV	V-K+	VK	0.04198	Vadu
17_79089590	rs4969391	A	G	0.25	0.361111	0.0555556	exonic	BAIAP2	nonsynonymous SNV	P+K-	PK	0.002766	NI
17_79089590	rs4969391	A	G	0.25	0.361111	0.0555556	exonic	BAIAP2	nonsynonymous SNV	V+K-	VK	0.0457	NI
17_79089590	rs4969391	A	G	0	0.2	0	exonic	BAIAP2	nonsynonymous SNV	P+K-	PK	0.02969	Vadu
17_79091353	rs1801833	T	C	0.735294	0.638889	0.941176	UTR3	AATK	0	P-K+	PK	0.002866	NI
17_79091353	rs1801833	T	C	0.735294	0.638889	0.941176	UTR3	AATK	0	V-K+	VK	0.04458	NI
17_79091353	rs1801833	T	C	0.83	0.59	0.88	UTR3	AATK	.	P-K+	PK	0.01209	Vadu
17_9801324	rs887259	C	T	0.138889	0.25	0.0588235	UTR3	RCVRN	0	P+K-	PK	0.04626	NI
17_9801324	rs887259	C	T	0.04	0.29	0	UTR3	RCVRN	.	P+K-	PK	0.01105	Vadu
18_43252883	rs1123617	G	A	0.194444	0.111111	0.361111	exonic	SLC14A2	nonsynonymous SNV	P-K+	PK	0.02463	NI
18_43252883	rs1123617	G	A	0.08	0.41	0.19	exonic	SLC14A2	nonsynonymous SNV	V-P+	VP	0.00185	Vadu
18_43262664	rs7244213	A	T	0.111111	0.111111	0.361111	UTR3	SLC14A2	0	P-K+	PK	0.02463	NI
18_43262664	rs7244213	A	T	0.111111	0.111111	0.361111	UTR3	SLC14A2	0	V-K+	VK	0.02463	NI
18_43262664	rs7244213	A	T	0.11	0.33	0.28	UTR3	SLC14A2	.	V-P+	VP	0.0451	Vadu
18_43310415	rs2298720	G	A	0.333333	0.111111	0.194444	exonic	SLC14A1	nonsynonymous SNV	V+P-	VP	0.0451	NI
18_43310415	rs2298720	G	A	0.47	0.22	0.19	exonic	SLC14A1	nonsynonymous SNV	V+K-	VK	0.02344	Vadu
18_43310415	rs2298720	G	A	0.47	0.22	0.19	exonic	SLC14A1	nonsynonymous SNV	V+P-	VP	0.04661	Vadu
18_47352955	rs78657366	T	G	0	0.0294118	0.142857	exonic	MYO5B	synonymous SNV	V-K+	VK	0.04199	NI
18_47352955	rs78657366	T	G	0.29	0.08	0.11	exonic	MYO5B	synonymous SNV	V+P-	VP	0.032	Vadu
18_55032486	rs1942965	T	C	0.222222	0.411765	0.472222	UTR3	ST8SIA3	0	V-K+	VK	0.04661	NI
18_55032486	rs1942965	T	C	0.25	0.47	0.53	UTR3	ST8SIA3	.	V-K+	VK	0.02873	Vadu
18_649759	rs1058151	T	C	0.444444	0.323529	0.194444	UTR3	TYMSOS	0	V+K-	VK	0.04198	NI
18_649759	rs1058151	T	C	0.33	0.11	0.42	UTR3	TYMSOS	.	P-K+	PK	0.006554	Vadu
18_649759	rs1058151	T	C	0.33	0.11	0.42	UTR3	TYMSOS	.	V+P-	VP	0.0451	Vadu
19_1014398	rs7146	A	G	0.583333	0.75	0.833333	exonic	TMEM259	synonymous SNV	V-K+	VK	0.0367	NI
19_1014398	rs7146	A	G	0.69	0.89	0.92	exonic	TMEM259	synonymous SNV	V-K+	VK	0.03457	Vadu
19_1080311	rs2074454	G	C	0.833333	0.75	0.583333	exonic	ARHGAP45	synonymous SNV	V+K-	VK	0.0367	NI
19_1080311	rs2074454	G	C	0.86	0.67	0.53	exonic	ARHGAP45	synonymous SNV	V+K-	VK	0.00429	Vadu
19_14600563	rs10422158	T	C	0.555556	0.694444	0.794118	intronic	GIPC1	0	V-K+	VK	0.04339	NI
19_14600563	rs10422158	T	C	0.83	0.67	0.53	intronic	GIPC1	.	V+K-	VK	0.01065	Vadu
19_14829749	rs3764626	C	T	0.388889	0.472222	0.722222	exonic	ZNF333	nonsynonymous SNV	V-K+	VK	0.008596	NI
19_14829749	rs3764626	C	T	0.43	0.33	0.71	exonic	ZNF333	nonsynonymous SNV	P-K+	PK	0.004596	Vadu
19_17170885	rs1130222	C	T	0.583333	0.527778	0.805556	exonic	HAUS8	nonsynonymous SNV	P-K+	PK	0.02344	NI
19_17170885	rs1130222	C	T	0.81	0.5	0.53	exonic	HAUS8	nonsynonymous SNV	V+K-	VK	0.02344	Vadu
19_17170885	rs1130222	C	T	0.81	0.5	0.53	exonic	HAUS8	nonsynonymous SNV	V+P-	VP	0.01253	Vadu
19_17392894	rs8100241	G	A	0.611111	0.441176	0.28125	exonic	ANKLE1	nonsynonymous SNV	V+K-	VK	0.008005	NI
19_17392894	rs8100241	G	A	0.58	0.61	0.31	exonic	ANKLE1	nonsynonymous SNV	P+K-	PK	0.01739	Vadu
19_17392894	rs8100241	G	A	0.58	0.61	0.31	exonic	ANKLE1	nonsynonymous SNV	V+K-	VK	0.03205	Vadu
19_17393530	rs8108174	T	A	0.583333	0.5	0.277778	exonic	ANKLE1	nonsynonymous SNV	V+K-	VK	0.01666	NI
19_17393530	rs8108174	T	A	0.61	0.64	0.33	exonic	ANKLE1	nonsynonymous SNV	P+K-	PK	0.01776	Vadu
19_17393530	rs8108174	T	A	0.61	0.64	0.33	exonic	ANKLE1	nonsynonymous SNV	V+K-	VK	0.0329	Vadu
19_21591035	rs12983787	C	T	0.277778	0.571429	0.777778	UTR3	ZNF493	0	V-K+	VK	0.00671	NI
19_21591035	rs12983787	C	T	0.66	0.68	0.21	UTR3	ZNF493	.	P+K-	PK	0.001052	Vadu
19_21591035	rs12983787	C	T	0.66	0.68	0.21	UTR3	ZNF493	.	V+K-	VK	0.0007633	Vadu
19_33696897	rs11084712	C	T	0.277778	0.361111	0.588235	exonic	LRP3	synonymous SNV	V-K+	VK	0.0151	NI
19_33696897	rs11084712	C	T	0.23	0.08	0.38	exonic	LRP3	synonymous SNV	P-K+	PK	0.008515	Vadu
19_35450229	rs2651079	C	T	0.382353	0.5	0.6875	exonic	ZNF792	nonsynonymous SNV	V-K+	VK	0.01555	NI
19_35450229	rs2651079	C	T	0.42	0.47	0.78	exonic	ZNF792	nonsynonymous SNV	P-K+	PK	0.01281	Vadu
19_35450229	rs2651079	C	T	0.42	0.47	0.78	exonic	ZNF792	nonsynonymous SNV	V-K+	VK	0.00358	Vadu
19_3595794	rs4523	A	G	0.444444	0.277778	0.555556	exonic	TBXA2R	synonymous SNV	P-K+	PK	0.03066	NI
19_3595794	rs4523	A	G	0.44	0.47	0.19	exonic	TBXA2R	synonymous SNV	P+K-	PK	0.02344	Vadu
19_3595794	rs4523	A	G	0.44	0.47	0.19	exonic	TBXA2R	synonymous SNV	V+K-	VK	0.04198	Vadu
19_36246418	rs11549030	C	G	0.333333	0.111111	0.1875	UTR3	HSPB6	0	V+P-	VP	0.0451	NI
19_36246418	rs11549030	C	G	0.38	0.29	0.1	UTR3	HSPB6	.	V+K-	VK	0.01693	Vadu
19_40175829	rs7251304	A	G	0.147059	0.277778	0.441176	ncRNA_intronic	LGALS17A	0	V-K+	VK	0.01544	NI
19_40175829	rs7251304	A	G	0.67	0.35	0.42	ncRNA_intronic	LGALS17A	.	V+P-	VP	0.01613	Vadu
19_40175837	rs7251631	G	A	0.147059	0.277778	0.411765	ncRNA_intronic	LGALS17A	0	V-K+	VK	0.02912	NI
19_40175837	rs7251631	G	A	0.61	0.32	0.36	ncRNA_intronic	LGALS17A	.	V+P-	VP	0.01879	Vadu
19_41889748	rs12602	T	C	0.388889	0.638889	0.694444	exonic	TMEM91	synonymous SNV	V-K+	VK	0.01739	NI
19_41889748	rs12602	T	C	0.5	0.69	0.78	exonic	TMEM91	synonymous SNV	V-K+	VK	0.02415	Vadu
19_41903220	rs10853751	G	A	0.416667	0.638889	0.694444	exonic	EXOSC5	nonsynonymous SNV	V-K+	VK	0.03205	NI
19_41903220	rs10853751	G	A	0.5	0.64	0.78	exonic	EXOSC5	nonsynonymous SNV	V-K+	VK	0.02631	Vadu
19_41944237	rs2231940	T	C	0.583333	0.333333	0.305556	exonic	ATP5SL	nonsynonymous SNV	V+K-	VK	0.03205	NI
19_41944237	rs2231940	T	C	0.5	0.36	0.22	exonic	DMAC2	nonsynonymous SNV	V+K-	VK	0.02631	Vadu
19_42594894	rs76335122	T	G	0.305556	0.0833333	0.0555556	UTR3	POU2F2	0	V+K-	VK	0.01201	NI
19_42594894	rs76335122	T	G	0.305556	0.0833333	0.0555556	UTR3	POU2F2	0	V+P-	VP	0.03457	NI
19_42594894	rs76335122	T	G	0.11	0.34	0.29	UTR3	POU2F2	.	V-P+	VP	0.03816	Vadu
19_45029208	rs10408247	G	A	0.0833333	0.416667	0.111111	exonic	CEACAM20	nonsynonymous SNV	P+K-	PK	0.006554	NI
19_45029208	rs10408247	G	A	0.0833333	0.416667	0.111111	exonic	CEACAM20	nonsynonymous SNV	V-P+	VP	0.002157	NI
19_45029208	rs10408247	G	A	0.06	0.25	0.17	exonic	CEACAM20	nonsynonymous SNV	V-P+	VP	0.0457	Vadu
19_47112648	rs10113	T	C	0.444444	0.305556	0.583333	UTR3	CALM3	0	P-K+	PK	0.03205	NI
19_47112648	rs10113	T	C	0.32	0.5	0.25	UTR3	CALM3	.	P+K-	PK	0.04722	Vadu
19_47774772	rs888836	T	C	0.722222	0.472222	0.833333	exonic	CCDC9	nonsynonymous SNV	P-K+	PK	0.004229	NI
19_47774772	rs888836	T	C	0.73	0.29	0.5	exonic	CCDC9	nonsynonymous SNV	V+P-	VP	0.0009668	Vadu
19_51602298	rs12983578	C	G	0.0384615	0.214286	0.0333333	exonic	CTU1	nonsynonymous SNV	P+K-	PK	0.0483	NI
19_51602298	rs12983578	C	G	0.11	0.13	0	exonic	CTU1	nonsynonymous SNV	P+K-	PK	0.04989	Vadu
19_53270460	rs4614842	G	A	0.361111	0.0833333	0.166667	exonic	ZNF600	synonymous SNV	V+P-	VP	0.009279	NI
19_53270460	rs4614842	G	A	0.11	0.33	0.25	exonic	ZNF600	synonymous SNV	V-P+	VP	0.0451	Vadu
19_54726226	rs75672336	T	C	0.676471	0.7	0.923077	intronic	LILRB3	0	V-K+	VK	0.02799	NI
19_54726226	rs75672336	T	C	0.77	0.71	1	intronic	LILRB3	.	P-K+	PK	0.01432	Vadu
19_55224692	rs17207369	T	C	0.25	0.166667	0.0555556	ncRNA_exonic	LILRP2	0	V+K-	VK	0.0457	NI
19_55224692	rs17207369	T	C	0.25	0.08	0.06	ncRNA_exonic	LILRP2	.	V+K-	VK	0.0457	Vadu
19_57090343	rs28668141	A	G	0.166667	0.444444	0.441176	UTR3	ZNF470	0	V-K+	VK	0.0184	NI
19_57090343	rs28668141	A	G	0.166667	0.444444	0.441176	UTR3	ZNF470	0	V-P+	VP	0.02018	NI
19_57090343	rs28668141	A	G	0.25	0.56	0.25	UTR3	ZNF470	.	P+K-	PK	0.01558	Vadu
19_57090343	rs28668141	A	G	0.25	0.56	0.25	UTR3	ZNF470	.	V-P+	VP	0.01558	Vadu
19_6913811	rs457857	A	G	0.555556	0.805556	0.777778	exonic	ADGRE1	nonsynonymous SNV	V-P+	VP	0.04198	NI
19_6913811	rs457857	A	G	0.86	0.5	0.75	exonic	ADGRE1	nonsynonymous SNV	P-K+	PK	0.04475	Vadu
19_6913811	rs457857	A	G	0.86	0.5	0.75	exonic	ADGRE1	nonsynonymous SNV	V+P-	VP	0.001668	Vadu
19_6919624	rs373533	A	C	0.555556	0.805556	0.805556	exonic	ADGRE1	nonsynonymous SNV	V-K+	VK	0.04198	NI
19_6919624	rs373533	A	C	0.555556	0.805556	0.805556	exonic	ADGRE1	nonsynonymous SNV	V-P+	VP	0.04198	NI
19_6919624	rs373533	A	C	0.86	0.59	0.69	exonic	ADGRE1	nonsynonymous SNV	V+P-	VP	0.0151	Vadu
19_6919753	rs461645	A	G	0.5	0.777778	0.78125	exonic	ADGRE1	nonsynonymous SNV	V-K+	VK	0.02253	NI
19_6919753	rs461645	A	G	0.5	0.777778	0.78125	exonic	ADGRE1	nonsynonymous SNV	V-P+	VP	0.02415	NI
19_6919753	rs461645	A	G	0.82	0.53	0.56	exonic	ADGRE1	nonsynonymous SNV	V+P-	VP	0.01118	Vadu
19_9213026	rs4804400	T	C	0.472222	0.382353	0.194444	exonic	OR7G2	synonymous SNV	V+K-	VK	0.02344	NI
19_9213026	rs4804400	T	C	0.5	0.22	0.36	exonic	OR7G2	synonymous SNV	V+P-	VP	0.02631	Vadu
19_9213079	rs4804401	A	C	0.472222	0.416667	0.222222	exonic	OR7G2	nonsynonymous SNV	V+K-	VK	0.04661	NI
19_9213079	rs4804401	A	C	0.5	0.22	0.36	exonic	OR7G2	nonsynonymous SNV	V+P-	VP	0.02631	Vadu
2_101965861	rs4638816	C	T	0.178571	0	0.115385	UTR3	CREG2	0	V+P-	VP	0.018	NI
2_101965861	rs4638816	C	T	0.14	0.08	0.31	UTR3	CREG2	.	P-K+	PK	0.03457	Vadu
2_10198113	rs6717452	C	A	0.638889	0.441176	0.777778	UTR3	CYS1	0	P-K+	PK	0.006469	NI
2_10198113	rs6717452	C	A	0.87	0.71	0.5	UTR3	CYS1	.	V+K-	VK	0.006122	Vadu
2_108628585	rs11889263	T	G	0.555556	0.527778	0.764706	UTR3	SLC5A7	0	P-K+	PK	0.04833	NI
2_108628585	rs11889263	T	G	0.47	0.78	0.67	UTR3	SLC5A7	.	V-P+	VP	0.01419	Vadu
2_108628586	rs58143025	G	T	0.555556	0.527778	0.764706	UTR3	SLC5A7	0	P-K+	PK	0.04833	NI
2_108628586	rs11883519	G	T	0.47	0.78	0.67	UTR3	SLC5A7	.	V-P+	VP	0.01419	Vadu
2_108629260	rs2046510	A	C	0.441176	0.5	0.71875	UTR3	SLC5A7	0	V-K+	VK	0.02739	NI
2_108629260	rs2046510	A	C	0.47	0.78	0.67	UTR3	SLC5A7	.	V-P+	VP	0.01419	Vadu
2_109293130	rs115305258	A	G	0.194444	0.1	0.535714	exonic	LIMS1	synonymous SNV	P-K+	PK	0.0004985	NI
2_109293130	rs115305258	A	G	0.194444	0.1	0.535714	exonic	LIMS1	synonymous SNV	V-K+	VK	0.007438	NI
2_109293130	rs2438733	A	G	0.39	0.53	0.69	exonic	LIMS1	synonymous SNV	V-K+	VK	0.01739	Vadu
2_114357862	rs115400373	C	T	0.194444	0.444444	0.222222	ncRNA_exonic	DDX11L2	0	V-P+	VP	0.04198	NI
2_114357862	rs62162361	C	T	0.03	0.3	0.19	ncRNA_exonic	DDX11L2	.	V-P+	VP	0.01218	Vadu
2_121976519	rs6541771	G	A	0.555556	0.527778	0.861111	UTR3	TFCP2L1	0	P-K+	PK	0.00429	NI
2_121976519	rs6541771	G	A	0.555556	0.527778	0.861111	UTR3	TFCP2L1	0	V-K+	VK	0.008624	NI
2_121976519	rs6541771	G	A	0.58	0.81	0.56	UTR3	TFCP2L1	.	P+K-	PK	0.04198	Vadu
2_121981608	rs3795853	A	G	0.5	0.416667	0.75	UTR3	TFCP2L1	0	P-K+	PK	0.008046	NI
2_121981608	rs3795853	A	G	0.47	0.75	0.53	UTR3	TFCP2L1	.	V-P+	VP	0.02873	Vadu
2_121989489	rs2304667	G	A	0.333333	0.333333	0.111111	exonic	TFCP2L1	synonymous SNV	P+K-	PK	0.0451	NI
2_121989489	rs2304667	G	A	0.333333	0.333333	0.111111	exonic	TFCP2L1	synonymous SNV	V+K-	VK	0.0451	NI
2_121989489	rs2304667	G	A	0.39	0.08	0.39	exonic	TFCP2L1	synonymous SNV	P-K+	PK	0.004555	Vadu
2_121989489	rs2304667	G	A	0.39	0.08	0.39	exonic	TFCP2L1	synonymous SNV	V+P-	VP	0.004555	Vadu
2_127454230	rs6568	T	G	0.0833333	0.205882	0.294118	UTR3	GYPC	0	V-K+	VK	0.032	NI
2_127454230	rs6568	T	G	0.25	0.17	0.06	UTR3	GYPC	.	V+K-	VK	0.0457	Vadu
2_141274576	rs4954672	T	C	0.588235	0.527778	0.794118	exonic	LRP1B	synonymous SNV	P-K+	PK	0.02445	NI
2_141274576	rs4954672	T	C	0.78	0.67	0.47	exonic	LRP1B	synonymous SNV	V+K-	VK	0.01419	Vadu
2_15747393	rs10929378	C	T	0.722222	0.5	0.777778	exonic	DDX1	synonymous SNV	P-K+	PK	0.02631	NI
2_15747393	rs10929378	C	T	0.81	0.94	0.69	exonic	DDX1	synonymous SNV	P+K-	PK	0.01201	Vadu
2_168107155	rs16853331	G	A	0.0588235	0.333333	0.264706	exonic	XIRP2	nonsynonymous SNV	V-P+	VP	0.006027	NI
2_168107155	rs16853331	G	A	0.17	0.11	0.33	exonic	XIRP2	nonsynonymous SNV	P-K+	PK	0.0451	Vadu
2_175425139	rs10930680	T	G	0.375	0.0625	0.25	UTR3	WIPF1	0	V+P-	VP	0.005165	NI
2_175425139	rs10930680	T	G	0.14	0.03	0.22	UTR3	WIPF1	.	P-K+	PK	0.02781	Vadu
2_182794534	rs1051085	G	A	0.833333	0.642857	0.916667	UTR3	SSFA2	0	P-K+	PK	0.02414	NI
2_182794534	rs1051085	G	A	0.86	1	0.97	UTR3	ITPRID2	.	V-P+	VP	0.0367	Vadu
2_191066683	rs4853685	C	T	0.0454545	0	0.208333	UTR3	C2orf88	0	P-K+	PK	0.02006	NI
2_191066683	rs4853685	C	T	0.15	0.25	0.06	UTR3	C2orf88	.	P+K-	PK	0.0457	Vadu
2_201390951	rs6761600	G	A	0.138889	0.416667	0.277778	UTR5	SGO2	0	V-P+	VP	0.01664	NI
2_201390951	rs6761600	G	A	0.35	0.19	0.06	UTR5	SGO2	.	V+K-	VK	0.002394	Vadu
2_201437334	rs12052989	T	C	0.75	0.4375	0.566667	exonic	SGO2	synonymous SNV	V+P-	VP	0.01909	NI
2_201437334	rs12052989	T	C	0.56	0.72	0.81	exonic	SGO2	synonymous SNV	V-K+	VK	0.04198	Vadu
2_201535781	rs1050884	T	G	0.0277778	0.222222	0.138889	UTR3	AOX1	0	V-P+	VP	0.02781	NI
2_201535781	rs1050884	T	G	0.17	0	0.03	UTR3	AOX1	.	V+P-	VP	0.02493	Vadu
2_20866699	rs77525005	G	C	0.194444	0.222222	0	UTR5	GDF7	0	P+K-	PK	0.005129	NI
2_20866699	rs77525005	G	C	0.194444	0.222222	0	UTR5	GDF7	0	V+K-	VK	0.01145	NI
2_20866699	rs77525005	G	C	0.21	0.06	0.03	upstream	GDF7	.	V+K-	VK	0.02564	Vadu
2_20866720	rs10205228	G	C	0.794118	0.777778	1	UTR5	GDF7	0	P-K+	PK	0.005517	NI
2_20866720	rs10205228	G	C	0.794118	0.777778	1	UTR5	GDF7	0	V-K+	VK	0.01123	NI
2_20866720	rs10205228	G	C	0.71	0.94	0.94	upstream	GDF7	.	V-K+	VK	0.01082	Vadu
2_20866720	rs10205228	G	C	0.71	0.94	0.94	upstream	GDF7	.	V-P+	VP	0.02347	Vadu
2_20870579	rs13013489	G	A	0.75	0.733333	0.961538	exonic	GDF7	synonymous SNV	P-K+	PK	0.02857	NI
2_20870579	rs13013489	G	A	0.69	0.94	0.88	exonic	GDF7	synonymous SNV	V-P+	VP	0.01026	Vadu
2_220430203	rs1039898	C	T	0.638889	0.888889	0.833333	exonic	OBSL1	nonsynonymous SNV	V-P+	VP	0.02463	NI
2_220430203	rs1039898	C	T	0.89	0.61	0.86	exonic	OBSL1	nonsynonymous SNV	P-K+	PK	0.03086	Vadu
2_220430203	rs1039898	C	T	0.89	0.61	0.86	exonic	OBSL1	nonsynonymous SNV	V+P-	VP	0.01295	Vadu
2_228177479	rs7587228	C	T	0.911765	0.647059	0.75	ncRNA_intronic	LOC654841	0	V+P-	VP	0.01736	NI
2_228177479	rs7587228	C	T	0.78	0.86	1	ncRNA_UTR3	COL4A3	.	V-K+	VK	0.005056	Vadu
2_232264384	rs10445831	A	G	0.805556	0.388889	0.433333	UTR3	B3GNT7	0	V+K-	VK	0.002266	NI
2_232264384	rs10445831	A	G	0.805556	0.388889	0.433333	UTR3	B3GNT7	0	V+P-	VP	0.0006403	NI
2_232264384	rs10445831	A	G	0.9	0.59	0.81	UTR3	B3GNT7	.	V+P-	VP	0.00843	Vadu
2_234394487	rs1048603	G	A	0.111111	0.361111	0.166667	exonic	USP40	nonsynonymous SNV	V-P+	VP	0.02463	NI
2_234394487	rs1048603	G	A	0.36	0.17	0.5	exonic	USP40	nonsynonymous SNV	P-K+	PK	0.005381	Vadu
2_238232811	rs7436	T	A	0.03125	0.235294	0.285714	UTR3	COL6A3	0	V-K+	VK	0.009092	NI
2_238232811	rs7436	T	A	0.03125	0.235294	0.285714	UTR3	COL6A3	0	V-P+	VP	0.02753	NI
2_238232811	rs7436	T	A	0.39	0.19	0.14	UTR3	COL6A3	.	V+K-	VK	0.03086	Vadu
2_239832097	rs60432037	A	T	0.529412	0.705882	0.8125	UTR3	TWIST2	0	V-K+	VK	0.01947	NI
2_239832097	rs60432037	A	T	0.58	0.72	0.44	UTR3	TWIST2	.	P+K-	PK	0.03066	Vadu
2_241517770	rs8662	G	A	0.583333	0.888889	0.805556	UTR3	RNPEPL1	0	V-P+	VP	0.006554	NI
2_241517770	rs8662	G	A	0.81	0.56	0.72	UTR3	RNPEPL1	.	V+P-	VP	0.03903	Vadu
2_242028741	rs1062748	A	G	0.194444	0.0833333	0.361111	UTR3	MTERF4	0	P-K+	PK	0.009279	NI
2_242028741	rs1062748	A	G	0.11	0.26	0.36	UTR3	MTERF4	.	V-K+	VK	0.02463	Vadu
2_242033394	rs78834190	C	A	0.194444	0.0555556	0.361111	UTR3	SNED1	0	P-K+	PK	0.002766	NI
2_242033394	rs78834190	C	A	0.14	0.29	0.39	UTR3	SNED1	.	V-K+	VK	0.03086	Vadu
2_242033770	rs2302047	T	A	0.194444	0.0833333	0.361111	exonic	MTERF4	nonsynonymous SNV	P-K+	PK	0.009279	NI
2_242033770	rs2302047	T	A	0.11	0.28	0.33	exonic	MTERF4	nonsynonymous SNV	V-K+	VK	0.0451	Vadu
2_39209047	rs1043793	A	G	0.705882	0.941176	0.777778	UTR3	SOS1	0	V-P+	VP	0.02303	NI
2_39209047	rs1043793	A	G	0.69	0.81	0.92	UTR3	SOS1	.	V-K+	VK	0.03457	Vadu
2_39210398	rs6704656	A	T	0.75	0.970588	0.8125	UTR3	SOS1	0	V-P+	VP	0.0138	NI
2_39210398	rs6704656	A	T	0.69	0.83	0.92	UTR3	SOS1	.	V-K+	VK	0.03457	Vadu
2_71412126	rs187181	T	C	0.441176	0.40625	0.6875	UTR3	PAIP2B	0	P-K+	PK	0.0437	NI
2_71412126	rs187181	T	C	0.53	0.4	0.69	UTR3	PAIP2B	.	P-K+	PK	0.04027	Vadu
2_88411904	rs2970889	C	T	0.588235	0.3125	0.411765	UTR3	SMYD1	0	V+P-	VP	0.02908	NI
2_88411904	rs2970889	C	T	0.44	0.68	0.42	UTR3	SMYD1	.	P+K-	PK	0.03408	Vadu
20_1545468	rs2253693	T	C	0.277778	0.266667	0.0555556	UTR3	SIRPB1	0	V+K-	VK	0.02383	NI
20_1545468	rs2253693	T	C	0.04	0.16	0.44	UTR3	SIRPB1	.	V-K+	VK	0.0001725	Vadu
20_18794714	rs1053834	C	T	0.166667	0.294118	0.0555556	exonic	SCP2D1	synonymous SNV	P+K-	PK	0.01082	NI
20_18794714	rs1053834	C	T	0.09	0.33	0.22	exonic	SCP2D1	synonymous SNV	V-P+	VP	0.01867	Vadu
20_23860178	rs1799841	A	G	0.527778	0.361111	0.666667	exonic	CST5	nonsynonymous SNV	P-K+	PK	0.01776	NI
20_23860178	rs1799841	A	G	0.39	0.25	0.53	exonic	CST5	nonsynonymous SNV	P-K+	PK	0.02873	Vadu
20_25434014	rs16987764	C	T	0.305556	0.166667	0.0833333	UTR3	NINL	0	V+K-	VK	0.03457	NI
20_25434014	rs16987764	C	T	0.06	0.25	0.19	UTR3	NINL	.	V-P+	VP	0.0457	Vadu
20_26067249	.	A	G	0.3	0.136364	0	ncRNA_exonic	FAM182A	0	V+K-	VK	0.0202	NI
20_26067249	rs12758	A	G	0	0.25	0	ncRNA_exonic	FAM182A	.	V-P+	VP	0.02466	Vadu
20_278515	rs2223665	T	C	0.363636	0.458333	0.730769	exonic	ZCCHC3	synonymous SNV	V-K+	VK	0.01883	NI
20_278515	rs2223665	T	C	0.36	0.69	0.61	exonic	ZCCHC3	synonymous SNV	V-P+	VP	0.008935	Vadu
20_4705718	rs2245220	C	T	0.5	0.305556	0.617647	exonic	PRND	nonsynonymous SNV	P-K+	PK	0.01578	NI
20_4705718	rs2245220	C	T	0.33	0.62	0.53	exonic	PRND	nonsynonymous SNV	V-P+	VP	0.03038	Vadu
20_5527291	rs1058433	A	G	0.558824	0.235294	0.411765	UTR3	GPCPD1	0	V+P-	VP	0.01251	NI
20_5527291	rs1058433	A	G	0.29	0.47	0.75	UTR3	GPCPD1	.	P-K+	PK	0.02519	Vadu
20_5527291	rs1058433	A	G	0.29	0.47	0.75	UTR3	GPCPD1	.	V-K+	VK	0.0002546	Vadu
20_61294415	rs2282314	A	G	0.361111	0.416667	0.166667	ncRNA_exonic	SLCO4A1-AS1	0	P+K-	PK	0.0367	NI
20_61294415	rs2282314	A	G	0.19	0.11	0.47	ncRNA_exonic	SLCO4A1-AS1	.	P-K+	PK	0.001493	Vadu
20_61294415	rs2282314	A	G	0.19	0.11	0.47	ncRNA_exonic	SLCO4A1-AS1	.	V-K+	VK	0.02344	Vadu
20_61488785	rs2294996	T	C	0.0833333	0.305556	0.0833333	exonic	TCFL5	synonymous SNV	P+K-	PK	0.03457	NI
20_61488785	rs2294996	T	C	0.0833333	0.305556	0.0833333	exonic	TCFL5	synonymous SNV	V-P+	VP	0.03457	NI
20_61488785	rs2294996	T	C	0.06	0.17	0.28	exonic	TCFL5	synonymous SNV	V-K+	VK	0.02638	Vadu
20_62197370	rs34830600	G	A	0.25	0	0.0555556	exonic	HELZ2	synonymous SNV	V+K-	VK	0.0457	NI
20_62197370	rs34830600	G	A	0.25	0	0.0555556	exonic	HELZ2	synonymous SNV	V+P-	VP	0.002212	NI
20_62197370	rs34830600	G	A	0.04	0.23	0	exonic	HELZ2	synonymous SNV	P+K-	PK	0.003277	Vadu
20_62198686	rs3827025	G	A	0.25	0.0277778	0.0555556	exonic	HELZ2	synonymous SNV	V+K-	VK	0.0457	NI
20_62198686	rs3827025	G	A	0.25	0.0277778	0.0555556	exonic	HELZ2	synonymous SNV	V+P-	VP	0.01359	NI
20_62198686	rs3827025	G	A	0.2	0.11	0	exonic	HELZ2	synonymous SNV	V+K-	VK	0.00792	Vadu
20_62198713	rs3810490	G	A	0.25	0.0277778	0.0555556	exonic	HELZ2	synonymous SNV	V+K-	VK	0.0457	NI
20_62198713	rs3810490	G	A	0.25	0.0277778	0.0555556	exonic	HELZ2	synonymous SNV	V+P-	VP	0.01359	NI
20_62198713	rs3810490	G	A	0.18	0.16	0	exonic	HELZ2	synonymous SNV	P+K-	PK	0.02253	Vadu
20_62198713	rs3810490	G	A	0.18	0.16	0	exonic	HELZ2	synonymous SNV	V+K-	VK	0.02457	Vadu
20_62715548	rs4431000	C	A	0.111111	0.466667	0.428571	exonic	LKAAEAR1	nonsynonymous SNV	V-K+	VK	0.02658	NI
20_62715548	rs4431000	C	A	0.111111	0.466667	0.428571	exonic	LKAAEAR1	nonsynonymous SNV	V-P+	VP	0.01342	NI
20_62715548	rs4431000	C	A	0.47	0.24	0.19	exonic	LKAAEAR1	nonsynonymous SNV	V+K-	VK	0.01947	Vadu
21_15481168	rs62208635	C	A	0.0384615	0.321429	0.192308	UTR3	LIPI	0	V-P+	VP	0.01193	NI
21_15481168	rs62208635	C	A	0.19	0.31	0.06	UTR3	LIPI	.	P+K-	PK	0.01201	Vadu
21_15600600	rs2822451	T	C	0.166667	0.111111	0.333333	UTR3	RBM11	0	P-K+	PK	0.0451	NI
21_15600600	rs2822451	T	C	0.17	0.06	0.31	UTR3	RBM11	.	P-K+	PK	0.01201	Vadu
21_15646405	rs2236001	C	A	0	0.1875	0.125	ncRNA_exonic	ABCC13	0	V-P+	VP	0.02417	NI
21_15646405	rs2236001	C	A	0.13	0.36	0	ncRNA_exonic	ABCC13	.	P+K-	PK	0.003608	Vadu
21_38117040	rs2073416	G	A	0.555556	0.25	0.34375	exonic	SIM2	synonymous SNV	V+P-	VP	0.01558	NI
21_38117040	rs2073416	G	A	0.25	0.12	0.44	exonic	SIM2	synonymous SNV	P-K+	PK	0.003359	Vadu
21_38120549	rs9983571	C	G	0.0909091	0.375	0.25	UTR3	SIM2	0	V-P+	VP	0.03757	NI
21_38120549	rs9983571	C	G	0.31	0.33	0.06	UTR3	SIM2	.	P+K-	PK	0.00586	Vadu
21_38120549	rs9983571	C	G	0.31	0.33	0.06	UTR3	SIM2	.	V+K-	VK	0.009062	Vadu
21_41137507	rs2205204	G	C	0.529412	0.777778	0.472222	exonic	IGSF5	nonsynonymous SNV	P+K-	PK	0.01419	NI
21_41137507	rs2205204	G	C	0.529412	0.777778	0.472222	exonic	IGSF5	nonsynonymous SNV	V-P+	VP	0.04346	NI
21_41137507	rs2205204	G	C	0.71	0.45	0.88	exonic	IGSF5	nonsynonymous SNV	P-K+	PK	0.004055	Vadu
21_43220724	rs2838127	G	C	0.75	0.694444	0.472222	UTR3	PRDM15	0	V+K-	VK	0.02873	NI
21_43220724	rs2838127	G	C	0.74	0.5	0.76	UTR3	PRDM15	.	P-K+	PK	0.02755	Vadu
21_47602907	rs2330407	C	T	0.888889	0.666667	0.558824	UTR5	SPATC1L	0	V+K-	VK	0.002764	NI
21_47602907	rs2330407	C	T	0.888889	0.666667	0.558824	UTR5	SPATC1L	0	V+P-	VP	0.0451	NI
21_47602907	rs2330407	C	T	0.67	0.91	0.78	UTR5	SPATC1L	.	V-P+	VP	0.01867	Vadu
21_47836653	rs2070425	C	T	0.222222	0.444444	0.194444	exonic	PCNT	nonsynonymous SNV	P+K-	PK	0.04198	NI
21_47836653	rs2070425	C	T	0.11	0.03	0.22	exonic	PCNT	nonsynonymous SNV	P-K+	PK	0.02781	Vadu
22_17589209	rs879577	C	T	0.111111	0.0555556	0.235294	exonic	IL17RA	nonsynonymous SNV	P-K+	PK	0.04263	NI
22_17589209	rs879577	C	T	0.03	0.22	0.14	exonic	IL17RA	nonsynonymous SNV	V-P+	VP	0.02981	Vadu
22_18211021	rs59741596	T	C	0.194444	0.194444	0	UTR3	BCL2L13	0	P+K-	PK	0.01133	NI
22_18211021	rs59741596	T	C	0.194444	0.194444	0	UTR3	BCL2L13	0	V+K-	VK	0.01133	NI
22_18211021	rs59741596	T	C	0	0.11	0.17	UTR3	BCL2L13	.	V-K+	VK	0.02493	Vadu
22_21842655	rs143994138	C	T	0	0.375	0.35	ncRNA_exonic	PI4KAP2	0	V-K+	VK	0.008664	NI
22_21842655	rs455312	C	T	0.33	0.22	0.59	ncRNA_exonic	PI4KAP2	.	P-K+	PK	0.004662	Vadu
22_22664639	rs9306349	G	A	0.416667	0.5	0.694444	ncRNA_exonic	BMS1P20	0	V-K+	VK	0.03205	NI
22_22664639	rs9306349	G	A	0.69	0.56	0.36	ncRNA_exonic	BMS1P20	.	V+K-	VK	0.008935	Vadu
22_22977582	rs4050718	T	C	0.0588235	0.208333	0	ncRNA_exonic	POM121L1P	0	P+K-	PK	0.01635	NI
22_22977582	rs4050718	T	C	0.13	0.04	0	ncRNA_exonic	POM121L1P	.	V+K-	VK	0.04913	Vadu
22_30793137	rs757660	G	A	0.0625	0.323529	0.25	exonic	SEC14L2	nonsynonymous SNV	V-P+	VP	0.01178	NI
22_30793137	rs757660	G	A	0.36	0.47	0.16	exonic	SEC14L2	nonsynonymous SNV	P+K-	PK	0.008265	Vadu
22_36622906	rs129607	T	C	0.777778	0.527778	0.694444	UTR3	APOL2	0	V+P-	VP	0.04661	NI
22_36622906	rs129607	T	C	0.69	0.67	0.94	UTR3	APOL2	.	P-K+	PK	0.00586	Vadu
22_36622906	rs129607	T	C	0.69	0.67	0.94	UTR3	APOL2	.	V-K+	VK	0.01201	Vadu
22_42777414	rs12484310	G	A	0.583333	0.222222	0.388889	UTR3	NFAM1	0	V+P-	VP	0.00358	NI
22_42777414	rs12484310	G	A	0.2	0.22	0.44	UTR3	NFAM1	.	V-K+	VK	0.04106	Vadu
22_44602229	rs139186	A	C	0.666667	0.722222	0.441176	exonic	PARVG	synonymous SNV	P+K-	PK	0.02826	NI
22_44602229	rs139186	A	C	0.54	0.43	0.79	exonic	PARVG	synonymous SNV	P-K+	PK	0.01105	Vadu
22_47569605	rs15411	G	C	0.194444	0.444444	0.3125	UTR3	TBC1D22A	0	V-P+	VP	0.04198	NI
22_47569605	rs15411	G	C	0.13	0.31	0.04	UTR3	TBC1D22A	.	P+K-	PK	0.02437	Vadu
3_11831953	rs9267	C	T	0.111111	0.222222	0.411765	UTR3	TAMM41	0	V-K+	VK	0.005796	NI
3_11831953	rs9267	C	T	0.33	0.08	0.22	UTR3	TAMM41	.	V+P-	VP	0.01824	Vadu
3_121347109	rs35731622	C	T	0	0.0769231	0.375	UTR3	FBXO40	0	V-K+	VK	0.004111	NI
3_121347109	rs35731622	C	T	0.08	0.5	0.23	UTR3	FBXO40	.	V-P+	VP	0.00511	Vadu
3_123595432	rs2700408	G	A	0.444444	0.794118	0.529412	UTR5	MYLK	0	P+K-	PK	0.03916	NI
3_123595432	rs2700408	G	A	0.444444	0.794118	0.529412	UTR5	MYLK	0	V-P+	VP	0.003384	NI
3_123595432	rs2700408	G	A	0.5	0.81	0.75	UTR5	MYLK	.	V-P+	VP	0.01253	Vadu
3_123665902	rs17310144	T	G	0.25	0.472222	0.588235	exonic	CCDC14	nonsynonymous SNV	V-K+	VK	0.007144	NI
3_123665902	rs17310144	T	G	0.36	0.33	0.64	exonic	CCDC14	nonsynonymous SNV	P-K+	PK	0.01776	Vadu
3_123665902	rs17310144	T	G	0.36	0.33	0.64	exonic	CCDC14	nonsynonymous SNV	V-K+	VK	0.03318	Vadu
3_128292213	rs2734046	A	G	0.555556	0.638889	0.805556	ncRNA_exonic	LINC01565	0	V-K+	VK	0.04198	NI
3_128292213	rs2734046	A	G	0.69	0.69	0.97	ncRNA_exonic	LINC01565	.	P-K+	PK	0.002979	Vadu
3_128292213	rs2734046	A	G	0.69	0.69	0.97	ncRNA_exonic	LINC01565	.	V-K+	VK	0.002979	Vadu
3_128627933	rs876755	C	T	0.0833333	0.388889	0.138889	exonic	ACAD9	synonymous SNV	P+K-	PK	0.03086	NI
3_128627933	rs876755	C	T	0.0833333	0.388889	0.138889	exonic	ACAD9	synonymous SNV	V-P+	VP	0.004555	NI
3_128627933	rs876755	C	T	0.26	0.06	0.28	exonic	ACAD9	synonymous SNV	P-K+	PK	0.02383	Vadu
3_128627933	rs876755	C	T	0.26	0.06	0.28	exonic	ACAD9	synonymous SNV	V+P-	VP	0.02186	Vadu
3_130104206	rs10212372	A	G	0.3125	0.133333	0.5	exonic	COL6A5	synonymous SNV	P-K+	PK	0.008896	NI
3_130104206	rs10212372	A	G	0.21	0.5	0.16	exonic	COL6A5	synonymous SNV	P+K-	PK	0.004065	Vadu
3_130104206	rs10212372	A	G	0.21	0.5	0.16	exonic	COL6A5	synonymous SNV	V-P+	VP	0.02142	Vadu
3_136537916	rs1400263	C	T	0.466667	0.861111	0.666667	UTR5	SLC35G2	0	V-P+	VP	0.00116	NI
3_136537916	rs1400263	C	T	0.68	0.86	0.58	UTR5	SLC35G2	.	P+K-	PK	0.01664	Vadu
3_136537975	rs1400262	G	A	0.428571	0.833333	0.625	UTR5	SLC35G2	0	V-P+	VP	0.001235	NI
3_136537975	rs1400262	G	A	0.72	0.86	0.58	UTR5	SLC35G2	.	P+K-	PK	0.01664	Vadu
3_136537977	rs1400261	A	G	0.428571	0.861111	0.714286	UTR5	SLC35G2	0	V-P+	VP	0.0003963	NI
3_136537977	rs1400261	A	G	0.72	0.86	0.58	UTR5	SLC35G2	.	P+K-	PK	0.01664	Vadu
3_136573440	rs9827648	A	G	0.533333	0.84375	0.676471	exonic	SLC35G2	synonymous SNV	V-P+	VP	0.01258	NI
3_136573440	rs9827648	A	G	0.69	0.86	0.61	exonic	SLC35G2	synonymous SNV	P+K-	PK	0.03086	Vadu
3_136574501	rs1052618	A	G	0.527778	0.882353	0.694444	exonic	SLC35G2	nonsynonymous SNV	V-P+	VP	0.001589	NI
3_136574501	rs1052618	A	G	0.72	0.86	0.61	exonic	SLC35G2	nonsynonymous SNV	P+K-	PK	0.03086	Vadu
3_13670536	rs9843344	A	G	0.555556	0.833333	0.777778	exonic	FBLN2	nonsynonymous SNV	V-P+	VP	0.02018	NI
3_13670536	rs9843344	A	G	0.78	0.7	0.92	exonic	FBLN2	nonsynonymous SNV	P-K+	PK	0.02893	Vadu
3_140406947	rs28594654	G	A	0.333333	0.638889	0.388889	exonic	TRIM42	nonsynonymous SNV	V-P+	VP	0.01776	NI
3_140406947	rs28594654	G	A	0.19	0.44	0.53	exonic	TRIM42	nonsynonymous SNV	V-K+	VK	0.006403	Vadu
3_140406947	rs28594654	G	A	0.19	0.44	0.53	exonic	TRIM42	nonsynonymous SNV	V-P+	VP	0.04198	Vadu
3_140407260	rs9876490	C	A	0.333333	0.638889	0.388889	exonic	TRIM42	nonsynonymous SNV	V-P+	VP	0.01776	NI
3_140407260	rs9876490	C	A	0.21	0.44	0.53	exonic	TRIM42	nonsynonymous SNV	V-K+	VK	0.009947	Vadu
3_141326602	rs295322	T	C	0.1	0.0294118	0.2	exonic	RASA2	synonymous SNV	P-K+	PK	0.04444	NI
3_141326602	rs295322	T	C	0.06	0.03	0.22	exonic	RASA2	synonymous SNV	P-K+	PK	0.02781	Vadu
3_151034602	rs1472122	G	A	0.470588	0.705882	0.411765	UTR5	GPR87	0	P+K-	PK	0.02717	NI
3_151034602	rs1472122	G	A	0.53	0.47	0.78	UTR5	GPR87	.	P-K+	PK	0.01419	Vadu
3_151034602	rs1472122	G	A	0.53	0.47	0.78	UTR5	GPR87	.	V-K+	VK	0.04661	Vadu
3_15483830	rs1048608	A	G	0.115385	0.269231	0.45	UTR3	EAF1	0	V-K+	VK	0.0171	NI
3_15483830	rs1048608	A	G	0.35	0.09	0.28	UTR3	EAF1	.	V+P-	VP	0.01785	Vadu
3_15491756	rs3274	G	A	0.25	0.527778	0.5	UTR3	COLQ	0	V-P+	VP	0.02873	NI
3_15491756	rs3274	G	A	0.47	0.11	0.25	UTR3	COLQ	.	V+P-	VP	0.001493	Vadu
3_15492150	rs3846128	C	T	0.25	0.527778	0.555556	UTR3	COLQ	0	V-K+	VK	0.01558	NI
3_15492150	rs3846128	C	T	0.25	0.527778	0.555556	UTR3	COLQ	0	V-P+	VP	0.02873	NI
3_15492150	rs3846128	C	T	0.47	0.09	0.31	UTR3	COLQ	.	V+P-	VP	0.001734	Vadu
3_15492786	rs2278962	T	A	0.25	0.555556	0.527778	UTR3	COLQ	0	V-K+	VK	0.02873	NI
3_15492786	rs2278962	T	A	0.25	0.555556	0.527778	UTR3	COLQ	0	V-P+	VP	0.01558	NI
3_15492786	rs2278962	T	A	0.53	0.17	0.31	UTR3	COLQ	.	V+P-	VP	0.002602	Vadu
3_15492807	rs2278961	G	A	0.25	0.527778	0.527778	UTR3	COLQ	0	V-K+	VK	0.02873	NI
3_15492807	rs2278961	G	A	0.25	0.527778	0.527778	UTR3	COLQ	0	V-P+	VP	0.02873	NI
3_15492807	rs2278961	G	A	0.53	0.19	0.33	UTR3	COLQ	.	V+P-	VP	0.006403	Vadu
3_171338237	rs9881788	T	G	0.194444	0.5	0.388889	exonic	PLD1	synonymous SNV	V-P+	VP	0.01253	NI
3_171338237	rs9881788	T	G	0.17	0.42	0.28	exonic	PLD1	synonymous SNV	V-P+	VP	0.0367	Vadu
3_171404478	rs2290480	C	A	0.0833333	0.305556	0.277778	exonic	PLD1	nonsynonymous SNV	V-P+	VP	0.03457	NI
3_171404478	rs2290480	C	A	0.08	0.31	0.17	exonic	PLD1	nonsynonymous SNV	V-P+	VP	0.03457	Vadu
3_195452689	rs141077164	C	T	0	0.166667	0.0357143	exonic	MUC20	synonymous SNV	V-P+	VP	0.04614	NI
3_195452689	rs141077164	C	T	0.17	0.03	0.23	exonic	MUC20	synonymous SNV	P-K+	PK	0.0414	Vadu
3_27416730	rs41276515	T	C	0.153846	0.4	0.0384615	UTR3	SLC4A7	0	P+K-	PK	0.001412	NI
3_27416730	rs41276515	T	C	0.22	0.29	0.5	UTR3	SLC4A7	.	V-K+	VK	0.02631	Vadu
3_3197918	rs17027638	A	G	0.277778	0.441176	0.176471	exonic	CRBN	synonymous SNV	P+K-	PK	0.03444	NI
3_3197918	rs17027638	A	G	0.44	0.42	0.19	exonic	CRBN	synonymous SNV	V+K-	VK	0.04198	Vadu
3_38674712	rs6599230	T	C	0.777778	0.833333	0.555556	exonic	SCN5A	synonymous SNV	P+K-	PK	0.02018	NI
3_38674712	rs6599230	T	C	0.81	0.69	0.56	exonic	SCN5A	synonymous SNV	V+K-	VK	0.04198	Vadu
3_39567136	rs1708000	A	G	0.0555556	0.264706	0.176471	intergenic	MOBP;MYRIP	0	V-P+	VP	0.02186	NI
3_39567136	rs1708000	A	G	0.06	0	0.13	intergenic	MOBP(dist=9642),MYRIP(dist=283269)	.	P-K+	PK	0.04913	Vadu
3_40503809	rs11539046	G	A	0.472222	0.583333	0.794118	UTR3	RPL14	0	V-K+	VK	0.006838	NI
3_40503809	rs11539046	G	A	0.56	0.5	0.92	UTR3	RPL14	.	P-K+	PK	0.0001824	Vadu
3_40503809	rs11539046	G	A	0.56	0.5	0.92	UTR3	RPL14	.	V-K+	VK	0.0009839	Vadu
3_44612050	rs9873604	C	T	0.888889	0.666667	0.75	exonic	ZKSCAN7	nonsynonymous SNV	V+P-	VP	0.0451	NI
3_44612050	rs9873604	C	T	0.69	0.67	0.92	exonic	ZKSCAN7	nonsynonymous SNV	P-K+	PK	0.01824	Vadu
3_44612050	rs9873604	C	T	0.69	0.67	0.92	exonic	ZKSCAN7	nonsynonymous SNV	V-K+	VK	0.03457	Vadu
3_44762830	rs56084453	A	G	0.125	0	0.15625	exonic	ZNF502	nonsynonymous SNV	P-K+	PK	0.01932	NI
3_44762830	rs56084453	A	G	0.125	0	0.15625	exonic	ZNF502	nonsynonymous SNV	V+P-	VP	0.04416	NI
3_44762830	rs56084453	A	G	0.17	0	0.25	exonic	ZNF502	nonsynonymous SNV	P-K+	PK	0.002212	Vadu
3_44762830	rs56084453	A	G	0.17	0	0.25	exonic	ZNF502	nonsynonymous SNV	V+P-	VP	0.02493	Vadu
3_49460350	rs1464569	A	G	0.833333	1	0.852941	UTR3	NICN1	0	P+K-	PK	0.02299	NI
3_49460350	rs1464569	A	G	0.833333	1	0.852941	UTR3	NICN1	0	V-P+	VP	0.02493	NI
3_49460350	rs1464569	A	G	0.88	0.96	0.63	UTR3	NICN1	.	P+K-	PK	0.003131	Vadu
3_68594319	rs9814022	G	A	0.15625	0.323529	0.411765	UTR3	FAM19A1	0	V-K+	VK	0.03009	NI
3_68594319	rs9814022	G	A	0.14	0.39	0.44	UTR3	TAFA1	.	V-K+	VK	0.007681	Vadu
3_68594319	rs9814022	G	A	0.14	0.39	0.44	UTR3	TAFA1	.	V-P+	VP	0.03086	Vadu
3_75786833	rs139448820	G	A	0.416667	0.428571	0.115385	exonic	ZNF717	synonymous SNV	P+K-	PK	0.01481	NI
3_75786833	rs139448820	G	A	0.416667	0.428571	0.115385	exonic	ZNF717	synonymous SNV	V+K-	VK	0.02355	NI
3_75786833	rs139448820	G	A	0.6	0.69	0.39	exonic	ZNF717	synonymous SNV	P+K-	PK	0.03317	Vadu
4_148402369	rs1801708	G	A	0.222222	0.527778	0.4375	UTR5	EDNRA	0	V-P+	VP	0.01419	NI
4_148402369	rs1801708	G	A	0.28	0.58	0.42	UTR5	EDNRA	.	V-P+	VP	0.01666	Vadu
4_167022359	rs2279723	C	A	0.233333	0.5625	0.285714	UTR3	TLL1	0	V-P+	VP	0.01051	NI
4_167022359	rs2279723	C	A	0.64	0.58	0.33	UTR3	TLL1	.	V+K-	VK	0.01776	Vadu
4_175241476	rs76337635	G	A	0.0416667	0.133333	0.363636	UTR3	CEP44	0	V-K+	VK	0.008604	NI
4_175241476	rs76337635	G	A	0.15	0.33	0.11	UTR3	CEP44	.	P+K-	PK	0.0451	Vadu
4_178231152	rs10013040	C	A	0.111111	0.333333	0.166667	exonic	NEIL3	synonymous SNV	V-P+	VP	0.0451	NI
4_178231152	rs10013040	C	A	0.08	0.28	0.31	exonic	NEIL3	synonymous SNV	V-K+	VK	0.03457	Vadu
4_185747176	rs116375145	G	A	0.269231	0.208333	0.583333	UTR5	ACSL1	0	P-K+	PK	0.01713	NI
4_185747176	rs116375145	G	A	0.44	0.17	0.5	UTR5	ACSL1	.	P-K+	PK	0.005381	Vadu
4_185747176	rs116375145	G	A	0.44	0.17	0.5	UTR5	ACSL1	.	V+P-	VP	0.02018	Vadu
4_4249484	rs2916465	A	C	0.464286	0.625	0.269231	UTR5	TMEM128	0	P+K-	PK	0.008933	NI
4_4249484	rs2916465	A	C	0.5	0.46	0.16	UTR5	TMEM128	.	P+K-	PK	0.0122	Vadu
4_4249484	rs2916465	A	C	0.5	0.46	0.16	UTR5	TMEM128	.	V+K-	VK	0.008325	Vadu
4_4419611	rs10002237	C	T	0.0833333	0.0555556	0.25	UTR3	NSG1	0	P-K+	PK	0.0457	NI
4_4419611	rs10002237	C	T	0.17	0	0.03	UTR3	NSG1	.	V+P-	VP	0.02511	Vadu
4_46039625	rs11937872	T	G	0.133333	0.466667	0.375	UTR3	GABRG1	0	V-P+	VP	0.01012	NI
4_46039625	rs11937872	T	G	0.33	0.17	0.44	UTR3	GABRG1	.	P-K+	PK	0.02018	Vadu
4_46040367	rs1497565	T	G	0.0416667	0.375	0.384615	UTR3	GABRG1	0	V-K+	VK	0.005052	NI
4_46040367	rs1497565	T	G	0.0416667	0.375	0.384615	UTR3	GABRG1	0	V-P+	VP	0.003753	NI
4_46040367	rs1497565	T	G	0.33	0.17	0.44	UTR3	GABRG1	.	P-K+	PK	0.02018	Vadu
4_68483472	rs1048447	A	G	0.214286	0	0.142857	UTR3	UBA6	0	P-K+	PK	0.0367	NI
4_68483472	rs1048447	A	G	0.214286	0	0.142857	UTR3	UBA6	0	V+P-	VP	0.006128	NI
4_68483472	rs1048447	A	G	0.29	0.24	0.06	UTR3	UBA6	.	P+K-	PK	0.04263	Vadu
4_68483472	rs1048447	A	G	0.29	0.24	0.06	UTR3	UBA6	.	V+K-	VK	0.01082	Vadu
4_68586267	rs17635222	G	C	0.25	0.0277778	0.333333	ncRNA_exonic	UBA6-AS1	0	P-K+	PK	0.001336	NI
4_68586267	rs17635222	G	C	0.25	0.0277778	0.333333	ncRNA_exonic	UBA6-AS1	0	V+P-	VP	0.01359	NI
4_68586267	rs17635222	G	C	0.25	0.13	0.06	ncRNA_exonic	UBA6-AS1	.	V+K-	VK	0.0457	Vadu
4_68586315	rs13124793	G	A	0.0833333	0.222222	0.0277778	ncRNA_exonic	UBA6-AS1	0	P+K-	PK	0.02781	NI
4_68586315	rs13124793	G	A	0.03	0	0.19	ncRNA_exonic	UBA6-AS1	.	P-K+	PK	0.01333	Vadu
4_68586335	rs72643632	T	C	0.0833333	0.264706	0.0555556	ncRNA_exonic	UBA6-AS1	0	P+K-	PK	0.02186	NI
4_68586335	rs72643632	T	C	0.03	0	0.22	ncRNA_exonic	UBA6-AS1	.	P-K+	PK	0.006288	Vadu
4_68586335	rs72643632	T	C	0.03	0	0.22	ncRNA_exonic	UBA6-AS1	.	V-K+	VK	0.03315	Vadu
4_68586336	rs17635292	A	G	0.0833333	0.235294	0.0277778	ncRNA_exonic	UBA6-AS1	0	P+K-	PK	0.0123	NI
4_68586336	rs17635292	A	G	0.03	0	0.22	ncRNA_exonic	UBA6-AS1	.	P-K+	PK	0.006288	Vadu
4_68586336	rs17635292	A	G	0.03	0	0.22	ncRNA_exonic	UBA6-AS1	.	V-K+	VK	0.03315	Vadu
4_81884722	rs1052325	G	A	0.911765	0.875	0.678571	exonic	C4orf22	nonsynonymous SNV	V+K-	VK	0.02686	NI
4_81884722	rs1052325	G	A	0.97	0.86	0.69	exonic	CFAP299	nonsynonymous SNV	V+K-	VK	0.002979	Vadu
4_83274799	rs3944	A	G	0.166667	0.264706	0.0555556	UTR3	HNRNPD	0	P+K-	PK	0.02186	NI
4_83274799	rs3944	A	G	0.17	0.22	0.03	UTR3	HNRNPD	.	P+K-	PK	0.02781	Vadu
4_99800174	rs4699688	G	C	0.361111	0.205882	0.5	UTR3	EIF4E	0	P-K+	PK	0.01321	NI
4_99800174	rs4699688	G	C	0.29	0.53	0.26	UTR3	EIF4E	.	P+K-	PK	0.03022	Vadu
5_10239278	rs2252505	C	T	0.75	0.583333	0.833333	exonic	FAM173B	synonymous SNV	P-K+	PK	0.0367	NI
5_10239278	rs2252505	C	T	0.47	0.89	0.72	exonic	ATPSCKMT	synonymous SNV	V-P+	VP	0.0002888	Vadu
5_1057615	rs2241606	A	G	0.555556	0.75	0.472222	exonic	SLC12A7	synonymous SNV	P+K-	PK	0.02873	NI
5_1057615	rs2241606	A	G	0.53	0.56	0.81	exonic	SLC12A7	synonymous SNV	P-K+	PK	0.04198	Vadu
5_1057615	rs2241606	A	G	0.53	0.56	0.81	exonic	SLC12A7	synonymous SNV	V-K+	VK	0.02344	Vadu
5_112180921	rs41116	T	C	0.764706	0.617647	0.5	UTR3	APC	0	V+K-	VK	0.04319	NI
5_112180921	rs41116	T	C	0.69	0.44	0.72	UTR3	APC	.	P-K+	PK	0.03066	Vadu
5_112181379	rs448475	C	G	0.764706	0.583333	0.5	UTR3	APC	0	V+K-	VK	0.02755	NI
5_112181379	rs448475	C	G	0.69	0.38	0.72	UTR3	APC	.	P-K+	PK	0.007646	Vadu
5_112181379	rs448475	C	G	0.69	0.38	0.72	UTR3	APC	.	V+P-	VP	0.01578	Vadu
5_112212151	rs3317	G	A	0.805556	0.583333	0.5	UTR3	REEP5	0	V+K-	VK	0.01253	NI
5_112212151	rs3317	G	A	0.72	0.44	0.72	UTR3	REEP5	.	P-K+	PK	0.03066	Vadu
5_112212151	rs3317	G	A	0.72	0.44	0.72	UTR3	REEP5	.	V+P-	VP	0.03066	Vadu
5_112212608	rs9011	G	A	0.9375	0.647059	0.78125	UTR3	REEP5	0	V+P-	VP	0.00571	NI
5_112212608	rs9011	G	A	0.89	0.64	0.81	UTR3	REEP5	.	V+P-	VP	0.02463	Vadu
5_112213805	rs2545166	C	G	0.933333	0.807692	0.71875	UTR3	REEP5	0	V+K-	VK	0.04403	NI
5_112213805	rs2545166	C	G	0.91	0.5	0.82	UTR3	REEP5	.	V+P-	VP	0.0006093	Vadu
5_114480364	rs7716270	C	T	0.25	0.147059	0.0555556	exonic	TRIM36	synonymous SNV	V+K-	VK	0.0457	NI
5_114480364	rs7716270	C	T	0.33	0.33	0.11	exonic	TRIM36	synonymous SNV	P+K-	PK	0.0451	Vadu
5_114480364	rs7716270	C	T	0.33	0.33	0.11	exonic	TRIM36	synonymous SNV	V+K-	VK	0.0451	Vadu
5_131818554	rs6873269	G	A	0.25	0.4375	0.09375	UTR3	IRF1	0	P+K-	PK	0.003826	NI
5_131818554	rs6873269	G	A	0.32	0.07	0.13	UTR3	IRF1	.	V+P-	VP	0.01336	Vadu
5_132214330	rs42395	T	C	0.65625	0.5625	0.84375	UTR3	AFF4	0	P-K+	PK	0.02719	NI
5_132214330	rs42395	T	C	0.56	0.88	0.58	UTR3	AFF4	.	P+K-	PK	0.006832	Vadu
5_132214330	rs42395	T	C	0.56	0.88	0.58	UTR3	AFF4	.	V-P+	VP	0.003359	Vadu
5_140620228	rs111514971	T	C	0.0555556	0.0277778	0.222222	ncRNA_exonic	PCDHB19P	0	P-K+	PK	0.02781	NI
5_140620228	rs111514971	T	C	0.08	0.03	0.22	ncRNA_exonic	PCDHB19P	.	P-K+	PK	0.02781	Vadu
5_148206348	rs1042711	C	T	0.9	0.647059	0.764706	UTR5	ADRB2	0	V+P-	VP	0.02046	NI
5_148206348	rs1042711	C	T	0.83	0.66	0.94	UTR5	ADRB2	.	P-K+	PK	0.004836	Vadu
5_148206473	rs1042714	G	C	0.916667	0.694444	0.676471	exonic	ADRB2	nonsynonymous SNV	V+K-	VK	0.0166	NI
5_148206473	rs1042714	G	C	0.916667	0.694444	0.676471	exonic	ADRB2	nonsynonymous SNV	V+P-	VP	0.03457	NI
5_148206473	rs1042714	G	C	0.81	0.69	0.94	exonic	ADRB2	nonsynonymous SNV	P-K+	PK	0.01201	Vadu
5_167943827	rs653568	G	A	0.555556	0.666667	0.805556	exonic	RARS	synonymous SNV	V-K+	VK	0.04198	NI
5_167943827	rs653568	G	A	0.47	0.58	0.81	exonic	RARS	synonymous SNV	V-K+	VK	0.006403	Vadu
5_173431551	rs60399694	A	T	0.233333	0	0.0625	UTR3	C5orf47	0	V+P-	VP	0.003277	NI
5_173431551	rs60399694	A	T	0.08	0.03	0.25	UTR3	C5orf47	.	P-K+	PK	0.0138	Vadu
5_173432731	rs55678217	T	A	0.277778	0	0.0294118	UTR3	C5orf47	0	V+K-	VK	0.006585	NI
5_173432731	rs55678217	T	A	0.277778	0	0.0294118	UTR3	C5orf47	0	V+P-	VP	0.0009713	NI
5_173432731	rs55678217	T	A	0.08	0.06	0.25	UTR3	C5orf47	.	P-K+	PK	0.0457	Vadu
5_173432738	rs59808940	G	A	0.25	0	0.0294118	UTR3	C5orf47	0	V+K-	VK	0.0138	NI
5_173432738	rs59808940	G	A	0.25	0	0.0294118	UTR3	C5orf47	0	V+P-	VP	0.002254	NI
5_173432738	rs59808940	G	A	0.06	0.03	0.22	UTR3	C5orf47	.	P-K+	PK	0.02781	Vadu
5_173472820	rs7341139	G	T	0.25	0	0.0833333	UTR5	HMP19	0	V+P-	VP	0.002212	NI
5_173472820	rs7341139	G	T	0.06	0.03	0.22	UTR5	NSG2	.	P-K+	PK	0.02781	Vadu
5_32229677	rs1873921	G	A	0.972222	0.75	0.764706	UTR3	MTMR12	0	V+K-	VK	0.0123	NI
5_32229677	rs1873921	G	A	0.972222	0.75	0.764706	UTR3	MTMR12	0	V+P-	VP	0.01016	NI
5_32229677	rs1873921	G	A	0.75	0.97	0.89	UTR3	MTMR12	.	V-P+	VP	0.01359	Vadu
5_32400266	rs1051489	A	G	0.444444	0.25	0.176471	exonic	ZFR	nonsynonymous SNV	V+K-	VK	0.02098	NI
5_32400266	rs1051489	A	G	0.39	0.47	0.11	exonic	ZFR	nonsynonymous SNV	P+K-	PK	0.001493	Vadu
5_32400266	rs1051489	A	G	0.39	0.47	0.11	exonic	ZFR	nonsynonymous SNV	V+K-	VK	0.01295	Vadu
5_483564	rs56098739	A	G	0.0833333	0.222222	0.0277778	exonic	SLC9A3	synonymous SNV	P+K-	PK	0.02781	NI
5_483564	rs56098739	A	G	0	0.08	0.15	exonic	SLC9A3	synonymous SNV	V-K+	VK	0.0407	Vadu
5_63665861	rs10064715	A	G	0.0357143	0.25	0.0625	UTR3	RNF180	0	V-P+	VP	0.02901	NI
5_63665861	rs10064715	A	G	0.19	0.06	0.25	UTR3	RNF180	.	P-K+	PK	0.0457	Vadu
5_82349377	rs7891	A	G	0.1	0.21875	0.461538	UTR3	TMEM167A	0	V-K+	VK	0.005346	NI
5_82349377	rs7891	A	G	0.17	0.12	0.44	UTR3	TMEM167A	.	P-K+	PK	0.003359	Vadu
5_82349377	rs7891	A	G	0.17	0.12	0.44	UTR3	TMEM167A	.	V-K+	VK	0.02018	Vadu
5_82877682	rs11726	A	G	0.65625	0.441176	0.294118	UTR3	VCAN	0	V+K-	VK	0.006206	NI
5_82877682	rs11726	A	G	0.64	0.75	0.47	UTR3	VCAN	.	P+K-	PK	0.02873	Vadu
5_88015545	rs34316	A	C	0.538462	0.676471	0.392857	ncRNA_intronic	MEF2C-AS2	0	P+K-	PK	0.03991	NI
5_88015545	rs34316	A	C	0.33	0.44	0.64	ncRNA_UTR3	MEF2C	.	V-K+	VK	0.01776	Vadu
6_101166095	rs41288423	G	A	0.352941	0.705882	0.470588	exonic	ASCC3	synonymous SNV	V-P+	VP	0.007073	NI
6_101166095	rs41288423	G	A	0.75	0.5	0.47	exonic	ASCC3	synonymous SNV	V+K-	VK	0.02873	Vadu
6_105529785	rs4145418	A	C	0.25	0.111111	0.0277778	UTR3	LIN28B	0	V+K-	VK	0.01359	NI
6_105529785	rs4145418	A	C	0.06	0.03	0.24	UTR3	LIN28B	.	P-K+	PK	0.02718	Vadu
6_112671611	rs11153361	G	A	0.333333	0.333333	0.111111	exonic	RFPL4B	nonsynonymous SNV	P+K-	PK	0.0451	NI
6_112671611	rs11153361	G	A	0.333333	0.333333	0.111111	exonic	RFPL4B	nonsynonymous SNV	V+K-	VK	0.0451	NI
6_112671611	rs11153361	G	A	0.06	0.09	0.44	exonic	RFPL4B	nonsynonymous SNV	P-K+	PK	0.001042	Vadu
6_112671611	rs11153361	G	A	0.06	0.09	0.44	exonic	RFPL4B	nonsynonymous SNV	V-K+	VK	0.0002376	Vadu
6_112672155	rs11153362	C	A	0.333333	0.352941	0.111111	UTR3	RFPL4B	0	P+K-	PK	0.02259	NI
6_112672155	rs11153362	C	A	0.333333	0.352941	0.111111	UTR3	RFPL4B	0	V+K-	VK	0.0451	NI
6_112672155	rs11153362	C	A	0.06	0.14	0.47	UTR3	RFPL4B	.	P-K+	PK	0.00429	Vadu
6_112672155	rs11153362	C	A	0.06	0.14	0.47	UTR3	RFPL4B	.	V-K+	VK	9.77e-05	Vadu
6_11579729	rs295051	G	A	0.4375	0.2	0.0454545	UTR3	TMEM170B	0	V+K-	VK	0.00541	NI
6_11579729	rs295051	G	A	0.5	0.38	0.19	UTR3	TMEM170B	.	V+K-	VK	0.01127	Vadu
6_118823975	rs11967375	A	G	0.166667	0.411765	0.444444	ncRNA_exonic	BRD7P3	0	V-K+	VK	0.02018	NI
6_118823975	rs11967375	A	G	0.166667	0.411765	0.444444	ncRNA_exonic	BRD7P3	0	V-P+	VP	0.034	NI
6_118823975	rs11967375	A	G	0.42	0.17	0.53	ncRNA_exonic	BRD7P3	.	P-K+	PK	0.002602	Vadu
6_118823975	rs11967375	A	G	0.42	0.17	0.53	ncRNA_exonic	BRD7P3	.	V+P-	VP	0.0367	Vadu
6_131190838	rs17059736	G	A	0.138889	0.0277778	0.25	exonic	EPB41L2	synonymous SNV	P-K+	PK	0.01359	NI
6_131190838	rs17059736	G	A	0	0.11	0.17	exonic	EPB41L2	synonymous SNV	V-K+	VK	0.02493	Vadu
6_144269541	rs2076684	G	C	0.222222	0.0833333	0.305556	UTR5	PLAGL1	0	P-K+	PK	0.03457	NI
6_144269541	rs2076684	G	C	0.19	0.12	0.33	UTR5	PLAGL1	.	P-K+	PK	0.046	Vadu
6_145051594	rs4305737	G	A	0.5	0.617647	0.294118	exonic	UTRN	synonymous SNV	P+K-	PK	0.01428	NI
6_145051594	rs4305737	G	A	0.53	0.38	0.69	exonic	UTRN	synonymous SNV	P-K+	PK	0.01578	Vadu
6_160113872	rs4880	A	G	0.527778	0.416667	0.694444	exonic	SOD2	nonsynonymous SNV	P-K+	PK	0.03205	NI
6_160113872	rs4880	A	G	0.65	0.65	0.39	exonic	SOD2	nonsynonymous SNV	P+K-	PK	0.03521	Vadu
6_160113872	rs4880	A	G	0.65	0.65	0.39	exonic	SOD2	nonsynonymous SNV	V+K-	VK	0.03521	Vadu
6_168226523	rs611440	C	T	0.361111	0.333333	0.125	ncRNA_exonic	AFDN-AS1	0	V+K-	VK	0.02873	NI
6_168226523	rs611440	C	T	0.21	0.15	0.44	ncRNA_exonic	AFDN-DT	.	P-K+	PK	0.01544	Vadu
6_168315978	rs3213590	G	C	0.361111	0.277778	0.0555556	exonic	AFDN	synonymous SNV	P+K-	PK	0.02383	NI
6_168315978	rs3213590	G	C	0.361111	0.277778	0.0555556	exonic	AFDN	synonymous SNV	V+K-	VK	0.002766	NI
6_168315978	rs3213590	G	C	0.22	0.17	0.47	exonic	AFDN	synonymous SNV	P-K+	PK	0.01065	Vadu
6_168315978	rs3213590	G	C	0.22	0.17	0.47	exonic	AFDN	synonymous SNV	V-K+	VK	0.04661	Vadu
6_168317816	rs6906754	A	C	0.333333	0.25	0.0555556	exonic	AFDN	synonymous SNV	P+K-	PK	0.0457	NI
6_168317816	rs6906754	A	C	0.333333	0.25	0.0555556	exonic	AFDN	synonymous SNV	V+K-	VK	0.00586	NI
6_168317816	rs6906754	A	C	0.22	0.17	0.47	exonic	AFDN	synonymous SNV	P-K+	PK	0.01065	Vadu
6_168317816	rs6906754	A	C	0.22	0.17	0.47	exonic	AFDN	synonymous SNV	V-K+	VK	0.04661	Vadu
6_168364149	rs3734882	A	G	0.305556	0.264706	0.0555556	UTR3	AFDN	0	P+K-	PK	0.02186	NI
6_168364149	rs3734882	A	G	0.305556	0.264706	0.0555556	UTR3	AFDN	0	V+K-	VK	0.01201	NI
6_168364149	rs3734882	A	G	0.22	0.11	0.42	UTR3	AFDN	.	P-K+	PK	0.006554	Vadu
6_168364853	rs1417	T	A	0.375	0.21875	0.0666667	UTR3	AFDN	0	V+K-	VK	0.005364	NI
6_168364853	rs1417	T	A	0.22	0.15	0.44	UTR3	AFDN	.	P-K+	PK	0.00902	Vadu
6_168371755	rs1044292	G	A	0.25	0.25	0.0555556	UTR3	AFDN	0	P+K-	PK	0.03772	NI
6_168371755	rs1044292	G	A	0.25	0.25	0.0555556	UTR3	AFDN	0	V+K-	VK	0.0457	NI
6_168371755	rs1044292	G	A	0.28	0.14	0.44	UTR3	AFDN	.	P-K+	PK	0.008624	Vadu
6_168462626	rs12197610	G	A	0.25	0.194444	0.0555556	exonic	FRMD1	synonymous SNV	V+K-	VK	0.0457	NI
6_168462626	rs12197610	G	A	0.14	0.25	0	exonic	FRMD1	synonymous SNV	P+K-	PK	0.002212	Vadu
6_24425609	rs3747772	T	A	0.117647	0	0.147059	UTR3	MRS2	0	P-K+	PK	0.02299	NI
6_24425609	rs3747772	T	A	0.25	0.17	0.03	UTR3	MRS2	.	V+K-	VK	0.01359	Vadu
6_26468660	rs3734544	G	A	0.361111	0.111111	0.194444	exonic	BTN2A1	synonymous SNV	V+P-	VP	0.02463	NI
6_26468660	rs3734544	G	A	0.03	0.11	0.25	exonic	BTN2A1	synonymous SNV	V-K+	VK	0.01359	Vadu
6_26638503	rs148210763	G	A	0.382353	0.117647	0.294118	exonic	ZNF322	synonymous SNV	V+P-	VP	0.02335	NI
6_26638503	rs9368444	G	A	0.03	0.22	0.31	exonic	ZNF322	synonymous SNV	V-K+	VK	0.002979	Vadu
6_26638503	rs9368444	G	A	0.03	0.22	0.31	exonic	ZNF322	synonymous SNV	V-P+	VP	0.02781	Vadu
6_28471560	rs35921765	A	C	0.444444	0.194444	0.294118	UTR3	GPX6	0	V+P-	VP	0.04198	NI
6_28471560	rs35921765	A	C	0.31	0.14	0.42	UTR3	GPX6	.	P-K+	PK	0.01664	Vadu
6_29053998	rs7752270	G	A	0.0714286	0	0.142857	UTR3	OR2B3	0	P-K+	PK	0.04826	NI
6_29053998	rs7752270	G	A	0.14	0.03	0.36	UTR3	OR2B3	.	P-K+	PK	0.0007361	Vadu
6_30259657	rs1045251	G	T	0.555556	0.3125	0.294118	ncRNA_exonic	HCG18	0	V+K-	VK	0.03241	NI
6_30259657	rs1045251	G	T	0.25	0.39	0.58	ncRNA_exonic	HCG18	.	V-K+	VK	0.008046	Vadu
6_30457732	rs1059510	T	C	0.916667	0.694444	0.722222	exonic	HLA-E	synonymous SNV	V+P-	VP	0.03457	NI
6_30457732	rs1059510	T	C	0.71	0.94	0.81	exonic	HLA-E	synonymous SNV	V-P+	VP	0.01082	Vadu
6_30530496	rs2074503	T	C	0.944444	0.75	0.777778	UTR3	PRR3	0	V+P-	VP	0.0457	NI
6_30530496	rs2074503	T	C	0.72	0.94	0.83	UTR3	PRR3	.	V-P+	VP	0.02383	Vadu
6_30692965	rs8233	G	A	0.0833333	0.264706	0.0555556	UTR3	TUBB	0	P+K-	PK	0.02186	NI
6_30692965	rs8233	G	A	0.22	0.15	0.03	UTR3	TUBB	.	V+K-	VK	0.02781	Vadu
6_31082910	rs3132555	C	G	0.583333	0.694444	0.861111	UTR3	CDSN	0	V-K+	VK	0.01664	NI
6_31082910	rs3132555	C	G	0.81	0.68	0.89	UTR3	CDSN	.	P-K+	PK	0.04203	Vadu
6_32546866	rs9269693	T	C	0.535714	0.7	0.821429	UTR3	HLA-DRB1	0	V-K+	VK	0.04367	NI
6_32546866	rs9269693	T	C	0.47	0.8	0.6	UTR3	HLA-DRB1	.	V-P+	VP	0.01498	Vadu
6_32714592	rs2071798	G	A	0.433333	0.705882	0.8125	UTR3	HLA-DQA2	0	V-K+	VK	0.003447	NI
6_32714592	rs2071798	G	A	0.58	0.72	0.86	UTR3	HLA-DQA2	.	V-K+	VK	0.01664	Vadu
6_32714732	rs28693951	C	T	0.555556	0.676471	0.805556	downstream	HLA-DQA2	0	V-K+	VK	0.04198	NI
6_32714732	rs9272945	C	T	0.56	0.72	0.89	UTR3	HLA-DQA2	.	V-K+	VK	0.003191	Vadu
6_32714760	rs28420297	A	G	0.555556	0.676471	0.833333	downstream	HLA-DQA2	0	V-K+	VK	0.02018	NI
6_32714760	rs28420297	A	G	0.53	0.72	0.86	UTR3	HLA-DQA2	.	V-K+	VK	0.00429	Vadu
6_32714783	rs9276440	A	T	0.527778	0.676471	0.888889	downstream	HLA-DQA2	0	P-K+	PK	0.04203	NI
6_32714783	rs9276440	A	T	0.527778	0.676471	0.888889	downstream	HLA-DQA2	0	V-K+	VK	0.001493	NI
6_32714783	rs9276440	A	T	0.59	0.72	0.89	UTR3	HLA-DQA2	.	V-K+	VK	0.005796	Vadu
6_32714894	rs9276441	G	C	0.558824	0.666667	0.882353	downstream	HLA-DQA2	0	V-K+	VK	0.006006	NI
6_32714894	rs9276441	G	C	0.58	0.69	0.89	UTR3	HLA-DQA2	.	V-K+	VK	0.006554	Vadu
6_32723917	rs7756516	C	T	0.583333	0.694444	0.882353	UTR3	HLA-DQB2	0	V-K+	VK	0.006832	NI
6_32723917	rs7756516	C	T	0.56	0.72	0.86	UTR3	HLA-DQB2	.	V-K+	VK	0.008624	Vadu
6_32724143	rs6457646	G	A	0.583333	0.694444	0.882353	UTR3	HLA-DQB2	0	V-K+	VK	0.006832	NI
6_32724143	rs6457646	G	A	0.56	0.72	0.86	UTR3	HLA-DQB2	.	V-K+	VK	0.008624	Vadu
6_32726803	rs1049110	C	T	0.555556	0.694444	0.852941	exonic	HLA-DQB2	nonsynonymous SNV	V-K+	VK	0.00902	NI
6_32726803	rs1049110	C	T	0.61	0.72	0.89	exonic	HLA-DQB2	nonsynonymous SNV	V-K+	VK	0.01295	Vadu
6_33256984	rs463260	C	T	0.472222	0.555556	0.75	UTR5	WDR46	0	V-K+	VK	0.02873	NI
6_33256984	rs463260	C	T	0.72	0.67	0.44	UTR5	WDR46	.	V+K-	VK	0.03066	Vadu
6_33257186	rs464865	A	G	0.472222	0.555556	0.75	UTR5	WDR46	0	V-K+	VK	0.02873	NI
6_33257186	rs464865	A	G	0.72	0.67	0.44	upstream	MIR6834,PFDN6,WDR46	.	V+K-	VK	0.03066	Vadu
6_34949607	rs2293242	C	T	0.777778	0.527778	0.666667	exonic	ANKS1A	synonymous SNV	V+P-	VP	0.04661	NI
6_34949607	rs2293242	C	T	0.81	0.64	0.56	exonic	ANKS1A	synonymous SNV	V+K-	VK	0.04198	Vadu
6_35542476	rs3800373	C	A	0.583333	0.676471	0.833333	UTR3	FKBP5	0	V-K+	VK	0.0367	NI
6_35542476	rs3800373	C	A	0.69	0.56	0.81	UTR3	FKBP5	.	P-K+	PK	0.04198	Vadu
6_41029342	rs2076472	T	C	0.416667	0.444444	0.194444	exonic	APOBEC2	nonsynonymous SNV	P+K-	PK	0.04198	NI
6_41029342	rs2076472	T	C	0.22	0.5	0.17	exonic	APOBEC2	nonsynonymous SNV	P+K-	PK	0.006425	Vadu
6_41029342	rs2076472	T	C	0.22	0.5	0.17	exonic	APOBEC2	nonsynonymous SNV	V-P+	VP	0.03109	Vadu
6_41034858	rs11280	T	C	0.416667	0.444444	0.194444	UTR3	OARD1	0	P+K-	PK	0.04198	NI
6_41034858	rs11280	T	C	0.28	0.47	0.19	UTR3	OARD1	.	P+K-	PK	0.02344	Vadu
6_42689755	rs7764439	A	G	0.333333	0.472222	0.633333	exonic	PRPH2	synonymous SNV	V-K+	VK	0.0252	NI
6_42689755	rs7764439	A	G	0.25	0.33	0	exonic	PRPH2	synonymous SNV	P+K-	PK	0.004836	Vadu
6_486193	rs12952	G	A	0.583333	0.722222	0.416667	UTR3	EXOC2	0	P+K-	PK	0.01666	NI
6_486193	rs12952	G	A	0.36	0.61	0.67	UTR3	EXOC2	.	V-K+	VK	0.01776	Vadu
6_52529904	rs2670125	T	C	0.333333	0.472222	0.638889	ncRNA_exonic	LOC730101	0	V-K+	VK	0.01776	NI
6_52529904	rs2670125	T	C	0.56	0.66	0.28	ncRNA_exonic	LOC730101	.	P+K-	PK	0.003146	Vadu
6_76625079	rs699186	T	C	0.1875	0.352941	0.441176	UTR3	MYO6	0	V-K+	VK	0.03569	NI
6_76625079	rs699186	T	C	0.31	0.33	0.12	UTR3	MYO6	.	P+K-	PK	0.046	Vadu
6_90315771	rs16881983	C	G	0	0.222222	0.194444	exonic	ANKRD6	nonsynonymous SNV	V-K+	VK	0.01133	NI
6_90315771	rs16881983	C	G	0	0.222222	0.194444	exonic	ANKRD6	nonsynonymous SNV	V-P+	VP	0.005056	NI
6_90315771	rs16881983	C	G	0.31	0.17	0.47	exonic	ANKRD6	nonsynonymous SNV	P-K+	PK	0.01065	Vadu
6_90374283	rs16882046	A	G	0	0.205882	0.194444	exonic	MDN1	nonsynonymous SNV	V-K+	VK	0.01145	NI
6_90374283	rs16882046	A	G	0	0.205882	0.194444	exonic	MDN1	nonsynonymous SNV	V-P+	VP	0.0111	NI
6_90374283	rs16882046	A	G	0.28	0.06	0.28	exonic	MDN1	nonsynonymous SNV	P-K+	PK	0.02383	Vadu
6_90374283	rs16882046	A	G	0.28	0.06	0.28	exonic	MDN1	nonsynonymous SNV	V+P-	VP	0.02383	Vadu
6_90638963	rs1055403	G	A	0.305556	0.138889	0.444444	UTR3	BACH2	0	P-K+	PK	0.008624	NI
6_90638963	rs1055403	G	A	0.17	0.22	0.44	UTR3	BACH2	.	V-K+	VK	0.0184	Vadu
6_90660319	rs9451298	T	C	0.333333	0.277778	0.555556	exonic	BACH2	synonymous SNV	P-K+	PK	0.03066	NI
6_90660319	rs9451298	T	C	0.39	0.14	0.39	exonic	BACH2	synonymous SNV	P-K+	PK	0.03086	Vadu
6_90660319	rs9451298	T	C	0.39	0.14	0.39	exonic	BACH2	synonymous SNV	V+P-	VP	0.03086	Vadu
7_100371100	rs2734880	C	A	0.277778	0.5	0.5625	exonic	ZAN	unknown	V-K+	VK	0.02609	NI
7_100371100	rs2734880	C	A	0.44	0.56	0.22	exonic	ZAN	unknown	P+K-	PK	0.009735	Vadu
7_11022564	rs218965	G	A	0.875	0.4	0.35	exonic	PHF14	synonymous SNV	V+K-	VK	0.0004676	NI
7_11022564	rs218965	G	A	0.875	0.4	0.35	exonic	PHF14	synonymous SNV	V+P-	VP	0.001382	NI
7_11022564	rs218965	G	A	0.18	0.63	0.27	exonic	PHF14	synonymous SNV	V-P+	VP	0.007655	Vadu
7_12410112	rs963323	G	A	0.75	0.705882	0.941176	exonic	VWDE	nonsynonymous SNV	P-K+	PK	0.02303	NI
7_12410112	rs963323	G	A	0.75	0.705882	0.941176	exonic	VWDE	nonsynonymous SNV	V-K+	VK	0.04137	NI
7_12410112	rs963323	G	A	0.89	0.64	0.64	exonic	VWDE	nonsynonymous SNV	V+K-	VK	0.02463	Vadu
7_12410112	rs963323	G	A	0.89	0.64	0.64	exonic	VWDE	nonsynonymous SNV	V+P-	VP	0.02463	Vadu
7_132069727	rs4731867	T	G	0.361111	0.694444	0.666667	UTR3	PLXNA4	0	V-K+	VK	0.01776	NI
7_132069727	rs4731867	T	G	0.361111	0.694444	0.666667	UTR3	PLXNA4	0	V-P+	VP	0.008935	NI
7_132069727	rs4731867	T	G	0.79	0.63	0.53	UTR3	PLXNA4	.	V+K-	VK	0.02445	Vadu
7_137074839	rs3735026	T	C	0.15625	0.4375	0.2	UTR3	DGKI	0	V-P+	VP	0.02719	NI
7_137074839	rs3735026	T	C	0.44	0.19	0.33	UTR3	DGKI	.	V+P-	VP	0.04198	Vadu
7_137074844	rs3735025	T	C	0.166667	0.4375	0.214286	UTR3	DGKI	0	V-P+	VP	0.02827	NI
7_137074844	rs3735025	T	C	0.47	0.21	0.33	UTR3	DGKI	.	V+P-	VP	0.02445	Vadu
7_140082363	rs6968618	G	A	0.611111	0.888889	0.944444	UTR5	SLC37A3	0	V-K+	VK	0.001263	NI
7_140082363	rs6968618	G	A	0.611111	0.888889	0.944444	UTR5	SLC37A3	0	V-P+	VP	0.01295	NI
7_140082363	rs6968618	G	A	1	0.83	0.83	UTR5	SLC37A3	.	V+K-	VK	0.02493	Vadu
7_140082363	rs6968618	G	A	1	0.83	0.83	UTR5	SLC37A3	.	V+P-	VP	0.02493	Vadu
7_158325503	rs4909237	C	T	0.0555556	0.25	0.138889	ncRNA_exonic	MIR595	0	V-P+	VP	0.0457	NI
7_158325503	rs4909237	C	T	0	0.17	0.19	ncRNA_exonic	MIR595	.	V-K+	VK	0.01133	Vadu
7_158325503	rs4909237	C	T	0	0.17	0.19	ncRNA_exonic	MIR595	.	V-P+	VP	0.02493	Vadu
7_158526185	rs712192	T	C	0.388889	0.147059	0.264706	UTR3	ESYT2	0	V+P-	VP	0.03174	NI
7_158526185	rs712192	T	C	0.33	0.11	0.22	UTR3	ESYT2	.	V+P-	VP	0.0451	Vadu
7_158536267	rs2305473	T	C	0.333333	0.0833333	0.205882	exonic	ESYT2	nonsynonymous SNV	V+P-	VP	0.01824	NI
7_158536267	rs2305473	T	C	0.36	0.11	0.19	exonic	ESYT2	nonsynonymous SNV	V+P-	VP	0.02463	Vadu
7_158823021	rs2527184	G	A	0.5	0.444444	0.153846	UTR3	VIPR2	0	V+K-	VK	0.01374	NI
7_158823021	rs2527184	G	A	0.5	0.09	0.4	UTR3	VIPR2	.	V+P-	VP	0.006845	Vadu
7_16129214	rs11773533	G	A	0.470588	0.5	0.75	UTR3	ISPD	0	V-K+	VK	0.02519	NI
7_16129214	rs11773533	G	A	0.44	0.69	0.71	UTR3	CRPPA	.	V-K+	VK	0.03241	Vadu
7_33054112	rs12536321	A	G	0.269231	0.571429	0.541667	UTR3	NT5C3A	0	V-P+	VP	0.03091	NI
7_33054112	rs12536321	A	G	0.72	0.72	0.44	UTR3	NT5C3A	.	P+K-	PK	0.03066	Vadu
7_33054112	rs12536321	A	G	0.72	0.72	0.44	UTR3	NT5C3A	.	V+K-	VK	0.03066	Vadu
7_33644948	rs1050721	C	T	0.611111	0.416667	0.25	UTR3	BBS9	0	V+K-	VK	0.003944	NI
7_33644948	rs1050721	C	T	0.58	0.61	0.33	UTR3	BBS9	.	P+K-	PK	0.0329	Vadu
7_36764123	rs3807605	T	C	0.142857	0.0555556	0.323529	UTR5	AOAH	0	P-K+	PK	0.005178	NI
7_36764123	rs3807605	T	C	0.19	0.25	0	UTR5	AOAH	.	P+K-	PK	0.004145	Vadu
7_6777369	rs35291651	T	C	0.25	0.441176	0.117647	ncRNA_exonic	PMS2CL	0	P+K-	PK	0.006006	NI
7_6777369	rs35291651	T	C	0.22	0.42	0.17	ncRNA_exonic	PMS2CL	.	P+K-	PK	0.0367	Vadu
7_82583609	rs10487648	A	C	0.194444	0	0.0588235	exonic	PCLO	nonsynonymous SNV	V+P-	VP	0.01133	NI
7_82583609	rs10487648	A	C	0.14	0.03	0.25	exonic	PCLO	nonsynonymous SNV	P-K+	PK	0.01359	Vadu
7_90836643	rs12538034	C	T	0.194444	0.0882353	0.305556	UTR3	CDK14	0	P-K+	PK	0.0352	NI
7_90836643	rs12538034	C	T	0.14	0.33	0.11	UTR3	CDK14	.	P+K-	PK	0.0451	Vadu
7_97920623	rs7015	A	G	0.805556	0.694444	0.5	UTR3	BRI3	0	V+K-	VK	0.01253	NI
7_97920623	rs7015	A	G	0.56	0.74	0.81	UTR3	BRI3	.	V-K+	VK	0.04198	Vadu
8_104412388	rs2241777	C	A	0.25	0.583333	0.222222	UTR3	SLC25A32	0	P+K-	PK	0.00358	NI
8_104412388	rs2241777	C	A	0.25	0.583333	0.222222	UTR3	SLC25A32	0	V-P+	VP	0.008046	NI
8_104412388	rs2241777	C	A	0.22	0.5	0.22	UTR3	SLC25A32	.	P+K-	PK	0.02631	Vadu
8_104412388	rs2241777	C	A	0.22	0.5	0.22	UTR3	SLC25A32	.	V-P+	VP	0.02631	Vadu
8_116635942	rs2721939	C	T	0.705882	0.647059	0.4375	UTR5	TRPS1	0	V+K-	VK	0.0455	NI
8_116635942	rs2721939	C	T	0.83	0.58	0.56	UTR5	TRPS1	.	V+K-	VK	0.02018	Vadu
8_116635942	rs2721939	C	T	0.83	0.58	0.56	UTR5	TRPS1	.	V+P-	VP	0.0367	Vadu
8_121062335	rs10112515	T	C	0.0277778	0.333333	0.3125	UTR3	DEPTOR	0	V-K+	VK	0.001991	NI
8_121062335	rs10112515	T	C	0.0277778	0.333333	0.3125	UTR3	DEPTOR	0	V-P+	VP	0.001617	NI
8_121062335	rs10112515	T	C	0.28	0.24	0.47	UTR3	DEPTOR	.	P-K+	PK	0.04833	Vadu
8_121383900	rs1129353	G	A	0.9375	0.735294	0.90625	UTR3	COL14A1	0	V+P-	VP	0.04521	NI
8_121383900	rs1129353	G	A	0.58	0.83	0.83	UTR3	COL14A1	.	V-K+	VK	0.0367	Vadu
8_121383900	rs1129353	G	A	0.58	0.83	0.83	UTR3	COL14A1	.	V-P+	VP	0.0367	Vadu
8_144992361	rs7822511	T	C	0.411765	0.555556	0.294118	exonic	PLEC	synonymous SNV	P+K-	PK	0.03241	NI
8_144992361	rs7822511	T	C	0.05	0.46	0.06	exonic	PLEC	synonymous SNV	P+K-	PK	0.005471	Vadu
8_144992361	rs7822511	T	C	0.05	0.46	0.06	exonic	PLEC	synonymous SNV	V-P+	VP	0.001933	Vadu
8_22477585	rs1869	C	T	0.352941	0.411765	0.166667	UTR3	CCAR2	0	P+K-	PK	0.034	NI
8_22477585	rs1869	C	T	0.28	0.47	0.22	UTR3	CCAR2	.	P+K-	PK	0.04661	Vadu
8_22880162	rs1047275	G	C	0.416667	0.527778	0.222222	UTR3	TNFRSF10B	0	P+K-	PK	0.01419	NI
8_22880162	rs1047275	G	C	0.36	0.5	0.24	UTR3	TNFRSF10B	.	P+K-	PK	0.02755	Vadu
8_27318544	rs2292976	A	G	0.694444	0.805556	0.970588	UTR3	CHRNA2	0	V-K+	VK	0.003057	NI
8_27318544	rs2292976	A	G	0.63	0.77	0.92	UTR3	CHRNA2	.	V-K+	VK	0.01463	Vadu
8_27941344	rs17487788	G	A	0.111111	0.333333	0.176471	UTR5	NUGGC	0	V-P+	VP	0.0451	NI
8_27941344	rs17487788	G	A	0.58	0.44	0.19	UTR5	NUGGC	.	P+K-	PK	0.04198	Vadu
8_27941344	rs17487788	G	A	0.58	0.44	0.19	UTR5	NUGGC	.	V+K-	VK	0.001451	Vadu
8_28909523	rs10088428	C	T	0.21875	0.264706	0.0333333	UTR3	HMBOX1	0	P+K-	PK	0.01466	NI
8_28909523	rs10088428	C	T	0.22	0.06	0.31	UTR3	HMBOX1	.	P-K+	PK	0.01228	Vadu
8_28924858	rs2693	C	T	0.555556	0.558824	0.222222	UTR3	KIF13B	0	P+K-	PK	0.006469	NI
8_28924858	rs2693	C	T	0.555556	0.558824	0.222222	UTR3	KIF13B	0	V+K-	VK	0.007305	NI
8_28924858	rs2693	C	T	0.53	0.22	0.5	UTR3	KIF13B	.	P-K+	PK	0.02631	Vadu
8_28924858	rs2693	C	T	0.53	0.22	0.5	UTR3	KIF13B	.	V+P-	VP	0.01419	Vadu
8_38000267	rs3990403	T	C	0.75	0.416667	0.558824	UTR3	STAR	0	V+P-	VP	0.008046	NI
8_38000267	rs3990403	T	C	0.42	0.56	0.69	UTR3	STAR	.	V-K+	VK	0.03205	Vadu
8_38965271	rs59118660	C	T	0.441176	0.176471	0.352941	exonic	ADAM32	synonymous SNV	V+P-	VP	0.03444	NI
8_38965271	rs59118660	C	T	0.28	0.22	0.53	exonic	ADAM32	synonymous SNV	P-K+	PK	0.01923	Vadu
8_42263157	rs6773	T	C	0.333333	0.0588235	0.166667	UTR3	VDAC3	0	V+P-	VP	0.006027	NI
8_42263157	rs6773	T	C	0.19	0.31	0.06	UTR3	VDAC3	.	P+K-	PK	0.02214	Vadu
8_52232487	rs1052704	G	T	0.138889	0.388889	0.222222	exonic	PXDNL	nonsynonymous SNV	V-P+	VP	0.03086	NI
8_52232487	rs1052704	G	T	0.28	0.33	0.11	exonic	PXDNL	nonsynonymous SNV	P+K-	PK	0.0451	Vadu
8_52233408	rs7827446	C	T	0.138889	0.388889	0.222222	exonic	PXDNL	nonsynonymous SNV	V-P+	VP	0.03086	NI
8_52233408	rs7827446	C	T	0.28	0.33	0.11	exonic	PXDNL	nonsynonymous SNV	P+K-	PK	0.0451	Vadu
8_8869199	rs9650616	T	G	0.194444	0.323529	0.0882353	exonic	ERI1	synonymous SNV	P+K-	PK	0.03331	NI
8_8869199	rs9650616	T	G	0.42	0.17	0.11	exonic	ERI1	synonymous SNV	V+K-	VK	0.006554	Vadu
8_8869199	rs9650616	T	G	0.42	0.17	0.11	exonic	ERI1	synonymous SNV	V+P-	VP	0.0367	Vadu
8_8890041	rs1045527	A	G	0.0294118	0.294118	0.0625	UTR3	ERI1	0	P+K-	PK	0.02347	NI
8_8890041	rs1045527	A	G	0.0294118	0.294118	0.0625	UTR3	ERI1	0	V-P+	VP	0.00619	NI
8_8890041	rs1045527	A	G	0.36	0.17	0.11	UTR3	ERI1	.	V+K-	VK	0.02463	Vadu
8_98991223	rs1869608	A	G	0.305556	0.194444	0.0833333	exonic	MATN2	synonymous SNV	V+K-	VK	0.03457	NI
8_98991223	rs1869608	A	G	0.31	0.17	0.42	exonic	MATN2	synonymous SNV	P-K+	PK	0.0367	Vadu
9_104432873	rs942142	T	G	0.117647	0.388889	0.235294	exonic	GRIN3A	synonymous SNV	V-P+	VP	0.01339	NI
9_104432873	rs942142	T	G	0.15	0.18	0.39	exonic	GRIN3A	synonymous SNV	V-K+	VK	0.03174	Vadu
9_104433034	rs10512285	A	G	0.166667	0.416667	0.205882	exonic	GRIN3A	synonymous SNV	V-P+	VP	0.0367	NI
9_104433034	rs10512285	A	G	0.14	0.22	0.42	exonic	GRIN3A	synonymous SNV	V-K+	VK	0.01664	Vadu
9_104433235	rs10989589	C	T	0.166667	0.416667	0.194444	exonic	GRIN3A	nonsynonymous SNV	V-P+	VP	0.0367	NI
9_104433235	rs10989589	C	T	0.14	0.22	0.47	exonic	GRIN3A	nonsynonymous SNV	P-K+	PK	0.04661	Vadu
9_104433235	rs10989589	C	T	0.14	0.22	0.47	exonic	GRIN3A	nonsynonymous SNV	V-K+	VK	0.00429	Vadu
9_111617341	rs3750467	A	G	0.305556	0.333333	0.0882353	exonic	ACTL7B	synonymous SNV	P+K-	PK	0.01867	NI
9_111617341	rs3750467	A	G	0.305556	0.333333	0.0882353	exonic	ACTL7B	synonymous SNV	V+K-	VK	0.0352	NI
9_111617341	rs3750467	A	G	0.13	0.32	0.07	exonic	ACTL7B	synonymous SNV	P+K-	PK	0.01895	Vadu
9_118173	rs4146165	C	G	0.777778	0.805556	0.527778	UTR5	FOXD4	0	P+K-	PK	0.02344	NI
9_118173	rs4146165	C	G	0.777778	0.805556	0.527778	UTR5	FOXD4	0	V+K-	VK	0.04661	NI
9_118173	rs4146165	C	G	0.72	0.67	0.89	UTR5	FOXD4	.	P-K+	PK	0.0451	Vadu
9_130191186	rs13292096	C	T	0.115385	0.346154	0.458333	exonic	ZNF79	nonsynonymous SNV	V-K+	VK	0.01105	NI
9_130191186	rs13292096	C	T	0.38	0.13	0.64	exonic	ZNF79	nonsynonymous SNV	P-K+	PK	0.00249	Vadu
9_133928345	rs12349966	C	T	0.388889	0.527778	0.666667	exonic	LAMC3	synonymous SNV	V-K+	VK	0.0329	NI
9_133928345	rs12349966	C	T	0.28	0.58	0.47	exonic	LAMC3	synonymous SNV	V-P+	VP	0.01666	Vadu
9_135448320	rs433311	C	A	0.638889	0.722222	0.9375	UTR3	CFAP77	0	P-K+	PK	0.02638	NI
9_135448320	rs433311	C	A	0.638889	0.722222	0.9375	UTR3	CFAP77	0	V-K+	VK	0.003403	NI
9_135448320	rs433311	C	A	0.89	0.67	0.75	UTR3	CFAP77	.	V+P-	VP	0.0451	Vadu
9_135974079	rs1062356	G	C	0.705882	0.933333	0.882353	exonic	RALGDS	synonymous SNV	V-P+	VP	0.02587	NI
9_135974079	rs1062356	G	C	0.88	0.83	0.56	exonic	RALGDS	synonymous SNV	P+K-	PK	0.01889	Vadu
9_135974079	rs1062356	G	C	0.88	0.83	0.56	exonic	RALGDS	synonymous SNV	V+K-	VK	0.003359	Vadu
9_136037845	rs2073923	T	C	0.444444	0.166667	0.305556	UTR5	GBGT1	0	V+P-	VP	0.02018	NI
9_136037845	rs2073923	T	C	0.21	0.29	0.47	UTR5	GBGT1	.	V-K+	VK	0.03617	Vadu
9_138903671	rs9626	A	G	0.777778	0.472222	0.470588	exonic	NACC2	synonymous SNV	V+K-	VK	0.01281	NI
9_138903671	rs9626	A	G	0.777778	0.472222	0.470588	exonic	NACC2	synonymous SNV	V+P-	VP	0.01419	NI
9_138903671	rs9626	A	G	0.74	0.53	0.43	exonic	NACC2	synonymous SNV	V+K-	VK	0.01983	Vadu
9_140100317	rs113809617	C	G	0.0555556	0.25	0.111111	exonic	NDOR1	nonsynonymous SNV	V-P+	VP	0.0457	NI
9_140100317	rs113809617	C	G	0.11	0.19	0.33	exonic	NDOR1	nonsynonymous SNV	V-K+	VK	0.0451	Vadu
9_26994221	rs10812510	A	T	0.166667	0.0384615	0.333333	UTR3	LRRC19	0	P-K+	PK	0.009401	NI
9_26994221	rs10812510	A	T	0.08	0.14	0	UTR3	LRRC19	.	P+K-	PK	0.04826	Vadu
9_27546890	rs13691	G	A	0.235294	0.46875	0.166667	UTR3	C9orf72	0	P+K-	PK	0.01485	NI
9_27546890	rs13691	G	A	0.28	0.31	0.58	UTR3	C9orf72	.	P-K+	PK	0.03205	Vadu
9_27546890	rs13691	G	A	0.28	0.31	0.58	UTR3	C9orf72	.	V-K+	VK	0.01666	Vadu
9_33043127	rs41274009	G	A	0	0.147059	0.166667	UTR3	SMU1	0	V-K+	VK	0.02511	NI
9_33043127	rs41274009	G	A	0.17	0.06	0	UTR3	SMU1	.	V+K-	VK	0.02493	Vadu
9_35479920	rs41277047	T	A	0.111111	0.0555556	0.25	ncRNA_exonic	ATP8B5P	0	P-K+	PK	0.0457	NI
9_35479920	rs41277047	T	A	0.09	0.19	0.03	ncRNA_exonic	ATP8B5P	.	P+K-	PK	0.04573	Vadu
9_85862365	rs1056476	G	A	0.71875	0.411765	0.441176	UTR3	FRMD3	0	V+K-	VK	0.02739	NI
9_85862365	rs1056476	G	A	0.71875	0.411765	0.441176	UTR3	FRMD3	0	V+P-	VP	0.01465	NI
9_85862365	rs1056476	G	A	0.44	0.78	0.75	UTR3	FRMD3	.	V-K+	VK	0.01558	Vadu
9_85862365	rs1056476	G	A	0.44	0.78	0.75	UTR3	FRMD3	.	V-P+	VP	0.007305	Vadu
