# Supplementary material for: Whole Exome Sequencing in Healthy Individuals of Extreme Constitution Types Reveals Differential Disease Risk: A Novel Approach towards Predictive Medicine
Source: J Pers Med. 2022 Mar 18;12(3):489. doi: 10.3390/jpm12030489 (PMC8952204; doi:10.3390/jpm12030489)
Supplement: Supplementary file 1 [file jpm-12-00489-s001.zip › jpm-1618876-supplementary/Supplementary Material/Supplementary Tables-20211119T164137Z-001/Supplementary Tables/Table-S8-NI-vadu-Replicated_Profile_SNPs.xlsx]

## Sheet: Sheet1
Chr_pos	Chr_pos(GrCh38)	SNP	Ref_allele	Alt_allele	V_Alt_Allele_frq	P_Alt_Allele_frq	K_Alt_Allele_frq	Genic_Region	Gene	Gene_Impact	Profile	Class	Fisher.s.original.Pvalue	80k_fifthpercent_Pvalue	cohort	IE Control_Alt_Allele_frq	P value (Comparison with IE control)	Profile(comparison with IE control)
1_120164303	1_119621680	rs12081887	C	T	0.444444	0.705882	0.388889	UTR3	ZNF697	0	V-P+	VP	0.03241	0.05487	NI	NA		-
1_120164303	1_119621680	rs12081887	C	T	0.28	0.61	0.58	UTR3	ZNF697	.	V-P+	VP	0.008596	0.09619	Vadu	0.382353	-	-
1_152975495	1_153003019	rs2075739	G	A	0.323529	0.527778	0.617647	UTR5	SPRR3	0	V-K+	VK	0.02803	0.0541	NI	0.441176		-
1_152975495	1_153003019	rs2075739	G	A	0.21	0.58	0.58	UTR5	SPRR3	.	V-K+	VK	0.01126	0.03756	Vadu	0.470588	-	-
1_176809368	1_176840232	rs12118034	C	T	0.294118	0.138889	0.388889	exonic	PAPPA2	synonymous SNV	P-K+	PK	0.03086	0.046	NI	0.361111		-
1_176809368	1_176840232	rs12118034	C	T	0.22	0.08	0.33	exonic	PAPPA2	synonymous SNV	P-K+	PK	0.01824	0.07949	Vadu	0.264706	-	-
1_179312752	1_179343617	rs10753191	C	T	0.333333	0.0833333	0.111111	exonic	SOAT1	synonymous SNV	V+P-	VP	0.01824	0.0847	NI	0.194444		-
1_179312752	1_179343617	rs10753191	C	T	0.25	0.03	0.11	exonic	SOAT1	synonymous SNV	V+P-	VP	0.01359	0.0847	Vadu	0.0882353	-	-
1_200534248	1_200565120	rs7543730	C	T	0.764706	0.588235	0.5	exonic	KIF14	synonymous SNV	V+K-	VK	0.02755	0.05256	NI	0.611111		-
1_200534248	1_200565120	rs7543730	C	T	0.69	0.67	0.42	exonic	KIF14	synonymous SNV	V+K-	VK	0.03205	0.09619	Vadu	0.470588	-	-
1_206730641	1_206557313	rs71633591	C	A	0.433333	0.147059	0.40625	UTR5	RASSF5	0	P-K+	PK	0.02667	0.09387	NI	NA		-
1_206730641	1_206557313	rs71633591	C	A	0.19	0.18	0.44	UTR5	RASSF5	.	P-K+	PK	0.02098	0.06797	Vadu	0.264706	-	-
1_23410742	1_23084249	rs506004	A	C	0.529412	0.71875	0.433333	UTR3	LUZP1	0	P+K-	PK	0.03863	0.04202	NI	0.75		-
1_23410742	1_23084249	rs506004	A	C	0.56	0.59	0.31	UTR3	LUZP1	.	P+K-	PK	0.02958	0.03065	Vadu	0.617647	-	-
1_236712989	1_236549689	rs56115130	A	C	0.333333	0.111111	0.277778	UTR3	HEATR1;LGALS8	0	V+P-	VP	0.0451	0.055	NI	NA		-
1_236712989	1_236549689	rs56115130	A	C	0.31	0.03	0.19	UTR3	HEATR1,LGALS8	.	V+P-	VP	0.002979	0.0632	Vadu	0.205882	-	-
1_6202245	1_6142185	rs2273032	G	A	0.25	0.0555556	0.222222	exonic	CHD5	synonymous SNV	V+P-	VP	0.0457	0.1113	NI	0.0833333		-
1_6202245	1_6142185	rs2273032	G	A	0.25	0.06	0.14	exonic	CHD5	synonymous SNV	V+P-	VP	0.0457	0.1113	Vadu	0.264706	-	-
1_9009451	1_8949392	rs2274329	G	C	0.0555556	0.0833333	0.25	exonic	CA6	nonsynonymous SNV	V-K+	VK	0.0457	0.0847	NI	0.166667		-
1_9009451	1_8949392	rs2274329	G	C	0.06	0.19	0.25	exonic	CA6	nonsynonymous SNV	V-K+	VK	0.0457	0.0847	Vadu	0.205882	-	-
10_76468851	10_74709093	rs1189553	C	T	0.764706	0.882353	0.633333	UTR3	ADK	0	P+K-	PK	0.03634	0.05116	NI	0.666667		-
10_76468851	10_74709093	rs1189553	C	T	0.83	0.83	0.58	UTR3	ADK	.	P+K-	PK	0.0367	0.09423	Vadu	0.852941	0.01725	K+C-
10_91178804	10_89419047	rs304447	T	C	0.558824	0.305556	0.625	UTR3	IFIT5	0	P-K+	PK	0.0142	0.03219	NI	NA		-
10_91178804	10_89419047	rs304447	T	C	0.39	0.22	0.5	UTR3	IFIT5	.	P-K+	PK	0.02631	0.04661	Vadu	0.294118	-	-
11_55606302	11_55838826	rs6591699	G	T	0.352941	0.777778	0.764706	exonic	OR5D16	synonymous SNV	V-P+	VP	0.0006062	0.04319	NI	0.75	0.001555	V-C+
11_55606302	11_55838826	rs6591699	G	T	0.69	0.92	0.72	exonic	OR5D16	synonymous SNV	V-P+	VP	0.03457	0.06404	Vadu	0.588235	-	-
11_66188761	11_66421290	rs77600363	G	T	0	0.2	0.0833333	exonic	NPAS4	synonymous SNV	V-P+	VP	0.02538	0.07079	NI	0.166667	0.03543	V-C+
11_66188761	11_66421290	rs77600363	G	T	0	0.25	0	exonic	NPAS4	synonymous SNV	V-P+	VP	0.02466	0.03924	Vadu	0.0769231	-	-
11_9749645	11_9728098	rs397686	A	C	0.194444	0.5	0.305556	exonic	SWAP70	synonymous SNV	V-P+	VP	0.01127	0.04346	NI	0.222222	0.02415	P+C-
11_9749645	11_9728098	rs397686	A	C	0.11	0.33	0.19	exonic	SWAP70	synonymous SNV	V-P+	VP	0.0451	0.09423	Vadu	0.205882	-	-
12_10583355	12_10430756	rs72475444	C	T	0.0833333	0.0769231	0.444444	UTR3	KLRC2	0	V-K+	VK	0.01036	0.02234	NI	NA		-
12_10583355	12_10430756	rs72475444	C	T	0.13	0.25	0.5	UTR3	KLRC2	.	V-K+	VK	0.009245	0.01679	Vadu	0.346154	-	-
12_48398223	12_48004440	rs3803182	G	A	0.866667	0.625	0.833333	UTR5	COL2A1	0	V+P-	VP	0.04245	0.04674	NI	0.75		-
12_48398223	12_48004440	rs3803182	G	A	0.89	0.66	0.81	UTR5	COL2A1	.	V+P-	VP	0.03696	0.0419	Vadu	0.833333	-	-
12_6573061	12_6463895	rs2534714	A	G	0.472222	0.222222	0.333333	UTR3	VAMP1	0	V+P-	VP	0.04661	0.05054	NI	0.305556		-
12_6573061	12_6463895	rs2534714	A	G	0.39	0.14	0.36	UTR3	VAMP1	.	V+P-	VP	0.03086	0.1073	Vadu	0.352941	-	-
12_6575044	12_6465878	rs2072375	G	T	0.472222	0.222222	0.333333	exonic	VAMP1	synonymous SNV	V+P-	VP	0.04661	0.05054	NI	0.361111		-
12_6575044	12_6465878	rs2072375	G	T	0.39	0.14	0.36	exonic	VAMP1	synonymous SNV	V+P-	VP	0.03086	0.1073	Vadu	0.352941	-	-
12_6619284	12_6510118	rs714774	C	G	0.472222	0.777778	0.722222	exonic	NCAPD2	nonsynonymous SNV	V-P+	VP	0.01419	0.04661	NI	0.666667		-
12_6619284	12_6510118	rs714774	C	G	0.61	0.89	0.67	exonic	NCAPD2	nonsynonymous SNV	V-P+	VP	0.01295	0.1073	Vadu	0.705882	-	-
12_6637845	12_6528679	rs2072374	T	C	0.472222	0.777778	0.666667	exonic	NCAPD2	synonymous SNV	V-P+	VP	0.01419	0.04661	NI	0.666667		-
12_6637845	12_6528679	rs2072374	T	C	0.67	0.89	0.67	exonic	NCAPD2	synonymous SNV	V-P+	VP	0.0451	0.07949	Vadu	0.705882	-	-
13_111956103	13_111303756	rs3783083	A	G	0.5625	0.472222	0.294118	UTR3	ARHGEF7	0	V+K-	VK	0.0455	0.0516	NI	NA		-
13_111956103	13_111303756	rs3783083	A	G	0.78	0.53	0.47	UTR3	ARHGEF7	.	V+K-	VK	0.01419	0.03408	Vadu	0.5	-	-
13_113538187	13_112883873	rs11617625	G	A	0	0.1875	0.1	UTR3	ATP11A	0	V-P+	VP	0.0244	0.0483	NI	NA		-
13_113538187	13_112883873	rs11617625	G	A	0	0.19	0.14	UTR3	ATP11A	.	V-P+	VP	0.01133	0.1065	Vadu	0.0882353	-	-
13_21722557	13_21148418	rs3088071	A	G	0.208333	0.458333	0.0416667	UTR3	SAP18	0	P+K-	PK	0.001797	0.01373	NI	NA		-
13_21722557	13_21148418	rs3088071	A	G	0.44	0.66	0.35	UTR3	SAP18	.	P+K-	PK	0.0259	0.05146	Vadu	0.40625	-	-
14_61112667	14_60645949	rs10144415	G	C	0.470588	0.78125	0.769231	UTR3	SIX1	0	V-P+	VP	0.01191	0.02512	NI	0.75		-
14_61112667	14_60645949	rs10144415	G	C	0.58	0.89	0.89	UTR3	SIX1	.	V-P+	VP	0.006554	0.0632	Vadu	0.676471	-	-
14_65171318	14_64704600	rs229665	A	G	0.0357143	0.133333	0.28125	UTR5	PLEKHG3	0	V-K+	VK	0.01438	0.03996	NI	NA		-
14_65171318	14_64704600	rs229665	A	G	0.06	0.17	0.25	UTR5	PLEKHG3	.	V-K+	VK	0.04928	0.08934	Vadu	0.205882	-	-
14_65400265	14_64933547	rs1064108	C	T	0	0.166667	0.388889	UTR3	CHURC1	0	V-K+	VK	0.002522	0.01767	NI	NA		-
14_65400265	14_64933547	rs1064108	C	T	0.17	0.23	0.54	UTR3	CHURC1	.	V-K+	VK	0.009007	0.0147	Vadu	0.294118	-	-
14_94756794	14_94290457	rs941590	T	C	0.59375	0.472222	0.75	exonic	SERPINA10	nonsynonymous SNV	P-K+	PK	0.03953	0.04027	NI	0.583333		-
14_94756794	14_94290457	rs941590	T	C	0.58	0.27	0.65	exonic	SERPINA10	nonsynonymous SNV	P-K+	PK	0.002929	0.02803	Vadu	0.676471	0.001307	P-C+
15_41023878	15_40731680	rs12593359	T	G	0.777778	0.694444	0.5	UTR3	RAD51	0	V+K-	VK	0.02631	0.07208	NI	0.5		-
15_41023878	15_40731680	rs12593359	T	G	0.86	0.67	0.53	UTR3	RAD51	.	V+K-	VK	0.00429	0.07907	Vadu	0.617647	-	-
16_74485788	16_74451890	rs3851731	C	T	0.138889	0.166667	0.388889	UTR3	GLG1	0	V-K+	VK	0.03086	0.1073	NI	0.111111		-
16_74485788	16_74451890	rs3851731	C	T	0.06	0.12	0.25	UTR3	GLG1	.	V-K+	VK	0.0457	0.0847	Vadu	0.264706	-	-
16_81161578	16_81127973	rs7206183	G	A	0.444444	0.25	0.194444	exonic	PKD1L2	unknown	V+K-	VK	0.04198	0.07907	NI	0.416667		-
16_81161578	16_81127973	rs7206183	G	A	0.42	0.56	0.14	exonic	PKD1L2	unknown	V+K-	VK	0.01664	0.05054	Vadu	0.470588	0.003745	K-C+
16_81819768	16_81786163	rs1143685	T	C	0.676471	0.638889	0.875	exonic	PLCG2	synonymous SNV	P-K+	PK	0.02873	0.06554	NI	0.805556		-
16_81819768	16_81786163	rs1143685	T	C	0.69	0.62	0.91	exonic	PLCG2	synonymous SNV	P-K+	PK	0.008709	0.05079	Vadu	0.8125	-	-
17_17997209	17_18093895	rs2230316	G	A	0.222222	0.0294118	0.333333	exonic	DRG2	synonymous SNV	P-K+	PK	0.001381	0.09423	NI	0.166667		-
17_17997209	17_18093895	rs2230316	G	A	0.17	0.11	0.36	exonic	DRG2	synonymous SNV	P-K+	PK	0.02463	0.0451	Vadu	0.176471	-	-
17_1963961	17_2060667	rs12946564	G	A	0.527778	0.805556	0.75	UTR3	SMG6	0	V-P+	VP	0.02344	0.07907	NI	0.333333	0.03207	P+C-
17_1963961	17_2060667	rs12946564	G	A	0.53	0.81	0.75	UTR3	HIC1,SMG6	.	V-P+	VP	0.02344	0.07907	Vadu	0.852941	-	-
17_1964397	17_2061103	rs903157	A	T	0.527778	0.861111	0.75	UTR3	SMG6	0	V-P+	VP	0.00429	0.07208	NI	1		-
17_1964397	17_2061103	rs903157	A	T	0.53	0.82	0.78	UTR3	HIC1,SMG6	.	V-P+	VP	0.01859	0.06404	Vadu	0.852941	0.00784	V+C-
17_37319029	17_39162776	rs544198	T	G	0.388889	0.111111	0.111111	exonic	ARL5C	nonsynonymous SNV	V+P-	VP	0.01295	0.07949	NI	0.166667		-
17_37319029	17_39162776	rs544198	T	G	0.33	0.11	0.22	exonic	ARL5C	nonsynonymous SNV	V+P-	VP	0.0451	0.09423	Vadu	0.147059	-	-
17_37322080	17_39165827	rs16527	T	C	0.388889	0.111111	0.111111	UTR5	ARL5C	0	V+P-	VP	0.01295	0.07949	NI	0.166667		-
17_37322080	17_39165827	rs16527	T	C	0.33	0.11	0.25	UTR5	ARL5C	.	V+P-	VP	0.0451	0.1073	Vadu	0.147059	-	-
17_45885687	17_47808321	rs9907142	A	G	0.777778	0.944444	0.694444	exonic	OSBPL7	synonymous SNV	P+K-	PK	0.01201	0.07949	NI	0.888889		-
17_45885687	17_47808321	rs9907142	A	G	0.5	0.83	0.41	exonic	OSBPL7	synonymous SNV	P+K-	PK	0.005327	0.01047	Vadu	0.8125	-	-
17_79089590	17_81115790	rs4969391	A	G	0.25	0.361111	0.0555556	exonic	BAIAP2	nonsynonymous SNV	P+K-	PK	0.002766	0.06404	NI	0.333333	0.00586	K-C+
17_79089590	17_81115790	rs4969391	A	G	0	0.2	0	exonic	BAIAP2	nonsynonymous SNV	P+K-	PK	0.02969	0.04145	Vadu	0.0384615	-	-
17_79091353	17_81117553	rs1801833	T	C	0.735294	0.638889	0.941176	UTR3	AATK	0	P-K+	PK	0.002866	0.05619	NI	0.5	0.007854	K+C-
17_79091353	17_81117553	rs1801833	T	C	0.83	0.59	0.88	UTR3	AATK	.	P-K+	PK	0.01209	0.02259	Vadu	0.794118	-	-
17_9801324	17_9898007	rs887259	C	T	0.138889	0.25	0.0588235	UTR3	RCVRN	0	P+K-	PK	0.04626	0.0847	NI	0.0294118	0.0138	P+C-
17_9801324	17_9898007	rs887259	C	T	0.04	0.29	0	UTR3	RCVRN	.	P+K-	PK	0.01105	0.0235	Vadu	0.166667	-	-
18_43310415	18_45730450	rs2298720	G	A	0.333333	0.111111	0.194444	exonic	SLC14A1	nonsynonymous SNV	V+P-	VP	0.0451	0.0632	NI	0.472222	0.001493,0.02344	P-C+,K-C+
18_43310415	18_45730450	rs2298720	G	A	0.47	0.22	0.19	exonic	SLC14A1	nonsynonymous SNV	V+P-	VP	0.04661	0.07208	Vadu	0.382353	-	-
18_55032486	18_57365255	rs1942965	T	C	0.222222	0.411765	0.472222	UTR3	ST8SIA3	0	V-K+	VK	0.04661	0.0561	NI	NA		-
18_55032486	18_57365255	rs1942965	T	C	0.25	0.47	0.53	UTR3	ST8SIA3	.	V-K+	VK	0.02873	0.09353	Vadu	0.294118	-	-
19_1014398	19_1014399	rs7146	A	G	0.583333	0.75	0.833333	exonic	TMEM259	synonymous SNV	V-K+	VK	0.0367	0.07208	NI	0.694444		-
19_1014398	19_1014399	rs7146	A	G	0.69	0.89	0.92	exonic	TMEM259	synonymous SNV	V-K+	VK	0.03457	0.1348	Vadu	0.647059	-	-
19_1080311	19_1080312	rs2074454	G	C	0.833333	0.75	0.583333	exonic	ARHGAP45	synonymous SNV	V+K-	VK	0.0367	0.07208	NI	0.666667		-
19_1080311	19_1080312	rs2074454	G	C	0.86	0.67	0.53	exonic	ARHGAP45	synonymous SNV	V+K-	VK	0.00429	0.1187	Vadu	0.705882	-	-
19_17392894	19_17282085	rs8100241	G	A	0.611111	0.441176	0.28125	exonic	ANKLE1	nonsynonymous SNV	V+K-	VK	0.008005	0.03241	NI	0.527778		-
19_17392894	19_17282085	rs8100241	G	A	0.58	0.61	0.31	exonic	ANKLE1	nonsynonymous SNV	V+K-	VK	0.03205	0.03318	Vadu	0.470588	-	-
19_17393530	19_17282721	rs8108174	T	A	0.583333	0.5	0.277778	exonic	ANKLE1	nonsynonymous SNV	V+K-	VK	0.01666	0.05611	NI	0.527778		-
19_17393530	19_17282721	rs8108174	T	A	0.61	0.64	0.33	exonic	ANKLE1	nonsynonymous SNV	V+K-	VK	0.0329	0.05054	Vadu	0.5	-	-
19_35450229	19_34959325	rs2651079	C	T	0.382353	0.5	0.6875	exonic	ZNF792	nonsynonymous SNV	V-K+	VK	0.01555	0.0252	NI	0.472222		-
19_35450229	19_34959325	rs2651079	C	T	0.42	0.47	0.78	exonic	ZNF792	nonsynonymous SNV	V-K+	VK	0.00358	0.03408	Vadu	0.46875	0.01183	K-C+
19_41889748	19_41383843	rs12602	T	C	0.388889	0.638889	0.694444	exonic	TMEM91	synonymous SNV	V-K+	VK	0.01739	0.09619	NI	0.694444	0.01739	V-C+
19_41889748	19_41383843	rs12602	T	C	0.5	0.69	0.78	exonic	TMEM91	synonymous SNV	V-K+	VK	0.02415	0.07132	Vadu	0.647059	-	-
19_41903220	19_41397315	rs10853751	G	A	0.416667	0.638889	0.694444	exonic	EXOSC5	nonsynonymous SNV	V-K+	VK	0.03205	0.09619	NI	0.694444	0.03205	V-C+
19_41903220	19_41397315	rs10853751	G	A	0.5	0.64	0.78	exonic	EXOSC5	nonsynonymous SNV	V-K+	VK	0.02631	0.08497	Vadu	0.588235	-	-
19_41944237	19_41438332	rs2231940	T	C	0.583333	0.333333	0.305556	exonic	ATP5SL	nonsynonymous SNV	V+K-	VK	0.03205	0.09353	NI	0.305556	0.03205	V+C-
19_41944237	19_41438332	rs2231940	T	C	0.5	0.36	0.22	exonic	DMAC2	nonsynonymous SNV	V+K-	VK	0.02631	0.08497	Vadu	0.382353	-	-
19_45029208	19_44525175	rs10408247	G	A	0.0833333	0.416667	0.111111	exonic	CEACAM20	nonsynonymous SNV	V-P+	VP	0.002157	0.0451	NI	0.194444	-	-
19_45029208	19_44525175	rs10408247	G	A	0.06	0.25	0.17	exonic	CEACAM20	nonsynonymous SNV	V-P+	VP	0.0457	0.0632	Vadu	0.147059	-	-
19_51602298	19_51099041	rs12983578	C	G	0.0384615	0.214286	0.0333333	exonic	CTU1	nonsynonymous SNV	P+K-	PK	0.0483	0.07079	NI	0.138889	-	-
19_51602298	19_51099041	rs12983578	C	G	0.11	0.13	0	exonic	CTU1	nonsynonymous SNV	P+K-	PK	0.04989	0.1084	Vadu	0.0588235	-	-
19_55224692	19_54713190	rs17207369	T	C	0.25	0.166667	0.0555556	ncRNA_exonic	LILRP2	0	V+K-	VK	0.0457	0.1113	NI	0.166667	-	-
19_55224692	19_54713190	rs17207369	T	C	0.25	0.08	0.06	ncRNA_exonic	LILRP2	.	V+K-	VK	0.0457	0.1514	Vadu	0.205882	-	-
19_57090343	19_56578975	rs28668141	A	G	0.166667	0.444444	0.441176	UTR3	ZNF470	0	V-P+	VP	0.02018	0.08047	NI	NA	-	-
19_57090343	19_56578975	rs28668141	A	G	0.25	0.56	0.25	UTR3	ZNF470	.	V-P+	VP	0.01558	0.08497	Vadu	0.441176	-	-
2_109293130	2_108676674	rs115305258	A	G	0.194444	0.1	0.535714	exonic	LIMS1	synonymous SNV	V-K+	VK	0.007438	0.01981	NI	0.142857	0.00412	K+C-
2_109293130	2_108676674	rs2438733	A	G	0.39	0.53	0.69	exonic	LIMS1	synonymous SNV	V-K+	VK	0.01739	0.09619	Vadu	0.529412	-	-
2_114357862	2_113600285	rs115400373	C	T	0.194444	0.444444	0.222222	ncRNA_exonic	DDX11L2	0	V-P+	VP	0.04198	0.055	NI	0.305556	-	-
2_114357862	2_113600285	rs62162361	C	T	0.03	0.3	0.19	ncRNA_exonic	DDX11L2	.	V-P+	VP	0.01218	0.04787	Vadu	0.166667	-	-
2_20866699	2_20666939	rs77525005	G	C	0.194444	0.222222	0	UTR5	GDF7	0	V+K-	VK	0.01145	0.02813	NI	NA	-	-
2_20866699	2_20666939	rs77525005	G	C	0.21	0.06	0.03	upstream	GDF7	.	V+K-	VK	0.02564	0.05184	Vadu	0.117647	-	-
2_20866720	2_20666960	rs10205228	G	C	0.794118	0.777778	1	UTR5	GDF7	0	V-K+	VK	0.01123	0.02813	NI	0.333333	0.04575,0.0002032,0.03852	P+C-,K+C-,V+C-
2_20866720	2_20666960	rs10205228	G	C	0.71	0.94	0.94	upstream	GDF7	.	V-K+	VK	0.01082	0.04263	Vadu	0.852941	-	-
2_232264384	2_231399673	rs10445831	A	G	0.805556	0.388889	0.433333	UTR3	B3GNT7	0	V+P-	VP	0.0006403	0.04789	NI	0.166667	0.0001354	V+C-
2_232264384	2_231399673	rs10445831	A	G	0.9	0.59	0.81	UTR3	B3GNT7	.	V+P-	VP	0.00843	0.02347	Vadu	0.6875	-	-
2_71412126	2_71184996	rs187181	T	C	0.441176	0.40625	0.6875	UTR3	PAIP2B	0	P-K+	PK	0.0437	0.0516	NI	0.666667	-	-
2_71412126	2_71184996	rs187181	T	C	0.53	0.4	0.69	UTR3	PAIP2B	.	P-K+	PK	0.04027	0.04448	Vadu	0.558824	-	-
20_23860178	20_23879541	rs1799841	A	G	0.527778	0.361111	0.666667	exonic	CST5	nonsynonymous SNV	P-K+	PK	0.01776	0.09779	NI	0.5	-	-
20_23860178	20_23879541	rs1799841	A	G	0.39	0.25	0.53	exonic	CST5	nonsynonymous SNV	P-K+	PK	0.02873	0.08497	Vadu	0.411765	-	-
20_62198686	20_63567333	rs3827025	G	A	0.25	0.0277778	0.0555556	exonic	HELZ2	synonymous SNV	V+K-	VK	0.0457	0.05527	NI	0.0833333	-	-
20_62198686	20_63567333	rs3827025	G	A	0.2	0.11	0	exonic	HELZ2	synonymous SNV	V+K-	VK	0.00792	0.06299	Vadu	0.15625	-	-
20_62198713	20_63567360	rs3810490	G	A	0.25	0.0277778	0.0555556	exonic	HELZ2	synonymous SNV	V+K-	VK	0.0457	0.05527	NI	0.0833333	-	-
20_62198713	20_63567360	rs3810490	G	A	0.18	0.16	0	exonic	HELZ2	synonymous SNV	V+K-	VK	0.02457	0.05079	Vadu	0.176471	0.02457	K-C+
21_15600600	21_14228279	rs2822451	T	C	0.166667	0.111111	0.333333	UTR3	RBM11	0	P-K+	PK	0.0451	0.07949	NI	NA	-	-
21_15600600	21_14228279	rs2822451	T	C	0.17	0.06	0.31	UTR3	RBM11	.	P-K+	PK	0.01201	0.0457	Vadu	0.117647	-	-
3_123595432	3_123876585	rs2700408	G	A	0.444444	0.794118	0.529412	UTR5	MYLK	0	V-P+	VP	0.003384	0.05354	NI	1	-	-
3_123595432	3_123876585	rs2700408	G	A	0.5	0.81	0.75	UTR5	MYLK	.	V-P+	VP	0.01253	0.1285	Vadu	0.588235	-	-
3_123665902	3_123947055	rs17310144	T	G	0.25	0.472222	0.588235	exonic	CCDC14	nonsynonymous SNV	V-K+	VK	0.007144	0.06084	NI	0.555556	0.01558	V-C+
3_123665902	3_123947055	rs17310144	T	G	0.36	0.33	0.64	exonic	CCDC14	nonsynonymous SNV	V-K+	VK	0.03318	0.09619	Vadu	0.411765	-	-
3_128292213	3_128573370	rs2734046	A	G	0.555556	0.638889	0.805556	ncRNA_exonic	LINC01565	0	V-K+	VK	0.04198	0.08979	NI	0.777778	-	-
3_128292213	3_128573370	rs2734046	A	G	0.69	0.69	0.97	ncRNA_exonic	LINC01565	.	V-K+	VK	0.002979	0.07949	Vadu	0.823529	-	-
3_140406947	3_140688105	rs28594654	G	A	0.333333	0.638889	0.388889	exonic	TRIM42	nonsynonymous SNV	V-P+	VP	0.01776	0.05611	NI	0.416667	-	-
3_140406947	3_140688105	rs28594654	G	A	0.19	0.44	0.53	exonic	TRIM42	nonsynonymous SNV	V-P+	VP	0.04198	0.05371	Vadu	0.441176	0.03903	V-C+
3_141326602	3_141607760	rs295322	T	C	0.1	0.0294118	0.2	exonic	RASA2	synonymous SNV	P-K+	PK	0.04444	0.04962	NI	0.0277778	0.04078	K+C-
3_141326602	3_141607760	rs295322	T	C	0.06	0.03	0.22	exonic	RASA2	synonymous SNV	P-K+	PK	0.02781	0.05527	Vadu	0.0588235	-	-
3_171338237	3_171620447	rs9881788	T	G	0.194444	0.5	0.388889	exonic	PLD1	synonymous SNV	V-P+	VP	0.01253	0.05371	NI	0.194444	0.01253	P+C-
3_171338237	3_171620447	rs9881788	T	G	0.17	0.42	0.28	exonic	PLD1	synonymous SNV	V-P+	VP	0.0367	0.06404	Vadu	0.294118	-	-
3_171404478	3_171686688	rs2290480	C	A	0.0833333	0.305556	0.277778	exonic	PLD1	nonsynonymous SNV	V-P+	VP	0.03457	0.06404	NI	0.166667	-	-
3_171404478	3_171686688	rs2290480	C	A	0.08	0.31	0.17	exonic	PLD1	nonsynonymous SNV	V-P+	VP	0.03457	0.0632	Vadu	0.205882	-	-
3_40503809	3_40462318	rs11539046	G	A	0.472222	0.583333	0.794118	UTR3	RPL14	0	V-K+	VK	0.006838	0.03205	NI	0.1875	0.01468,0.00009698	P+C-,K+C-
3_40503809	3_40462318	rs11539046	G	A	0.56	0.5	0.92	UTR3	RPL14	.	V-K+	VK	0.0009839	0.08497	Vadu	0.647059	0.008292	K-C+
3_44762830	3_44721338	rs56084453	A	G	0.125	0	0.15625	exonic	ZNF502	nonsynonymous SNV	P-K+	PK	0.01932	0.06265	NI	0.0833333	-	-
3_44762830	3_44721338	rs56084453	A	G	0.125	0	0.15625	exonic	ZNF502	nonsynonymous SNV	V+P-	VP	0.04416	0.06265	NI	0.0833333	-	-
3_44762830	3_44721338	rs56084453	A	G	0.17	0	0.25	exonic	ZNF502	nonsynonymous SNV	P-K+	PK	0.002212	0.05527	Vadu	0.205882	0.004488	P-C+
3_44762830	3_44721338	rs56084453	A	G	0.17	0	0.25	exonic	ZNF502	nonsynonymous SNV	V+P-	VP	0.02493	0.05527	Vadu	0.205882	0.004488	P-C+
3_49460350	3_49422917	rs1464569	A	G	0.833333	1	0.852941	UTR3	NICN1	0	P+K-	PK	0.02299	0.05184	NI	0.5	0.007692	P+C-
3_49460350	3_49422917	rs1464569	A	G	0.88	0.96	0.63	UTR3	NICN1	.	P+K-	PK	0.003131	0.0242	Vadu	0.84375	-	-
3_68594319	3_68545168	rs9814022	G	A	0.15625	0.323529	0.411765	UTR3	FAM19A1	0	V-K+	VK	0.03009	0.04133	NI	1	0.03743	V-C+
3_68594319	3_68545168	rs9814022	G	A	0.14	0.39	0.44	UTR3	TAFA1	.	V-K+	VK	0.007681	0.07474	Vadu	0.352941	-	-
3_75786833	3_75737682	rs139448820	G	A	0.416667	0.428571	0.115385	exonic	ZNF717	synonymous SNV	P+K-	PK	0.01481	0.03373	NI	0.461538	0.01283	K-C+
3_75786833	3_75737682	rs139448820	G	A	0.6	0.69	0.39	exonic	ZNF717	synonymous SNV	P+K-	PK	0.03317	0.03553	Vadu	0.470588	-	-
4_148402369	4_147481217	rs1801708	G	A	0.222222	0.527778	0.4375	UTR5	EDNRA	0	V-P+	VP	0.01419	0.07976	NI	0.5	-	-
4_148402369	4_147481217	rs1801708	G	A	0.28	0.58	0.42	UTR5	EDNRA	.	V-P+	VP	0.01666	0.05771	Vadu	0.5	-	-
4_185747176	4_184826022	rs116375145	G	A	0.269231	0.208333	0.583333	UTR5	ACSL1	0	P-K+	PK	0.01713	0.03057	NI	1	-	-
4_185747176	4_184826022	rs116375145	G	A	0.44	0.17	0.5	UTR5	ACSL1	.	P-K+	PK	0.005381	0.05611	Vadu	0.323529	-	-
4_4249484	4_4247757	rs2916465	A	C	0.464286	0.625	0.269231	UTR5	TMEM128	0	P+K-	PK	0.008933	0.02876	NI	0.416667	-	-
4_4249484	4_4247757	rs2916465	A	C	0.5	0.46	0.16	UTR5	TMEM128	.	P+K-	PK	0.0122	0.01623	Vadu	0.4	0.04627	K-C+
4_81884722	4_80963568	rs1052325	G	A	0.911765	0.875	0.678571	exonic	C4orf22	nonsynonymous SNV	V+K-	VK	0.02686	0.0327	NI	0.944444	0.007324	K-C+
4_81884722	4_80963568	rs1052325	G	A	0.97	0.86	0.69	exonic	CFAP299	nonsynonymous SNV	V+K-	VK	0.002979	0.0632	Vadu	0.911765	-	-
4_83274799	4_82353646	rs3944	A	G	0.166667	0.264706	0.0555556	UTR3	HNRNPD	0	P+K-	PK	0.02186	0.02423	NI	NA	-	-
4_83274799	4_82353646	rs3944	A	G	0.17	0.22	0.03	UTR3	HNRNPD	.	P+K-	PK	0.02781	0.1065	Vadu	0.0588235	-	-
5_112212608	5_112876911	rs9011	G	A	0.9375	0.647059	0.78125	UTR3	REEP5	0	V+P-	VP	0.00571	0.03634	NI	0.5	-	-
5_112212608	5_112876911	rs9011	G	A	0.89	0.64	0.81	UTR3	REEP5	.	V+P-	VP	0.02463	0.06404	Vadu	0.911765	-	-
5_114480364	5_115144667	rs7716270	C	T	0.25	0.147059	0.0555556	exonic	TRIM36	synonymous SNV	V+K-	VK	0.0457	0.0847	NI	0.222222	-	-
5_114480364	5_115144667	rs7716270	C	T	0.33	0.33	0.11	exonic	TRIM36	synonymous SNV	V+K-	VK	0.0451	0.1073	Vadu	0.176471	-	-
5_140620228	5_141240660	rs111514971	T	C	0.0555556	0.0277778	0.222222	ncRNA_exonic	PCDHB19P	0	P-K+	PK	0.02781	0.05527	NI	0.138889	-	-
5_140620228	5_141240660	rs111514971	T	C	0.08	0.03	0.22	ncRNA_exonic	PCDHB19P	.	P-K+	PK	0.02781	0.1065	Vadu	0.0882353	-	-
5_167943827	5_168516822	rs653568	G	A	0.555556	0.666667	0.805556	exonic	RARS	synonymous SNV	V-K+	VK	0.04198	0.08497	NI	0.611111	-	-
5_167943827	5_168516822	rs653568	G	A	0.47	0.58	0.81	exonic	RARS	synonymous SNV	V-K+	VK	0.006403	0.05054	Vadu	0.382353	-	-
5_32400266	5_32400161	rs1051489	A	G	0.444444	0.25	0.176471	exonic	ZFR	nonsynonymous SNV	V+K-	VK	0.02098	0.07392	NI	0.277778	-	-
5_32400266	5_32400161	rs1051489	A	G	0.39	0.47	0.11	exonic	ZFR	nonsynonymous SNV	V+K-	VK	0.01295	0.04661	Vadu	0.264706	-	-
5_82349377	5_83053558	rs7891	A	G	0.1	0.21875	0.461538	UTR3	TMEM167A	0	V-K+	VK	0.005346	0.04036	NI	0.5	-	-
5_82349377	5_83053558	rs7891	A	G	0.17	0.12	0.44	UTR3	TMEM167A	.	V-K+	VK	0.02018	0.07949	Vadu	0.4375	-	-
6_11579729	6_11579496	rs295051	G	A	0.4375	0.2	0.0454545	UTR3	TMEM170B	0	V+K-	VK	0.00541	0.03627	NI	0.25	-	-
6_11579729	6_11579496	rs295051	G	A	0.5	0.38	0.19	UTR3	TMEM170B	.	V+K-	VK	0.01127	0.04722	Vadu	0.352941	-	-
6_144269541	6_143948404	rs2076684	G	C	0.222222	0.0833333	0.305556	UTR5	PLAGL1	0	P-K+	PK	0.03457	0.0632	NI	NA	-	-
6_144269541	6_143948404	rs2076684	G	C	0.19	0.12	0.33	UTR5	PLAGL1	.	P-K+	PK	0.046	0.08065	Vadu	0.294118	-	-
6_29053998	6_29086221	rs7752270	G	A	0.0714286	0	0.142857	UTR3	OR2B3	0	P-K+	PK	0.04826	0.07216	NI	NA	-	-
6_29053998	6_29086221	rs7752270	G	A	0.14	0.03	0.36	UTR3	OR2B3	.	P-K+	PK	0.0007361	0.05943	Vadu	0.147059	-	-
6_32714592	6_32746815	rs2071798	G	A	0.433333	0.705882	0.8125	UTR3	HLA-DQA2	0	V-K+	VK	0.003447	0.04073	NI	0.4375	0.04067	K+C-
6_32714592	6_32746815	rs2071798	G	A	0.58	0.72	0.86	UTR3	HLA-DQA2	.	V-K+	VK	0.01664	0.06404	Vadu	0.647059	-	-
6_32714732	6_32746955	rs28693951	C	T	0.555556	0.676471	0.805556	downstream	HLA-DQA2	0	V-K+	VK	0.04198	0.06797	NI	NA	-	-
6_32714732	6_32746955	rs9272945	C	T	0.56	0.72	0.89	UTR3	HLA-DQA2	.	V-K+	VK	0.003191	0.055	Vadu	0.647059	-	-
6_32714760	6_32746983	rs28420297	A	G	0.555556	0.676471	0.833333	downstream	HLA-DQA2	0	V-K+	VK	0.02018	0.06404	NI	1	-	-
6_32714760	6_32746983	rs28420297	A	G	0.53	0.72	0.86	UTR3	HLA-DQA2	.	V-K+	VK	0.00429	0.04198	Vadu	0.647059	-	-
6_32714783	6_32747006	rs9276440	A	T	0.527778	0.676471	0.888889	downstream	HLA-DQA2	0	V-K+	VK	0.001493	0.06021	NI	1	-	-
6_32714783	6_32747006	rs9276440	A	T	0.59	0.72	0.89	UTR3	HLA-DQA2	.	V-K+	VK	0.005796	0.0352	Vadu	0.647059	-	-
6_32714894	6_32747117	rs9276441	G	C	0.558824	0.666667	0.882353	downstream	HLA-DQA2	0	V-K+	VK	0.006006	0.0367	NI	0.75	-	-
6_32714894	6_32747117	rs9276441	G	C	0.58	0.69	0.89	UTR3	HLA-DQA2	.	V-K+	VK	0.006554	0.04198	Vadu	0.647059	-	-
6_32723917	6_32756140	rs7756516	C	T	0.583333	0.694444	0.882353	UTR3	HLA-DQB2	0	V-K+	VK	0.006832	0.06404	NI	0.5	-	-
6_32723917	6_32756140	rs7756516	C	T	0.56	0.72	0.86	UTR3	HLA-DQB2	.	V-K+	VK	0.008624	0.055	Vadu	0.647059	-	-
6_32724143	6_32756366	rs6457646	G	A	0.583333	0.694444	0.882353	UTR3	HLA-DQB2	0	V-K+	VK	0.006832	0.06404	NI	0.694444	-	-
6_32724143	6_32756366	rs6457646	G	A	0.56	0.72	0.86	UTR3	HLA-DQB2	.	V-K+	VK	0.008624	0.04198	Vadu	0.617647	-	-
6_32726803	6_32759026	rs1049110	C	T	0.555556	0.694444	0.852941	exonic	HLA-DQB2	nonsynonymous SNV	V-K+	VK	0.00902	0.06797	NI	0.666667	-	-
6_32726803	6_32759026	rs1049110	C	T	0.61	0.72	0.89	exonic	HLA-DQB2	nonsynonymous SNV	V-K+	VK	0.01295	0.055	Vadu	0.647059	-	-
6_41029342	6_41061603	rs2076472	T	C	0.416667	0.444444	0.194444	exonic	APOBEC2	nonsynonymous SNV	P+K-	PK	0.04198	0.08497	NI	0.361111	-	-
6_41029342	6_41061603	rs2076472	T	C	0.22	0.5	0.17	exonic	APOBEC2	nonsynonymous SNV	P+K-	PK	0.006425	0.04534	Vadu	0.264706	-	-
6_41034858	6_41067119	rs11280	T	C	0.416667	0.444444	0.194444	UTR3	OARD1	0	P+K-	PK	0.04198	0.08497	NI	0.2	-	-
6_41034858	6_41067119	rs11280	T	C	0.28	0.47	0.19	UTR3	OARD1	.	P+K-	PK	0.02344	0.07208	Vadu	0.264706	-	-
6_90660319	6_89950600	rs9451298	T	C	0.333333	0.277778	0.555556	exonic	BACH2	synonymous SNV	P-K+	PK	0.03066	0.08497	NI	0.388889	-	-
6_90660319	6_89950600	rs9451298	T	C	0.39	0.14	0.39	exonic	BACH2	synonymous SNV	P-K+	PK	0.03086	0.1073	Vadu	0.588235	0.0001341	P-C+
7_158325503	7_158532811	rs4909237	C	T	0.0555556	0.25	0.138889	ncRNA_exonic	MIR595	0	V-P+	VP	0.0457	0.1514	NI	0.111111	-	-
7_158325503	7_158532811	rs4909237	C	T	0	0.17	0.19	ncRNA_exonic	MIR595	.	V-P+	VP	0.02493	0.1065	Vadu	0.264706	0.0008065	V-C+
7_158526185	7_158733494	rs712192	T	C	0.388889	0.147059	0.264706	UTR3	ESYT2	0	V+P-	VP	0.03174	0.06554	NI	NA	-	-
7_158526185	7_158733494	rs712192	T	C	0.33	0.11	0.22	UTR3	ESYT2	.	V+P-	VP	0.0451	0.09423	Vadu	0.323529	-	-
7_158536267	7_158743576	rs2305473	T	C	0.333333	0.0833333	0.205882	exonic	ESYT2	nonsynonymous SNV	V+P-	VP	0.01824	0.046	NI	0.166667	-	-
7_158536267	7_158743576	rs2305473	T	C	0.36	0.11	0.19	exonic	ESYT2	nonsynonymous SNV	V+P-	VP	0.02463	0.055	Vadu	0.323529	-	-
7_16129214	7_16089589	rs11773533	G	A	0.470588	0.5	0.75	UTR3	ISPD	0	V-K+	VK	0.02519	0.04473	NI	0.361111	0.001649	K+C-
7_16129214	7_16089589	rs11773533	G	A	0.44	0.69	0.71	UTR3	CRPPA	.	V-K+	VK	0.03241	0.05371	Vadu	0.647059	-	-
7_6777369	7_6737738	rs35291651	T	C	0.25	0.441176	0.117647	ncRNA_exonic	PMS2CL	0	P+K-	PK	0.006006	0.06554	NI	0.305556	-	-
7_6777369	7_6737738	rs35291651	T	C	0.22	0.42	0.17	ncRNA_exonic	PMS2CL	.	P+K-	PK	0.0367	0.06404	Vadu	0.264706	-	-
8_104412388	8_103400160	rs2241777	C	A	0.25	0.583333	0.222222	UTR3	SLC25A32	0	P+K-	PK	0.00358	0.05054	NI	NA	-	-
8_104412388	8_103400160	rs2241777	C	A	0.25	0.583333	0.222222	UTR3	SLC25A32	0	V-P+	VP	0.008046	0.05054	NI	NA	-	-
8_104412388	8_103400160	rs2241777	C	A	0.22	0.5	0.22	UTR3	SLC25A32	.	P+K-	PK	0.02631	0.07208	Vadu	0.382353	-	-
8_104412388	8_103400160	rs2241777	C	A	0.22	0.5	0.22	UTR3	SLC25A32	.	V-P+	VP	0.02631	0.07208	Vadu	0.382353	-	-
8_116635942	8_115623715	rs2721939	C	T	0.705882	0.647059	0.4375	UTR5	TRPS1	0	V+K-	VK	0.0455	0.05256	NI	0.694444	0.04916	K-C+
8_116635942	8_115623715	rs2721939	C	T	0.83	0.58	0.56	UTR5	TRPS1	.	V+K-	VK	0.02018	0.06404	Vadu	0.735294	-	-
8_144992361	8_143918193	rs7822511	T	C	0.411765	0.555556	0.294118	exonic	PLEC	synonymous SNV	P+K-	PK	0.03241	0.03408	NI	0.333333	-	-
8_144992361	8_143918193	rs7822511	T	C	0.05	0.46	0.06	exonic	PLEC	synonymous SNV	P+K-	PK	0.005471	0.02657	Vadu	0.285714	-	-
8_22477585	8_22620072	rs1869	C	T	0.352941	0.411765	0.166667	UTR3	CCAR2	0	P+K-	PK	0.034	0.06054	NI	0.2	-	-
8_22477585	8_22620072	rs1869	C	T	0.28	0.47	0.22	UTR3	CCAR2	.	P+K-	PK	0.04661	0.07907	Vadu	0.235294	-	-
8_22880162	8_23022649	rs1047275	G	C	0.416667	0.527778	0.222222	UTR3	TNFRSF10B	0	P+K-	PK	0.01419	0.08979	NI	0.333333	-	-
8_22880162	8_23022649	rs1047275	G	C	0.36	0.5	0.24	UTR3	TNFRSF10B	.	P+K-	PK	0.02755	0.05026	Vadu	0.352941	-	-
8_27318544	8_27461027	rs2292976	A	G	0.694444	0.805556	0.970588	UTR3	CHRNA2	0	V-K+	VK	0.003057	0.04263	NI	0.8	-	-
8_27318544	8_27461027	rs2292976	A	G	0.63	0.77	0.92	UTR3	CHRNA2	.	V-K+	VK	0.01463	0.02916	Vadu	0.823529	-	-
9_111617341	9_108855061	rs3750467	A	G	0.305556	0.333333	0.0882353	exonic	ACTL7B	synonymous SNV	P+K-	PK	0.01867	0.06021	NI	0.214286	-	-
9_111617341	9_108855061	rs3750467	A	G	0.13	0.32	0.07	exonic	ACTL7B	synonymous SNV	P+K-	PK	0.01895	0.02943	Vadu	0.235294	-	-
9_138903671	9_136011825	rs9626	A	G	0.777778	0.472222	0.470588	exonic	NACC2	synonymous SNV	V+K-	VK	0.01281	0.03408	NI	0.666667	-	-
9_138903671	9_136011825	rs9626	A	G	0.74	0.53	0.43	exonic	NACC2	synonymous SNV	V+K-	VK	0.01983	0.04222	Vadu	0.647059	-	-
