# Supplementary material for: Whole Exome Sequencing in Healthy Individuals of Extreme Constitution Types Reveals Differential Disease Risk: A Novel Approach towards Predictive Medicine
Source: J Pers Med. 2022 Mar 18;12(3):489. doi: 10.3390/jpm12030489 (PMC8952204; doi:10.3390/jpm12030489)
Supplement: Supplementary file 1 [file jpm-12-00489-s001.zip › jpm-1618876-supplementary/Supplementary Material/Supplementary Tables-20211119T164137Z-001/Supplementary Tables/Table-S9- NI-Vadu-Replicated_Profile_cis-eQTLs.xlsx]

## Sheet: Replicated Profile SNP-cis-eQTL
Exome_Replicated_ChrPos	Exome_Replicated_Gene	Exome_Replicated_SNP	Ref	Alt allele	gene_id	eGene	tss_distance	pval_nominal	slope	slope_se	pval_nominal_threshold	min_pval_nominal	pval_beta	Exome_Profile	Exome_Class	GTEx Tissue
1_153003019	SPRR3	rs2075739	G	A	ENSG00000196805.7	SPRR2B	-67821	5.57e-05	0.197531	0.0484836	0.000162603	4.81e-07	0.00115928	V-K+	VP	Adipose_Visceral_Omentum.v8.signif_variant_gene_pairs
1_153003019	SPRR3	rs2075739	G	A	ENSG00000244094.1	SPRR2F	-110496	2.12e-08	0.310573	0.0543218	0.000155311	3.85e-20	1.1e-15	V-K+	VP	Adipose_Visceral_Omentum.v8.signif_variant_gene_pairs
1_153003019	SPRR3	rs2075739	G	A	ENSG00000169474.4	SPRR1A	17788	2.08e-16	0.17479	0.0204235	0.000220925	2.15e-17	3.29e-13	V-K+	VP	Adipose_Visceral_Omentum.v8.signif_variant_gene_pairs
1_153003019	SPRR3	rs2075739	G	A	ENSG00000163209.14	SPRR3	1272	1.22e-11	-0.108019	0.0155003	0.000265997	4.07e-13	3.35e-09	V-K+	VP	Adipose_Visceral_Omentum.v8.signif_variant_gene_pairs
1_153003019	SPRR3	rs2075739	G	A	ENSG00000252920.1	RF00322	-9595	6.88e-07	-0.216666	0.042987	0.000225251	1.79e-07	0.000433134	V-K+	VP	Adipose_Visceral_Omentum.v8.signif_variant_gene_pairs
1_153003019	SPRR3	rs2075739	G	A	ENSG00000234262.1	AL356867.1	-20943	1.83e-20	-0.253224	0.0259321	0.000242077	2.65e-23	7.16e-19	V-K+	VP	Adipose_Visceral_Omentum.v8.signif_variant_gene_pairs
1_153003019	SPRR3	rs2075739	G	A	ENSG00000169469.8	SPRR1B	-28183	1.21e-09	0.153699	0.0247233	0.000290605	3.44e-14	5.02e-10	V-K+	VP	Adipose_Visceral_Omentum.v8.signif_variant_gene_pairs
1_153003019	SPRR3	rs2075739	G	A	ENSG00000196805.7	SPRR2B	-67821	2.46e-06	-0.14526	0.0304154	0.000230629	5.54e-17	4.33e-13	V-K+	VP	Adipose_Visceral_Omentum.v8.signif_variant_gene_pairs
1_153003019	SPRR3	rs2075739	G	A	ENSG00000196805.7	SPRR2B	-67821	1.96e-06	0.388891	0.0779654	4.2e-05	9.61e-13	3.1e-09	V-K+	VP	Adipose_Visceral_Omentum.v8.signif_variant_gene_pairs
1_153003019	SPRR3	rs2075739	G	A	ENSG00000244094.1	SPRR2F	-110496	8.07e-06	0.280228	0.0602114	4.49e-05	7.09e-07	0.000989208	V-K+	VP	Adipose_Visceral_Omentum.v8.signif_variant_gene_pairs
1_153003019	SPRR3	rs2075739	G	A	ENSG00000244057.4	LCE3C	402357	3.45e-07	-0.256767	0.0496194	0.000248339	5.41e-51	4.9e-42	V-K+	VP	Adipose_Visceral_Omentum.v8.signif_variant_gene_pairs
1_153003019	SPRR3	rs2075739	G	A	ENSG00000169474.4	SPRR1A	17788	0.000201414	0.11689	0.0311851	0.000228722	1.74e-05	0.0292993	V-K+	VP	Adipose_Visceral_Omentum.v8.signif_variant_gene_pairs
1_153003019	SPRR3	rs2075739	G	A	ENSG00000169469.8	SPRR1B	-28183	6.24e-12	-0.202462	0.0286612	0.000229154	1.43e-19	4.08e-15	V-K+	VP	Adipose_Visceral_Omentum.v8.signif_variant_gene_pairs
1_153003019	SPRR3	rs2075739	G	A	ENSG00000163216.6	SPRR2D	-38912	1.71e-05	0.154065	0.0354447	0.000246151	1.22e-07	0.00031917	V-K+	VP	Adipose_Visceral_Omentum.v8.signif_variant_gene_pairs
1_153003019	SPRR3	rs2075739	G	A	ENSG00000196805.7	SPRR2B	-67821	1.55e-12	-0.29483	0.0405192	0.000239064	3.66e-14	3.35e-10	V-K+	VP	Adipose_Visceral_Omentum.v8.signif_variant_gene_pairs
1_153003019	SPRR3	rs2075739	G	A	ENSG00000244057.4	LCE3C	402357	1.39e-11	-0.332713	0.048156	0.000347912	3.37e-70	1.81e-59	V-K+	VP	Adipose_Visceral_Omentum.v8.signif_variant_gene_pairs
1_153003019	SPRR3	rs2075739	G	A	ENSG00000185962.1	LCE3A	379916	9.04e-06	0.197751	0.0441192	0.000291177	3.75e-31	4.56e-25	V-K+	VP	Adipose_Visceral_Omentum.v8.signif_variant_gene_pairs
1_153003019	SPRR3	rs2075739	G	A	ENSG00000172155.9	LCE1D	206268	4.97e-05	-0.163272	0.0399171	0.000280291	1.53e-110	1.61e-98	V-K+	VP	Adipose_Visceral_Omentum.v8.signif_variant_gene_pairs
1_153003019	SPRR3	rs2075739	G	A	ENSG00000169469.8	SPRR1B	-28183	4.54e-16	-0.249286	0.0297321	0.0003266	3.13e-29	4.65e-24	V-K+	VP	Adipose_Visceral_Omentum.v8.signif_variant_gene_pairs
1_153003019	SPRR3	rs2075739	G	A	ENSG00000163216.6	SPRR2D	-38912	8.03e-12	0.24239	0.0346589	0.000321658	6.18e-14	6.28e-10	V-K+	VP	Adipose_Visceral_Omentum.v8.signif_variant_gene_pairs
1_153003019	SPRR3	rs2075739	G	A	ENSG00000196805.7	SPRR2B	-67821	5.09e-10	-0.238096	0.0375933	0.000282023	1.76e-17	2.3e-13	V-K+	VP	Adipose_Visceral_Omentum.v8.signif_variant_gene_pairs
1_153003019	SPRR3	rs2075739	G	A	ENSG00000244057.4	LCE3C	402357	3.3e-06	-0.338531	0.0712434	0.00020263	4.35e-53	1.21e-43	V-K+	VP	Adipose_Visceral_Omentum.v8.signif_variant_gene_pairs
1_153003019	SPRR3	rs2075739	G	A	ENSG00000234262.1	AL356867.1	-20943	5.8e-45	-0.917619	0.0535021	0.000167297	5.8e-45	2.74e-39	V-K+	VP	Adipose_Visceral_Omentum.v8.signif_variant_gene_pairs
1_153003019	SPRR3	rs2075739	G	A	ENSG00000196805.7	SPRR2B	-67821	2.85e-08	0.364031	0.0636388	0.000190259	1.26e-16	6.71e-13	V-K+	VP	Adipose_Visceral_Omentum.v8.signif_variant_gene_pairs
1_176840232	PAPPA2	rs12118034	C	T	ENSG00000152092.15	ASTN1	-324741	4.77e-05	0.148171	0.035213	6.7e-05	6.46e-06	0.00803466	P-K+	VP	Brain_Hypothalamus.v8.signif_variant_gene_pairs
1_179343617	SOAT1	rs10753191	C	T	ENSG00000162782.15	TDRD5	-247996	1.16e-05	-0.267956	0.0605072	0.000305628	2.33e-80	3e-69	V+P-	VP	Adipose_Subcutaneous.v8.signif_variant_gene_pairs
1_179343617	SOAT1	rs10753191	C	T	ENSG00000162782.15	TDRD5	-247996	8.12e-06	-0.330422	0.0730826	0.00017124	2.77e-84	1.34e-73	V+P-	VP	Adipose_Subcutaneous.v8.signif_variant_gene_pairs
1_179343617	SOAT1	rs10753191	C	T	ENSG00000116199.11	FAM20B	317813	3.47e-05	-0.147969	0.0352276	0.00023319	2.27e-22	2.67e-17	V+P-	VP	Adipose_Subcutaneous.v8.signif_variant_gene_pairs
1_179343617	SOAT1	rs10753191	C	T	ENSG00000116199.11	FAM20B	317813	2.16e-06	-0.116633	0.0243393	0.000387883	5.9e-40	1.12e-32	V+P-	VP	Adipose_Subcutaneous.v8.signif_variant_gene_pairs
1_179343617	SOAT1	rs10753191	C	T	ENSG00000057252.12	SOAT1	49903	2.92e-12	0.179681	0.0251162	0.000263914	3.38e-14	3.08e-10	V+P-	VP	Adipose_Subcutaneous.v8.signif_variant_gene_pairs
1_179343617	SOAT1	rs10753191	C	T	ENSG00000162782.15	TDRD5	-247996	0.000110471	-0.567617	0.142488	0.000126131	3.55e-29	1.77e-24	V+P-	VP	Adipose_Subcutaneous.v8.signif_variant_gene_pairs
1_179343617	SOAT1	rs10753191	C	T	ENSG00000162782.15	TDRD5	-247996	5.22e-05	-0.523767	0.126156	0.000164653	3.71e-38	2.24e-32	V+P-	VP	Adipose_Subcutaneous.v8.signif_variant_gene_pairs
1_179343617	SOAT1	rs10753191	C	T	ENSG00000143337.18	TOR1AIP1	-538979	5.11e-05	0.237262	0.0570739	0.000178994	5.83e-06	0.00901839	V+P-	VP	Adipose_Subcutaneous.v8.signif_variant_gene_pairs
1_179343617	SOAT1	rs10753191	C	T	ENSG00000162779.21	AXDND1	-22103	2.15e-06	-0.410869	0.0854824	0.000368379	7.01e-25	4.27e-20	V+P-	VP	Adipose_Subcutaneous.v8.signif_variant_gene_pairs
1_179343617	SOAT1	rs10753191	C	T	ENSG00000116199.11	FAM20B	317813	0.000295112	-0.0986163	0.0270945	0.000369868	4.08e-14	4.65e-10	V+P-	VP	Adipose_Subcutaneous.v8.signif_variant_gene_pairs
1_179343617	SOAT1	rs10753191	C	T	ENSG00000116199.11	FAM20B	317813	1.33e-07	-0.154005	0.0287421	0.000347638	3.82e-36	1.67e-29	V+P-	VP	Adipose_Subcutaneous.v8.signif_variant_gene_pairs
1_179343617	SOAT1	rs10753191	C	T	ENSG00000057252.12	SOAT1	49903	7.94e-05	0.12854	0.0322811	0.000310492	6.33e-11	3.78e-07	V+P-	VP	Adipose_Subcutaneous.v8.signif_variant_gene_pairs
1_179343617	SOAT1	rs10753191	C	T	ENSG00000162782.15	TDRD5	-247996	8.02e-08	-0.36398	0.0667299	0.000297214	3.72e-107	1.26e-94	V+P-	VP	Adipose_Subcutaneous.v8.signif_variant_gene_pairs
1_179343617	SOAT1	rs10753191	C	T	ENSG00000116199.11	FAM20B	317813	3.8e-05	-0.124647	0.030004	0.000447214	7.87e-20	2.45e-15	V+P-	VP	Adipose_Subcutaneous.v8.signif_variant_gene_pairs
1_179343617	SOAT1	rs10753191	C	T	ENSG00000162779.21	AXDND1	-22103	0.000107072	-0.224368	0.0574838	0.000384372	2.68e-23	3.07e-18	V+P-	VP	Adipose_Subcutaneous.v8.signif_variant_gene_pairs
1_179343617	SOAT1	rs10753191	C	T	ENSG00000162782.15	TDRD5	-247996	2.43e-06	-0.292026	0.0612766	0.000311866	1.66e-75	3.67e-65	V+P-	VP	Adipose_Subcutaneous.v8.signif_variant_gene_pairs
1_179343617	SOAT1	rs10753191	C	T	ENSG00000261250.1	AL160286.3	-205305	0.000112805	0.273204	0.0697028	0.000202019	1.21e-07	0.000281187	V+P-	VP	Adipose_Subcutaneous.v8.signif_variant_gene_pairs
1_179343617	SOAT1	rs10753191	C	T	ENSG00000162779.21	AXDND1	-22103	8.03e-07	-0.299632	0.0599572	0.000352153	9.18e-113	8.04e-99	V+P-	VP	Adipose_Subcutaneous.v8.signif_variant_gene_pairs
1_179343617	SOAT1	rs10753191	C	T	ENSG00000162782.15	TDRD5	-247996	1.75e-06	-0.293561	0.0606831	0.000351646	1.07e-112	1.44e-97	V+P-	VP	Adipose_Subcutaneous.v8.signif_variant_gene_pairs
1_179343617	SOAT1	rs10753191	C	T	ENSG00000143322.19	ABL2	113933	5.19e-08	-0.210073	0.0380925	0.000288011	1.12e-20	5.38e-16	V+P-	VP	Adipose_Subcutaneous.v8.signif_variant_gene_pairs
1_179343617	SOAT1	rs10753191	C	T	ENSG00000057252.12	SOAT1	49903	4.92e-15	-0.284893	0.035449	0.000235963	5.85e-54	5.33e-46	V+P-	VP	Adipose_Subcutaneous.v8.signif_variant_gene_pairs
1_200565120	KIF14	rs7543730	C	T	ENSG00000260088.1	AL445483.1	-104387	6.1e-28	-0.523858	0.0450037	0.00014438	8.29e-54	2.96e-47	V+K-	VP	Adipose_Subcutaneous.v8.signif_variant_gene_pairs
1_200565120	KIF14	rs7543730	C	T	ENSG00000118200.14	CAMSAP2	-174438	1.21e-06	-0.0982293	0.0199959	0.000129926	1.86e-18	5.13e-14	V+K-	VP	Adipose_Subcutaneous.v8.signif_variant_gene_pairs
1_200565120	KIF14	rs7543730	C	T	ENSG00000260088.1	AL445483.1	-104387	3.67e-13	-0.350585	0.0466231	9.09e-05	1.55e-32	3.09e-27	V+K-	VP	Adipose_Subcutaneous.v8.signif_variant_gene_pairs
1_200565120	KIF14	rs7543730	C	T	ENSG00000260088.1	AL445483.1	-104387	1.25e-07	-0.379179	0.0690513	4.73e-05	4.85e-13	3.14e-09	V+K-	VP	Adipose_Subcutaneous.v8.signif_variant_gene_pairs
1_200565120	KIF14	rs7543730	C	T	ENSG00000260088.1	AL445483.1	-104387	5.92e-15	-0.479516	0.0584542	0.000103539	1.76e-35	4.41e-30	V+K-	VP	Adipose_Subcutaneous.v8.signif_variant_gene_pairs
1_200565120	KIF14	rs7543730	C	T	ENSG00000260088.1	AL445483.1	-104387	1.18e-10	-0.564635	0.0823257	3.46e-05	2.45e-19	2.69e-15	V+K-	VP	Adipose_Subcutaneous.v8.signif_variant_gene_pairs
1_200565120	KIF14	rs7543730	C	T	ENSG00000260088.1	AL445483.1	-104387	9.45e-27	-0.503751	0.0444281	0.000140003	8.71e-61	4e-53	V+K-	VP	Adipose_Subcutaneous.v8.signif_variant_gene_pairs
1_200565120	KIF14	rs7543730	C	T	ENSG00000260088.1	AL445483.1	-104387	6.71e-10	-0.647815	0.095229	1.96e-05	6.66e-25	7.21e-21	V+K-	VP	Adipose_Subcutaneous.v8.signif_variant_gene_pairs
1_200565120	KIF14	rs7543730	C	T	ENSG00000260088.1	AL445483.1	-104387	4.57e-07	-0.458167	0.0859597	3.51e-05	9.5e-25	6.38e-21	V+K-	VP	Adipose_Subcutaneous.v8.signif_variant_gene_pairs
1_200565120	KIF14	rs7543730	C	T	ENSG00000260088.1	AL445483.1	-104387	8.93e-12	-0.598891	0.0810869	5.38e-05	5e-41	5.23e-36	V+K-	VP	Adipose_Subcutaneous.v8.signif_variant_gene_pairs
1_200565120	KIF14	rs7543730	C	T	ENSG00000260088.1	AL445483.1	-104387	1.08e-06	-0.458218	0.0896917	6.29e-05	1.64e-21	9.08e-18	V+K-	VP	Adipose_Subcutaneous.v8.signif_variant_gene_pairs
1_200565120	KIF14	rs7543730	C	T	ENSG00000260088.1	AL445483.1	-104387	3.13e-12	-0.557371	0.0741488	7.22e-05	2.51e-29	1.64e-24	V+K-	VP	Adipose_Subcutaneous.v8.signif_variant_gene_pairs
1_200565120	KIF14	rs7543730	C	T	ENSG00000260088.1	AL445483.1	-104387	9.18e-13	-0.520958	0.0672645	5.54e-05	1.35e-43	1.46e-38	V+K-	VP	Adipose_Subcutaneous.v8.signif_variant_gene_pairs
1_200565120	KIF14	rs7543730	C	T	ENSG00000260088.1	AL445483.1	-104387	1.18e-11	-0.540913	0.0729109	3.78e-05	5.97e-33	3.37e-28	V+K-	VP	Adipose_Subcutaneous.v8.signif_variant_gene_pairs
1_200565120	KIF14	rs7543730	C	T	ENSG00000260088.1	AL445483.1	-104387	3.06e-10	-0.613426	0.0896186	3.67e-05	5.35e-33	1.26e-28	V+K-	VP	Adipose_Subcutaneous.v8.signif_variant_gene_pairs
1_200565120	KIF14	rs7543730	C	T	ENSG00000260088.1	AL445483.1	-104387	7.55e-10	-0.549265	0.0826552	3.58e-05	5.35e-34	3.93e-29	V+K-	VP	Adipose_Subcutaneous.v8.signif_variant_gene_pairs
1_200565120	KIF14	rs7543730	C	T	ENSG00000260088.1	AL445483.1	-104387	8.09e-16	-0.600657	0.0671398	5.49e-05	2.67e-44	6.1e-39	V+K-	VP	Adipose_Subcutaneous.v8.signif_variant_gene_pairs
1_200565120	KIF14	rs7543730	C	T	ENSG00000260088.1	AL445483.1	-104387	8.28e-11	-0.572225	0.0808751	4.2e-05	1.3e-31	1.46e-26	V+K-	VP	Adipose_Subcutaneous.v8.signif_variant_gene_pairs
1_200565120	KIF14	rs7543730	C	T	ENSG00000260088.1	AL445483.1	-104387	1.49e-10	-0.562596	0.0788342	2.51e-05	1.54e-20	1.56e-16	V+K-	VP	Adipose_Subcutaneous.v8.signif_variant_gene_pairs
1_200565120	KIF14	rs7543730	C	T	ENSG00000118197.13	DDX59	-104849	1.53e-05	0.333284	0.0733336	2.59e-05	1.04e-08	2.35e-05	V+K-	VP	Adipose_Subcutaneous.v8.signif_variant_gene_pairs
1_200565120	KIF14	rs7543730	C	T	ENSG00000260088.1	AL445483.1	-104387	2.12e-07	-0.481498	0.0856001	1.92e-05	2.26e-24	5.02e-20	V+K-	VP	Adipose_Subcutaneous.v8.signif_variant_gene_pairs
1_200565120	KIF14	rs7543730	C	T	ENSG00000260088.1	AL445483.1	-104387	6.35e-16	-0.500257	0.0587714	6.28e-05	9.03e-31	1.43e-25	V+K-	VP	Adipose_Subcutaneous.v8.signif_variant_gene_pairs
1_200565120	KIF14	rs7543730	C	T	ENSG00000260088.1	AL445483.1	-104387	7.38e-26	-0.598261	0.0530985	0.000175277	1.06e-57	3.26e-51	V+K-	VP	Adipose_Subcutaneous.v8.signif_variant_gene_pairs
1_200565120	KIF14	rs7543730	C	T	ENSG00000118200.14	CAMSAP2	-174438	1.32e-09	-0.115514	0.0186139	0.000202815	1.31e-15	1.81e-11	V+K-	VP	Adipose_Subcutaneous.v8.signif_variant_gene_pairs
1_200565120	KIF14	rs7543730	C	T	ENSG00000260088.1	AL445483.1	-104387	5.54e-09	-0.579352	0.0923264	2.29e-05	7.53e-26	1.91e-21	V+K-	VP	Adipose_Subcutaneous.v8.signif_variant_gene_pairs
1_200565120	KIF14	rs7543730	C	T	ENSG00000260088.1	AL445483.1	-104387	6.74e-16	-0.518683	0.0602316	6.42e-05	3.78e-31	9.04e-26	V+K-	VP	Adipose_Subcutaneous.v8.signif_variant_gene_pairs
1_200565120	KIF14	rs7543730	C	T	ENSG00000260088.1	AL445483.1	-104387	2.45e-11	-0.376715	0.0542828	7.19e-05	4.44e-21	1.23e-16	V+K-	VP	Adipose_Subcutaneous.v8.signif_variant_gene_pairs
1_200565120	KIF14	rs7543730	C	T	ENSG00000118197.13	DDX59	-104849	5.42e-05	0.190084	0.0464073	7.97e-05	7.69e-47	2.88e-41	V+K-	VP	Adipose_Subcutaneous.v8.signif_variant_gene_pairs
1_200565120	KIF14	rs7543730	C	T	ENSG00000260088.1	AL445483.1	-104387	1.36e-17	-0.500607	0.0547324	5.83e-05	2.68e-40	2.45e-34	V+K-	VP	Adipose_Subcutaneous.v8.signif_variant_gene_pairs
1_200565120	KIF14	rs7543730	C	T	ENSG00000260088.1	AL445483.1	-104387	4.53e-12	-0.373104	0.0523848	0.00015661	2.81e-25	2.93e-20	V+K-	VP	Adipose_Subcutaneous.v8.signif_variant_gene_pairs
1_200565120	KIF14	rs7543730	C	T	ENSG00000118197.13	DDX59	-104849	9.07e-06	0.143425	0.0319255	0.000147277	9.18e-23	2.34e-18	V+K-	VP	Adipose_Subcutaneous.v8.signif_variant_gene_pairs
1_200565120	KIF14	rs7543730	C	T	ENSG00000118200.14	CAMSAP2	-174438	1.94e-05	-0.119187	0.027588	0.000141468	2.36e-17	5.69e-13	V+K-	VP	Adipose_Subcutaneous.v8.signif_variant_gene_pairs
1_200565120	KIF14	rs7543730	C	T	ENSG00000260088.1	AL445483.1	-104387	1.92e-25	-0.506278	0.0452346	0.000121177	3.81e-63	1.61e-55	V+K-	VP	Adipose_Subcutaneous.v8.signif_variant_gene_pairs
1_200565120	KIF14	rs7543730	C	T	ENSG00000118200.14	CAMSAP2	-174438	5.58e-07	-0.107154	0.0210569	0.000130704	5.31e-10	3.36e-06	V+K-	VP	Adipose_Subcutaneous.v8.signif_variant_gene_pairs
1_200565120	KIF14	rs7543730	C	T	ENSG00000224536.2	AC096677.1	-942293	1.94e-05	0.174915	0.0404447	0.000136583	1.75e-67	7.11e-59	V+K-	VP	Adipose_Subcutaneous.v8.signif_variant_gene_pairs
1_200565120	KIF14	rs7543730	C	T	ENSG00000118197.13	DDX59	-104849	7.54e-06	0.209453	0.0459626	8.37e-05	8.96e-38	2.25e-32	V+K-	VP	Adipose_Subcutaneous.v8.signif_variant_gene_pairs
1_200565120	KIF14	rs7543730	C	T	ENSG00000260088.1	AL445483.1	-104387	9.56e-20	-0.477752	0.0500845	9.57e-05	1.24e-45	1.88e-39	V+K-	VP	Adipose_Subcutaneous.v8.signif_variant_gene_pairs
1_200565120	KIF14	rs7543730	C	T	ENSG00000260088.1	AL445483.1	-104387	3.77e-31	-0.592808	0.0473666	0.000155357	7.12e-77	1.05e-66	V+K-	VP	Adipose_Subcutaneous.v8.signif_variant_gene_pairs
1_200565120	KIF14	rs7543730	C	T	ENSG00000118197.13	DDX59	-104849	2.02e-05	0.160567	0.0372766	0.000142659	3.62e-49	8.44e-43	V+K-	VP	Adipose_Subcutaneous.v8.signif_variant_gene_pairs
1_200565120	KIF14	rs7543730	C	T	ENSG00000118200.14	CAMSAP2	-174438	2.09e-08	-0.122401	0.0214594	0.000155217	7.93e-19	1.93e-14	V+K-	VP	Adipose_Subcutaneous.v8.signif_variant_gene_pairs
1_200565120	KIF14	rs7543730	C	T	ENSG00000260088.1	AL445483.1	-104387	1.41e-13	-0.656897	0.0792636	2.61e-05	3.13e-23	5.48e-19	V+K-	VP	Adipose_Subcutaneous.v8.signif_variant_gene_pairs
1_200565120	KIF14	rs7543730	C	T	ENSG00000260088.1	AL445483.1	-104387	2.34e-09	-0.424	0.0684062	7.12e-05	1.07e-20	3.77e-16	V+K-	VP	Adipose_Subcutaneous.v8.signif_variant_gene_pairs
1_200565120	KIF14	rs7543730	C	T	ENSG00000118197.13	DDX59	-104849	6.33e-06	0.211511	0.0458453	6.45e-05	1.73e-20	4.72e-16	V+K-	VP	Adipose_Subcutaneous.v8.signif_variant_gene_pairs
1_200565120	KIF14	rs7543730	C	T	ENSG00000260088.1	AL445483.1	-104387	1.74e-13	-0.566472	0.0715575	4.65e-05	3.17e-29	5.66e-25	V+K-	VP	Adipose_Subcutaneous.v8.signif_variant_gene_pairs
1_200565120	KIF14	rs7543730	C	T	ENSG00000118197.13	DDX59	-104849	5.17e-05	0.230974	0.0558065	5.26e-05	1.49e-27	4.06e-23	V+K-	VP	Adipose_Subcutaneous.v8.signif_variant_gene_pairs
1_200565120	KIF14	rs7543730	C	T	ENSG00000260088.1	AL445483.1	-104387	2.75e-10	-0.544951	0.0815011	3.8e-05	1.02e-19	8.24e-16	V+K-	VP	Adipose_Subcutaneous.v8.signif_variant_gene_pairs
1_200565120	KIF14	rs7543730	C	T	ENSG00000260088.1	AL445483.1	-104387	1.73e-14	-0.430816	0.0543058	0.000152004	3.25e-44	8e-38	V+K-	VP	Adipose_Subcutaneous.v8.signif_variant_gene_pairs
1_200565120	KIF14	rs7543730	C	T	ENSG00000118200.14	CAMSAP2	-174438	7.15e-10	-0.148049	0.023501	0.000143668	1.11e-22	5.29e-18	V+K-	VP	Adipose_Subcutaneous.v8.signif_variant_gene_pairs
1_200565120	KIF14	rs7543730	C	T	ENSG00000260088.1	AL445483.1	-104387	5.34e-20	-0.457488	0.0479927	0.000153388	1.32e-48	3.83e-43	V+K-	VP	Adipose_Subcutaneous.v8.signif_variant_gene_pairs
1_200565120	KIF14	rs7543730	C	T	ENSG00000118200.14	CAMSAP2	-174438	4.11e-13	-0.167534	0.0225257	0.000201639	3.37e-29	1.81e-24	V+K-	VP	Adipose_Subcutaneous.v8.signif_variant_gene_pairs
1_200565120	KIF14	rs7543730	C	T	ENSG00000260088.1	AL445483.1	-104387	4.14e-07	-0.402846	0.0756479	4.54e-05	2.72e-12	1.85e-08	V+K-	VP	Adipose_Subcutaneous.v8.signif_variant_gene_pairs
1_200565120	KIF14	rs7543730	C	T	ENSG00000260088.1	AL445483.1	-104387	2.53e-12	-0.563405	0.0751455	6.75e-05	2.22e-16	3.49e-12	V+K-	VP	Adipose_Subcutaneous.v8.signif_variant_gene_pairs
1_200565120	KIF14	rs7543730	C	T	ENSG00000260088.1	AL445483.1	-104387	8.83e-22	-0.722532	0.0688834	0.000116672	1.98e-53	1.91e-46	V+K-	VP	Adipose_Subcutaneous.v8.signif_variant_gene_pairs
1_200565120	KIF14	rs7543730	C	T	ENSG00000260088.1	AL445483.1	-104387	9.54e-27	-0.496627	0.0437529	0.000146405	1.03e-58	1.96e-51	V+K-	VP	Adipose_Subcutaneous.v8.signif_variant_gene_pairs
1_200565120	KIF14	rs7543730	C	T	ENSG00000260088.1	AL445483.1	-104387	1.24e-05	-0.476172	0.103708	1.44e-05	3e-13	6.25e-10	V+K-	VP	Adipose_Subcutaneous.v8.signif_variant_gene_pairs
1_200565120	KIF14	rs7543730	C	T	ENSG00000260088.1	AL445483.1	-104387	1.01e-08	-0.601384	0.0974143	1.58e-05	6.15e-17	1.92e-13	V+K-	VP	Adipose_Subcutaneous.v8.signif_variant_gene_pairs
1_206557313	RASSF5	rs71633591	C	A	ENSG00000143486.15	EIF2D	-55146	2.75e-11	0.199931	0.0293589	0.000201232	1.31e-24	4.96e-20	P-K+	VP	Adipose_Subcutaneous.v8.signif_variant_gene_pairs
1_206557313	RASSF5	rs71633591	C	A	ENSG00000143486.15	EIF2D	-55146	7.65e-09	0.157326	0.0266533	0.000123975	5.85e-17	6.34e-13	P-K+	VP	Adipose_Subcutaneous.v8.signif_variant_gene_pairs
1_206557313	RASSF5	rs71633591	C	A	ENSG00000266094.7	RASSF5	49783	4.36e-05	-0.343988	0.0822278	6.52e-05	1.38e-05	0.0258129	P-K+	VP	Adipose_Subcutaneous.v8.signif_variant_gene_pairs
1_206557313	RASSF5	rs71633591	C	A	ENSG00000143486.15	EIF2D	-55146	9.28e-06	0.137179	0.0304404	0.000125756	1.11e-16	1.38e-12	P-K+	VP	Adipose_Subcutaneous.v8.signif_variant_gene_pairs
1_206557313	RASSF5	rs71633591	C	A	ENSG00000143486.15	EIF2D	-55146	2.89e-08	0.159558	0.0283164	0.000168567	4.26e-19	1.02e-14	P-K+	VP	Adipose_Subcutaneous.v8.signif_variant_gene_pairs
1_206557313	RASSF5	rs71633591	C	A	ENSG00000266094.7	RASSF5	49783	7.68e-05	0.363341	0.089071	8.2e-05	1.06e-05	0.0173121	P-K+	VP	Adipose_Subcutaneous.v8.signif_variant_gene_pairs
1_206557313	RASSF5	rs71633591	C	A	ENSG00000143486.15	EIF2D	-55146	3.99e-06	0.0975679	0.0208711	0.000263168	9.38e-18	1.31e-13	P-K+	VP	Adipose_Subcutaneous.v8.signif_variant_gene_pairs
1_206557313	RASSF5	rs71633591	C	A	ENSG00000266094.7	RASSF5	49783	1.42e-06	0.384168	0.075744	3.13e-05	1.42e-06	0.00269535	P-K+	VP	Adipose_Subcutaneous.v8.signif_variant_gene_pairs
1_206557313	RASSF5	rs71633591	C	A	ENSG00000143486.15	EIF2D	-55146	6.24e-05	0.133408	0.0328468	9.07e-05	5.79e-12	2.18e-08	P-K+	VP	Adipose_Subcutaneous.v8.signif_variant_gene_pairs
1_206557313	RASSF5	rs71633591	C	A	ENSG00000143486.15	EIF2D	-55146	1.37e-07	0.268687	0.0496642	9.6e-05	2.99e-22	1.14e-17	P-K+	VP	Adipose_Subcutaneous.v8.signif_variant_gene_pairs
1_206557313	RASSF5	rs71633591	C	A	ENSG00000143486.15	EIF2D	-55146	2.3e-10	0.219778	0.0337655	0.000169385	6.18e-29	8.01e-24	P-K+	VP	Adipose_Subcutaneous.v8.signif_variant_gene_pairs
1_206557313	RASSF5	rs71633591	C	A	ENSG00000266094.7	RASSF5	49783	9.98e-07	0.259668	0.0520354	9.48e-05	1.27e-11	4.88e-08	P-K+	VP	Adipose_Subcutaneous.v8.signif_variant_gene_pairs
1_206557313	RASSF5	rs71633591	C	A	ENSG00000143486.15	EIF2D	-55146	6.44e-06	0.127665	0.0279599	0.00016175	4.78e-15	4.46e-11	P-K+	VP	Adipose_Subcutaneous.v8.signif_variant_gene_pairs
1_206557313	RASSF5	rs71633591	C	A	ENSG00000143486.15	EIF2D	-55146	5.27e-08	0.176565	0.0320548	0.000199006	1.97e-15	1.65e-11	P-K+	VP	Adipose_Subcutaneous.v8.signif_variant_gene_pairs
1_206557313	RASSF5	rs71633591	C	A	ENSG00000143486.15	EIF2D	-55146	6.35e-08	0.163463	0.0297289	0.000197663	1.33e-22	4.11e-18	P-K+	VP	Adipose_Subcutaneous.v8.signif_variant_gene_pairs
1_206557313	RASSF5	rs71633591	C	A	ENSG00000143486.15	EIF2D	-55146	1.87e-05	0.227698	0.052177	8.09e-05	4.17e-08	0.000119943	P-K+	VP	Adipose_Subcutaneous.v8.signif_variant_gene_pairs
1_206557313	RASSF5	rs71633591	C	A	ENSG00000143486.15	EIF2D	-55146	4.26e-07	0.162879	0.0317318	0.000175361	9.36e-16	8.48e-12	P-K+	VP	Adipose_Subcutaneous.v8.signif_variant_gene_pairs
1_206557313	RASSF5	rs71633591	C	A	ENSG00000143486.15	EIF2D	-55146	5.5e-08	0.155699	0.0282423	0.000246181	2.25e-13	1.87e-09	P-K+	VP	Adipose_Subcutaneous.v8.signif_variant_gene_pairs
1_23084249	LUZP1	rs506004	A	C	ENSG00000125945.14	ZNF436	-284137	8.27e-06	-0.185896	0.0412744	0.000184972	7.53e-30	1.73e-24	P+K-	VP	Adipose_Subcutaneous.v8.signif_variant_gene_pairs
1_23084249	LUZP1	rs506004	A	C	ENSG00000249087.6	ZNF436-AS1	-284748	1.89e-05	-0.185304	0.0429068	0.000199542	1.17e-19	3.02e-15	P+K-	VP	Adipose_Subcutaneous.v8.signif_variant_gene_pairs
1_23084249	LUZP1	rs506004	A	C	ENSG00000125945.14	ZNF436	-284137	8.17e-06	-0.26898	0.0593079	0.000127138	2.51e-51	2.66e-44	P+K-	VP	Adipose_Subcutaneous.v8.signif_variant_gene_pairs
1_23084249	LUZP1	rs506004	A	C	ENSG00000249087.6	ZNF436-AS1	-284748	5.3e-07	-0.208001	0.0406216	0.000111686	1.36e-50	2.77e-43	P+K-	VP	Adipose_Subcutaneous.v8.signif_variant_gene_pairs
1_23084249	LUZP1	rs506004	A	C	ENSG00000125945.14	ZNF436	-284137	1.18e-05	-0.234602	0.0530149	0.000165902	8.55e-49	5.58e-41	P+K-	VP	Adipose_Subcutaneous.v8.signif_variant_gene_pairs
1_23084249	LUZP1	rs506004	A	C	ENSG00000204219.9	TCEA3	-340491	2.02e-06	0.542896	0.106754	1.79e-05	5.34e-08	0.000118663	P+K-	VP	Adipose_Subcutaneous.v8.signif_variant_gene_pairs
1_23084249	LUZP1	rs506004	A	C	ENSG00000249087.6	ZNF436-AS1	-284748	7.56e-06	-0.327411	0.0718392	7.84e-05	5.12e-57	6.98e-50	P+K-	VP	Adipose_Subcutaneous.v8.signif_variant_gene_pairs
1_23084249	LUZP1	rs506004	A	C	ENSG00000249087.6	ZNF436-AS1	-284748	4.32e-05	-0.204368	0.0491694	7.12e-05	7.23e-34	1.53e-28	P+K-	VP	Adipose_Subcutaneous.v8.signif_variant_gene_pairs
1_23084249	LUZP1	rs506004	A	C	ENSG00000125945.14	ZNF436	-284137	0.000101304	-0.162704	0.0414594	0.000153767	2.62e-22	1.02e-17	P+K-	VP	Adipose_Subcutaneous.v8.signif_variant_gene_pairs
1_23084249	LUZP1	rs506004	A	C	ENSG00000249087.6	ZNF436-AS1	-284748	5.54e-05	-0.163542	0.0401205	0.000135922	1.92e-33	7.21e-28	P+K-	VP	Adipose_Subcutaneous.v8.signif_variant_gene_pairs
1_23084249	LUZP1	rs506004	A	C	ENSG00000125945.14	ZNF436	-284137	4.81e-07	-0.286681	0.056142	0.000177254	2.59e-67	2e-58	P+K-	VP	Adipose_Subcutaneous.v8.signif_variant_gene_pairs
1_23084249	LUZP1	rs506004	A	C	ENSG00000249087.6	ZNF436-AS1	-284748	3.68e-06	-0.194963	0.0416107	0.000173136	9.08e-62	2.18e-54	P+K-	VP	Adipose_Subcutaneous.v8.signif_variant_gene_pairs
1_23084249	LUZP1	rs506004	A	C	ENSG00000125945.14	ZNF436	-284137	8.61e-08	-0.502947	0.0885029	3.28e-05	4.07e-24	7.79e-20	P+K-	VP	Adipose_Subcutaneous.v8.signif_variant_gene_pairs
1_23084249	LUZP1	rs506004	A	C	ENSG00000125945.14	ZNF436	-284137	1.55e-06	-0.27072	0.0555916	0.000149963	3e-81	1.54e-71	P+K-	VP	Adipose_Subcutaneous.v8.signif_variant_gene_pairs
1_23084249	LUZP1	rs506004	A	C	ENSG00000249087.6	ZNF436-AS1	-284748	4.7e-05	-0.222045	0.0540213	0.000147822	1.2e-84	1.82e-75	P+K-	VP	Adipose_Subcutaneous.v8.signif_variant_gene_pairs
1_23084249	LUZP1	rs506004	A	C	ENSG00000125945.14	ZNF436	-284137	6.6e-09	-0.289355	0.0490761	0.000226616	2.8e-105	8.39e-93	P+K-	VP	Adipose_Subcutaneous.v8.signif_variant_gene_pairs
1_23084249	LUZP1	rs506004	A	C	ENSG00000249087.6	ZNF436-AS1	-284748	1.77e-08	-0.266087	0.0465154	0.000212469	4.56e-107	6.02e-96	P+K-	VP	Adipose_Subcutaneous.v8.signif_variant_gene_pairs
1_23084249	LUZP1	rs506004	A	C	ENSG00000215906.8	LACTBL1	118911	1.12e-29	-0.867008	0.0675779	0.000122001	1.23e-54	4.57e-49	P+K-	VP	Adipose_Subcutaneous.v8.signif_variant_gene_pairs
1_23084249	LUZP1	rs506004	A	C	ENSG00000227868.5	TEX46	68399	2.37e-06	0.156833	0.0325123	0.000135154	1.8e-08	5.19e-05	P+K-	VP	Adipose_Subcutaneous.v8.signif_variant_gene_pairs
1_23084249	LUZP1	rs506004	A	C	ENSG00000125945.14	ZNF436	-284137	8.14e-06	-0.273933	0.0607634	0.000207857	7.49e-76	1.47e-65	P+K-	VP	Adipose_Subcutaneous.v8.signif_variant_gene_pairs
1_236549689	HEATR1;LGALS8	rs56115130	A	C	ENSG00000230325.1	AL359921.1	9243	1.95e-05	0.361863	0.0839331	0.000120992	1.91e-19	4.42e-15	V+P-	VP	Adipose_Subcutaneous.v8.signif_variant_gene_pairs
1_236549689	HEATR1;LGALS8	rs56115130	A	C	ENSG00000230325.1	AL359921.1	9243	5.35e-06	0.44558	0.0965908	8.18e-05	1.67e-22	7.78e-18	V+P-	VP	Adipose_Subcutaneous.v8.signif_variant_gene_pairs
1_236549689	HEATR1;LGALS8	rs56115130	A	C	ENSG00000230325.1	AL359921.1	9243	1.56e-08	0.738974	0.128075	0.000151198	1.37e-48	3.4e-42	V+P-	VP	Adipose_Subcutaneous.v8.signif_variant_gene_pairs
1_236549689	HEATR1;LGALS8	rs56115130	A	C	ENSG00000230325.1	AL359921.1	9243	1.66e-06	0.507998	0.104546	0.000122062	2.09e-20	1.52e-15	V+P-	VP	Adipose_Subcutaneous.v8.signif_variant_gene_pairs
1_236549689	HEATR1;LGALS8	rs56115130	A	C	ENSG00000077522.12	ACTN2	-136765	1.82e-05	-0.501157	0.115494	0.000100561	9.59e-63	3.92e-56	V+P-	VP	Adipose_Subcutaneous.v8.signif_variant_gene_pairs
1_236549689	HEATR1;LGALS8	rs56115130	A	C	ENSG00000230325.1	AL359921.1	9243	2.6e-06	0.835736	0.171719	2.64e-05	7.09e-18	1.1e-13	V+P-	VP	Adipose_Subcutaneous.v8.signif_variant_gene_pairs
10_74709093	ADK	rs1189553	C	T	ENSG00000196968.10	FUT11	936230	0.000215208	0.163112	0.0436999	0.000431662	8.08e-49	3.2e-42	P+K-	VP	Esophagus_Mucosa.v8.signif_variant_gene_pairs
10_74709093	ADK	rs1189553	C	T	ENSG00000035403.17	VCL	713900	0.000187775	-0.226054	0.059621	0.000206825	5.75e-11	1.23e-07	P+K-	VP	Esophagus_Mucosa.v8.signif_variant_gene_pairs
10_74709093	ADK	rs1189553	C	T	ENSG00000185009.12	AP3M1	558030	3.85e-19	-0.198908	0.0214997	0.000334381	3.08e-56	1.32e-49	P+K-	VP	Esophagus_Mucosa.v8.signif_variant_gene_pairs
10_74709093	ADK	rs1189553	C	T	ENSG00000156110.13	ADK	557908	9.25e-28	-0.455909	0.0396757	0.000371657	5.2e-146	1.28e-128	P+K-	VP	Esophagus_Mucosa.v8.signif_variant_gene_pairs
10_89419047	IFIT5	rs304447	T	C	ENSG00000152778.8	IFIT5	4461	1.55e-30	-0.451967	0.0368192	0.000206075	6.9e-47	5.87e-41	P-K+	VP	Adipose_Subcutaneous.v8.signif_variant_gene_pairs
10_89419047	IFIT5	rs304447	T	C	ENSG00000152778.8	IFIT5	4461	2.4e-24	-0.525603	0.0482757	0.000114843	1.89e-34	4.54e-29	P-K+	VP	Adipose_Subcutaneous.v8.signif_variant_gene_pairs
10_89419047	IFIT5	rs304447	T	C	ENSG00000152778.8	IFIT5	4461	5.47e-33	-0.533334	0.0396129	0.00011968	6.39e-45	5.2e-39	P-K+	VP	Adipose_Subcutaneous.v8.signif_variant_gene_pairs
10_89419047	IFIT5	rs304447	T	C	ENSG00000152778.8	IFIT5	4461	1.74e-14	-0.564812	0.0673762	3.85e-05	1.54e-18	2.5e-14	P-K+	VP	Adipose_Subcutaneous.v8.signif_variant_gene_pairs
10_89419047	IFIT5	rs304447	T	C	ENSG00000152778.8	IFIT5	4461	1.01e-48	-0.594225	0.036328	0.000172224	1.53e-79	1.8e-70	P-K+	VP	Adipose_Subcutaneous.v8.signif_variant_gene_pairs
10_89419047	IFIT5	rs304447	T	C	ENSG00000152778.8	IFIT5	4461	4.51e-06	-0.461534	0.0953377	2.41e-05	6.61e-08	0.000117567	P-K+	VP	Adipose_Subcutaneous.v8.signif_variant_gene_pairs
10_89419047	IFIT5	rs304447	T	C	ENSG00000152778.8	IFIT5	4461	5.08e-09	-0.555677	0.0883038	3.99e-05	1.87e-10	5.14e-07	P-K+	VP	Adipose_Subcutaneous.v8.signif_variant_gene_pairs
10_89419047	IFIT5	rs304447	T	C	ENSG00000185745.9	IFIT1	26501	9.96e-06	-0.43757	0.0957543	5.43e-05	4.59e-06	0.00910446	P-K+	VP	Adipose_Subcutaneous.v8.signif_variant_gene_pairs
10_89419047	IFIT5	rs304447	T	C	ENSG00000152778.8	IFIT5	4461	6.61e-09	-0.396173	0.0644903	5.45e-05	5.49e-10	1.88e-06	P-K+	VP	Adipose_Subcutaneous.v8.signif_variant_gene_pairs
10_89419047	IFIT5	rs304447	T	C	ENSG00000185745.9	IFIT1	26501	2.08e-13	-0.60698	0.0743879	8.59e-05	5.84e-16	2.95e-12	P-K+	VP	Adipose_Subcutaneous.v8.signif_variant_gene_pairs
10_89419047	IFIT5	rs304447	T	C	ENSG00000152778.8	IFIT5	4461	1.3e-06	-0.360383	0.0711117	7.96e-05	2.32e-07	0.000503	P-K+	VP	Adipose_Subcutaneous.v8.signif_variant_gene_pairs
10_89419047	IFIT5	rs304447	T	C	ENSG00000185745.9	IFIT1	26501	2.33e-11	-0.552308	0.0771095	9.07e-05	1.61e-13	9.55e-10	P-K+	VP	Adipose_Subcutaneous.v8.signif_variant_gene_pairs
10_89419047	IFIT5	rs304447	T	C	ENSG00000152778.8	IFIT5	4461	5.9e-11	-0.43385	0.0620188	9.36e-05	4.42e-11	1.58e-07	P-K+	VP	Adipose_Subcutaneous.v8.signif_variant_gene_pairs
10_89419047	IFIT5	rs304447	T	C	ENSG00000152778.8	IFIT5	4461	3.22e-14	-0.55221	0.0663984	7.42e-05	6.5e-15	3.83e-11	P-K+	VP	Adipose_Subcutaneous.v8.signif_variant_gene_pairs
10_89419047	IFIT5	rs304447	T	C	ENSG00000152778.8	IFIT5	4461	2.52e-14	-0.663085	0.0776643	4.31e-05	8.49e-15	6.09e-11	P-K+	VP	Adipose_Subcutaneous.v8.signif_variant_gene_pairs
10_89419047	IFIT5	rs304447	T	C	ENSG00000152778.8	IFIT5	4461	4.43e-08	-0.496907	0.085224	3.92e-05	1.63e-09	3.36e-06	P-K+	VP	Adipose_Subcutaneous.v8.signif_variant_gene_pairs
10_89419047	IFIT5	rs304447	T	C	ENSG00000185745.9	IFIT1	26501	1e-06	-0.478518	0.0931832	2.89e-05	3.08e-07	0.000633039	P-K+	VP	Adipose_Subcutaneous.v8.signif_variant_gene_pairs
10_89419047	IFIT5	rs304447	T	C	ENSG00000152778.8	IFIT5	4461	1.22e-06	-0.383082	0.0752538	3.21e-05	7.46e-08	0.0001573	P-K+	VP	Adipose_Subcutaneous.v8.signif_variant_gene_pairs
10_89419047	IFIT5	rs304447	T	C	ENSG00000185745.9	IFIT1	26501	9.65e-09	-0.510638	0.0843898	6.19e-05	1.42e-09	3.97e-06	P-K+	VP	Adipose_Subcutaneous.v8.signif_variant_gene_pairs
10_89419047	IFIT5	rs304447	T	C	ENSG00000152778.8	IFIT5	4461	1.43e-15	-0.539509	0.0609452	5.9e-05	4.29e-18	5.67e-14	P-K+	VP	Adipose_Subcutaneous.v8.signif_variant_gene_pairs
10_89419047	IFIT5	rs304447	T	C	ENSG00000152778.8	IFIT5	4461	5.38e-07	-0.408429	0.0774195	5.1e-05	5.36e-08	0.000113568	P-K+	VP	Adipose_Subcutaneous.v8.signif_variant_gene_pairs
10_89419047	IFIT5	rs304447	T	C	ENSG00000152778.8	IFIT5	4461	1.19e-20	-0.476338	0.0477182	7.23e-05	2.14e-31	3.45e-26	P-K+	VP	Adipose_Subcutaneous.v8.signif_variant_gene_pairs
10_89419047	IFIT5	rs304447	T	C	ENSG00000185745.9	IFIT1	26501	9.39e-25	-0.344026	0.0313545	0.000227894	1.01e-30	2.6e-25	P-K+	VP	Adipose_Subcutaneous.v8.signif_variant_gene_pairs
10_89419047	IFIT5	rs304447	T	C	ENSG00000152778.8	IFIT5	4461	4.63e-51	-0.587061	0.0338289	0.000218109	5.8e-76	3.87e-68	P-K+	VP	Adipose_Subcutaneous.v8.signif_variant_gene_pairs
10_89419047	IFIT5	rs304447	T	C	ENSG00000152778.8	IFIT5	4461	7.65e-21	-0.584244	0.0572057	9.58e-05	3.25e-32	1.13e-26	P-K+	VP	Adipose_Subcutaneous.v8.signif_variant_gene_pairs
10_89419047	IFIT5	rs304447	T	C	ENSG00000152778.8	IFIT5	4461	2.14e-21	-0.364288	0.0354576	9.93e-05	7.44e-33	1.1e-27	P-K+	VP	Adipose_Subcutaneous.v8.signif_variant_gene_pairs
10_89419047	IFIT5	rs304447	T	C	ENSG00000152778.8	IFIT5	4461	7.43e-24	-0.565882	0.0510419	8.16e-05	1.5e-32	5.62e-28	P-K+	VP	Adipose_Subcutaneous.v8.signif_variant_gene_pairs
10_89419047	IFIT5	rs304447	T	C	ENSG00000185745.9	IFIT1	26501	0.000100377	-0.180351	0.0459292	0.000169716	1.58e-05	0.0362498	P-K+	VP	Adipose_Subcutaneous.v8.signif_variant_gene_pairs
10_89419047	IFIT5	rs304447	T	C	ENSG00000152778.8	IFIT5	4461	1.48e-32	-0.542816	0.0419379	0.00016862	1.81e-47	6.57e-41	P-K+	VP	Adipose_Subcutaneous.v8.signif_variant_gene_pairs
10_89419047	IFIT5	rs304447	T	C	ENSG00000152778.8	IFIT5	4461	3.45e-29	-0.484944	0.0398196	0.000176655	1.39e-47	8.03e-41	P-K+	VP	Adipose_Subcutaneous.v8.signif_variant_gene_pairs
10_89419047	IFIT5	rs304447	T	C	ENSG00000152778.8	IFIT5	4461	3.67e-22	-0.600236	0.0572109	9.52e-05	8.6e-29	9.55e-24	P-K+	VP	Adipose_Subcutaneous.v8.signif_variant_gene_pairs
10_89419047	IFIT5	rs304447	T	C	ENSG00000152778.8	IFIT5	4461	1.71e-24	-0.540791	0.0485952	8.49e-05	3.12e-37	7.4e-32	P-K+	VP	Adipose_Subcutaneous.v8.signif_variant_gene_pairs
10_89419047	IFIT5	rs304447	T	C	ENSG00000152778.8	IFIT5	4461	1.58e-05	-0.34058	0.0765832	3.87e-05	1.49e-09	4.97e-06	P-K+	VP	Adipose_Subcutaneous.v8.signif_variant_gene_pairs
10_89419047	IFIT5	rs304447	T	C	ENSG00000185745.9	IFIT1	26501	0.00012269	-0.160651	0.0414589	0.000139238	7.32e-06	0.0167563	P-K+	VP	Adipose_Subcutaneous.v8.signif_variant_gene_pairs
10_89419047	IFIT5	rs304447	T	C	ENSG00000152778.8	IFIT5	4461	6.57e-25	-0.392813	0.0358396	0.000111875	2.68e-32	4.92e-27	P-K+	VP	Adipose_Subcutaneous.v8.signif_variant_gene_pairs
10_89419047	IFIT5	rs304447	T	C	ENSG00000152778.8	IFIT5	4461	7.55e-09	-0.627576	0.100849	2.59e-05	1.23e-10	3.31e-07	P-K+	VP	Adipose_Subcutaneous.v8.signif_variant_gene_pairs
10_89419047	IFIT5	rs304447	T	C	ENSG00000152778.8	IFIT5	4461	2.26e-25	-0.43329	0.0398508	0.000158253	2.04e-33	7.57e-28	P-K+	VP	Adipose_Subcutaneous.v8.signif_variant_gene_pairs
10_89419047	IFIT5	rs304447	T	C	ENSG00000152778.8	IFIT5	4461	7.38e-38	-0.541155	0.0383453	0.000180213	6.86e-51	1.99e-44	P-K+	VP	Adipose_Subcutaneous.v8.signif_variant_gene_pairs
10_89419047	IFIT5	rs304447	T	C	ENSG00000152778.8	IFIT5	4461	3.27e-08	-0.401367	0.0681567	2.9e-05	3.37e-10	9.75e-07	P-K+	VP	Adipose_Subcutaneous.v8.signif_variant_gene_pairs
10_89419047	IFIT5	rs304447	T	C	ENSG00000152778.8	IFIT5	4461	1.58e-14	-0.579927	0.0710141	8.18e-05	1.85e-19	2.08e-15	P-K+	VP	Adipose_Subcutaneous.v8.signif_variant_gene_pairs
10_89419047	IFIT5	rs304447	T	C	ENSG00000152778.8	IFIT5	4461	2.64e-06	-0.292685	0.0604969	6.51e-05	9.1e-08	0.000205434	P-K+	VP	Adipose_Subcutaneous.v8.signif_variant_gene_pairs
10_89419047	IFIT5	rs304447	T	C	ENSG00000152778.8	IFIT5	4461	1.53e-11	-0.441847	0.0613399	4.16e-05	1.77e-16	1.29e-12	P-K+	VP	Adipose_Subcutaneous.v8.signif_variant_gene_pairs
10_89419047	IFIT5	rs304447	T	C	ENSG00000152778.8	IFIT5	4461	1.9e-26	-0.457095	0.040238	0.000182695	9.59e-38	2.91e-32	P-K+	VP	Adipose_Subcutaneous.v8.signif_variant_gene_pairs
10_89419047	IFIT5	rs304447	T	C	ENSG00000152778.8	IFIT5	4461	4.56e-36	-0.478191	0.0353522	0.000216145	1.5e-49	1.85e-43	P-K+	VP	Adipose_Subcutaneous.v8.signif_variant_gene_pairs
10_89419047	IFIT5	rs304447	T	C	ENSG00000152778.8	IFIT5	4461	6.86e-15	-0.71551	0.0815258	4.23e-05	1.13e-23	1.28e-19	P-K+	VP	Adipose_Subcutaneous.v8.signif_variant_gene_pairs
10_89419047	IFIT5	rs304447	T	C	ENSG00000232229.5	LINC00865	-410463	2.01e-05	0.435097	0.0984132	4.02e-05	5.1e-30	2.85e-25	P-K+	VP	Adipose_Subcutaneous.v8.signif_variant_gene_pairs
10_89419047	IFIT5	rs304447	T	C	ENSG00000185745.9	IFIT1	26501	8.17e-08	-0.392895	0.070356	7.81e-05	4.35e-10	1.53e-06	P-K+	VP	Adipose_Subcutaneous.v8.signif_variant_gene_pairs
10_89419047	IFIT5	rs304447	T	C	ENSG00000152778.8	IFIT5	4461	7.83e-20	-0.74819	0.0730314	7.85e-05	2.83e-27	8.05e-23	P-K+	VP	Adipose_Subcutaneous.v8.signif_variant_gene_pairs
10_89419047	IFIT5	rs304447	T	C	ENSG00000152778.8	IFIT5	4461	1.7e-13	-0.344606	0.0443719	6.29e-05	2.51e-20	5.13e-16	P-K+	VP	Adipose_Subcutaneous.v8.signif_variant_gene_pairs
10_89419047	IFIT5	rs304447	T	C	ENSG00000152778.8	IFIT5	4461	3.43e-32	-0.530948	0.0418583	0.000214353	7e-40	1.66e-33	P-K+	VP	Adipose_Subcutaneous.v8.signif_variant_gene_pairs
10_89419047	IFIT5	rs304447	T	C	ENSG00000232229.5	LINC00865	-410463	0.000134634	0.186705	0.0485259	0.000279689	6.27e-107	1.19e-93	P-K+	VP	Adipose_Subcutaneous.v8.signif_variant_gene_pairs
10_89419047	IFIT5	rs304447	T	C	ENSG00000152778.8	IFIT5	4461	3.23e-07	-0.39991	0.0732178	2.2e-05	2.54e-10	4.25e-07	P-K+	VP	Adipose_Subcutaneous.v8.signif_variant_gene_pairs
10_89419047	IFIT5	rs304447	T	C	ENSG00000152778.8	IFIT5	4461	1.27e-12	-0.487105	0.0611665	1.75e-05	1.27e-12	3.11e-09	P-K+	VP	Adipose_Subcutaneous.v8.signif_variant_gene_pairs
10_89419047	IFIT5	rs304447	T	C	ENSG00000152778.8	IFIT5	4461	2.88e-25	-0.250429	0.0230271	0.000140019	1.26e-33	7.23e-28	P-K+	VP	Adipose_Subcutaneous.v8.signif_variant_gene_pairs
11_66421290	NPAS4	rs77600363	G	T	ENSG00000255517.6	AP002748.3	-56806	7.91e-05	-0.178316	0.0448119	0.000468801	3.67e-08	9.9e-05	V-P+	VP	Adipose_Subcutaneous.v8.signif_variant_gene_pairs
11_66421290	NPAS4	rs77600363	G	T	ENSG00000254986.7	DPP3	-58723	2.62e-11	-0.177855	0.026087	0.000408858	2.03e-21	1.21e-16	V-P+	VP	Adipose_Subcutaneous.v8.signif_variant_gene_pairs
11_66421290	NPAS4	rs77600363	G	T	ENSG00000174483.19	BBS1	-89316	3.52e-06	-0.128297	0.0273583	0.000411044	2.64e-08	6.78e-05	V-P+	VP	Adipose_Subcutaneous.v8.signif_variant_gene_pairs
11_66421290	NPAS4	rs77600363	G	T	ENSG00000172932.14	ANKRD13D	-867257	2.1e-05	0.126004	0.029346	0.000335338	1.32e-25	2.07e-20	V-P+	VP	Adipose_Subcutaneous.v8.signif_variant_gene_pairs
11_66421290	NPAS4	rs77600363	G	T	ENSG00000254986.7	DPP3	-58723	6.01e-09	-0.123497	0.0207701	0.000249363	9.78e-18	2e-13	V-P+	VP	Adipose_Subcutaneous.v8.signif_variant_gene_pairs
11_66421290	NPAS4	rs77600363	G	T	ENSG00000248746.5	ACTN3	-125105	6.36e-07	0.354085	0.0699544	0.000266801	9.26e-22	4.99e-17	V-P+	VP	Adipose_Subcutaneous.v8.signif_variant_gene_pairs
11_66421290	NPAS4	rs77600363	G	T	ENSG00000255517.6	AP002748.3	-56806	0.000242706	-0.273072	0.0735619	0.000276679	3e-05	0.0319224	V-P+	VP	Adipose_Subcutaneous.v8.signif_variant_gene_pairs
11_66421290	NPAS4	rs77600363	G	T	ENSG00000254986.7	DPP3	-58723	2.3e-07	-0.157658	0.0298077	0.000288971	1.28e-12	5.21e-09	V-P+	VP	Adipose_Subcutaneous.v8.signif_variant_gene_pairs
11_66421290	NPAS4	rs77600363	G	T	ENSG00000248746.5	ACTN3	-125105	3.1e-06	0.384289	0.0809165	0.000250678	8.04e-32	2.13e-26	V-P+	VP	Adipose_Subcutaneous.v8.signif_variant_gene_pairs
11_66421290	NPAS4	rs77600363	G	T	ENSG00000254986.7	DPP3	-58723	9.6e-08	-0.173889	0.0321336	0.000401001	6.77e-18	7.44e-14	V-P+	VP	Adipose_Subcutaneous.v8.signif_variant_gene_pairs
11_66421290	NPAS4	rs77600363	G	T	ENSG00000173156.6	RHOD	-635528	0.000295968	0.139426	0.0382642	0.000296044	4.38e-74	5.96e-63	V-P+	VP	Adipose_Subcutaneous.v8.signif_variant_gene_pairs
11_66421290	NPAS4	rs77600363	G	T	ENSG00000174165.7	ZDHHC24	-124948	7.91e-07	-0.554083	0.105431	5.37e-05	2.48e-10	4.07e-07	V-P+	VP	Adipose_Subcutaneous.v8.signif_variant_gene_pairs
11_66421290	NPAS4	rs77600363	G	T	ENSG00000174165.7	ZDHHC24	-124948	3.25e-07	-0.545795	0.100959	9.81e-05	4.88e-10	7.2e-07	V-P+	VP	Adipose_Subcutaneous.v8.signif_variant_gene_pairs
11_66421290	NPAS4	rs77600363	G	T	ENSG00000174165.7	ZDHHC24	-124948	6.06e-10	-0.466129	0.0705607	0.000143536	2.8e-15	1.97e-11	V-P+	VP	Adipose_Subcutaneous.v8.signif_variant_gene_pairs
11_66421290	NPAS4	rs77600363	G	T	ENSG00000174080.10	CTSF	-147551	9.32e-09	0.370915	0.0610564	0.000173248	1.07e-15	1.02e-11	V-P+	VP	Adipose_Subcutaneous.v8.signif_variant_gene_pairs
11_66421290	NPAS4	rs77600363	G	T	ENSG00000174165.7	ZDHHC24	-124948	9.78e-09	-0.529567	0.0866061	0.000189572	3.29e-14	1.38e-10	V-P+	VP	Adipose_Subcutaneous.v8.signif_variant_gene_pairs
11_66421290	NPAS4	rs77600363	G	T	ENSG00000250105.1	AP002748.1	-139094	8.56e-05	-0.426941	0.105396	0.000191316	7.51e-17	5.24e-13	V-P+	VP	Adipose_Subcutaneous.v8.signif_variant_gene_pairs
11_66421290	NPAS4	rs77600363	G	T	ENSG00000174080.10	CTSF	-147551	2.05e-05	0.232004	0.0525425	0.000195529	1.53e-08	2.16e-05	V-P+	VP	Adipose_Subcutaneous.v8.signif_variant_gene_pairs
11_66421290	NPAS4	rs77600363	G	T	ENSG00000199325.1	RNU4-39P	-193800	0.000127797	0.454152	0.115127	0.000182495	1.01e-09	2.12e-06	V-P+	VP	Adipose_Subcutaneous.v8.signif_variant_gene_pairs
11_66421290	NPAS4	rs77600363	G	T	ENSG00000174165.7	ZDHHC24	-124948	8.23e-08	-0.474084	0.0845484	0.000236516	1.09e-08	1.99e-05	V-P+	VP	Adipose_Subcutaneous.v8.signif_variant_gene_pairs
11_66421290	NPAS4	rs77600363	G	T	ENSG00000250105.1	AP002748.1	-139094	2.24e-05	-0.476172	0.109173	0.00021585	1.94e-21	1.35e-17	V-P+	VP	Adipose_Subcutaneous.v8.signif_variant_gene_pairs
11_66421290	NPAS4	rs77600363	G	T	ENSG00000174080.10	CTSF	-147551	4.86e-10	0.322837	0.0488531	0.000224441	3.91e-14	3.07e-10	V-P+	VP	Adipose_Subcutaneous.v8.signif_variant_gene_pairs
11_66421290	NPAS4	rs77600363	G	T	ENSG00000174483.19	BBS1	-89316	5.44e-06	-0.263513	0.0560576	0.000137603	2.86e-08	5.03e-05	V-P+	VP	Adipose_Subcutaneous.v8.signif_variant_gene_pairs
11_66421290	NPAS4	rs77600363	G	T	ENSG00000174165.7	ZDHHC24	-124948	1.07e-13	-0.611402	0.0753508	0.000151977	1.26e-16	9.8e-13	V-P+	VP	Adipose_Subcutaneous.v8.signif_variant_gene_pairs
11_66421290	NPAS4	rs77600363	G	T	ENSG00000174080.10	CTSF	-147551	1.3e-07	0.320208	0.0580161	0.000142031	2.67e-10	7.51e-07	V-P+	VP	Adipose_Subcutaneous.v8.signif_variant_gene_pairs
11_66421290	NPAS4	rs77600363	G	T	ENSG00000174483.19	BBS1	-89316	4.49e-05	-0.287983	0.0682739	0.000115022	3.67e-06	0.00392256	V-P+	VP	Adipose_Subcutaneous.v8.signif_variant_gene_pairs
11_66421290	NPAS4	rs77600363	G	T	ENSG00000174165.7	ZDHHC24	-124948	2.73e-12	-0.643803	0.0837141	0.00012231	8.4e-21	1.11e-16	V-P+	VP	Adipose_Subcutaneous.v8.signif_variant_gene_pairs
11_66421290	NPAS4	rs77600363	G	T	ENSG00000174165.7	ZDHHC24	-124948	2.83e-07	-0.432002	0.0795721	7.94e-05	2.32e-09	4.23e-06	V-P+	VP	Adipose_Subcutaneous.v8.signif_variant_gene_pairs
11_66421290	NPAS4	rs77600363	G	T	ENSG00000174080.10	CTSF	-147551	5.63e-05	0.334488	0.0801956	8.05e-05	7.86e-07	0.000760157	V-P+	VP	Adipose_Subcutaneous.v8.signif_variant_gene_pairs
11_66421290	NPAS4	rs77600363	G	T	ENSG00000174165.7	ZDHHC24	-124948	1.02e-06	-0.32275	0.0628909	8.33e-05	2.08e-09	3.15e-06	V-P+	VP	Adipose_Subcutaneous.v8.signif_variant_gene_pairs
11_66421290	NPAS4	rs77600363	G	T	ENSG00000174483.19	BBS1	-89316	1.43e-05	-0.272081	0.0608026	0.000158245	2.6e-08	4.71e-05	V-P+	VP	Adipose_Subcutaneous.v8.signif_variant_gene_pairs
11_66421290	NPAS4	rs77600363	G	T	ENSG00000174165.7	ZDHHC24	-124948	9.53e-12	-0.533356	0.0726178	0.000129168	7.65e-16	4.47e-12	V-P+	VP	Adipose_Subcutaneous.v8.signif_variant_gene_pairs
11_66421290	NPAS4	rs77600363	G	T	ENSG00000174080.10	CTSF	-147551	5.23e-06	0.232684	0.0493713	0.000156742	9.45e-12	3.26e-08	V-P+	VP	Adipose_Subcutaneous.v8.signif_variant_gene_pairs
11_66421290	NPAS4	rs77600363	G	T	ENSG00000174165.7	ZDHHC24	-124948	5.05e-07	-0.464684	0.087847	0.000100714	9.99e-11	2.19e-07	V-P+	VP	Adipose_Subcutaneous.v8.signif_variant_gene_pairs
11_66421290	NPAS4	rs77600363	G	T	ENSG00000174080.10	CTSF	-147551	4.24e-09	0.371625	0.0589866	0.000133122	2.72e-12	8.63e-09	V-P+	VP	Adipose_Subcutaneous.v8.signif_variant_gene_pairs
11_66421290	NPAS4	rs77600363	G	T	ENSG00000255517.6	AP002748.3	-56806	8.3e-05	-0.210327	0.052767	0.000182225	2.77e-08	5.46e-05	V-P+	VP	Adipose_Subcutaneous.v8.signif_variant_gene_pairs
11_66421290	NPAS4	rs77600363	G	T	ENSG00000254986.7	DPP3	-58723	2.04e-06	-0.135518	0.0280215	0.000202597	4.87e-16	7.89e-12	V-P+	VP	Adipose_Subcutaneous.v8.signif_variant_gene_pairs
11_66421290	NPAS4	rs77600363	G	T	ENSG00000254458.1	AP001107.3	108437	2.86e-05	-0.307503	0.072665	0.000527389	6.78e-16	1.18e-11	V-P+	VP	Adipose_Subcutaneous.v8.signif_variant_gene_pairs
11_66421290	NPAS4	rs77600363	G	T	ENSG00000255517.6	AP002748.3	-56806	6.54e-05	-0.193133	0.0478778	0.000587006	1.47e-10	7.88e-07	V-P+	VP	Adipose_Subcutaneous.v8.signif_variant_gene_pairs
11_66421290	NPAS4	rs77600363	G	T	ENSG00000254986.7	DPP3	-58723	8.48e-06	-0.135425	0.0300314	0.000575858	1.61e-10	8.45e-07	V-P+	VP	Adipose_Subcutaneous.v8.signif_variant_gene_pairs
11_66421290	NPAS4	rs77600363	G	T	ENSG00000174483.19	BBS1	-89316	2.15e-06	-0.102064	0.0212325	0.000552824	1.9e-09	6.37e-06	V-P+	VP	Adipose_Subcutaneous.v8.signif_variant_gene_pairs
11_66421290	NPAS4	rs77600363	G	T	ENSG00000255517.6	AP002748.3	-56806	8.02e-07	-0.348825	0.0689859	0.000186382	2.62e-10	6.06e-07	V-P+	VP	Adipose_Subcutaneous.v8.signif_variant_gene_pairs
11_66421290	NPAS4	rs77600363	G	T	ENSG00000254986.7	DPP3	-58723	4.92e-05	-0.156445	0.0379286	0.000189613	1.37e-05	0.0163915	V-P+	VP	Adipose_Subcutaneous.v8.signif_variant_gene_pairs
11_66421290	NPAS4	rs77600363	G	T	ENSG00000254855.1	AP001107.8	155636	5.34e-06	0.249133	0.0540468	0.000399784	9.61e-13	6.1e-09	V-P+	VP	Adipose_Subcutaneous.v8.signif_variant_gene_pairs
11_66421290	NPAS4	rs77600363	G	T	ENSG00000255517.6	AP002748.3	-56806	8.07e-05	-0.281203	0.0706377	0.000419617	1.12e-15	1.71e-11	V-P+	VP	Adipose_Subcutaneous.v8.signif_variant_gene_pairs
11_66421290	NPAS4	rs77600363	G	T	ENSG00000254986.7	DPP3	-58723	3.09e-06	-0.11729	0.0248108	0.00038547	4.68e-20	3.18e-15	V-P+	VP	Adipose_Subcutaneous.v8.signif_variant_gene_pairs
11_66421290	NPAS4	rs77600363	G	T	ENSG00000174684.6	B4GAT1	73598	0.000312404	0.124162	0.0341388	0.000340312	8.36e-11	3.45e-07	V-P+	VP	Adipose_Subcutaneous.v8.signif_variant_gene_pairs
11_66421290	NPAS4	rs77600363	G	T	ENSG00000174576.9	NPAS4	286	0.000237988	0.143216	0.0386146	0.000382196	1.21e-05	0.0158154	V-P+	VP	Adipose_Subcutaneous.v8.signif_variant_gene_pairs
11_66421290	NPAS4	rs77600363	G	T	ENSG00000254986.7	DPP3	-58723	2.01e-07	-0.139813	0.0264193	0.000364023	1.99e-11	8.5e-08	V-P+	VP	Adipose_Subcutaneous.v8.signif_variant_gene_pairs
11_66421290	NPAS4	rs77600363	G	T	ENSG00000248746.5	ACTN3	-125105	0.00017458	0.257129	0.0678556	0.000343095	3.1e-36	1.89e-29	V-P+	VP	Adipose_Subcutaneous.v8.signif_variant_gene_pairs
11_66421290	NPAS4	rs77600363	G	T	ENSG00000254986.7	DPP3	-58723	4.27e-07	-0.149905	0.0289962	0.000222225	5.8e-11	2.89e-07	V-P+	VP	Adipose_Subcutaneous.v8.signif_variant_gene_pairs
11_66421290	NPAS4	rs77600363	G	T	ENSG00000254986.7	DPP3	-58723	4.59e-06	-0.13157	0.0282106	0.000203516	1.31e-09	3.64e-06	V-P+	VP	Adipose_Subcutaneous.v8.signif_variant_gene_pairs
11_66421290	NPAS4	rs77600363	G	T	ENSG00000174516.14	PELI3	-45455	1.5e-05	-0.153795	0.0351326	0.000332217	1.32e-07	0.000261819	V-P+	VP	Adipose_Subcutaneous.v8.signif_variant_gene_pairs
11_66421290	NPAS4	rs77600363	G	T	ENSG00000255517.6	AP002748.3	-56806	3.66e-05	-0.216882	0.0520044	0.000321083	3.64e-08	9.22e-05	V-P+	VP	Adipose_Subcutaneous.v8.signif_variant_gene_pairs
11_66421290	NPAS4	rs77600363	G	T	ENSG00000254986.7	DPP3	-58723	8.2e-12	-0.134121	0.0190987	0.000311091	5.75e-18	9.97e-14	V-P+	VP	Adipose_Subcutaneous.v8.signif_variant_gene_pairs
11_66421290	NPAS4	rs77600363	G	T	ENSG00000173992.8	CCS	-171794	0.000278553	-0.0915971	0.0250013	0.000338594	4.42e-10	1.52e-06	V-P+	VP	Adipose_Subcutaneous.v8.signif_variant_gene_pairs
11_66421290	NPAS4	rs77600363	G	T	ENSG00000254986.7	DPP3	-58723	5.42e-05	-0.293786	0.0701439	6.48e-05	7.15e-10	1.27e-06	V-P+	VP	Adipose_Subcutaneous.v8.signif_variant_gene_pairs
11_66421290	NPAS4	rs77600363	G	T	ENSG00000174165.7	ZDHHC24	-124948	0.000328835	0.119237	0.033019	0.000461086	7.93e-08	0.000209487	V-P+	VP	Adipose_Subcutaneous.v8.signif_variant_gene_pairs
11_66421290	NPAS4	rs77600363	G	T	ENSG00000248746.5	ACTN3	-125105	8.38e-19	0.384444	0.0420675	0.000481743	7.12e-141	1.22e-121	V-P+	VP	Adipose_Subcutaneous.v8.signif_variant_gene_pairs
11_66421290	NPAS4	rs77600363	G	T	ENSG00000174684.6	B4GAT1	73598	0.000126618	0.0898253	0.0232362	0.000420259	3.21e-18	1.14e-13	V-P+	VP	Adipose_Subcutaneous.v8.signif_variant_gene_pairs
11_66421290	NPAS4	rs77600363	G	T	ENSG00000174516.14	PELI3	-45455	1.3e-05	-0.149383	0.0338917	0.000455227	3.43e-08	9.46e-05	V-P+	VP	Adipose_Subcutaneous.v8.signif_variant_gene_pairs
11_66421290	NPAS4	rs77600363	G	T	ENSG00000255517.6	AP002748.3	-56806	1.98e-06	-0.296341	0.0615268	0.000526767	8.06e-13	6.73e-09	V-P+	VP	Adipose_Subcutaneous.v8.signif_variant_gene_pairs
11_66421290	NPAS4	rs77600363	G	T	ENSG00000254986.7	DPP3	-58723	3.88e-25	-0.260555	0.0236974	0.000488296	1.95e-31	7.06e-26	V-P+	VP	Adipose_Subcutaneous.v8.signif_variant_gene_pairs
11_66421290	NPAS4	rs77600363	G	T	ENSG00000174165.7	ZDHHC24	-124948	5.82e-08	-0.182252	0.0330485	0.000488567	1.81e-12	1.25e-08	V-P+	VP	Adipose_Subcutaneous.v8.signif_variant_gene_pairs
11_66421290	NPAS4	rs77600363	G	T	ENSG00000248746.5	ACTN3	-125105	2.62e-06	0.30349	0.0637854	0.000433069	2.12e-29	7.2e-24	V-P+	VP	Adipose_Subcutaneous.v8.signif_variant_gene_pairs
11_66421290	NPAS4	rs77600363	G	T	ENSG00000174080.10	CTSF	-147551	3.16e-05	0.125907	0.0299555	0.000482386	3.76e-21	2.29e-16	V-P+	VP	Adipose_Subcutaneous.v8.signif_variant_gene_pairs
11_66421290	NPAS4	rs77600363	G	T	ENSG00000255517.6	AP002748.3	-56806	8.2e-06	-0.424846	0.093276	0.000193392	1.15e-08	3.3e-05	V-P+	VP	Adipose_Subcutaneous.v8.signif_variant_gene_pairs
11_66421290	NPAS4	rs77600363	G	T	ENSG00000254986.7	DPP3	-58723	1.47e-11	-0.29084	0.0410926	0.000198199	1.74e-22	1.26e-17	V-P+	VP	Adipose_Subcutaneous.v8.signif_variant_gene_pairs
11_66421290	NPAS4	rs77600363	G	T	ENSG00000255468.6	AP001107.9	73340	0.000115647	-0.2568	0.0652738	0.000155547	1.2e-17	1.27e-13	V-P+	VP	Adipose_Subcutaneous.v8.signif_variant_gene_pairs
11_66421290	NPAS4	rs77600363	G	T	ENSG00000174080.10	CTSF	-147551	0.000109086	0.228656	0.0578977	0.00015367	1.3e-19	3.47e-15	V-P+	VP	Adipose_Subcutaneous.v8.signif_variant_gene_pairs
11_66421290	NPAS4	rs77600363	G	T	ENSG00000254986.7	DPP3	-58723	9.27e-05	-0.191773	0.0479583	0.000105437	9.37e-09	1.66e-05	V-P+	VP	Adipose_Subcutaneous.v8.signif_variant_gene_pairs
11_66421290	NPAS4	rs77600363	G	T	ENSG00000255517.6	AP002748.3	-56806	3.41e-05	-0.227175	0.0542583	0.000362893	1.66e-06	0.00272243	V-P+	VP	Adipose_Subcutaneous.v8.signif_variant_gene_pairs
11_66421290	NPAS4	rs77600363	G	T	ENSG00000254986.7	DPP3	-58723	5.81e-11	-0.198542	0.0295773	0.000433322	1.4e-15	2.35e-11	V-P+	VP	Adipose_Subcutaneous.v8.signif_variant_gene_pairs
11_66421290	NPAS4	rs77600363	G	T	ENSG00000174483.19	BBS1	-89316	0.000382256	-0.113138	0.0316092	0.000427013	2.72e-09	7.57e-06	V-P+	VP	Adipose_Subcutaneous.v8.signif_variant_gene_pairs
11_66421290	NPAS4	rs77600363	G	T	ENSG00000255517.6	AP002748.3	-56806	0.000242942	-0.20608	0.0557796	0.000544348	2.27e-08	5.38e-05	V-P+	VP	Adipose_Subcutaneous.v8.signif_variant_gene_pairs
11_66421290	NPAS4	rs77600363	G	T	ENSG00000254986.7	DPP3	-58723	1.01e-08	-0.164217	0.0282118	0.000517211	6.2e-17	1.27e-12	V-P+	VP	Adipose_Subcutaneous.v8.signif_variant_gene_pairs
11_66421290	NPAS4	rs77600363	G	T	ENSG00000174483.19	BBS1	-89316	1.27e-07	-0.19351	0.0361346	0.000546772	2.62e-15	3.01e-11	V-P+	VP	Adipose_Subcutaneous.v8.signif_variant_gene_pairs
11_66421290	NPAS4	rs77600363	G	T	ENSG00000254986.7	DPP3	-58723	2.69e-08	-0.196539	0.0338478	0.000176753	9.06e-15	5.2e-11	V-P+	VP	Adipose_Subcutaneous.v8.signif_variant_gene_pairs
11_66421290	NPAS4	rs77600363	G	T	ENSG00000174165.7	ZDHHC24	-124948	1.82e-05	-0.233674	0.0531066	0.000175722	2.09e-06	0.00261933	V-P+	VP	Adipose_Subcutaneous.v8.signif_variant_gene_pairs
11_66421290	NPAS4	rs77600363	G	T	ENSG00000248746.5	ACTN3	-125105	1.99e-05	0.432876	0.0988859	0.000203621	1.08e-06	0.00158371	V-P+	VP	Adipose_Subcutaneous.v8.signif_variant_gene_pairs
11_66421290	NPAS4	rs77600363	G	T	ENSG00000255517.6	AP002748.3	-56806	2.59e-05	-0.327608	0.0765305	0.00015529	2.05e-07	0.000433499	V-P+	VP	Adipose_Subcutaneous.v8.signif_variant_gene_pairs
11_66421290	NPAS4	rs77600363	G	T	ENSG00000254986.7	DPP3	-58723	5.43e-08	-0.149015	0.0266336	0.000139358	4.77e-13	3.37e-09	V-P+	VP	Adipose_Subcutaneous.v8.signif_variant_gene_pairs
11_66421290	NPAS4	rs77600363	G	T	ENSG00000174996.11	KLC2	163996	0.000187671	0.176572	0.0466135	0.000252279	3.38e-30	7.11e-25	V-P+	VP	Adipose_Subcutaneous.v8.signif_variant_gene_pairs
11_66421290	NPAS4	rs77600363	G	T	ENSG00000255517.6	AP002748.3	-56806	1.65e-12	0.339333	0.0457865	0.000308441	9.98e-22	4.66e-17	V-P+	VP	Adipose_Subcutaneous.v8.signif_variant_gene_pairs
11_66421290	NPAS4	rs77600363	G	T	ENSG00000248746.5	ACTN3	-125105	4.58e-07	0.296721	0.0573846	0.000326458	8.93e-51	3.91e-43	V-P+	VP	Adipose_Subcutaneous.v8.signif_variant_gene_pairs
11_66421290	NPAS4	rs77600363	G	T	ENSG00000250105.1	AP002748.1	-139094	3.2e-20	-0.57752	0.0577193	0.000309264	1.39e-50	1.61e-42	V-P+	VP	Adipose_Subcutaneous.v8.signif_variant_gene_pairs
11_66421290	NPAS4	rs77600363	G	T	ENSG00000255468.6	AP001107.9	73340	0.000486562	-0.197374	0.0562165	0.000487433	6.79e-34	8.52e-28	V-P+	VP	Adipose_Subcutaneous.v8.signif_variant_gene_pairs
11_66421290	NPAS4	rs77600363	G	T	ENSG00000254986.7	DPP3	-58723	3.48e-18	-0.217345	0.0240539	0.000598449	2.97e-40	2.21e-33	V-P+	VP	Adipose_Subcutaneous.v8.signif_variant_gene_pairs
11_66421290	NPAS4	rs77600363	G	T	ENSG00000174165.7	ZDHHC24	-124948	0.000412831	-0.106401	0.0299258	0.000469835	6.11e-08	0.000142564	V-P+	VP	Adipose_Subcutaneous.v8.signif_variant_gene_pairs
11_66421290	NPAS4	rs77600363	G	T	ENSG00000248746.5	ACTN3	-125105	2.54e-06	0.291218	0.0611823	0.000484984	5.85e-41	9.77e-34	V-P+	VP	Adipose_Subcutaneous.v8.signif_variant_gene_pairs
11_66421290	NPAS4	rs77600363	G	T	ENSG00000174516.14	PELI3	-45455	7.01e-11	-0.17703	0.0266591	0.000381997	1.7e-16	2.57e-12	V-P+	VP	Adipose_Subcutaneous.v8.signif_variant_gene_pairs
11_66421290	NPAS4	rs77600363	G	T	ENSG00000255517.6	AP002748.3	-56806	2.34e-07	-0.281871	0.0538868	0.000355003	1.49e-18	7.34e-14	V-P+	VP	Adipose_Subcutaneous.v8.signif_variant_gene_pairs
11_66421290	NPAS4	rs77600363	G	T	ENSG00000254986.7	DPP3	-58723	1.45e-16	-0.19375	0.0227807	0.000359741	5.97e-29	2.41e-23	V-P+	VP	Adipose_Subcutaneous.v8.signif_variant_gene_pairs
11_66421290	NPAS4	rs77600363	G	T	ENSG00000174483.19	BBS1	-89316	7.68e-13	-0.290394	0.0396384	0.000363469	4.33e-21	1.78e-16	V-P+	VP	Adipose_Subcutaneous.v8.signif_variant_gene_pairs
11_66421290	NPAS4	rs77600363	G	T	ENSG00000173992.8	CCS	-171794	8.16e-06	-0.10687	0.0237488	0.000362347	4.2e-24	7.53e-19	V-P+	VP	Adipose_Subcutaneous.v8.signif_variant_gene_pairs
11_9728098	SWAP70	rs397686	A	C	ENSG00000133789.14	SWAP70	64021	9.68e-10	0.169075	0.0271359	0.000231454	1.49e-16	3.69e-12	V-P+	VP	Artery_Tibial.v8.signif_variant_gene_pairs
11_9728098	SWAP70	rs397686	A	C	ENSG00000246273.6	SBF2-AS1	-30194	5.44e-11	-0.157899	0.0234367	0.00028131	1.19e-26	1.41e-21	V-P+	VP	Artery_Tibial.v8.signif_variant_gene_pairs
11_9728098	SWAP70	rs397686	A	C	ENSG00000245522.2	AC026250.1	-31435	0.00012171	0.0938062	0.0241791	0.000300601	4.72e-11	3.35e-07	V-P+	VP	Artery_Tibial.v8.signif_variant_gene_pairs
11_9728098	SWAP70	rs397686	A	C	ENSG00000133812.15	SBF2	-566109	2.03e-05	0.0750946	0.0174153	0.000218915	5.58e-16	1.6e-11	V-P+	VP	Artery_Tibial.v8.signif_variant_gene_pairs
11_9728098	SWAP70	rs397686	A	C	ENSG00000133789.14	SWAP70	64021	4.8e-06	0.113693	0.0245545	0.000157955	1.71e-15	3.45e-11	V-P+	VP	Artery_Tibial.v8.signif_variant_gene_pairs
11_9728098	SWAP70	rs397686	A	C	ENSG00000133789.14	SWAP70	64021	5.3e-07	0.126061	0.024878	0.000217643	1.78e-14	2.76e-10	V-P+	VP	Artery_Tibial.v8.signif_variant_gene_pairs
11_9728098	SWAP70	rs397686	A	C	ENSG00000166483.10	WEE1	154417	5.06e-07	-0.172312	0.0337958	0.000239427	1.35e-27	3.26e-22	V-P+	VP	Artery_Tibial.v8.signif_variant_gene_pairs
11_9728098	SWAP70	rs397686	A	C	ENSG00000245522.2	AC026250.1	-31435	8.07e-05	0.180815	0.0455101	0.000249047	3.49e-05	0.0671949	V-P+	VP	Artery_Tibial.v8.signif_variant_gene_pairs
11_9728098	SWAP70	rs397686	A	C	ENSG00000246273.6	SBF2-AS1	-30194	0.000102627	-0.152779	0.0390189	0.000273232	4.41e-08	0.000148852	V-P+	VP	Artery_Tibial.v8.signif_variant_gene_pairs
12_10430756	KLRC2	rs72475444	C	T	ENSG00000213809.8	KLRK1	38882	0.000169773	0.349569	0.0922044	0.000197108	2.55e-06	0.00727512	V-K+	VP	Nerve_Tibial.v8.signif_variant_gene_pairs
12_10430756	KLRC2	rs72475444	C	T	ENSG00000197992.6	CLEC9A	400079	0.000141797	-0.474169	0.123716	0.000215459	3e-05	0.070468	V-K+	VP	Nerve_Tibial.v8.signif_variant_gene_pairs
12_48004440	COL2A1	rs3803182	G	A	ENSG00000134291.11	TMEM106C	40871	7.49e-05	-0.126019	0.0316124	0.000197616	5e-11	2.87e-07	V+P-	VP	Muscle_Skeletal.v8.signif_variant_gene_pairs
12_48004440	COL2A1	rs3803182	G	A	ENSG00000167528.12	ZNF641	-346974	0.000114293	-0.168766	0.0434709	0.000232296	3.23e-144	5.32e-128	V+P-	VP	Muscle_Skeletal.v8.signif_variant_gene_pairs
12_48004440	COL2A1	rs3803182	G	A	ENSG00000152556.15	PFKM	-100699	3.26e-06	-0.204217	0.0433246	0.000224308	2.71e-18	8.23e-14	V+P-	VP	Muscle_Skeletal.v8.signif_variant_gene_pairs
12_48004440	COL2A1	rs3803182	G	A	ENSG00000139219.17	COL2A1	-46	1.05e-06	0.352963	0.0714592	0.000261534	1.29e-08	4.28e-05	V+P-	VP	Muscle_Skeletal.v8.signif_variant_gene_pairs
12_48004440	COL2A1	rs3803182	G	A	ENSG00000240399.1	AC004801.2	-51151	3.08e-06	-0.326485	0.0692412	0.000279822	3.44e-53	2.1e-45	V+P-	VP	Muscle_Skeletal.v8.signif_variant_gene_pairs
12_48004440	COL2A1	rs3803182	G	A	ENSG00000152556.15	PFKM	-100699	1.37e-17	-0.410011	0.0463749	0.000249692	4.4e-30	1.32e-24	V+P-	VP	Muscle_Skeletal.v8.signif_variant_gene_pairs
12_48004440	COL2A1	rs3803182	G	A	ENSG00000273765.1	AC024257.4	-356480	0.000172207	0.266217	0.0703657	0.000285408	8.48e-14	9.12e-10	V+P-	VP	Muscle_Skeletal.v8.signif_variant_gene_pairs
12_48004440	COL2A1	rs3803182	G	A	ENSG00000139219.17	COL2A1	-46	9.41e-09	0.245086	0.0413388	0.000129042	1.06e-11	6.23e-08	V+P-	VP	Muscle_Skeletal.v8.signif_variant_gene_pairs
12_48004440	COL2A1	rs3803182	G	A	ENSG00000258203.5	AC004801.5	-6787	5.68e-10	0.404151	0.0628019	0.000141778	4.02e-30	3.62e-25	V+P-	VP	Muscle_Skeletal.v8.signif_variant_gene_pairs
12_48004440	COL2A1	rs3803182	G	A	ENSG00000167528.12	ZNF641	-346974	5.89e-19	0.290559	0.031584	0.00021487	2.63e-118	7.32e-107	V+P-	VP	Muscle_Skeletal.v8.signif_variant_gene_pairs
12_6463895	VAMP1	rs2534714	A	G	ENSG00000139192.11	TAPBPL	12176	2.93e-62	0.593191	0.0308953	0.000128584	2.32e-86	1.34e-77	V+P-	VP	Adipose_Subcutaneous.v8.signif_variant_gene_pairs
12_6463895	VAMP1	rs2534714	A	G	ENSG00000276718.1	AC005840.4	-2642	2.64e-09	0.286766	0.0473163	0.000124089	4.5e-10	2.85e-06	V+P-	VP	Adipose_Subcutaneous.v8.signif_variant_gene_pairs
12_6463895	VAMP1	rs2534714	A	G	ENSG00000139190.16	VAMP1	-7092	9.73e-30	-0.263142	0.0217792	0.000103435	3.35e-33	8.9e-28	V+P-	VP	Adipose_Subcutaneous.v8.signif_variant_gene_pairs
12_6463895	VAMP1	rs2534714	A	G	ENSG00000111639.7	MRPL51	-29460	9.33e-17	0.277992	0.0322997	0.000115576	5.15e-127	9.2e-115	V+P-	VP	Adipose_Subcutaneous.v8.signif_variant_gene_pairs
12_6463895	VAMP1	rs2534714	A	G	ENSG00000010292.12	NCAPD2	-29947	1.43e-12	0.216103	0.0297563	0.000118288	1.1e-40	7.68e-35	V+P-	VP	Adipose_Subcutaneous.v8.signif_variant_gene_pairs
12_6463895	VAMP1	rs2534714	A	G	ENSG00000126746.17	ZNF384	-225615	2.32e-05	0.134539	0.0315018	0.000119609	1.96e-29	1.38e-24	V+P-	VP	Adipose_Subcutaneous.v8.signif_variant_gene_pairs
12_6463895	VAMP1	rs2534714	A	G	ENSG00000139192.11	TAPBPL	12176	1.61e-82	0.701147	0.0283557	8.26e-05	3.03e-103	1.06e-93	V+P-	VP	Adipose_Subcutaneous.v8.signif_variant_gene_pairs
12_6463895	VAMP1	rs2534714	A	G	ENSG00000139190.16	VAMP1	-7092	2.44e-16	-0.295006	0.0344566	8.9e-05	3.28e-20	1.2e-15	V+P-	VP	Adipose_Subcutaneous.v8.signif_variant_gene_pairs
12_6463895	VAMP1	rs2534714	A	G	ENSG00000111639.7	MRPL51	-29460	3.26e-13	0.225745	0.0299518	7.65e-05	8.1e-55	2.53e-48	V+P-	VP	Adipose_Subcutaneous.v8.signif_variant_gene_pairs
12_6463895	VAMP1	rs2534714	A	G	ENSG00000010292.12	NCAPD2	-29947	1.83e-06	0.148421	0.0306438	7.61e-05	1.99e-14	2.17e-10	V+P-	VP	Adipose_Subcutaneous.v8.signif_variant_gene_pairs
12_6463895	VAMP1	rs2534714	A	G	ENSG00000139192.11	TAPBPL	12176	1.8e-27	0.80147	0.0627582	4.21e-05	5.01e-48	6.2e-43	V+P-	VP	Adipose_Subcutaneous.v8.signif_variant_gene_pairs
12_6463895	VAMP1	rs2534714	A	G	ENSG00000139190.16	VAMP1	-7092	3.88e-08	-0.291229	0.0508595	3.92e-05	1.31e-08	5.22e-05	V+P-	VP	Adipose_Subcutaneous.v8.signif_variant_gene_pairs
12_6463895	VAMP1	rs2534714	A	G	ENSG00000139192.11	TAPBPL	12176	1.41e-69	0.894069	0.0388574	0.000101775	8.01e-110	3.21e-99	V+P-	VP	Adipose_Subcutaneous.v8.signif_variant_gene_pairs
12_6463895	VAMP1	rs2534714	A	G	ENSG00000276718.1	AC005840.4	-2642	6.08e-05	0.252303	0.062079	8.36e-05	2.61e-07	0.00080391	V+P-	VP	Adipose_Subcutaneous.v8.signif_variant_gene_pairs
12_6463895	VAMP1	rs2534714	A	G	ENSG00000139190.16	VAMP1	-7092	1.45e-25	-0.259861	0.0227358	8.25e-05	1.04e-31	1.32e-26	V+P-	VP	Adipose_Subcutaneous.v8.signif_variant_gene_pairs
12_6463895	VAMP1	rs2534714	A	G	ENSG00000139192.11	TAPBPL	12176	5.36e-23	0.745273	0.0650048	3.11e-05	1.08e-35	3.22e-31	V+P-	VP	Adipose_Subcutaneous.v8.signif_variant_gene_pairs
12_6463895	VAMP1	rs2534714	A	G	ENSG00000139190.16	VAMP1	-7092	3.79e-08	-0.239086	0.041516	2.88e-05	3.2e-15	2.89e-11	V+P-	VP	Adipose_Subcutaneous.v8.signif_variant_gene_pairs
12_6463895	VAMP1	rs2534714	A	G	ENSG00000215039.6	CD27-AS1	13001	4.82e-05	0.112087	0.027344	0.00011838	1.63e-37	1.26e-31	V+P-	VP	Adipose_Subcutaneous.v8.signif_variant_gene_pairs
12_6463895	VAMP1	rs2534714	A	G	ENSG00000139192.11	TAPBPL	12176	1.87e-92	0.759229	0.0299791	0.000122159	2.23e-133	4.77e-122	V+P-	VP	Adipose_Subcutaneous.v8.signif_variant_gene_pairs
12_6463895	VAMP1	rs2534714	A	G	ENSG00000276718.1	AC005840.4	-2642	1.21e-05	0.24149	0.0546515	0.000128086	6.81e-07	0.00261211	V+P-	VP	Adipose_Subcutaneous.v8.signif_variant_gene_pairs
12_6463895	VAMP1	rs2534714	A	G	ENSG00000139190.16	VAMP1	-7092	7.98e-31	-0.296327	0.0240132	0.000129175	1.21e-37	1.91e-32	V+P-	VP	Adipose_Subcutaneous.v8.signif_variant_gene_pairs
12_6463895	VAMP1	rs2534714	A	G	ENSG00000139192.11	TAPBPL	12176	3.19e-13	0.540608	0.0647659	1.62e-05	1.49e-14	6.98e-11	V+P-	VP	Adipose_Subcutaneous.v8.signif_variant_gene_pairs
12_6463895	VAMP1	rs2534714	A	G	ENSG00000139192.11	TAPBPL	12176	2.69e-16	0.48402	0.051086	2.6e-05	2.87e-18	1.66e-14	V+P-	VP	Adipose_Subcutaneous.v8.signif_variant_gene_pairs
12_6463895	VAMP1	rs2534714	A	G	ENSG00000139192.11	TAPBPL	12176	5.5e-27	0.67008	0.0509139	4.16e-05	2.05e-34	8.84e-30	V+P-	VP	Adipose_Subcutaneous.v8.signif_variant_gene_pairs
12_6463895	VAMP1	rs2534714	A	G	ENSG00000139190.16	VAMP1	-7092	5.08e-05	-0.284175	0.0681584	5.09e-05	7.7e-14	3.9e-10	V+P-	VP	Adipose_Subcutaneous.v8.signif_variant_gene_pairs
12_6463895	VAMP1	rs2534714	A	G	ENSG00000139192.11	TAPBPL	12176	4.39e-16	0.596343	0.0644595	5.56e-05	4.19e-19	3.61e-15	V+P-	VP	Adipose_Subcutaneous.v8.signif_variant_gene_pairs
12_6463895	VAMP1	rs2534714	A	G	ENSG00000139190.16	VAMP1	-7092	1.92e-08	-0.525378	0.0879033	5.86e-05	4.67e-34	4.33e-29	V+P-	VP	Adipose_Subcutaneous.v8.signif_variant_gene_pairs
12_6463895	VAMP1	rs2534714	A	G	ENSG00000139192.11	TAPBPL	12176	5.74e-12	0.453334	0.0611724	6.69e-05	8.2e-15	3.98e-11	V+P-	VP	Adipose_Subcutaneous.v8.signif_variant_gene_pairs
12_6463895	VAMP1	rs2534714	A	G	ENSG00000139190.16	VAMP1	-7092	1.63e-08	-0.524731	0.0884299	6.82e-05	4.05e-45	8.23e-40	V+P-	VP	Adipose_Subcutaneous.v8.signif_variant_gene_pairs
12_6463895	VAMP1	rs2534714	A	G	ENSG00000215039.6	CD27-AS1	13001	3.77e-05	0.306492	0.0723524	5.1e-05	2.99e-10	1.15e-06	V+P-	VP	Adipose_Subcutaneous.v8.signif_variant_gene_pairs
12_6463895	VAMP1	rs2534714	A	G	ENSG00000139192.11	TAPBPL	12176	6.6e-22	0.506096	0.0453441	5.76e-05	8.82e-23	1.2e-18	V+P-	VP	Adipose_Subcutaneous.v8.signif_variant_gene_pairs
12_6463895	VAMP1	rs2534714	A	G	ENSG00000139190.16	VAMP1	-7092	5.99e-07	-0.222236	0.0427847	5.39e-05	3.87e-11	1.42e-07	V+P-	VP	Adipose_Subcutaneous.v8.signif_variant_gene_pairs
12_6463895	VAMP1	rs2534714	A	G	ENSG00000139192.11	TAPBPL	12176	8.03e-18	0.414497	0.0416761	3.63e-05	1.86e-19	2.39e-15	V+P-	VP	Adipose_Subcutaneous.v8.signif_variant_gene_pairs
12_6463895	VAMP1	rs2534714	A	G	ENSG00000139192.11	TAPBPL	12176	9.03e-12	0.521283	0.0692683	2.65e-05	2.34e-14	1.79e-10	V+P-	VP	Adipose_Subcutaneous.v8.signif_variant_gene_pairs
12_6463895	VAMP1	rs2534714	A	G	ENSG00000139190.16	VAMP1	-7092	6.39e-06	-0.312519	0.0663038	2.46e-05	2.27e-07	0.000562597	V+P-	VP	Adipose_Subcutaneous.v8.signif_variant_gene_pairs
12_6463895	VAMP1	rs2534714	A	G	ENSG00000139192.11	TAPBPL	12176	4.24e-22	0.750445	0.0640229	3.24e-05	3.21e-24	5.8e-20	V+P-	VP	Adipose_Subcutaneous.v8.signif_variant_gene_pairs
12_6463895	VAMP1	rs2534714	A	G	ENSG00000139192.11	TAPBPL	12176	3.22e-13	0.442875	0.0557908	4.21e-05	7.98e-14	6e-10	V+P-	VP	Adipose_Subcutaneous.v8.signif_variant_gene_pairs
12_6463895	VAMP1	rs2534714	A	G	ENSG00000139192.11	TAPBPL	12176	8.83e-16	0.488051	0.0531899	3.25e-05	1.35e-19	1.28e-15	V+P-	VP	Adipose_Subcutaneous.v8.signif_variant_gene_pairs
12_6463895	VAMP1	rs2534714	A	G	ENSG00000139192.11	TAPBPL	12176	4.41e-09	0.534957	0.0832773	2.03e-05	2.28e-12	7.3e-09	V+P-	VP	Adipose_Subcutaneous.v8.signif_variant_gene_pairs
12_6463895	VAMP1	rs2534714	A	G	ENSG00000139192.11	TAPBPL	12176	3.39e-08	0.47362	0.0783181	1.38e-05	2.53e-09	5.81e-06	V+P-	VP	Adipose_Subcutaneous.v8.signif_variant_gene_pairs
12_6463895	VAMP1	rs2534714	A	G	ENSG00000139192.11	TAPBPL	12176	4.48e-48	0.585282	0.0338088	5.58e-05	2.21e-57	2.78e-51	V+P-	VP	Adipose_Subcutaneous.v8.signif_variant_gene_pairs
12_6463895	VAMP1	rs2534714	A	G	ENSG00000139190.16	VAMP1	-7092	4.1e-14	-0.22549	0.028515	5.66e-05	1.58e-22	2.73e-18	V+P-	VP	Adipose_Subcutaneous.v8.signif_variant_gene_pairs
12_6463895	VAMP1	rs2534714	A	G	ENSG00000111639.7	MRPL51	-29460	1.59e-08	0.168932	0.0291398	5.33e-05	1.25e-41	1.79e-35	V+P-	VP	Adipose_Subcutaneous.v8.signif_variant_gene_pairs
12_6463895	VAMP1	rs2534714	A	G	ENSG00000139192.11	TAPBPL	12176	1.92e-67	0.488276	0.0231765	0.000161977	1.89e-91	1.72e-82	V+P-	VP	Adipose_Subcutaneous.v8.signif_variant_gene_pairs
12_6463895	VAMP1	rs2534714	A	G	ENSG00000139190.16	VAMP1	-7092	8.25e-38	-0.342047	0.0239821	0.000153019	1.95e-64	1.04e-56	V+P-	VP	Adipose_Subcutaneous.v8.signif_variant_gene_pairs
12_6463895	VAMP1	rs2534714	A	G	ENSG00000111639.7	MRPL51	-29460	1.16e-08	0.124027	0.0212999	0.00017536	6.61e-64	6.67e-57	V+P-	VP	Adipose_Subcutaneous.v8.signif_variant_gene_pairs
12_6463895	VAMP1	rs2534714	A	G	ENSG00000139192.11	TAPBPL	12176	5.45e-22	1.03845	0.0877469	1.89e-05	1.01e-30	2.54e-26	V+P-	VP	Adipose_Subcutaneous.v8.signif_variant_gene_pairs
12_6463895	VAMP1	rs2534714	A	G	ENSG00000139190.16	VAMP1	-7092	5.77e-10	-0.568055	0.0843637	2.04e-05	2.99e-10	9.69e-07	V+P-	VP	Adipose_Subcutaneous.v8.signif_variant_gene_pairs
12_6463895	VAMP1	rs2534714	A	G	ENSG00000139192.11	TAPBPL	12176	6.52e-50	0.761568	0.0409134	6.34e-05	3.77e-68	1.18e-60	V+P-	VP	Adipose_Subcutaneous.v8.signif_variant_gene_pairs
12_6463895	VAMP1	rs2534714	A	G	ENSG00000139190.16	VAMP1	-7092	2.3e-09	-0.204094	0.0329719	6.99e-05	2.72e-13	2.2e-09	V+P-	VP	Adipose_Subcutaneous.v8.signif_variant_gene_pairs
12_6463895	VAMP1	rs2534714	A	G	ENSG00000139192.11	TAPBPL	12176	7.11e-45	0.435292	0.0259726	6.38e-05	3.57e-67	5.11e-61	V+P-	VP	Adipose_Subcutaneous.v8.signif_variant_gene_pairs
12_6463895	VAMP1	rs2534714	A	G	ENSG00000139190.16	VAMP1	-7092	5.88e-12	-0.213618	0.0297862	6.75e-05	6.47e-25	1.63e-20	V+P-	VP	Adipose_Subcutaneous.v8.signif_variant_gene_pairs
12_6463895	VAMP1	rs2534714	A	G	ENSG00000139192.11	TAPBPL	12176	2.45e-56	0.84673	0.0418729	4.37e-05	1.47e-68	3.23e-61	V+P-	VP	Adipose_Subcutaneous.v8.signif_variant_gene_pairs
12_6463895	VAMP1	rs2534714	A	G	ENSG00000276718.1	AC005840.4	-2642	5.38e-06	0.251476	0.0541873	5.48e-05	2.86e-07	0.00091312	V+P-	VP	Adipose_Subcutaneous.v8.signif_variant_gene_pairs
12_6463895	VAMP1	rs2534714	A	G	ENSG00000139190.16	VAMP1	-7092	3.87e-09	-0.17303	0.0284293	5.83e-05	4.75e-15	4.49e-11	V+P-	VP	Adipose_Subcutaneous.v8.signif_variant_gene_pairs
12_6463895	VAMP1	rs2534714	A	G	ENSG00000126746.17	ZNF384	-225615	1.12e-05	0.14952	0.0334173	6.03e-05	1.05e-18	1.56e-14	V+P-	VP	Adipose_Subcutaneous.v8.signif_variant_gene_pairs
12_6463895	VAMP1	rs2534714	A	G	ENSG00000139192.11	TAPBPL	12176	2.55e-53	0.594813	0.0334586	0.00011597	1.28e-75	4.55e-68	V+P-	VP	Adipose_Subcutaneous.v8.signif_variant_gene_pairs
12_6463895	VAMP1	rs2534714	A	G	ENSG00000139190.16	VAMP1	-7092	4.39e-11	-0.20328	0.0300466	0.000114452	4.59e-37	4.69e-32	V+P-	VP	Adipose_Subcutaneous.v8.signif_variant_gene_pairs
12_6463895	VAMP1	rs2534714	A	G	ENSG00000126746.17	ZNF384	-225615	8.98e-07	0.122811	0.0246314	0.000108295	8.21e-12	4.93e-08	V+P-	VP	Adipose_Subcutaneous.v8.signif_variant_gene_pairs
12_6463895	VAMP1	rs2534714	A	G	ENSG00000139192.11	TAPBPL	12176	1.33e-83	0.857579	0.0342333	0.000121402	2.58e-109	4.03e-100	V+P-	VP	Adipose_Subcutaneous.v8.signif_variant_gene_pairs
12_6463895	VAMP1	rs2534714	A	G	ENSG00000139190.16	VAMP1	-7092	4.82e-23	-0.237755	0.0225644	0.000105036	1.39e-29	2.2e-24	V+P-	VP	Adipose_Subcutaneous.v8.signif_variant_gene_pairs
12_6463895	VAMP1	rs2534714	A	G	ENSG00000139192.11	TAPBPL	12176	1.2e-76	0.886281	0.0350084	7.11e-05	1.03e-97	1.03e-88	V+P-	VP	Adipose_Subcutaneous.v8.signif_variant_gene_pairs
12_6463895	VAMP1	rs2534714	A	G	ENSG00000139190.16	VAMP1	-7092	3.49e-12	-0.272407	0.0375691	6.55e-05	6.26e-19	1.22e-14	V+P-	VP	Adipose_Subcutaneous.v8.signif_variant_gene_pairs
12_6463895	VAMP1	rs2534714	A	G	ENSG00000139192.11	TAPBPL	12176	2.46e-65	0.782622	0.0357321	5.19e-05	4.11e-84	5.99e-76	V+P-	VP	Adipose_Subcutaneous.v8.signif_variant_gene_pairs
12_6463895	VAMP1	rs2534714	A	G	ENSG00000139190.16	VAMP1	-7092	6.88e-13	-0.239902	0.0320239	5.75e-05	3.29e-17	5.24e-13	V+P-	VP	Adipose_Subcutaneous.v8.signif_variant_gene_pairs
12_6463895	VAMP1	rs2534714	A	G	ENSG00000139192.11	TAPBPL	12176	1.64e-12	0.857967	0.0909325	4.72e-06	1.27e-14	5.38e-11	V+P-	VP	Adipose_Subcutaneous.v8.signif_variant_gene_pairs
12_6463895	VAMP1	rs2534714	A	G	ENSG00000139192.11	TAPBPL	12176	1.1e-10	0.47357	0.0687792	2.77e-05	3.22e-19	3.19e-15	V+P-	VP	Adipose_Subcutaneous.v8.signif_variant_gene_pairs
12_6463895	VAMP1	rs2534714	A	G	ENSG00000139192.11	TAPBPL	12176	1.17e-85	0.812402	0.0328305	8.38e-05	3.44e-112	3.17e-101	V+P-	VP	Adipose_Subcutaneous.v8.signif_variant_gene_pairs
12_6463895	VAMP1	rs2534714	A	G	ENSG00000139190.16	VAMP1	-7092	2.09e-19	-0.246439	0.0261032	8.95e-05	1.13e-26	7.32e-22	V+P-	VP	Adipose_Subcutaneous.v8.signif_variant_gene_pairs
12_6463895	VAMP1	rs2534714	A	G	ENSG00000111639.7	MRPL51	-29460	8.11e-11	0.125281	0.0188116	9.55e-05	1.63e-39	1.77e-33	V+P-	VP	Adipose_Subcutaneous.v8.signif_variant_gene_pairs
12_6463895	VAMP1	rs2534714	A	G	ENSG00000126746.17	ZNF384	-225615	6.22e-05	0.106518	0.0263463	9.86e-05	4.44e-30	4.35e-25	V+P-	VP	Adipose_Subcutaneous.v8.signif_variant_gene_pairs
12_6463895	VAMP1	rs2534714	A	G	ENSG00000139192.11	TAPBPL	12176	2.67e-10	0.517931	0.075043	1.79e-05	3.22e-13	1.39e-09	V+P-	VP	Adipose_Subcutaneous.v8.signif_variant_gene_pairs
12_6463895	VAMP1	rs2534714	A	G	ENSG00000215039.6	CD27-AS1	13001	0.000124748	0.0779736	0.0201981	0.000147168	1.63e-11	1.32e-07	V+P-	VP	Adipose_Subcutaneous.v8.signif_variant_gene_pairs
12_6463895	VAMP1	rs2534714	A	G	ENSG00000139192.11	TAPBPL	12176	3.23e-62	0.519621	0.027871	0.00013762	2e-83	2.26e-74	V+P-	VP	Adipose_Subcutaneous.v8.signif_variant_gene_pairs
12_6463895	VAMP1	rs2534714	A	G	ENSG00000010292.12	NCAPD2	-29947	9.61e-05	0.111124	0.0283097	0.000115883	5.46e-19	9.96e-15	V+P-	VP	Adipose_Subcutaneous.v8.signif_variant_gene_pairs
12_6463895	VAMP1	rs2534714	A	G	ENSG00000215039.6	CD27-AS1	13001	2.94e-11	0.197095	0.0289175	0.000139002	1.14e-27	8.36e-23	V+P-	VP	Adipose_Subcutaneous.v8.signif_variant_gene_pairs
12_6463895	VAMP1	rs2534714	A	G	ENSG00000139192.11	TAPBPL	12176	5.81e-63	0.652099	0.0331735	0.000135781	4.78e-78	7.72e-69	V+P-	VP	Adipose_Subcutaneous.v8.signif_variant_gene_pairs
12_6463895	VAMP1	rs2534714	A	G	ENSG00000139190.16	VAMP1	-7092	7.24e-31	-0.284064	0.0228242	0.00014109	1.75e-34	1.09e-28	V+P-	VP	Adipose_Subcutaneous.v8.signif_variant_gene_pairs
12_6463895	VAMP1	rs2534714	A	G	ENSG00000111639.7	MRPL51	-29460	2.08e-13	0.1724	0.0227825	0.000141237	5.47e-92	7.42e-84	V+P-	VP	Adipose_Subcutaneous.v8.signif_variant_gene_pairs
12_6463895	VAMP1	rs2534714	A	G	ENSG00000010292.12	NCAPD2	-29947	9.4e-09	0.154222	0.0263699	0.000154945	7.29e-23	1.43e-18	V+P-	VP	Adipose_Subcutaneous.v8.signif_variant_gene_pairs
12_6463895	VAMP1	rs2534714	A	G	ENSG00000126746.17	ZNF384	-225615	3.26e-06	0.146904	0.0311796	0.000148691	8.66e-42	1.98e-35	V+P-	VP	Adipose_Subcutaneous.v8.signif_variant_gene_pairs
12_6463895	VAMP1	rs2534714	A	G	ENSG00000139192.11	TAPBPL	12176	3.11e-23	0.727737	0.059457	2.15e-05	1.33e-29	3.23e-25	V+P-	VP	Adipose_Subcutaneous.v8.signif_variant_gene_pairs
12_6463895	VAMP1	rs2534714	A	G	ENSG00000139190.16	VAMP1	-7092	1.86e-09	-0.313233	0.0483594	2.34e-05	4.47e-10	1.2e-06	V+P-	VP	Adipose_Subcutaneous.v8.signif_variant_gene_pairs
12_6463895	VAMP1	rs2534714	A	G	ENSG00000111639.7	MRPL51	-29460	1.76e-05	0.27774	0.062234	2.53e-05	1.33e-18	9.17e-15	V+P-	VP	Adipose_Subcutaneous.v8.signif_variant_gene_pairs
12_6463895	VAMP1	rs2534714	A	G	ENSG00000139192.11	TAPBPL	12176	7.98e-53	0.874692	0.0443741	5.97e-05	1.18e-60	6.34e-54	V+P-	VP	Adipose_Subcutaneous.v8.signif_variant_gene_pairs
12_6463895	VAMP1	rs2534714	A	G	ENSG00000139190.16	VAMP1	-7092	8.83e-10	-0.362078	0.0568089	5.67e-05	1.79e-36	1.54e-31	V+P-	VP	Adipose_Subcutaneous.v8.signif_variant_gene_pairs
12_6463895	VAMP1	rs2534714	A	G	ENSG00000126746.17	ZNF384	-225615	4.45e-05	0.233692	0.0562308	5.61e-05	1.69e-16	2.12e-12	V+P-	VP	Adipose_Subcutaneous.v8.signif_variant_gene_pairs
12_6463895	VAMP1	rs2534714	A	G	ENSG00000139192.11	TAPBPL	12176	9.14e-38	0.744797	0.0462687	4.44e-05	1.5e-43	1.99e-38	V+P-	VP	Adipose_Subcutaneous.v8.signif_variant_gene_pairs
12_6463895	VAMP1	rs2534714	A	G	ENSG00000139190.16	VAMP1	-7092	3.5e-17	-0.516227	0.055734	4.94e-05	4.88e-22	6.12e-18	V+P-	VP	Adipose_Subcutaneous.v8.signif_variant_gene_pairs
12_6463895	VAMP1	rs2534714	A	G	ENSG00000126746.17	ZNF384	-225615	1.47e-08	0.309481	0.0523512	5.47e-05	2.62e-23	3.34e-19	V+P-	VP	Adipose_Subcutaneous.v8.signif_variant_gene_pairs
12_6463895	VAMP1	rs2534714	A	G	ENSG00000139192.11	TAPBPL	12176	2.76e-22	0.645172	0.057912	3.04e-05	1.55e-29	7.1e-25	V+P-	VP	Adipose_Subcutaneous.v8.signif_variant_gene_pairs
12_6463895	VAMP1	rs2534714	A	G	ENSG00000139190.16	VAMP1	-7092	6.25e-11	-0.393208	0.0565448	3.74e-05	6.42e-21	3.98e-17	V+P-	VP	Adipose_Subcutaneous.v8.signif_variant_gene_pairs
12_6463895	VAMP1	rs2534714	A	G	ENSG00000126746.17	ZNF384	-225615	2.98e-05	0.22201	0.0518275	3.43e-05	2.88e-13	1.84e-09	V+P-	VP	Adipose_Subcutaneous.v8.signif_variant_gene_pairs
12_6463895	VAMP1	rs2534714	A	G	ENSG00000139192.11	TAPBPL	12176	3.55e-35	0.39901	0.0295045	0.000129241	9.33e-46	3.68e-40	V+P-	VP	Adipose_Subcutaneous.v8.signif_variant_gene_pairs
12_6463895	VAMP1	rs2534714	A	G	ENSG00000139192.11	TAPBPL	12176	1.8e-31	0.408513	0.032783	0.000171446	1.03e-47	3.4e-41	V+P-	VP	Adipose_Subcutaneous.v8.signif_variant_gene_pairs
12_6463895	VAMP1	rs2534714	A	G	ENSG00000139190.16	VAMP1	-7092	7.59e-09	-0.17457	0.0297316	0.000153486	9.03e-61	1.62e-53	V+P-	VP	Adipose_Subcutaneous.v8.signif_variant_gene_pairs
12_6463895	VAMP1	rs2534714	A	G	ENSG00000139192.11	TAPBPL	12176	4.3e-22	0.498275	0.0427776	2.79e-05	8.1e-26	2.64e-21	V+P-	VP	Adipose_Subcutaneous.v8.signif_variant_gene_pairs
12_6463895	VAMP1	rs2534714	A	G	ENSG00000139190.16	VAMP1	-7092	8.21e-06	-0.174191	0.0375448	2.73e-05	1.88e-06	0.0051091	V+P-	VP	Adipose_Subcutaneous.v8.signif_variant_gene_pairs
12_6463895	VAMP1	rs2534714	A	G	ENSG00000139192.11	TAPBPL	12176	1.33e-35	0.810802	0.052066	6.26e-05	3.26e-46	1.68e-40	V+P-	VP	Adipose_Subcutaneous.v8.signif_variant_gene_pairs
12_6463895	VAMP1	rs2534714	A	G	ENSG00000139190.16	VAMP1	-7092	7.44e-10	-0.314957	0.0485189	6.01e-05	7.96e-16	7.14e-12	V+P-	VP	Adipose_Subcutaneous.v8.signif_variant_gene_pairs
12_6463895	VAMP1	rs2534714	A	G	ENSG00000111639.7	MRPL51	-29460	1.17e-07	0.156548	0.028407	5.51e-05	9.39e-13	4.92e-09	V+P-	VP	Adipose_Subcutaneous.v8.signif_variant_gene_pairs
12_6463895	VAMP1	rs2534714	A	G	ENSG00000010292.12	NCAPD2	-29947	5.66e-07	0.172309	0.0332532	5.68e-05	1.29e-12	7.47e-09	V+P-	VP	Adipose_Subcutaneous.v8.signif_variant_gene_pairs
12_6463895	VAMP1	rs2534714	A	G	ENSG00000126746.17	ZNF384	-225615	4.07e-05	0.193548	0.0460422	6.22e-05	1.41e-22	4.36e-18	V+P-	VP	Adipose_Subcutaneous.v8.signif_variant_gene_pairs
12_6463895	VAMP1	rs2534714	A	G	ENSG00000139192.11	TAPBPL	12176	1.44e-40	0.65042	0.0409209	4.5e-05	3.68e-64	1.02e-56	V+P-	VP	Adipose_Subcutaneous.v8.signif_variant_gene_pairs
12_6463895	VAMP1	rs2534714	A	G	ENSG00000139190.16	VAMP1	-7092	1.9e-10	-0.251717	0.0380049	4.36e-05	8.15e-20	1.87e-15	V+P-	VP	Adipose_Subcutaneous.v8.signif_variant_gene_pairs
12_6463895	VAMP1	rs2534714	A	G	ENSG00000139192.11	TAPBPL	12176	3.49e-11	0.211872	0.030648	8.2e-05	4.96e-17	4.58e-13	V+P-	VP	Adipose_Subcutaneous.v8.signif_variant_gene_pairs
12_6463895	VAMP1	rs2534714	A	G	ENSG00000139190.16	VAMP1	-7092	1.83e-14	-0.351853	0.0433759	7.83e-05	1.95e-22	6.95e-18	V+P-	VP	Adipose_Subcutaneous.v8.signif_variant_gene_pairs
12_6463895	VAMP1	rs2534714	A	G	ENSG00000010292.12	NCAPD2	-29947	8.63e-14	0.306209	0.0388854	8.28e-05	5.83e-21	1.43e-16	V+P-	VP	Adipose_Subcutaneous.v8.signif_variant_gene_pairs
12_6463895	VAMP1	rs2534714	A	G	ENSG00000184574.9	LPAR5	-172552	2.7e-06	-0.319519	0.0666241	8.61e-05	5.06e-45	1.48e-39	V+P-	VP	Adipose_Subcutaneous.v8.signif_variant_gene_pairs
12_6463895	VAMP1	rs2534714	A	G	ENSG00000139192.11	TAPBPL	12176	1.33e-89	0.700433	0.0281829	0.000147046	1.1e-112	6.57e-102	V+P-	VP	Adipose_Subcutaneous.v8.signif_variant_gene_pairs
12_6463895	VAMP1	rs2534714	A	G	ENSG00000276718.1	AC005840.4	-2642	5.36e-05	0.171251	0.0420309	0.000136114	1.4e-05	0.037317	V+P-	VP	Adipose_Subcutaneous.v8.signif_variant_gene_pairs
12_6463895	VAMP1	rs2534714	A	G	ENSG00000139190.16	VAMP1	-7092	3.98e-27	-0.373573	0.0326365	0.000157296	1.44e-38	5.22e-33	V+P-	VP	Adipose_Subcutaneous.v8.signif_variant_gene_pairs
12_6463895	VAMP1	rs2534714	A	G	ENSG00000126746.17	ZNF384	-225615	5.83e-13	0.221727	0.0299719	0.000170014	1.61e-66	3.94e-59	V+P-	VP	Adipose_Subcutaneous.v8.signif_variant_gene_pairs
12_6463895	VAMP1	rs2534714	A	G	ENSG00000139192.11	TAPBPL	12176	3.22e-14	0.896936	0.101944	1.51e-05	9.83e-19	3.39e-15	V+P-	VP	Adipose_Subcutaneous.v8.signif_variant_gene_pairs
12_6463895	VAMP1	rs2534714	A	G	ENSG00000139192.11	TAPBPL	12176	1.23e-13	0.583709	0.0694288	1.64e-05	3.74e-17	2.25e-13	V+P-	VP	Adipose_Subcutaneous.v8.signif_variant_gene_pairs
12_6463895	VAMP1	rs2534714	A	G	ENSG00000139192.11	TAPBPL	12176	1.08e-100	0.571656	0.0219379	0.000108062	5.48e-132	2.45e-120	V+P-	VP	Adipose_Subcutaneous.v8.signif_variant_gene_pairs
12_6463895	VAMP1	rs2534714	A	G	ENSG00000139190.16	VAMP1	-7092	5.82e-11	-0.180237	0.0270227	0.000109557	4.18e-58	8.03e-51	V+P-	VP	Adipose_Subcutaneous.v8.signif_variant_gene_pairs
12_6463895	VAMP1	rs2534714	A	G	ENSG00000010292.12	NCAPD2	-29947	2.65e-36	0.344423	0.0255778	0.000110741	4.5e-47	5.53e-41	V+P-	VP	Adipose_Subcutaneous.v8.signif_variant_gene_pairs
12_6463895	VAMP1	rs2534714	A	G	ENSG00000126746.17	ZNF384	-225615	9.57e-08	0.128678	0.0238256	0.000113563	7.52e-23	1.66e-18	V+P-	VP	Adipose_Subcutaneous.v8.signif_variant_gene_pairs
12_6465878	VAMP1	rs2072375	G	T	ENSG00000139192.11	TAPBPL	14159	1.6e-63	0.596814	0.0306692	0.000128584	2.32e-86	1.34e-77	V+P-	VP	Adipose_Subcutaneous.v8.signif_variant_gene_pairs
12_6465878	VAMP1	rs2072375	G	T	ENSG00000276718.1	AC005840.4	-659	5.61e-09	0.280486	0.0473053	0.000124089	4.5e-10	2.85e-06	V+P-	VP	Adipose_Subcutaneous.v8.signif_variant_gene_pairs
12_6465878	VAMP1	rs2072375	G	T	ENSG00000139190.16	VAMP1	-5109	8.24e-30	-0.263	0.0217358	0.000103435	3.35e-33	8.9e-28	V+P-	VP	Adipose_Subcutaneous.v8.signif_variant_gene_pairs
12_6465878	VAMP1	rs2072375	G	T	ENSG00000111639.7	MRPL51	-27477	1.32e-16	0.276234	0.0322674	0.000115576	5.15e-127	9.2e-115	V+P-	VP	Adipose_Subcutaneous.v8.signif_variant_gene_pairs
12_6465878	VAMP1	rs2072375	G	T	ENSG00000010292.12	NCAPD2	-27964	1.99e-12	0.214395	0.0297256	0.000118288	1.1e-40	7.68e-35	V+P-	VP	Adipose_Subcutaneous.v8.signif_variant_gene_pairs
12_6465878	VAMP1	rs2072375	G	T	ENSG00000126746.17	ZNF384	-223632	2.17e-05	0.134777	0.0314453	0.000119609	1.96e-29	1.38e-24	V+P-	VP	Adipose_Subcutaneous.v8.signif_variant_gene_pairs
12_6465878	VAMP1	rs2072375	G	T	ENSG00000139192.11	TAPBPL	14159	1.61e-82	0.701147	0.0283557	8.26e-05	3.03e-103	1.06e-93	V+P-	VP	Adipose_Subcutaneous.v8.signif_variant_gene_pairs
12_6465878	VAMP1	rs2072375	G	T	ENSG00000139190.16	VAMP1	-5109	2.44e-16	-0.295006	0.0344566	8.9e-05	3.28e-20	1.2e-15	V+P-	VP	Adipose_Subcutaneous.v8.signif_variant_gene_pairs
12_6465878	VAMP1	rs2072375	G	T	ENSG00000111639.7	MRPL51	-27477	3.26e-13	0.225745	0.0299518	7.65e-05	8.1e-55	2.53e-48	V+P-	VP	Adipose_Subcutaneous.v8.signif_variant_gene_pairs
12_6465878	VAMP1	rs2072375	G	T	ENSG00000010292.12	NCAPD2	-27964	1.83e-06	0.148421	0.0306438	7.61e-05	1.99e-14	2.17e-10	V+P-	VP	Adipose_Subcutaneous.v8.signif_variant_gene_pairs
12_6465878	VAMP1	rs2072375	G	T	ENSG00000139192.11	TAPBPL	14159	5.08e-28	0.805918	0.0622201	4.21e-05	5.01e-48	6.2e-43	V+P-	VP	Adipose_Subcutaneous.v8.signif_variant_gene_pairs
12_6465878	VAMP1	rs2072375	G	T	ENSG00000139190.16	VAMP1	-5109	1.31e-08	-0.299785	0.0504769	3.92e-05	1.31e-08	5.22e-05	V+P-	VP	Adipose_Subcutaneous.v8.signif_variant_gene_pairs
12_6465878	VAMP1	rs2072375	G	T	ENSG00000139192.11	TAPBPL	14159	1.23e-71	0.903112	0.0383337	0.000101775	8.01e-110	3.21e-99	V+P-	VP	Adipose_Subcutaneous.v8.signif_variant_gene_pairs
12_6465878	VAMP1	rs2072375	G	T	ENSG00000276718.1	AC005840.4	-659	4.71e-05	0.256324	0.0621149	8.36e-05	2.61e-07	0.00080391	V+P-	VP	Adipose_Subcutaneous.v8.signif_variant_gene_pairs
12_6465878	VAMP1	rs2072375	G	T	ENSG00000139190.16	VAMP1	-5109	1.01e-25	-0.26093	0.0227403	8.25e-05	1.04e-31	1.32e-26	V+P-	VP	Adipose_Subcutaneous.v8.signif_variant_gene_pairs
12_6465878	VAMP1	rs2072375	G	T	ENSG00000139192.11	TAPBPL	14159	5.36e-23	0.745273	0.0650048	3.11e-05	1.08e-35	3.22e-31	V+P-	VP	Adipose_Subcutaneous.v8.signif_variant_gene_pairs
12_6465878	VAMP1	rs2072375	G	T	ENSG00000139190.16	VAMP1	-5109	3.79e-08	-0.239086	0.041516	2.88e-05	3.2e-15	2.89e-11	V+P-	VP	Adipose_Subcutaneous.v8.signif_variant_gene_pairs
12_6465878	VAMP1	rs2072375	G	T	ENSG00000215039.6	CD27-AS1	14984	5.48e-05	0.11105	0.0272975	0.00011838	1.63e-37	1.26e-31	V+P-	VP	Adipose_Subcutaneous.v8.signif_variant_gene_pairs
12_6465878	VAMP1	rs2072375	G	T	ENSG00000139192.11	TAPBPL	14159	3.72e-94	0.76233	0.0296942	0.000122159	2.23e-133	4.77e-122	V+P-	VP	Adipose_Subcutaneous.v8.signif_variant_gene_pairs
12_6465878	VAMP1	rs2072375	G	T	ENSG00000276718.1	AC005840.4	-659	1.06e-05	0.242566	0.0545323	0.000128086	6.81e-07	0.00261211	V+P-	VP	Adipose_Subcutaneous.v8.signif_variant_gene_pairs
12_6465878	VAMP1	rs2072375	G	T	ENSG00000139190.16	VAMP1	-5109	4.94e-31	-0.296675	0.0239445	0.000129175	1.21e-37	1.91e-32	V+P-	VP	Adipose_Subcutaneous.v8.signif_variant_gene_pairs
12_6465878	VAMP1	rs2072375	G	T	ENSG00000139192.11	TAPBPL	14159	3.19e-13	0.540608	0.0647659	1.62e-05	1.49e-14	6.98e-11	V+P-	VP	Adipose_Subcutaneous.v8.signif_variant_gene_pairs
12_6465878	VAMP1	rs2072375	G	T	ENSG00000139192.11	TAPBPL	14159	2.69e-16	0.48402	0.051086	2.6e-05	2.87e-18	1.66e-14	V+P-	VP	Adipose_Subcutaneous.v8.signif_variant_gene_pairs
12_6465878	VAMP1	rs2072375	G	T	ENSG00000139192.11	TAPBPL	14159	5.5e-27	0.67008	0.0509139	4.16e-05	2.05e-34	8.84e-30	V+P-	VP	Adipose_Subcutaneous.v8.signif_variant_gene_pairs
12_6465878	VAMP1	rs2072375	G	T	ENSG00000139190.16	VAMP1	-5109	5.08e-05	-0.284175	0.0681584	5.09e-05	7.7e-14	3.9e-10	V+P-	VP	Adipose_Subcutaneous.v8.signif_variant_gene_pairs
12_6465878	VAMP1	rs2072375	G	T	ENSG00000139192.11	TAPBPL	14159	4.39e-16	0.596343	0.0644595	5.56e-05	4.19e-19	3.61e-15	V+P-	VP	Adipose_Subcutaneous.v8.signif_variant_gene_pairs
12_6465878	VAMP1	rs2072375	G	T	ENSG00000139190.16	VAMP1	-5109	1.92e-08	-0.525378	0.0879033	5.86e-05	4.67e-34	4.33e-29	V+P-	VP	Adipose_Subcutaneous.v8.signif_variant_gene_pairs
12_6465878	VAMP1	rs2072375	G	T	ENSG00000139192.11	TAPBPL	14159	5.74e-12	0.453334	0.0611724	6.69e-05	8.2e-15	3.98e-11	V+P-	VP	Adipose_Subcutaneous.v8.signif_variant_gene_pairs
12_6465878	VAMP1	rs2072375	G	T	ENSG00000139190.16	VAMP1	-5109	1.63e-08	-0.524731	0.0884299	6.82e-05	4.05e-45	8.23e-40	V+P-	VP	Adipose_Subcutaneous.v8.signif_variant_gene_pairs
12_6465878	VAMP1	rs2072375	G	T	ENSG00000215039.6	CD27-AS1	14984	3.77e-05	0.306492	0.0723524	5.1e-05	2.99e-10	1.15e-06	V+P-	VP	Adipose_Subcutaneous.v8.signif_variant_gene_pairs
12_6465878	VAMP1	rs2072375	G	T	ENSG00000139192.11	TAPBPL	14159	6.6e-22	0.506096	0.0453441	5.76e-05	8.82e-23	1.2e-18	V+P-	VP	Adipose_Subcutaneous.v8.signif_variant_gene_pairs
12_6465878	VAMP1	rs2072375	G	T	ENSG00000139190.16	VAMP1	-5109	5.99e-07	-0.222236	0.0427847	5.39e-05	3.87e-11	1.42e-07	V+P-	VP	Adipose_Subcutaneous.v8.signif_variant_gene_pairs
12_6465878	VAMP1	rs2072375	G	T	ENSG00000139192.11	TAPBPL	14159	8.03e-18	0.414497	0.0416761	3.63e-05	1.86e-19	2.39e-15	V+P-	VP	Adipose_Subcutaneous.v8.signif_variant_gene_pairs
12_6465878	VAMP1	rs2072375	G	T	ENSG00000139192.11	TAPBPL	14159	9.03e-12	0.521283	0.0692683	2.65e-05	2.34e-14	1.79e-10	V+P-	VP	Adipose_Subcutaneous.v8.signif_variant_gene_pairs
12_6465878	VAMP1	rs2072375	G	T	ENSG00000139190.16	VAMP1	-5109	6.39e-06	-0.312519	0.0663038	2.46e-05	2.27e-07	0.000562597	V+P-	VP	Adipose_Subcutaneous.v8.signif_variant_gene_pairs
12_6465878	VAMP1	rs2072375	G	T	ENSG00000139192.11	TAPBPL	14159	4.24e-22	0.750445	0.0640229	3.24e-05	3.21e-24	5.8e-20	V+P-	VP	Adipose_Subcutaneous.v8.signif_variant_gene_pairs
12_6465878	VAMP1	rs2072375	G	T	ENSG00000139192.11	TAPBPL	14159	3.22e-13	0.442875	0.0557908	4.21e-05	7.98e-14	6e-10	V+P-	VP	Adipose_Subcutaneous.v8.signif_variant_gene_pairs
12_6465878	VAMP1	rs2072375	G	T	ENSG00000139192.11	TAPBPL	14159	8.83e-16	0.488051	0.0531899	3.25e-05	1.35e-19	1.28e-15	V+P-	VP	Adipose_Subcutaneous.v8.signif_variant_gene_pairs
12_6465878	VAMP1	rs2072375	G	T	ENSG00000139192.11	TAPBPL	14159	4.41e-09	0.534957	0.0832773	2.03e-05	2.28e-12	7.3e-09	V+P-	VP	Adipose_Subcutaneous.v8.signif_variant_gene_pairs
12_6465878	VAMP1	rs2072375	G	T	ENSG00000139192.11	TAPBPL	14159	3.39e-08	0.47362	0.0783181	1.38e-05	2.53e-09	5.81e-06	V+P-	VP	Adipose_Subcutaneous.v8.signif_variant_gene_pairs
12_6465878	VAMP1	rs2072375	G	T	ENSG00000139192.11	TAPBPL	14159	4.48e-48	0.585282	0.0338088	5.58e-05	2.21e-57	2.78e-51	V+P-	VP	Adipose_Subcutaneous.v8.signif_variant_gene_pairs
12_6465878	VAMP1	rs2072375	G	T	ENSG00000139190.16	VAMP1	-5109	4.1e-14	-0.22549	0.028515	5.66e-05	1.58e-22	2.73e-18	V+P-	VP	Adipose_Subcutaneous.v8.signif_variant_gene_pairs
12_6465878	VAMP1	rs2072375	G	T	ENSG00000111639.7	MRPL51	-27477	1.59e-08	0.168932	0.0291398	5.33e-05	1.25e-41	1.79e-35	V+P-	VP	Adipose_Subcutaneous.v8.signif_variant_gene_pairs
12_6465878	VAMP1	rs2072375	G	T	ENSG00000139192.11	TAPBPL	14159	5.44e-69	0.490981	0.0229233	0.000161977	1.89e-91	1.72e-82	V+P-	VP	Adipose_Subcutaneous.v8.signif_variant_gene_pairs
12_6465878	VAMP1	rs2072375	G	T	ENSG00000139190.16	VAMP1	-5109	3.29e-38	-0.342766	0.0238726	0.000153019	1.95e-64	1.04e-56	V+P-	VP	Adipose_Subcutaneous.v8.signif_variant_gene_pairs
12_6465878	VAMP1	rs2072375	G	T	ENSG00000111639.7	MRPL51	-27477	1.35e-08	0.123199	0.0212572	0.00017536	6.61e-64	6.67e-57	V+P-	VP	Adipose_Subcutaneous.v8.signif_variant_gene_pairs
12_6465878	VAMP1	rs2072375	G	T	ENSG00000139192.11	TAPBPL	14159	5.45e-22	1.03845	0.0877469	1.89e-05	1.01e-30	2.54e-26	V+P-	VP	Adipose_Subcutaneous.v8.signif_variant_gene_pairs
12_6465878	VAMP1	rs2072375	G	T	ENSG00000139190.16	VAMP1	-5109	5.77e-10	-0.568055	0.0843637	2.04e-05	2.99e-10	9.69e-07	V+P-	VP	Adipose_Subcutaneous.v8.signif_variant_gene_pairs
12_6465878	VAMP1	rs2072375	G	T	ENSG00000139192.11	TAPBPL	14159	6.52e-50	0.761568	0.0409134	6.34e-05	3.77e-68	1.18e-60	V+P-	VP	Adipose_Subcutaneous.v8.signif_variant_gene_pairs
12_6465878	VAMP1	rs2072375	G	T	ENSG00000139190.16	VAMP1	-5109	2.3e-09	-0.204094	0.0329719	6.99e-05	2.72e-13	2.2e-09	V+P-	VP	Adipose_Subcutaneous.v8.signif_variant_gene_pairs
12_6465878	VAMP1	rs2072375	G	T	ENSG00000139192.11	TAPBPL	14159	6.97e-46	0.437967	0.0257206	6.38e-05	3.57e-67	5.11e-61	V+P-	VP	Adipose_Subcutaneous.v8.signif_variant_gene_pairs
12_6465878	VAMP1	rs2072375	G	T	ENSG00000139190.16	VAMP1	-5109	4.75e-12	-0.214061	0.0297063	6.75e-05	6.47e-25	1.63e-20	V+P-	VP	Adipose_Subcutaneous.v8.signif_variant_gene_pairs
12_6465878	VAMP1	rs2072375	G	T	ENSG00000139192.11	TAPBPL	14159	2.45e-56	0.84673	0.0418729	4.37e-05	1.47e-68	3.23e-61	V+P-	VP	Adipose_Subcutaneous.v8.signif_variant_gene_pairs
12_6465878	VAMP1	rs2072375	G	T	ENSG00000276718.1	AC005840.4	-659	5.38e-06	0.251476	0.0541873	5.48e-05	2.86e-07	0.00091312	V+P-	VP	Adipose_Subcutaneous.v8.signif_variant_gene_pairs
12_6465878	VAMP1	rs2072375	G	T	ENSG00000139190.16	VAMP1	-5109	3.87e-09	-0.17303	0.0284293	5.83e-05	4.75e-15	4.49e-11	V+P-	VP	Adipose_Subcutaneous.v8.signif_variant_gene_pairs
12_6465878	VAMP1	rs2072375	G	T	ENSG00000126746.17	ZNF384	-223632	1.12e-05	0.14952	0.0334173	6.03e-05	1.05e-18	1.56e-14	V+P-	VP	Adipose_Subcutaneous.v8.signif_variant_gene_pairs
12_6465878	VAMP1	rs2072375	G	T	ENSG00000139192.11	TAPBPL	14159	2.71e-55	0.602468	0.0330661	0.00011597	1.28e-75	4.55e-68	V+P-	VP	Adipose_Subcutaneous.v8.signif_variant_gene_pairs
12_6465878	VAMP1	rs2072375	G	T	ENSG00000139190.16	VAMP1	-5109	7.29e-11	-0.200824	0.0300456	0.000114452	4.59e-37	4.69e-32	V+P-	VP	Adipose_Subcutaneous.v8.signif_variant_gene_pairs
12_6465878	VAMP1	rs2072375	G	T	ENSG00000126746.17	ZNF384	-223632	1.14e-06	0.121514	0.0246154	0.000108295	8.21e-12	4.93e-08	V+P-	VP	Adipose_Subcutaneous.v8.signif_variant_gene_pairs
12_6465878	VAMP1	rs2072375	G	T	ENSG00000139192.11	TAPBPL	14159	7.37e-86	0.863883	0.0337607	0.000121402	2.58e-109	4.03e-100	V+P-	VP	Adipose_Subcutaneous.v8.signif_variant_gene_pairs
12_6465878	VAMP1	rs2072375	G	T	ENSG00000139190.16	VAMP1	-5109	1.78e-23	-0.239673	0.0224907	0.000105036	1.39e-29	2.2e-24	V+P-	VP	Adipose_Subcutaneous.v8.signif_variant_gene_pairs
12_6465878	VAMP1	rs2072375	G	T	ENSG00000139192.11	TAPBPL	14159	1.2e-76	0.886281	0.0350084	7.11e-05	1.03e-97	1.03e-88	V+P-	VP	Adipose_Subcutaneous.v8.signif_variant_gene_pairs
12_6465878	VAMP1	rs2072375	G	T	ENSG00000139190.16	VAMP1	-5109	3.49e-12	-0.272407	0.0375691	6.55e-05	6.26e-19	1.22e-14	V+P-	VP	Adipose_Subcutaneous.v8.signif_variant_gene_pairs
12_6465878	VAMP1	rs2072375	G	T	ENSG00000139192.11	TAPBPL	14159	2.46e-65	0.782622	0.0357321	5.19e-05	4.11e-84	5.99e-76	V+P-	VP	Adipose_Subcutaneous.v8.signif_variant_gene_pairs
12_6465878	VAMP1	rs2072375	G	T	ENSG00000139190.16	VAMP1	-5109	6.88e-13	-0.239902	0.0320239	5.75e-05	3.29e-17	5.24e-13	V+P-	VP	Adipose_Subcutaneous.v8.signif_variant_gene_pairs
12_6465878	VAMP1	rs2072375	G	T	ENSG00000139192.11	TAPBPL	14159	1.64e-12	0.857967	0.0909325	4.72e-06	1.27e-14	5.38e-11	V+P-	VP	Adipose_Subcutaneous.v8.signif_variant_gene_pairs
12_6465878	VAMP1	rs2072375	G	T	ENSG00000139192.11	TAPBPL	14159	1.1e-10	0.47357	0.0687792	2.77e-05	3.22e-19	3.19e-15	V+P-	VP	Adipose_Subcutaneous.v8.signif_variant_gene_pairs
12_6465878	VAMP1	rs2072375	G	T	ENSG00000139192.11	TAPBPL	14159	3.37e-87	0.816573	0.0325513	8.38e-05	3.44e-112	3.17e-101	V+P-	VP	Adipose_Subcutaneous.v8.signif_variant_gene_pairs
12_6465878	VAMP1	rs2072375	G	T	ENSG00000139190.16	VAMP1	-5109	1.1e-19	-0.248047	0.0260507	8.95e-05	1.13e-26	7.32e-22	V+P-	VP	Adipose_Subcutaneous.v8.signif_variant_gene_pairs
12_6465878	VAMP1	rs2072375	G	T	ENSG00000111639.7	MRPL51	-27477	5.73e-11	0.126161	0.0187863	9.55e-05	1.63e-39	1.77e-33	V+P-	VP	Adipose_Subcutaneous.v8.signif_variant_gene_pairs
12_6465878	VAMP1	rs2072375	G	T	ENSG00000126746.17	ZNF384	-223632	5.53e-05	0.107182	0.0263244	9.86e-05	4.44e-30	4.35e-25	V+P-	VP	Adipose_Subcutaneous.v8.signif_variant_gene_pairs
12_6465878	VAMP1	rs2072375	G	T	ENSG00000139192.11	TAPBPL	14159	2.67e-10	0.517931	0.075043	1.79e-05	3.22e-13	1.39e-09	V+P-	VP	Adipose_Subcutaneous.v8.signif_variant_gene_pairs
12_6465878	VAMP1	rs2072375	G	T	ENSG00000215039.6	CD27-AS1	14984	0.000136063	0.0774786	0.0201837	0.000147168	1.63e-11	1.32e-07	V+P-	VP	Adipose_Subcutaneous.v8.signif_variant_gene_pairs
12_6465878	VAMP1	rs2072375	G	T	ENSG00000139192.11	TAPBPL	14159	2.77e-62	0.519411	0.0278409	0.00013762	2e-83	2.26e-74	V+P-	VP	Adipose_Subcutaneous.v8.signif_variant_gene_pairs
12_6465878	VAMP1	rs2072375	G	T	ENSG00000010292.12	NCAPD2	-27964	8.12e-05	0.112173	0.0282788	0.000115883	5.46e-19	9.96e-15	V+P-	VP	Adipose_Subcutaneous.v8.signif_variant_gene_pairs
12_6465878	VAMP1	rs2072375	G	T	ENSG00000215039.6	CD27-AS1	14984	2.06e-11	0.198494	0.0288843	0.000139002	1.14e-27	8.36e-23	V+P-	VP	Adipose_Subcutaneous.v8.signif_variant_gene_pairs
12_6465878	VAMP1	rs2072375	G	T	ENSG00000139192.11	TAPBPL	14159	1.82e-64	0.6576	0.0329136	0.000135781	4.78e-78	7.72e-69	V+P-	VP	Adipose_Subcutaneous.v8.signif_variant_gene_pairs
12_6465878	VAMP1	rs2072375	G	T	ENSG00000139190.16	VAMP1	-5109	3.9e-31	-0.285076	0.0227849	0.00014109	1.75e-34	1.09e-28	V+P-	VP	Adipose_Subcutaneous.v8.signif_variant_gene_pairs
12_6465878	VAMP1	rs2072375	G	T	ENSG00000111639.7	MRPL51	-27477	3.84e-13	0.17051	0.0228032	0.000141237	5.47e-92	7.42e-84	V+P-	VP	Adipose_Subcutaneous.v8.signif_variant_gene_pairs
12_6465878	VAMP1	rs2072375	G	T	ENSG00000010292.12	NCAPD2	-27964	1.97e-08	0.150872	0.0264007	0.000154945	7.29e-23	1.43e-18	V+P-	VP	Adipose_Subcutaneous.v8.signif_variant_gene_pairs
12_6465878	VAMP1	rs2072375	G	T	ENSG00000126746.17	ZNF384	-223632	2.58e-06	0.14832	0.0311523	0.000148691	8.66e-42	1.98e-35	V+P-	VP	Adipose_Subcutaneous.v8.signif_variant_gene_pairs
12_6465878	VAMP1	rs2072375	G	T	ENSG00000139192.11	TAPBPL	14159	3.79e-24	0.734267	0.0582159	2.15e-05	1.33e-29	3.23e-25	V+P-	VP	Adipose_Subcutaneous.v8.signif_variant_gene_pairs
12_6465878	VAMP1	rs2072375	G	T	ENSG00000139190.16	VAMP1	-5109	1.54e-09	-0.313146	0.0480671	2.34e-05	4.47e-10	1.2e-06	V+P-	VP	Adipose_Subcutaneous.v8.signif_variant_gene_pairs
12_6465878	VAMP1	rs2072375	G	T	ENSG00000139192.11	TAPBPL	14159	3.63e-55	0.882683	0.0432436	5.97e-05	1.18e-60	6.34e-54	V+P-	VP	Adipose_Subcutaneous.v8.signif_variant_gene_pairs
12_6465878	VAMP1	rs2072375	G	T	ENSG00000139190.16	VAMP1	-5109	5.96e-10	-0.363922	0.0564792	5.67e-05	1.79e-36	1.54e-31	V+P-	VP	Adipose_Subcutaneous.v8.signif_variant_gene_pairs
12_6465878	VAMP1	rs2072375	G	T	ENSG00000139192.11	TAPBPL	14159	9.14e-38	0.744797	0.0462687	4.44e-05	1.5e-43	1.99e-38	V+P-	VP	Adipose_Subcutaneous.v8.signif_variant_gene_pairs
12_6465878	VAMP1	rs2072375	G	T	ENSG00000139190.16	VAMP1	-5109	3.5e-17	-0.516227	0.055734	4.94e-05	4.88e-22	6.12e-18	V+P-	VP	Adipose_Subcutaneous.v8.signif_variant_gene_pairs
12_6465878	VAMP1	rs2072375	G	T	ENSG00000126746.17	ZNF384	-223632	1.47e-08	0.309481	0.0523512	5.47e-05	2.62e-23	3.34e-19	V+P-	VP	Adipose_Subcutaneous.v8.signif_variant_gene_pairs
12_6465878	VAMP1	rs2072375	G	T	ENSG00000139192.11	TAPBPL	14159	2.76e-22	0.645172	0.057912	3.04e-05	1.55e-29	7.1e-25	V+P-	VP	Adipose_Subcutaneous.v8.signif_variant_gene_pairs
12_6465878	VAMP1	rs2072375	G	T	ENSG00000139190.16	VAMP1	-5109	6.25e-11	-0.393208	0.0565448	3.74e-05	6.42e-21	3.98e-17	V+P-	VP	Adipose_Subcutaneous.v8.signif_variant_gene_pairs
12_6465878	VAMP1	rs2072375	G	T	ENSG00000126746.17	ZNF384	-223632	2.98e-05	0.22201	0.0518275	3.43e-05	2.88e-13	1.84e-09	V+P-	VP	Adipose_Subcutaneous.v8.signif_variant_gene_pairs
12_6465878	VAMP1	rs2072375	G	T	ENSG00000139192.11	TAPBPL	14159	3.55e-35	0.39901	0.0295045	0.000129241	9.33e-46	3.68e-40	V+P-	VP	Adipose_Subcutaneous.v8.signif_variant_gene_pairs
12_6465878	VAMP1	rs2072375	G	T	ENSG00000139192.11	TAPBPL	14159	1.57e-32	0.415265	0.0326707	0.000171446	1.03e-47	3.4e-41	V+P-	VP	Adipose_Subcutaneous.v8.signif_variant_gene_pairs
12_6465878	VAMP1	rs2072375	G	T	ENSG00000139190.16	VAMP1	-5109	9.08e-09	-0.17387	0.029774	0.000153486	9.03e-61	1.62e-53	V+P-	VP	Adipose_Subcutaneous.v8.signif_variant_gene_pairs
12_6465878	VAMP1	rs2072375	G	T	ENSG00000139192.11	TAPBPL	14159	4.3e-22	0.498275	0.0427776	2.79e-05	8.1e-26	2.64e-21	V+P-	VP	Adipose_Subcutaneous.v8.signif_variant_gene_pairs
12_6465878	VAMP1	rs2072375	G	T	ENSG00000139190.16	VAMP1	-5109	8.21e-06	-0.174191	0.0375448	2.73e-05	1.88e-06	0.0051091	V+P-	VP	Adipose_Subcutaneous.v8.signif_variant_gene_pairs
12_6465878	VAMP1	rs2072375	G	T	ENSG00000139192.11	TAPBPL	14159	3.56e-36	0.813017	0.0515687	6.26e-05	3.26e-46	1.68e-40	V+P-	VP	Adipose_Subcutaneous.v8.signif_variant_gene_pairs
12_6465878	VAMP1	rs2072375	G	T	ENSG00000139190.16	VAMP1	-5109	6.54e-11	-0.331197	0.0477807	6.01e-05	7.96e-16	7.14e-12	V+P-	VP	Adipose_Subcutaneous.v8.signif_variant_gene_pairs
12_6465878	VAMP1	rs2072375	G	T	ENSG00000111639.7	MRPL51	-27477	2.52e-07	0.152256	0.028446	5.51e-05	9.39e-13	4.92e-09	V+P-	VP	Adipose_Subcutaneous.v8.signif_variant_gene_pairs
12_6465878	VAMP1	rs2072375	G	T	ENSG00000010292.12	NCAPD2	-27964	7.04e-07	0.170509	0.033204	5.68e-05	1.29e-12	7.47e-09	V+P-	VP	Adipose_Subcutaneous.v8.signif_variant_gene_pairs
12_6465878	VAMP1	rs2072375	G	T	ENSG00000139192.11	TAPBPL	14159	1.29e-40	0.646857	0.0406626	4.5e-05	3.68e-64	1.02e-56	V+P-	VP	Adipose_Subcutaneous.v8.signif_variant_gene_pairs
12_6465878	VAMP1	rs2072375	G	T	ENSG00000139190.16	VAMP1	-5109	1.13e-10	-0.253136	0.0377083	4.36e-05	8.15e-20	1.87e-15	V+P-	VP	Adipose_Subcutaneous.v8.signif_variant_gene_pairs
12_6465878	VAMP1	rs2072375	G	T	ENSG00000139192.11	TAPBPL	14159	3.49e-11	0.211872	0.030648	8.2e-05	4.96e-17	4.58e-13	V+P-	VP	Adipose_Subcutaneous.v8.signif_variant_gene_pairs
12_6465878	VAMP1	rs2072375	G	T	ENSG00000139190.16	VAMP1	-5109	1.83e-14	-0.351853	0.0433759	7.83e-05	1.95e-22	6.95e-18	V+P-	VP	Adipose_Subcutaneous.v8.signif_variant_gene_pairs
12_6465878	VAMP1	rs2072375	G	T	ENSG00000010292.12	NCAPD2	-27964	8.63e-14	0.306209	0.0388854	8.28e-05	5.83e-21	1.43e-16	V+P-	VP	Adipose_Subcutaneous.v8.signif_variant_gene_pairs
12_6465878	VAMP1	rs2072375	G	T	ENSG00000184574.9	LPAR5	-170569	2.7e-06	-0.319519	0.0666241	8.61e-05	5.06e-45	1.48e-39	V+P-	VP	Adipose_Subcutaneous.v8.signif_variant_gene_pairs
12_6465878	VAMP1	rs2072375	G	T	ENSG00000139192.11	TAPBPL	14159	1.33e-89	0.700433	0.0281829	0.000147046	1.1e-112	6.57e-102	V+P-	VP	Adipose_Subcutaneous.v8.signif_variant_gene_pairs
12_6465878	VAMP1	rs2072375	G	T	ENSG00000276718.1	AC005840.4	-659	5.36e-05	0.171251	0.0420309	0.000136114	1.4e-05	0.037317	V+P-	VP	Adipose_Subcutaneous.v8.signif_variant_gene_pairs
12_6465878	VAMP1	rs2072375	G	T	ENSG00000139190.16	VAMP1	-5109	3.98e-27	-0.373573	0.0326365	0.000157296	1.44e-38	5.22e-33	V+P-	VP	Adipose_Subcutaneous.v8.signif_variant_gene_pairs
12_6465878	VAMP1	rs2072375	G	T	ENSG00000126746.17	ZNF384	-223632	5.83e-13	0.221727	0.0299719	0.000170014	1.61e-66	3.94e-59	V+P-	VP	Adipose_Subcutaneous.v8.signif_variant_gene_pairs
12_6465878	VAMP1	rs2072375	G	T	ENSG00000139192.11	TAPBPL	14159	1.31e-15	0.931402	0.0988381	1.51e-05	9.83e-19	3.39e-15	V+P-	VP	Adipose_Subcutaneous.v8.signif_variant_gene_pairs
12_6465878	VAMP1	rs2072375	G	T	ENSG00000139192.11	TAPBPL	14159	1.78e-14	0.595758	0.0679272	1.64e-05	3.74e-17	2.25e-13	V+P-	VP	Adipose_Subcutaneous.v8.signif_variant_gene_pairs
12_6465878	VAMP1	rs2072375	G	T	ENSG00000139192.11	TAPBPL	14159	1.17e-101	0.573236	0.0218466	0.000108062	5.48e-132	2.45e-120	V+P-	VP	Adipose_Subcutaneous.v8.signif_variant_gene_pairs
12_6465878	VAMP1	rs2072375	G	T	ENSG00000139190.16	VAMP1	-5109	7.02e-11	-0.179406	0.027018	0.000109557	4.18e-58	8.03e-51	V+P-	VP	Adipose_Subcutaneous.v8.signif_variant_gene_pairs
12_6465878	VAMP1	rs2072375	G	T	ENSG00000010292.12	NCAPD2	-27964	5.04e-36	0.343041	0.0255928	0.000110741	4.5e-47	5.53e-41	V+P-	VP	Adipose_Subcutaneous.v8.signif_variant_gene_pairs
12_6465878	VAMP1	rs2072375	G	T	ENSG00000126746.17	ZNF384	-223632	8.94e-08	0.12891	0.0238116	0.000113563	7.52e-23	1.66e-18	V+P-	VP	Adipose_Subcutaneous.v8.signif_variant_gene_pairs
12_6510118	NCAPD2	rs714774	C	G	ENSG00000139192.11	TAPBPL	58399	1.43e-48	-0.567186	0.0347213	0.000128584	2.32e-86	1.34e-77	V-P+	VP	Adipose_Subcutaneous.v8.signif_variant_gene_pairs
12_6510118	NCAPD2	rs714774	C	G	ENSG00000276718.1	AC005840.4	43581	7.55e-08	-0.274635	0.0503247	0.000124089	4.5e-10	2.85e-06	V-P+	VP	Adipose_Subcutaneous.v8.signif_variant_gene_pairs
12_6510118	NCAPD2	rs714774	C	G	ENSG00000139190.16	VAMP1	39131	1.7e-22	0.243357	0.023774	0.000103435	3.35e-33	8.9e-28	V-P+	VP	Adipose_Subcutaneous.v8.signif_variant_gene_pairs
12_6510118	NCAPD2	rs714774	C	G	ENSG00000111639.7	MRPL51	16763	1.75e-15	-0.282019	0.0343283	0.000115576	5.15e-127	9.2e-115	V-P+	VP	Adipose_Subcutaneous.v8.signif_variant_gene_pairs
12_6510118	NCAPD2	rs714774	C	G	ENSG00000010292.12	NCAPD2	16276	7.09e-11	-0.211013	0.0316833	0.000118288	1.1e-40	7.68e-35	V-P+	VP	Adipose_Subcutaneous.v8.signif_variant_gene_pairs
12_6510118	NCAPD2	rs714774	C	G	ENSG00000126746.17	ZNF384	-179392	2.33e-05	-0.142167	0.0332915	0.000119609	1.96e-29	1.38e-24	V-P+	VP	Adipose_Subcutaneous.v8.signif_variant_gene_pairs
12_6510118	NCAPD2	rs714774	C	G	ENSG00000139192.11	TAPBPL	58399	2.05e-58	-0.639089	0.0333851	8.26e-05	3.03e-103	1.06e-93	V-P+	VP	Adipose_Subcutaneous.v8.signif_variant_gene_pairs
12_6510118	NCAPD2	rs714774	C	G	ENSG00000139190.16	VAMP1	39131	7.87e-12	0.255434	0.0362257	8.9e-05	3.28e-20	1.2e-15	V-P+	VP	Adipose_Subcutaneous.v8.signif_variant_gene_pairs
12_6510118	NCAPD2	rs714774	C	G	ENSG00000111639.7	MRPL51	16763	1.18e-11	-0.216377	0.0309654	7.65e-05	8.1e-55	2.53e-48	V-P+	VP	Adipose_Subcutaneous.v8.signif_variant_gene_pairs
12_6510118	NCAPD2	rs714774	C	G	ENSG00000010292.12	NCAPD2	16276	7.46e-05	-0.126824	0.0316825	7.61e-05	1.99e-14	2.17e-10	V-P+	VP	Adipose_Subcutaneous.v8.signif_variant_gene_pairs
12_6510118	NCAPD2	rs714774	C	G	ENSG00000139192.11	TAPBPL	58399	2.73e-20	-0.752591	0.0726212	4.21e-05	5.01e-48	6.2e-43	V-P+	VP	Adipose_Subcutaneous.v8.signif_variant_gene_pairs
12_6510118	NCAPD2	rs714774	C	G	ENSG00000139190.16	VAMP1	39131	1.42e-06	0.273959	0.05504	3.92e-05	1.31e-08	5.22e-05	V-P+	VP	Adipose_Subcutaneous.v8.signif_variant_gene_pairs
12_6510118	NCAPD2	rs714774	C	G	ENSG00000139192.11	TAPBPL	58399	6.95e-61	-0.924439	0.0446229	0.000101775	8.01e-110	3.21e-99	V-P+	VP	Adipose_Subcutaneous.v8.signif_variant_gene_pairs
12_6510118	NCAPD2	rs714774	C	G	ENSG00000139190.16	VAMP1	39131	6.93e-19	0.243471	0.0257221	8.25e-05	1.04e-31	1.32e-26	V-P+	VP	Adipose_Subcutaneous.v8.signif_variant_gene_pairs
12_6510118	NCAPD2	rs714774	C	G	ENSG00000139192.11	TAPBPL	58399	1.06e-20	-0.764205	0.0717239	3.11e-05	1.08e-35	3.22e-31	V-P+	VP	Adipose_Subcutaneous.v8.signif_variant_gene_pairs
12_6510118	NCAPD2	rs714774	C	G	ENSG00000139190.16	VAMP1	39131	2.23e-08	0.259838	0.044307	2.88e-05	3.2e-15	2.89e-11	V-P+	VP	Adipose_Subcutaneous.v8.signif_variant_gene_pairs
12_6510118	NCAPD2	rs714774	C	G	ENSG00000139192.11	TAPBPL	58399	8.69e-69	-0.71623	0.0349075	0.000122159	2.23e-133	4.77e-122	V-P+	VP	Adipose_Subcutaneous.v8.signif_variant_gene_pairs
12_6510118	NCAPD2	rs714774	C	G	ENSG00000139190.16	VAMP1	39131	1.21e-20	0.256027	0.0263172	0.000129175	1.21e-37	1.91e-32	V-P+	VP	Adipose_Subcutaneous.v8.signif_variant_gene_pairs
12_6510118	NCAPD2	rs714774	C	G	ENSG00000139192.11	TAPBPL	58399	9.94e-09	-0.440627	0.0706962	1.62e-05	1.49e-14	6.98e-11	V-P+	VP	Adipose_Subcutaneous.v8.signif_variant_gene_pairs
12_6510118	NCAPD2	rs714774	C	G	ENSG00000139192.11	TAPBPL	58399	3.53e-13	-0.443112	0.0543258	2.6e-05	2.87e-18	1.66e-14	V-P+	VP	Adipose_Subcutaneous.v8.signif_variant_gene_pairs
12_6510118	NCAPD2	rs714774	C	G	ENSG00000139192.11	TAPBPL	58399	5.69e-18	-0.56951	0.0580051	4.16e-05	2.05e-34	8.84e-30	V-P+	VP	Adipose_Subcutaneous.v8.signif_variant_gene_pairs
12_6510118	NCAPD2	rs714774	C	G	ENSG00000139192.11	TAPBPL	58399	4.56e-11	-0.499344	0.0696879	5.56e-05	4.19e-19	3.61e-15	V-P+	VP	Adipose_Subcutaneous.v8.signif_variant_gene_pairs
12_6510118	NCAPD2	rs714774	C	G	ENSG00000139190.16	VAMP1	39131	4.49e-05	0.389431	0.0923287	5.86e-05	4.67e-34	4.33e-29	V-P+	VP	Adipose_Subcutaneous.v8.signif_variant_gene_pairs
12_6510118	NCAPD2	rs714774	C	G	ENSG00000139192.11	TAPBPL	58399	2.6e-10	-0.418243	0.0621996	6.69e-05	8.2e-15	3.98e-11	V-P+	VP	Adipose_Subcutaneous.v8.signif_variant_gene_pairs
12_6510118	NCAPD2	rs714774	C	G	ENSG00000139190.16	VAMP1	39131	7.58e-06	0.420852	0.0910917	6.82e-05	4.05e-45	8.23e-40	V-P+	VP	Adipose_Subcutaneous.v8.signif_variant_gene_pairs
12_6510118	NCAPD2	rs714774	C	G	ENSG00000139192.11	TAPBPL	58399	1.8e-16	-0.449191	0.0489618	5.76e-05	8.82e-23	1.2e-18	V-P+	VP	Adipose_Subcutaneous.v8.signif_variant_gene_pairs
12_6510118	NCAPD2	rs714774	C	G	ENSG00000139190.16	VAMP1	39131	5.11e-05	0.182929	0.0439768	5.39e-05	3.87e-11	1.42e-07	V-P+	VP	Adipose_Subcutaneous.v8.signif_variant_gene_pairs
12_6510118	NCAPD2	rs714774	C	G	ENSG00000139192.11	TAPBPL	58399	1.25e-12	-0.372153	0.0475032	3.63e-05	1.86e-19	2.39e-15	V-P+	VP	Adipose_Subcutaneous.v8.signif_variant_gene_pairs
12_6510118	NCAPD2	rs714774	C	G	ENSG00000139192.11	TAPBPL	58399	1.42e-06	-0.386774	0.0763383	2.65e-05	2.34e-14	1.79e-10	V-P+	VP	Adipose_Subcutaneous.v8.signif_variant_gene_pairs
12_6510118	NCAPD2	rs714774	C	G	ENSG00000139192.11	TAPBPL	58399	1.81e-15	-0.638744	0.0705949	3.24e-05	3.21e-24	5.8e-20	V-P+	VP	Adipose_Subcutaneous.v8.signif_variant_gene_pairs
12_6510118	NCAPD2	rs714774	C	G	ENSG00000139192.11	TAPBPL	58399	2.99e-09	-0.361792	0.0576107	4.21e-05	7.98e-14	6e-10	V-P+	VP	Adipose_Subcutaneous.v8.signif_variant_gene_pairs
12_6510118	NCAPD2	rs714774	C	G	ENSG00000139192.11	TAPBPL	58399	5.7e-12	-0.408999	0.053941	3.25e-05	1.35e-19	1.28e-15	V-P+	VP	Adipose_Subcutaneous.v8.signif_variant_gene_pairs
12_6510118	NCAPD2	rs714774	C	G	ENSG00000139192.11	TAPBPL	58399	1.57e-09	-0.557355	0.0838956	2.03e-05	2.28e-12	7.3e-09	V-P+	VP	Adipose_Subcutaneous.v8.signif_variant_gene_pairs
12_6510118	NCAPD2	rs714774	C	G	ENSG00000139192.11	TAPBPL	58399	1.47e-44	-0.592407	0.0360884	5.58e-05	2.21e-57	2.78e-51	V-P+	VP	Adipose_Subcutaneous.v8.signif_variant_gene_pairs
12_6510118	NCAPD2	rs714774	C	G	ENSG00000139190.16	VAMP1	39131	3.76e-13	0.226412	0.0298928	5.66e-05	1.58e-22	2.73e-18	V-P+	VP	Adipose_Subcutaneous.v8.signif_variant_gene_pairs
12_6510118	NCAPD2	rs714774	C	G	ENSG00000111639.7	MRPL51	16763	2.3e-08	-0.174029	0.0303774	5.33e-05	1.25e-41	1.79e-35	V-P+	VP	Adipose_Subcutaneous.v8.signif_variant_gene_pairs
12_6510118	NCAPD2	rs714774	C	G	ENSG00000139192.11	TAPBPL	58399	3.64e-44	-0.440029	0.0279148	0.000161977	1.89e-91	1.72e-82	V-P+	VP	Adipose_Subcutaneous.v8.signif_variant_gene_pairs
12_6510118	NCAPD2	rs714774	C	G	ENSG00000139190.16	VAMP1	39131	8.96e-27	0.3105	0.0269801	0.000153019	1.95e-64	1.04e-56	V-P+	VP	Adipose_Subcutaneous.v8.signif_variant_gene_pairs
12_6510118	NCAPD2	rs714774	C	G	ENSG00000111639.7	MRPL51	16763	1.29e-08	-0.130861	0.0225464	0.00017536	6.61e-64	6.67e-57	V-P+	VP	Adipose_Subcutaneous.v8.signif_variant_gene_pairs
12_6510118	NCAPD2	rs714774	C	G	ENSG00000139192.11	TAPBPL	58399	2.22e-13	-0.888196	0.107747	1.89e-05	1.01e-30	2.54e-26	V-P+	VP	Adipose_Subcutaneous.v8.signif_variant_gene_pairs
12_6510118	NCAPD2	rs714774	C	G	ENSG00000139190.16	VAMP1	39131	5.56e-06	0.450876	0.0948853	2.04e-05	2.99e-10	9.69e-07	V-P+	VP	Adipose_Subcutaneous.v8.signif_variant_gene_pairs
12_6510118	NCAPD2	rs714774	C	G	ENSG00000139192.11	TAPBPL	58399	2.29e-37	-0.707094	0.0469662	6.34e-05	3.77e-68	1.18e-60	V-P+	VP	Adipose_Subcutaneous.v8.signif_variant_gene_pairs
12_6510118	NCAPD2	rs714774	C	G	ENSG00000139190.16	VAMP1	39131	8.16e-08	0.189729	0.034377	6.99e-05	2.72e-13	2.2e-09	V-P+	VP	Adipose_Subcutaneous.v8.signif_variant_gene_pairs
12_6510118	NCAPD2	rs714774	C	G	ENSG00000139192.11	TAPBPL	58399	1.6e-34	-0.403717	0.0288646	6.38e-05	3.57e-67	5.11e-61	V-P+	VP	Adipose_Subcutaneous.v8.signif_variant_gene_pairs
12_6510118	NCAPD2	rs714774	C	G	ENSG00000139190.16	VAMP1	39131	1.07e-08	0.184387	0.0313304	6.75e-05	6.47e-25	1.63e-20	V-P+	VP	Adipose_Subcutaneous.v8.signif_variant_gene_pairs
12_6510118	NCAPD2	rs714774	C	G	ENSG00000139192.11	TAPBPL	58399	6.92e-39	-0.775814	0.0504937	4.37e-05	1.47e-68	3.23e-61	V-P+	VP	Adipose_Subcutaneous.v8.signif_variant_gene_pairs
12_6510118	NCAPD2	rs714774	C	G	ENSG00000139190.16	VAMP1	39131	7.38e-06	0.139082	0.030434	5.83e-05	4.75e-15	4.49e-11	V-P+	VP	Adipose_Subcutaneous.v8.signif_variant_gene_pairs
12_6510118	NCAPD2	rs714774	C	G	ENSG00000126746.17	ZNF384	-179392	7.67e-08	-0.1891	0.0342315	6.03e-05	1.05e-18	1.56e-14	V-P+	VP	Adipose_Subcutaneous.v8.signif_variant_gene_pairs
12_6510118	NCAPD2	rs714774	C	G	ENSG00000139192.11	TAPBPL	58399	2.99e-43	-0.552286	0.0356626	0.00011597	1.28e-75	4.55e-68	V-P+	VP	Adipose_Subcutaneous.v8.signif_variant_gene_pairs
12_6510118	NCAPD2	rs714774	C	G	ENSG00000139190.16	VAMP1	39131	1.66e-07	0.164548	0.0309145	0.000114452	4.59e-37	4.69e-32	V-P+	VP	Adipose_Subcutaneous.v8.signif_variant_gene_pairs
12_6510118	NCAPD2	rs714774	C	G	ENSG00000126746.17	ZNF384	-179392	1.43e-07	-0.132531	0.0247679	0.000108295	8.21e-12	4.93e-08	V-P+	VP	Adipose_Subcutaneous.v8.signif_variant_gene_pairs
12_6510118	NCAPD2	rs714774	C	G	ENSG00000139192.11	TAPBPL	58399	9.11e-55	-0.77861	0.0424682	0.000121402	2.58e-109	4.03e-100	V-P+	VP	Adipose_Subcutaneous.v8.signif_variant_gene_pairs
12_6510118	NCAPD2	rs714774	C	G	ENSG00000139190.16	VAMP1	39131	7.52e-14	0.193575	0.0249573	0.000105036	1.39e-29	2.2e-24	V-P+	VP	Adipose_Subcutaneous.v8.signif_variant_gene_pairs
12_6510118	NCAPD2	rs714774	C	G	ENSG00000126746.17	ZNF384	-179392	7.47e-05	-0.0980772	0.0245013	0.000108117	1.3e-20	2.78e-16	V-P+	VP	Adipose_Subcutaneous.v8.signif_variant_gene_pairs
12_6510118	NCAPD2	rs714774	C	G	ENSG00000139192.11	TAPBPL	58399	2.15e-53	-0.842743	0.0444221	7.11e-05	1.03e-97	1.03e-88	V-P+	VP	Adipose_Subcutaneous.v8.signif_variant_gene_pairs
12_6510118	NCAPD2	rs714774	C	G	ENSG00000139190.16	VAMP1	39131	3.34e-09	0.248913	0.0408395	6.55e-05	6.26e-19	1.22e-14	V-P+	VP	Adipose_Subcutaneous.v8.signif_variant_gene_pairs
12_6510118	NCAPD2	rs714774	C	G	ENSG00000139192.11	TAPBPL	58399	1.02e-45	-0.736854	0.0438539	5.19e-05	4.11e-84	5.99e-76	V-P+	VP	Adipose_Subcutaneous.v8.signif_variant_gene_pairs
12_6510118	NCAPD2	rs714774	C	G	ENSG00000139190.16	VAMP1	39131	3.02e-12	0.248583	0.034238	5.75e-05	3.29e-17	5.24e-13	V-P+	VP	Adipose_Subcutaneous.v8.signif_variant_gene_pairs
12_6510118	NCAPD2	rs714774	C	G	ENSG00000139192.11	TAPBPL	58399	1.53e-08	-0.7546	0.111099	4.72e-06	1.27e-14	5.38e-11	V-P+	VP	Adipose_Subcutaneous.v8.signif_variant_gene_pairs
12_6510118	NCAPD2	rs714774	C	G	ENSG00000139192.11	TAPBPL	58399	4.31e-12	-0.561347	0.075205	2.77e-05	3.22e-19	3.19e-15	V-P+	VP	Adipose_Subcutaneous.v8.signif_variant_gene_pairs
12_6510118	NCAPD2	rs714774	C	G	ENSG00000139192.11	TAPBPL	58399	6.43e-64	-0.778175	0.0389237	8.38e-05	3.44e-112	3.17e-101	V-P+	VP	Adipose_Subcutaneous.v8.signif_variant_gene_pairs
12_6510118	NCAPD2	rs714774	C	G	ENSG00000139190.16	VAMP1	39131	1.36e-13	0.217645	0.0284949	8.95e-05	1.13e-26	7.32e-22	V-P+	VP	Adipose_Subcutaneous.v8.signif_variant_gene_pairs
12_6510118	NCAPD2	rs714774	C	G	ENSG00000111639.7	MRPL51	16763	4.67e-13	-0.146971	0.0197092	9.55e-05	1.63e-39	1.77e-33	V-P+	VP	Adipose_Subcutaneous.v8.signif_variant_gene_pairs
12_6510118	NCAPD2	rs714774	C	G	ENSG00000126746.17	ZNF384	-179392	3.68e-06	-0.130081	0.0277503	9.86e-05	4.44e-30	4.35e-25	V-P+	VP	Adipose_Subcutaneous.v8.signif_variant_gene_pairs
12_6510118	NCAPD2	rs714774	C	G	ENSG00000139192.11	TAPBPL	58399	1.83e-08	-0.47194	0.0781677	1.79e-05	3.22e-13	1.39e-09	V-P+	VP	Adipose_Subcutaneous.v8.signif_variant_gene_pairs
12_6510118	NCAPD2	rs714774	C	G	ENSG00000139192.11	TAPBPL	58399	1.93e-48	-0.49397	0.0309641	0.00013762	2e-83	2.26e-74	V-P+	VP	Adipose_Subcutaneous.v8.signif_variant_gene_pairs
12_6510118	NCAPD2	rs714774	C	G	ENSG00000215039.6	CD27-AS1	59224	2.65e-08	-0.174889	0.0308942	0.000139002	1.14e-27	8.36e-23	V-P+	VP	Adipose_Subcutaneous.v8.signif_variant_gene_pairs
12_6510118	NCAPD2	rs714774	C	G	ENSG00000139192.11	TAPBPL	58399	1.81e-46	-0.609244	0.0379189	0.000135781	4.78e-78	7.72e-69	V-P+	VP	Adipose_Subcutaneous.v8.signif_variant_gene_pairs
12_6510118	NCAPD2	rs714774	C	G	ENSG00000139190.16	VAMP1	39131	9.33e-18	0.229284	0.0256449	0.00014109	1.75e-34	1.09e-28	V-P+	VP	Adipose_Subcutaneous.v8.signif_variant_gene_pairs
12_6510118	NCAPD2	rs714774	C	G	ENSG00000111639.7	MRPL51	16763	2.19e-11	-0.166274	0.024231	0.000141237	5.47e-92	7.42e-84	V-P+	VP	Adipose_Subcutaneous.v8.signif_variant_gene_pairs
12_6510118	NCAPD2	rs714774	C	G	ENSG00000010292.12	NCAPD2	16276	7.82e-08	-0.152284	0.0278943	0.000154945	7.29e-23	1.43e-18	V-P+	VP	Adipose_Subcutaneous.v8.signif_variant_gene_pairs
12_6510118	NCAPD2	rs714774	C	G	ENSG00000126746.17	ZNF384	-179392	2.42e-06	-0.156678	0.0328153	0.000148691	8.66e-42	1.98e-35	V-P+	VP	Adipose_Subcutaneous.v8.signif_variant_gene_pairs
12_6510118	NCAPD2	rs714774	C	G	ENSG00000139192.11	TAPBPL	58399	2.28e-18	-0.692765	0.0674914	2.15e-05	1.33e-29	3.23e-25	V-P+	VP	Adipose_Subcutaneous.v8.signif_variant_gene_pairs
12_6510118	NCAPD2	rs714774	C	G	ENSG00000139190.16	VAMP1	39131	8.61e-06	0.248821	0.0536431	2.34e-05	4.47e-10	1.2e-06	V-P+	VP	Adipose_Subcutaneous.v8.signif_variant_gene_pairs
12_6510118	NCAPD2	rs714774	C	G	ENSG00000269892.1	AC125494.2	-232867	1.61e-05	-0.335421	0.0747737	2.38e-05	8.99e-07	0.00211811	V-P+	VP	Adipose_Subcutaneous.v8.signif_variant_gene_pairs
12_6510118	NCAPD2	rs714774	C	G	ENSG00000139192.11	TAPBPL	58399	2.86e-42	-0.880001	0.0529658	5.97e-05	1.18e-60	6.34e-54	V-P+	VP	Adipose_Subcutaneous.v8.signif_variant_gene_pairs
12_6510118	NCAPD2	rs714774	C	G	ENSG00000139190.16	VAMP1	39131	1.65e-08	0.36333	0.0622515	5.67e-05	1.79e-36	1.54e-31	V-P+	VP	Adipose_Subcutaneous.v8.signif_variant_gene_pairs
12_6510118	NCAPD2	rs714774	C	G	ENSG00000126746.17	ZNF384	-179392	4.57e-05	-0.252798	0.0609251	5.61e-05	1.69e-16	2.12e-12	V-P+	VP	Adipose_Subcutaneous.v8.signif_variant_gene_pairs
12_6510118	NCAPD2	rs714774	C	G	ENSG00000139192.11	TAPBPL	58399	4.22e-25	-0.641385	0.0536822	4.44e-05	1.5e-43	1.99e-38	V-P+	VP	Adipose_Subcutaneous.v8.signif_variant_gene_pairs
12_6510118	NCAPD2	rs714774	C	G	ENSG00000139190.16	VAMP1	39131	3.2e-14	0.473078	0.0577491	4.94e-05	4.88e-22	6.12e-18	V-P+	VP	Adipose_Subcutaneous.v8.signif_variant_gene_pairs
12_6510118	NCAPD2	rs714774	C	G	ENSG00000126746.17	ZNF384	-179392	4.71e-09	-0.31953	0.0521272	5.47e-05	2.62e-23	3.34e-19	V-P+	VP	Adipose_Subcutaneous.v8.signif_variant_gene_pairs
12_6510118	NCAPD2	rs714774	C	G	ENSG00000139192.11	TAPBPL	58399	4.51e-16	-0.602572	0.0674134	3.04e-05	1.55e-29	7.1e-25	V-P+	VP	Adipose_Subcutaneous.v8.signif_variant_gene_pairs
12_6510118	NCAPD2	rs714774	C	G	ENSG00000139190.16	VAMP1	39131	8.97e-11	0.42013	0.0609855	3.74e-05	6.42e-21	3.98e-17	V-P+	VP	Adipose_Subcutaneous.v8.signif_variant_gene_pairs
12_6510118	NCAPD2	rs714774	C	G	ENSG00000126746.17	ZNF384	-179392	1.16e-05	-0.250423	0.0555101	3.43e-05	2.88e-13	1.84e-09	V-P+	VP	Adipose_Subcutaneous.v8.signif_variant_gene_pairs
12_6510118	NCAPD2	rs714774	C	G	ENSG00000139192.11	TAPBPL	58399	6.69e-25	-0.351774	0.0321102	0.000129241	9.33e-46	3.68e-40	V-P+	VP	Adipose_Subcutaneous.v8.signif_variant_gene_pairs
12_6510118	NCAPD2	rs714774	C	G	ENSG00000139192.11	TAPBPL	58399	1.27e-24	-0.38049	0.0353216	0.000171446	1.03e-47	3.4e-41	V-P+	VP	Adipose_Subcutaneous.v8.signif_variant_gene_pairs
12_6510118	NCAPD2	rs714774	C	G	ENSG00000139190.16	VAMP1	39131	6.35e-05	0.127477	0.0316201	0.000153486	9.03e-61	1.62e-53	V-P+	VP	Adipose_Subcutaneous.v8.signif_variant_gene_pairs
12_6510118	NCAPD2	rs714774	C	G	ENSG00000139192.11	TAPBPL	58399	1.98e-19	-0.504546	0.0476206	2.79e-05	8.1e-26	2.64e-21	V-P+	VP	Adipose_Subcutaneous.v8.signif_variant_gene_pairs
12_6510118	NCAPD2	rs714774	C	G	ENSG00000139190.16	VAMP1	39131	1.88e-06	0.19702	0.0395185	2.73e-05	1.88e-06	0.0051091	V-P+	VP	Adipose_Subcutaneous.v8.signif_variant_gene_pairs
12_6510118	NCAPD2	rs714774	C	G	ENSG00000139192.11	TAPBPL	58399	3.12e-25	-0.798507	0.0660551	6.26e-05	3.26e-46	1.68e-40	V-P+	VP	Adipose_Subcutaneous.v8.signif_variant_gene_pairs
12_6510118	NCAPD2	rs714774	C	G	ENSG00000139190.16	VAMP1	39131	7.77e-08	0.310717	0.0555408	6.01e-05	7.96e-16	7.14e-12	V-P+	VP	Adipose_Subcutaneous.v8.signif_variant_gene_pairs
12_6510118	NCAPD2	rs714774	C	G	ENSG00000111639.7	MRPL51	16763	1.33e-06	-0.160629	0.0321408	5.51e-05	9.39e-13	4.92e-09	V-P+	VP	Adipose_Subcutaneous.v8.signif_variant_gene_pairs
12_6510118	NCAPD2	rs714774	C	G	ENSG00000010292.12	NCAPD2	16276	7.26e-06	-0.173761	0.0376456	5.68e-05	1.29e-12	7.47e-09	V-P+	VP	Adipose_Subcutaneous.v8.signif_variant_gene_pairs
12_6510118	NCAPD2	rs714774	C	G	ENSG00000126746.17	ZNF384	-179392	4.94e-05	-0.213975	0.0514946	6.22e-05	1.41e-22	4.36e-18	V-P+	VP	Adipose_Subcutaneous.v8.signif_variant_gene_pairs
12_6510118	NCAPD2	rs714774	C	G	ENSG00000139192.11	TAPBPL	58399	1.54e-33	-0.637545	0.0458044	4.5e-05	3.68e-64	1.02e-56	V-P+	VP	Adipose_Subcutaneous.v8.signif_variant_gene_pairs
12_6510118	NCAPD2	rs714774	C	G	ENSG00000139190.16	VAMP1	39131	7.91e-08	0.226121	0.0409519	4.36e-05	8.15e-20	1.87e-15	V-P+	VP	Adipose_Subcutaneous.v8.signif_variant_gene_pairs
12_6510118	NCAPD2	rs714774	C	G	ENSG00000139192.11	TAPBPL	58399	5.41e-09	-0.195961	0.0324928	8.2e-05	4.96e-17	4.58e-13	V-P+	VP	Adipose_Subcutaneous.v8.signif_variant_gene_pairs
12_6510118	NCAPD2	rs714774	C	G	ENSG00000139190.16	VAMP1	39131	7.08e-10	0.300212	0.0469338	7.83e-05	1.95e-22	6.95e-18	V-P+	VP	Adipose_Subcutaneous.v8.signif_variant_gene_pairs
12_6510118	NCAPD2	rs714774	C	G	ENSG00000111639.7	MRPL51	16763	1.8e-05	-0.0840452	0.0192453	8.39e-05	1.32e-24	3.39e-20	V-P+	VP	Adipose_Subcutaneous.v8.signif_variant_gene_pairs
12_6510118	NCAPD2	rs714774	C	G	ENSG00000010292.12	NCAPD2	16276	4.92e-14	-0.321516	0.0403878	8.28e-05	5.83e-21	1.43e-16	V-P+	VP	Adipose_Subcutaneous.v8.signif_variant_gene_pairs
12_6510118	NCAPD2	rs714774	C	G	ENSG00000184574.9	LPAR5	-126329	4.21e-07	0.357339	0.0688781	8.61e-05	5.06e-45	1.48e-39	V-P+	VP	Adipose_Subcutaneous.v8.signif_variant_gene_pairs
12_6510118	NCAPD2	rs714774	C	G	ENSG00000139192.11	TAPBPL	58399	4.24e-65	-0.647279	0.0326473	0.000147046	1.1e-112	6.57e-102	V-P+	VP	Adipose_Subcutaneous.v8.signif_variant_gene_pairs
12_6510118	NCAPD2	rs714774	C	G	ENSG00000139190.16	VAMP1	39131	1.23e-21	0.346991	0.0346614	0.000157296	1.44e-38	5.22e-33	V-P+	VP	Adipose_Subcutaneous.v8.signif_variant_gene_pairs
12_6510118	NCAPD2	rs714774	C	G	ENSG00000256913.1	AC005840.3	32404	0.000152692	-0.213812	0.0560353	0.000158568	9.53e-12	6.65e-08	V-P+	VP	Adipose_Subcutaneous.v8.signif_variant_gene_pairs
12_6510118	NCAPD2	rs714774	C	G	ENSG00000126746.17	ZNF384	-179392	2.42e-14	-0.242405	0.0308577	0.000170014	1.61e-66	3.94e-59	V-P+	VP	Adipose_Subcutaneous.v8.signif_variant_gene_pairs
12_6510118	NCAPD2	rs714774	C	G	ENSG00000139192.11	TAPBPL	58399	9.95e-11	-0.859231	0.119401	1.51e-05	9.83e-19	3.39e-15	V-P+	VP	Adipose_Subcutaneous.v8.signif_variant_gene_pairs
12_6510118	NCAPD2	rs714774	C	G	ENSG00000139192.11	TAPBPL	58399	8.74e-10	-0.517861	0.0775333	1.64e-05	3.74e-17	2.25e-13	V-P+	VP	Adipose_Subcutaneous.v8.signif_variant_gene_pairs
12_6510118	NCAPD2	rs714774	C	G	ENSG00000139192.11	TAPBPL	58399	8.47e-74	-0.540818	0.0257578	0.000108062	5.48e-132	2.45e-120	V-P+	VP	Adipose_Subcutaneous.v8.signif_variant_gene_pairs
12_6510118	NCAPD2	rs714774	C	G	ENSG00000139190.16	VAMP1	39131	1.91e-07	0.15282	0.0290004	0.000109557	4.18e-58	8.03e-51	V-P+	VP	Adipose_Subcutaneous.v8.signif_variant_gene_pairs
12_6510118	NCAPD2	rs714774	C	G	ENSG00000010292.12	NCAPD2	16276	3e-38	-0.373598	0.0268909	0.000110741	4.5e-47	5.53e-41	V-P+	VP	Adipose_Subcutaneous.v8.signif_variant_gene_pairs
12_6510118	NCAPD2	rs714774	C	G	ENSG00000126746.17	ZNF384	-179392	2.2e-07	-0.132481	0.0252693	0.000113563	7.52e-23	1.66e-18	V-P+	VP	Adipose_Subcutaneous.v8.signif_variant_gene_pairs
12_6528679	NCAPD2	rs2072374	T	C	ENSG00000139192.11	TAPBPL	76960	1.09e-44	-0.538905	0.0347703	0.000128584	2.32e-86	1.34e-77	V-P+	VP	Adipose_Subcutaneous.v8.signif_variant_gene_pairs
12_6528679	NCAPD2	rs2072374	T	C	ENSG00000276718.1	AC005840.4	62142	1.94e-07	-0.26182	0.0496144	0.000124089	4.5e-10	2.85e-06	V-P+	VP	Adipose_Subcutaneous.v8.signif_variant_gene_pairs
12_6528679	NCAPD2	rs2072374	T	C	ENSG00000139190.16	VAMP1	57692	2.56e-22	0.238567	0.023415	0.000103435	3.35e-33	8.9e-28	V-P+	VP	Adipose_Subcutaneous.v8.signif_variant_gene_pairs
12_6528679	NCAPD2	rs2072374	T	C	ENSG00000111639.7	MRPL51	35324	2.69e-13	-0.256119	0.0341127	0.000115576	5.15e-127	9.2e-115	V-P+	VP	Adipose_Subcutaneous.v8.signif_variant_gene_pairs
12_6528679	NCAPD2	rs2072374	T	C	ENSG00000010292.12	NCAPD2	34837	1.55e-09	-0.192936	0.0313648	0.000118288	1.1e-40	7.68e-35	V-P+	VP	Adipose_Subcutaneous.v8.signif_variant_gene_pairs
12_6528679	NCAPD2	rs2072374	T	C	ENSG00000126746.17	ZNF384	-160831	2.4e-05	-0.139692	0.0327647	0.000119609	1.96e-29	1.38e-24	V-P+	VP	Adipose_Subcutaneous.v8.signif_variant_gene_pairs
12_6528679	NCAPD2	rs2072374	T	C	ENSG00000139192.11	TAPBPL	76960	3.68e-53	-0.619374	0.0345407	8.26e-05	3.03e-103	1.06e-93	V-P+	VP	Adipose_Subcutaneous.v8.signif_variant_gene_pairs
12_6528679	NCAPD2	rs2072374	T	C	ENSG00000139190.16	VAMP1	57692	9.23e-11	0.243564	0.0365842	8.9e-05	3.28e-20	1.2e-15	V-P+	VP	Adipose_Subcutaneous.v8.signif_variant_gene_pairs
12_6528679	NCAPD2	rs2072374	T	C	ENSG00000111639.7	MRPL51	35324	1.93e-10	-0.204566	0.0312975	7.65e-05	8.1e-55	2.53e-48	V-P+	VP	Adipose_Subcutaneous.v8.signif_variant_gene_pairs
12_6528679	NCAPD2	rs2072374	T	C	ENSG00000139192.11	TAPBPL	76960	6.97e-17	-0.699509	0.076244	4.21e-05	5.01e-48	6.2e-43	V-P+	VP	Adipose_Subcutaneous.v8.signif_variant_gene_pairs
12_6528679	NCAPD2	rs2072374	T	C	ENSG00000139190.16	VAMP1	57692	5.41e-06	0.261469	0.0558778	3.92e-05	1.31e-08	5.22e-05	V-P+	VP	Adipose_Subcutaneous.v8.signif_variant_gene_pairs
12_6528679	NCAPD2	rs2072374	T	C	ENSG00000126746.17	ZNF384	-160831	2.14e-05	-0.287697	0.0660263	4.18e-05	1.06e-16	1.06e-12	V-P+	VP	Adipose_Subcutaneous.v8.signif_variant_gene_pairs
12_6528679	NCAPD2	rs2072374	T	C	ENSG00000139192.11	TAPBPL	76960	5.11e-52	-0.856508	0.0465037	0.000101775	8.01e-110	3.21e-99	V-P+	VP	Adipose_Subcutaneous.v8.signif_variant_gene_pairs
12_6528679	NCAPD2	rs2072374	T	C	ENSG00000276718.1	AC005840.4	62142	2.47e-05	-0.279277	0.0652411	8.36e-05	2.61e-07	0.00080391	V-P+	VP	Adipose_Subcutaneous.v8.signif_variant_gene_pairs
12_6528679	NCAPD2	rs2072374	T	C	ENSG00000139190.16	VAMP1	57692	3.93e-15	0.213381	0.0258249	8.25e-05	1.04e-31	1.32e-26	V-P+	VP	Adipose_Subcutaneous.v8.signif_variant_gene_pairs
12_6528679	NCAPD2	rs2072374	T	C	ENSG00000139192.11	TAPBPL	76960	1.15e-18	-0.717346	0.0722561	3.11e-05	1.08e-35	3.22e-31	V-P+	VP	Adipose_Subcutaneous.v8.signif_variant_gene_pairs
12_6528679	NCAPD2	rs2072374	T	C	ENSG00000139190.16	VAMP1	57692	1.74e-07	0.239423	0.0439585	2.88e-05	3.2e-15	2.89e-11	V-P+	VP	Adipose_Subcutaneous.v8.signif_variant_gene_pairs
12_6528679	NCAPD2	rs2072374	T	C	ENSG00000139192.11	TAPBPL	76960	3.91e-62	-0.670905	0.0350204	0.000122159	2.23e-133	4.77e-122	V-P+	VP	Adipose_Subcutaneous.v8.signif_variant_gene_pairs
12_6528679	NCAPD2	rs2072374	T	C	ENSG00000139190.16	VAMP1	57692	5.97e-18	0.232402	0.0259366	0.000129175	1.21e-37	1.91e-32	V-P+	VP	Adipose_Subcutaneous.v8.signif_variant_gene_pairs
12_6528679	NCAPD2	rs2072374	T	C	ENSG00000139192.11	TAPBPL	76960	1.3e-08	-0.441245	0.071453	1.62e-05	1.49e-14	6.98e-11	V-P+	VP	Adipose_Subcutaneous.v8.signif_variant_gene_pairs
12_6528679	NCAPD2	rs2072374	T	C	ENSG00000139192.11	TAPBPL	76960	4.46e-12	-0.422482	0.055021	2.6e-05	2.87e-18	1.66e-14	V-P+	VP	Adipose_Subcutaneous.v8.signif_variant_gene_pairs
12_6528679	NCAPD2	rs2072374	T	C	ENSG00000139192.11	TAPBPL	76960	1.11e-15	-0.530202	0.059279	4.16e-05	2.05e-34	8.84e-30	V-P+	VP	Adipose_Subcutaneous.v8.signif_variant_gene_pairs
12_6528679	NCAPD2	rs2072374	T	C	ENSG00000139192.11	TAPBPL	76960	8.58e-11	-0.500126	0.0709841	5.56e-05	4.19e-19	3.61e-15	V-P+	VP	Adipose_Subcutaneous.v8.signif_variant_gene_pairs
12_6528679	NCAPD2	rs2072374	T	C	ENSG00000139192.11	TAPBPL	76960	2.53e-10	-0.416502	0.0618891	6.69e-05	8.2e-15	3.98e-11	V-P+	VP	Adipose_Subcutaneous.v8.signif_variant_gene_pairs
12_6528679	NCAPD2	rs2072374	T	C	ENSG00000139190.16	VAMP1	57692	4.49e-05	0.383671	0.0915689	6.82e-05	4.05e-45	8.23e-40	V-P+	VP	Adipose_Subcutaneous.v8.signif_variant_gene_pairs
12_6528679	NCAPD2	rs2072374	T	C	ENSG00000139192.11	TAPBPL	76960	3.39e-15	-0.431424	0.0496325	5.76e-05	8.82e-23	1.2e-18	V-P+	VP	Adipose_Subcutaneous.v8.signif_variant_gene_pairs
12_6528679	NCAPD2	rs2072374	T	C	ENSG00000139192.11	TAPBPL	76960	9.31e-11	-0.345944	0.049209	3.63e-05	1.86e-19	2.39e-15	V-P+	VP	Adipose_Subcutaneous.v8.signif_variant_gene_pairs
12_6528679	NCAPD2	rs2072374	T	C	ENSG00000139192.11	TAPBPL	76960	8.69e-06	-0.350602	0.0755733	2.65e-05	2.34e-14	1.79e-10	V-P+	VP	Adipose_Subcutaneous.v8.signif_variant_gene_pairs
12_6528679	NCAPD2	rs2072374	T	C	ENSG00000139192.11	TAPBPL	76960	7.03e-15	-0.640082	0.0726885	3.24e-05	3.21e-24	5.8e-20	V-P+	VP	Adipose_Subcutaneous.v8.signif_variant_gene_pairs
12_6528679	NCAPD2	rs2072374	T	C	ENSG00000139192.11	TAPBPL	76960	1.32e-09	-0.367703	0.057121	4.21e-05	7.98e-14	6e-10	V-P+	VP	Adipose_Subcutaneous.v8.signif_variant_gene_pairs
12_6528679	NCAPD2	rs2072374	T	C	ENSG00000139192.11	TAPBPL	76960	7.29e-12	-0.398232	0.0528418	3.25e-05	1.35e-19	1.28e-15	V-P+	VP	Adipose_Subcutaneous.v8.signif_variant_gene_pairs
12_6528679	NCAPD2	rs2072374	T	C	ENSG00000139192.11	TAPBPL	76960	1.94e-08	-0.535434	0.0877319	2.03e-05	2.28e-12	7.3e-09	V-P+	VP	Adipose_Subcutaneous.v8.signif_variant_gene_pairs
12_6528679	NCAPD2	rs2072374	T	C	ENSG00000139192.11	TAPBPL	76960	6.53e-40	-0.560832	0.0368377	5.58e-05	2.21e-57	2.78e-51	V-P+	VP	Adipose_Subcutaneous.v8.signif_variant_gene_pairs
12_6528679	NCAPD2	rs2072374	T	C	ENSG00000139190.16	VAMP1	57692	1.28e-12	0.21893	0.0296412	5.66e-05	1.58e-22	2.73e-18	V-P+	VP	Adipose_Subcutaneous.v8.signif_variant_gene_pairs
12_6528679	NCAPD2	rs2072374	T	C	ENSG00000111639.7	MRPL51	35324	3.06e-07	-0.158132	0.0302427	5.33e-05	1.25e-41	1.79e-35	V-P+	VP	Adipose_Subcutaneous.v8.signif_variant_gene_pairs
12_6528679	NCAPD2	rs2072374	T	C	ENSG00000139192.11	TAPBPL	76960	3.34e-41	-0.426535	0.0283052	0.000161977	1.89e-91	1.72e-82	V-P+	VP	Adipose_Subcutaneous.v8.signif_variant_gene_pairs
12_6528679	NCAPD2	rs2072374	T	C	ENSG00000139190.16	VAMP1	57692	1.39e-22	0.285877	0.0275424	0.000153019	1.95e-64	1.04e-56	V-P+	VP	Adipose_Subcutaneous.v8.signif_variant_gene_pairs
12_6528679	NCAPD2	rs2072374	T	C	ENSG00000111639.7	MRPL51	35324	2.04e-07	-0.119637	0.0226351	0.00017536	6.61e-64	6.67e-57	V-P+	VP	Adipose_Subcutaneous.v8.signif_variant_gene_pairs
12_6528679	NCAPD2	rs2072374	T	C	ENSG00000139192.11	TAPBPL	76960	2.23e-13	-0.880636	0.106844	1.89e-05	1.01e-30	2.54e-26	V-P+	VP	Adipose_Subcutaneous.v8.signif_variant_gene_pairs
12_6528679	NCAPD2	rs2072374	T	C	ENSG00000139192.11	TAPBPL	76960	5.58e-33	-0.663739	0.0480745	6.34e-05	3.77e-68	1.18e-60	V-P+	VP	Adipose_Subcutaneous.v8.signif_variant_gene_pairs
12_6528679	NCAPD2	rs2072374	T	C	ENSG00000139190.16	VAMP1	57692	1.16e-06	0.170264	0.0342006	6.99e-05	2.72e-13	2.2e-09	V-P+	VP	Adipose_Subcutaneous.v8.signif_variant_gene_pairs
12_6528679	NCAPD2	rs2072374	T	C	ENSG00000139192.11	TAPBPL	76960	2.82e-31	-0.383828	0.0293	6.38e-05	3.57e-67	5.11e-61	V-P+	VP	Adipose_Subcutaneous.v8.signif_variant_gene_pairs
12_6528679	NCAPD2	rs2072374	T	C	ENSG00000139190.16	VAMP1	57692	5.28e-07	0.1611	0.031416	6.75e-05	6.47e-25	1.63e-20	V-P+	VP	Adipose_Subcutaneous.v8.signif_variant_gene_pairs
12_6528679	NCAPD2	rs2072374	T	C	ENSG00000139192.11	TAPBPL	76960	2.79e-36	-0.747809	0.051079	4.37e-05	1.47e-68	3.23e-61	V-P+	VP	Adipose_Subcutaneous.v8.signif_variant_gene_pairs
12_6528679	NCAPD2	rs2072374	T	C	ENSG00000126746.17	ZNF384	-160831	8.47e-08	-0.186591	0.0338958	6.03e-05	1.05e-18	1.56e-14	V-P+	VP	Adipose_Subcutaneous.v8.signif_variant_gene_pairs
12_6528679	NCAPD2	rs2072374	T	C	ENSG00000139192.11	TAPBPL	76960	2.85e-39	-0.515594	0.0354165	0.00011597	1.28e-75	4.55e-68	V-P+	VP	Adipose_Subcutaneous.v8.signif_variant_gene_pairs
12_6528679	NCAPD2	rs2072374	T	C	ENSG00000139190.16	VAMP1	57692	2.23e-06	0.145001	0.0302295	0.000114452	4.59e-37	4.69e-32	V-P+	VP	Adipose_Subcutaneous.v8.signif_variant_gene_pairs
12_6528679	NCAPD2	rs2072374	T	C	ENSG00000126746.17	ZNF384	-160831	5.58e-07	-0.122752	0.0241514	0.000108295	8.21e-12	4.93e-08	V-P+	VP	Adipose_Subcutaneous.v8.signif_variant_gene_pairs
12_6528679	NCAPD2	rs2072374	T	C	ENSG00000139192.11	TAPBPL	76960	3.92e-54	-0.763193	0.0419634	0.000121402	2.58e-109	4.03e-100	V-P+	VP	Adipose_Subcutaneous.v8.signif_variant_gene_pairs
12_6528679	NCAPD2	rs2072374	T	C	ENSG00000139190.16	VAMP1	57692	7.13e-14	0.190739	0.0245668	0.000105036	1.39e-29	2.2e-24	V-P+	VP	Adipose_Subcutaneous.v8.signif_variant_gene_pairs
12_6528679	NCAPD2	rs2072374	T	C	ENSG00000139192.11	TAPBPL	76960	2.15e-46	-0.787046	0.0459717	7.11e-05	1.03e-97	1.03e-88	V-P+	VP	Adipose_Subcutaneous.v8.signif_variant_gene_pairs
12_6528679	NCAPD2	rs2072374	T	C	ENSG00000139190.16	VAMP1	57692	4.52e-08	0.226815	0.0404124	6.55e-05	6.26e-19	1.22e-14	V-P+	VP	Adipose_Subcutaneous.v8.signif_variant_gene_pairs
12_6528679	NCAPD2	rs2072374	T	C	ENSG00000256433.2	AC005840.2	134774	3.53e-05	-0.217942	0.0519369	5.55e-05	1.71e-13	1.75e-09	V-P+	VP	Adipose_Subcutaneous.v8.signif_variant_gene_pairs
12_6528679	NCAPD2	rs2072374	T	C	ENSG00000139192.11	TAPBPL	76960	1.68e-42	-0.702367	0.0439818	5.19e-05	4.11e-84	5.99e-76	V-P+	VP	Adipose_Subcutaneous.v8.signif_variant_gene_pairs
12_6528679	NCAPD2	rs2072374	T	C	ENSG00000139190.16	VAMP1	57692	1.74e-11	0.235422	0.0337286	5.75e-05	3.29e-17	5.24e-13	V-P+	VP	Adipose_Subcutaneous.v8.signif_variant_gene_pairs
12_6528679	NCAPD2	rs2072374	T	C	ENSG00000139192.11	TAPBPL	76960	5.09e-08	-0.744841	0.115434	4.72e-06	1.27e-14	5.38e-11	V-P+	VP	Adipose_Subcutaneous.v8.signif_variant_gene_pairs
12_6528679	NCAPD2	rs2072374	T	C	ENSG00000139192.11	TAPBPL	76960	1.76e-10	-0.508719	0.0748256	2.77e-05	3.22e-19	3.19e-15	V-P+	VP	Adipose_Subcutaneous.v8.signif_variant_gene_pairs
12_6528679	NCAPD2	rs2072374	T	C	ENSG00000139192.11	TAPBPL	76960	3.21e-57	-0.730183	0.0394108	8.38e-05	3.44e-112	3.17e-101	V-P+	VP	Adipose_Subcutaneous.v8.signif_variant_gene_pairs
12_6528679	NCAPD2	rs2072374	T	C	ENSG00000139190.16	VAMP1	57692	7.85e-13	0.20648	0.0279792	8.95e-05	1.13e-26	7.32e-22	V-P+	VP	Adipose_Subcutaneous.v8.signif_variant_gene_pairs
12_6528679	NCAPD2	rs2072374	T	C	ENSG00000111639.7	MRPL51	35324	4.47e-11	-0.131544	0.0194727	9.55e-05	1.63e-39	1.77e-33	V-P+	VP	Adipose_Subcutaneous.v8.signif_variant_gene_pairs
12_6528679	NCAPD2	rs2072374	T	C	ENSG00000126746.17	ZNF384	-160831	2.2e-06	-0.130052	0.0271129	9.86e-05	4.44e-30	4.35e-25	V-P+	VP	Adipose_Subcutaneous.v8.signif_variant_gene_pairs
12_6528679	NCAPD2	rs2072374	T	C	ENSG00000139192.11	TAPBPL	76960	9.74e-08	-0.443887	0.0781565	1.79e-05	3.22e-13	1.39e-09	V-P+	VP	Adipose_Subcutaneous.v8.signif_variant_gene_pairs
12_6528679	NCAPD2	rs2072374	T	C	ENSG00000139192.11	TAPBPL	76960	3.48e-46	-0.475842	0.030707	0.00013762	2e-83	2.26e-74	V-P+	VP	Adipose_Subcutaneous.v8.signif_variant_gene_pairs
12_6528679	NCAPD2	rs2072374	T	C	ENSG00000215039.6	CD27-AS1	77785	8.42e-08	-0.16638	0.030555	0.000139002	1.14e-27	8.36e-23	V-P+	VP	Adipose_Subcutaneous.v8.signif_variant_gene_pairs
12_6528679	NCAPD2	rs2072374	T	C	ENSG00000139192.11	TAPBPL	76960	3.16e-44	-0.588861	0.0378303	0.000135781	4.78e-78	7.72e-69	V-P+	VP	Adipose_Subcutaneous.v8.signif_variant_gene_pairs
12_6528679	NCAPD2	rs2072374	T	C	ENSG00000139190.16	VAMP1	57692	4.39e-17	0.221831	0.0253857	0.00014109	1.75e-34	1.09e-28	V-P+	VP	Adipose_Subcutaneous.v8.signif_variant_gene_pairs
12_6528679	NCAPD2	rs2072374	T	C	ENSG00000111639.7	MRPL51	35324	1.02e-09	-0.15026	0.0241023	0.000141237	5.47e-92	7.42e-84	V-P+	VP	Adipose_Subcutaneous.v8.signif_variant_gene_pairs
12_6528679	NCAPD2	rs2072374	T	C	ENSG00000010292.12	NCAPD2	34837	9.84e-07	-0.137276	0.0276674	0.000154945	7.29e-23	1.43e-18	V-P+	VP	Adipose_Subcutaneous.v8.signif_variant_gene_pairs
12_6528679	NCAPD2	rs2072374	T	C	ENSG00000126746.17	ZNF384	-160831	7.55e-06	-0.146981	0.0324528	0.000148691	8.66e-42	1.98e-35	V-P+	VP	Adipose_Subcutaneous.v8.signif_variant_gene_pairs
12_6528679	NCAPD2	rs2072374	T	C	ENSG00000139192.11	TAPBPL	76960	8.13e-16	-0.651483	0.0706574	2.15e-05	1.33e-29	3.23e-25	V-P+	VP	Adipose_Subcutaneous.v8.signif_variant_gene_pairs
12_6528679	NCAPD2	rs2072374	T	C	ENSG00000139190.16	VAMP1	57692	4.41e-06	0.256098	0.0533744	2.34e-05	4.47e-10	1.2e-06	V-P+	VP	Adipose_Subcutaneous.v8.signif_variant_gene_pairs
12_6528679	NCAPD2	rs2072374	T	C	ENSG00000269892.1	AC125494.2	-214306	8.43e-06	-0.345532	0.0744125	2.38e-05	8.99e-07	0.00211811	V-P+	VP	Adipose_Subcutaneous.v8.signif_variant_gene_pairs
12_6528679	NCAPD2	rs2072374	T	C	ENSG00000139192.11	TAPBPL	76960	4.26e-38	-0.830935	0.0539452	5.97e-05	1.18e-60	6.34e-54	V-P+	VP	Adipose_Subcutaneous.v8.signif_variant_gene_pairs
12_6528679	NCAPD2	rs2072374	T	C	ENSG00000139190.16	VAMP1	57692	3.28e-07	0.323979	0.0617338	5.67e-05	1.79e-36	1.54e-31	V-P+	VP	Adipose_Subcutaneous.v8.signif_variant_gene_pairs
12_6528679	NCAPD2	rs2072374	T	C	ENSG00000139192.11	TAPBPL	76960	5.48e-22	-0.593729	0.0544102	4.44e-05	1.5e-43	1.99e-38	V-P+	VP	Adipose_Subcutaneous.v8.signif_variant_gene_pairs
12_6528679	NCAPD2	rs2072374	T	C	ENSG00000139190.16	VAMP1	57692	2.17e-12	0.432284	0.0576579	4.94e-05	4.88e-22	6.12e-18	V-P+	VP	Adipose_Subcutaneous.v8.signif_variant_gene_pairs
12_6528679	NCAPD2	rs2072374	T	C	ENSG00000126746.17	ZNF384	-160831	5.12e-09	-0.311698	0.0509809	5.47e-05	2.62e-23	3.34e-19	V-P+	VP	Adipose_Subcutaneous.v8.signif_variant_gene_pairs
12_6528679	NCAPD2	rs2072374	T	C	ENSG00000139192.11	TAPBPL	76960	3.41e-14	-0.560639	0.0680522	3.04e-05	1.55e-29	7.1e-25	V-P+	VP	Adipose_Subcutaneous.v8.signif_variant_gene_pairs
12_6528679	NCAPD2	rs2072374	T	C	ENSG00000139190.16	VAMP1	57692	5.89e-09	0.375922	0.0615025	3.74e-05	6.42e-21	3.98e-17	V-P+	VP	Adipose_Subcutaneous.v8.signif_variant_gene_pairs
12_6528679	NCAPD2	rs2072374	T	C	ENSG00000139192.11	TAPBPL	76960	4.34e-21	-0.321204	0.0323854	0.000129241	9.33e-46	3.68e-40	V-P+	VP	Adipose_Subcutaneous.v8.signif_variant_gene_pairs
12_6528679	NCAPD2	rs2072374	T	C	ENSG00000139192.11	TAPBPL	76960	3.07e-22	-0.357565	0.035244	0.000171446	1.03e-47	3.4e-41	V-P+	VP	Adipose_Subcutaneous.v8.signif_variant_gene_pairs
12_6528679	NCAPD2	rs2072374	T	C	ENSG00000139192.11	TAPBPL	76960	2.22e-18	-0.484883	0.0476369	2.79e-05	8.1e-26	2.64e-21	V-P+	VP	Adipose_Subcutaneous.v8.signif_variant_gene_pairs
12_6528679	NCAPD2	rs2072374	T	C	ENSG00000139190.16	VAMP1	57692	2.32e-06	0.192001	0.0388905	2.73e-05	1.88e-06	0.0051091	V-P+	VP	Adipose_Subcutaneous.v8.signif_variant_gene_pairs
12_6528679	NCAPD2	rs2072374	T	C	ENSG00000139192.11	TAPBPL	76960	3.62e-22	-0.752061	0.0680638	6.26e-05	3.26e-46	1.68e-40	V-P+	VP	Adipose_Subcutaneous.v8.signif_variant_gene_pairs
12_6528679	NCAPD2	rs2072374	T	C	ENSG00000139190.16	VAMP1	57692	5.93e-07	0.288117	0.0557094	6.01e-05	7.96e-16	7.14e-12	V-P+	VP	Adipose_Subcutaneous.v8.signif_variant_gene_pairs
12_6528679	NCAPD2	rs2072374	T	C	ENSG00000111639.7	MRPL51	35324	4.02e-06	-0.152438	0.0320829	5.51e-05	9.39e-13	4.92e-09	V-P+	VP	Adipose_Subcutaneous.v8.signif_variant_gene_pairs
12_6528679	NCAPD2	rs2072374	T	C	ENSG00000010292.12	NCAPD2	34837	7.28e-06	-0.17245	0.0373646	5.68e-05	1.29e-12	7.47e-09	V-P+	VP	Adipose_Subcutaneous.v8.signif_variant_gene_pairs
12_6528679	NCAPD2	rs2072374	T	C	ENSG00000126746.17	ZNF384	-160831	4.98e-05	-0.212281	0.0511119	6.22e-05	1.41e-22	4.36e-18	V-P+	VP	Adipose_Subcutaneous.v8.signif_variant_gene_pairs
12_6528679	NCAPD2	rs2072374	T	C	ENSG00000139192.11	TAPBPL	76960	2.72e-31	-0.613368	0.046186	4.5e-05	3.68e-64	1.02e-56	V-P+	VP	Adipose_Subcutaneous.v8.signif_variant_gene_pairs
12_6528679	NCAPD2	rs2072374	T	C	ENSG00000139190.16	VAMP1	57692	3.27e-07	0.213304	0.0407184	4.36e-05	8.15e-20	1.87e-15	V-P+	VP	Adipose_Subcutaneous.v8.signif_variant_gene_pairs
12_6528679	NCAPD2	rs2072374	T	C	ENSG00000139192.11	TAPBPL	76960	4.31e-08	-0.182179	0.032297	8.2e-05	4.96e-17	4.58e-13	V-P+	VP	Adipose_Subcutaneous.v8.signif_variant_gene_pairs
12_6528679	NCAPD2	rs2072374	T	C	ENSG00000139190.16	VAMP1	57692	3.04e-08	0.267914	0.0469395	7.83e-05	1.95e-22	6.95e-18	V-P+	VP	Adipose_Subcutaneous.v8.signif_variant_gene_pairs
12_6528679	NCAPD2	rs2072374	T	C	ENSG00000111639.7	MRPL51	35324	8.54e-06	-0.0859508	0.0189345	8.39e-05	1.32e-24	3.39e-20	V-P+	VP	Adipose_Subcutaneous.v8.signif_variant_gene_pairs
12_6528679	NCAPD2	rs2072374	T	C	ENSG00000010292.12	NCAPD2	34837	1.75e-12	-0.298809	0.0403701	8.28e-05	5.83e-21	1.43e-16	V-P+	VP	Adipose_Subcutaneous.v8.signif_variant_gene_pairs
12_6528679	NCAPD2	rs2072374	T	C	ENSG00000184574.9	LPAR5	-107768	7.78e-07	0.344641	0.0680983	8.61e-05	5.06e-45	1.48e-39	V-P+	VP	Adipose_Subcutaneous.v8.signif_variant_gene_pairs
12_6528679	NCAPD2	rs2072374	T	C	ENSG00000139192.11	TAPBPL	76960	2.56e-58	-0.612499	0.0332503	0.000147046	1.1e-112	6.57e-102	V-P+	VP	Adipose_Subcutaneous.v8.signif_variant_gene_pairs
12_6528679	NCAPD2	rs2072374	T	C	ENSG00000139190.16	VAMP1	57692	3.65e-20	0.330875	0.0344565	0.000157296	1.44e-38	5.22e-33	V-P+	VP	Adipose_Subcutaneous.v8.signif_variant_gene_pairs
12_6528679	NCAPD2	rs2072374	T	C	ENSG00000256913.1	AC005840.3	50965	8.54e-05	-0.218936	0.0552737	0.000158568	9.53e-12	6.65e-08	V-P+	VP	Adipose_Subcutaneous.v8.signif_variant_gene_pairs
12_6528679	NCAPD2	rs2072374	T	C	ENSG00000126746.17	ZNF384	-160831	3.75e-14	-0.237689	0.0304975	0.000170014	1.61e-66	3.94e-59	V-P+	VP	Adipose_Subcutaneous.v8.signif_variant_gene_pairs
12_6528679	NCAPD2	rs2072374	T	C	ENSG00000139192.11	TAPBPL	76960	9.88e-11	-0.832096	0.115606	1.51e-05	9.83e-19	3.39e-15	V-P+	VP	Adipose_Subcutaneous.v8.signif_variant_gene_pairs
12_6528679	NCAPD2	rs2072374	T	C	ENSG00000139192.11	TAPBPL	76960	7.49e-08	-0.460436	0.0801305	1.64e-05	3.74e-17	2.25e-13	V-P+	VP	Adipose_Subcutaneous.v8.signif_variant_gene_pairs
12_6528679	NCAPD2	rs2072374	T	C	ENSG00000139192.11	TAPBPL	76960	2.46e-69	-0.522985	0.0259591	0.000108062	5.48e-132	2.45e-120	V-P+	VP	Adipose_Subcutaneous.v8.signif_variant_gene_pairs
12_6528679	NCAPD2	rs2072374	T	C	ENSG00000139190.16	VAMP1	57692	3.13e-06	0.135843	0.0288614	0.000109557	4.18e-58	8.03e-51	V-P+	VP	Adipose_Subcutaneous.v8.signif_variant_gene_pairs
12_6528679	NCAPD2	rs2072374	T	C	ENSG00000010292.12	NCAPD2	34837	2.45e-35	-0.35698	0.0269397	0.000110741	4.5e-47	5.53e-41	V-P+	VP	Adipose_Subcutaneous.v8.signif_variant_gene_pairs
12_6528679	NCAPD2	rs2072374	T	C	ENSG00000126746.17	ZNF384	-160831	4.13e-07	-0.128297	0.025061	0.000113563	7.52e-23	1.66e-18	V-P+	VP	Adipose_Subcutaneous.v8.signif_variant_gene_pairs
13_111303756	ARHGEF7	rs3783083	A	G	ENSG00000102606.17	ARHGEF7	188837	1.52e-21	0.27812	0.0278715	8.84e-05	1.26e-32	4.28e-27	V+K-	VP	Adipose_Subcutaneous.v8.signif_variant_gene_pairs
13_111303756	ARHGEF7	rs3783083	A	G	ENSG00000153495.10	TEX29	-12428	2.15e-06	0.251284	0.0524171	0.000103328	1.68e-10	1.42e-06	V+K-	VP	Adipose_Subcutaneous.v8.signif_variant_gene_pairs
13_111303756	ARHGEF7	rs3783083	A	G	ENSG00000102606.17	ARHGEF7	188837	1.28e-19	0.227839	0.0238449	7.1e-05	2.65e-28	4.02e-23	V+K-	VP	Adipose_Subcutaneous.v8.signif_variant_gene_pairs
13_111303756	ARHGEF7	rs3783083	A	G	ENSG00000102606.17	ARHGEF7	188837	8.03e-14	0.394588	0.0489847	3.04e-05	8.72e-19	1.42e-14	V+K-	VP	Adipose_Subcutaneous.v8.signif_variant_gene_pairs
13_111303756	ARHGEF7	rs3783083	A	G	ENSG00000102606.17	ARHGEF7	188837	4.15e-15	0.274834	0.0332944	6.49e-05	6.22e-21	1.55e-16	V+K-	VP	Adipose_Subcutaneous.v8.signif_variant_gene_pairs
13_111303756	ARHGEF7	rs3783083	A	G	ENSG00000102606.17	ARHGEF7	188837	6.02e-05	0.0961043	0.0237542	0.000104725	9.92e-11	6.94e-07	V+K-	VP	Adipose_Subcutaneous.v8.signif_variant_gene_pairs
13_111303756	ARHGEF7	rs3783083	A	G	ENSG00000102606.17	ARHGEF7	188837	2.4e-08	0.255782	0.0434612	3.78e-05	3.2e-16	3e-12	V+K-	VP	Adipose_Subcutaneous.v8.signif_variant_gene_pairs
13_111303756	ARHGEF7	rs3783083	A	G	ENSG00000102606.17	ARHGEF7	188837	1.09e-11	0.308611	0.0415124	4.55e-05	4.1e-15	3.66e-11	V+K-	VP	Adipose_Subcutaneous.v8.signif_variant_gene_pairs
13_111303756	ARHGEF7	rs3783083	A	G	ENSG00000102606.17	ARHGEF7	188837	4.19e-22	0.416764	0.0372428	5.8e-05	3.5e-29	1.98e-24	V+K-	VP	Adipose_Subcutaneous.v8.signif_variant_gene_pairs
13_111303756	ARHGEF7	rs3783083	A	G	ENSG00000153495.10	TEX29	-12428	4.51e-06	0.336251	0.0709389	5.05e-05	1.1e-06	0.00366435	V+K-	VP	Adipose_Subcutaneous.v8.signif_variant_gene_pairs
13_111303756	ARHGEF7	rs3783083	A	G	ENSG00000102606.17	ARHGEF7	188837	9.03e-11	0.23717	0.0342262	4.5e-05	2.32e-13	2.31e-09	V+K-	VP	Adipose_Subcutaneous.v8.signif_variant_gene_pairs
13_111303756	ARHGEF7	rs3783083	A	G	ENSG00000153495.10	TEX29	-12428	1.27e-06	-0.441261	0.0877202	3.91e-05	4.61e-17	8.02e-13	V+K-	VP	Adipose_Subcutaneous.v8.signif_variant_gene_pairs
13_111303756	ARHGEF7	rs3783083	A	G	ENSG00000102606.17	ARHGEF7	188837	3.07e-07	0.307047	0.0567424	2.07e-05	1e-10	4.58e-07	V+K-	VP	Adipose_Subcutaneous.v8.signif_variant_gene_pairs
13_111303756	ARHGEF7	rs3783083	A	G	ENSG00000102606.17	ARHGEF7	188837	8.38e-09	0.381355	0.0618907	1.91e-05	3.82e-09	1.56e-05	V+K-	VP	Adipose_Subcutaneous.v8.signif_variant_gene_pairs
13_111303756	ARHGEF7	rs3783083	A	G	ENSG00000102606.17	ARHGEF7	188837	5.06e-08	0.200909	0.035134	3.63e-05	9.19e-12	7.19e-08	V+K-	VP	Adipose_Subcutaneous.v8.signif_variant_gene_pairs
13_111303756	ARHGEF7	rs3783083	A	G	ENSG00000102606.17	ARHGEF7	188837	2.28e-10	0.289161	0.0420321	2.81e-05	3.66e-13	3.47e-09	V+K-	VP	Adipose_Subcutaneous.v8.signif_variant_gene_pairs
13_111303756	ARHGEF7	rs3783083	A	G	ENSG00000102606.17	ARHGEF7	188837	2.09e-18	0.206716	0.0222268	4.49e-05	6.53e-25	5.71e-20	V+K-	VP	Adipose_Subcutaneous.v8.signif_variant_gene_pairs
13_111303756	ARHGEF7	rs3783083	A	G	ENSG00000102606.17	ARHGEF7	188837	7.24e-20	0.371529	0.0386604	0.000124865	3.23e-39	2.62e-33	V+K-	VP	Adipose_Subcutaneous.v8.signif_variant_gene_pairs
13_111303756	ARHGEF7	rs3783083	A	G	ENSG00000102606.17	ARHGEF7	188837	1.43e-16	0.392362	0.0443977	4.97e-05	5.92e-23	8.21e-18	V+K-	VP	Adipose_Subcutaneous.v8.signif_variant_gene_pairs
13_111303756	ARHGEF7	rs3783083	A	G	ENSG00000102606.17	ARHGEF7	188837	2.68e-13	0.295462	0.0385897	5.08e-05	9.23e-21	3.09e-16	V+K-	VP	Adipose_Subcutaneous.v8.signif_variant_gene_pairs
13_111303756	ARHGEF7	rs3783083	A	G	ENSG00000102606.17	ARHGEF7	188837	9.92e-13	0.275909	0.0368773	4.98e-05	5.44e-18	1.37e-13	V+K-	VP	Adipose_Subcutaneous.v8.signif_variant_gene_pairs
13_111303756	ARHGEF7	rs3783083	A	G	ENSG00000102606.17	ARHGEF7	188837	2.85e-16	0.272175	0.0319604	8.19e-05	2.51e-23	8.85e-19	V+K-	VP	Adipose_Subcutaneous.v8.signif_variant_gene_pairs
13_111303756	ARHGEF7	rs3783083	A	G	ENSG00000102606.17	ARHGEF7	188837	4.28e-15	0.270523	0.0331211	8.09e-05	1.33e-23	6.12e-19	V+K-	VP	Adipose_Subcutaneous.v8.signif_variant_gene_pairs
13_111303756	ARHGEF7	rs3783083	A	G	ENSG00000102606.17	ARHGEF7	188837	9.58e-14	0.268617	0.0343993	5.74e-05	2.25e-19	1.26e-14	V+K-	VP	Adipose_Subcutaneous.v8.signif_variant_gene_pairs
13_111303756	ARHGEF7	rs3783083	A	G	ENSG00000102606.17	ARHGEF7	188837	8.65e-09	0.209538	0.0354284	4.32e-05	5.17e-13	4.5e-09	V+K-	VP	Adipose_Subcutaneous.v8.signif_variant_gene_pairs
13_111303756	ARHGEF7	rs3783083	A	G	ENSG00000102606.17	ARHGEF7	188837	1.69e-05	0.288675	0.0651501	2.43e-05	5.41e-08	0.000192478	V+K-	VP	Adipose_Subcutaneous.v8.signif_variant_gene_pairs
13_111303756	ARHGEF7	rs3783083	A	G	ENSG00000102606.17	ARHGEF7	188837	7.81e-21	0.21451	0.0217806	6.67e-05	3.14e-32	7.68e-27	V+K-	VP	Adipose_Subcutaneous.v8.signif_variant_gene_pairs
13_111303756	ARHGEF7	rs3783083	A	G	ENSG00000102606.17	ARHGEF7	188837	7.37e-19	0.320822	0.0350455	0.000102113	1.66e-28	2.58e-23	V+K-	VP	Adipose_Subcutaneous.v8.signif_variant_gene_pairs
13_111303756	ARHGEF7	rs3783083	A	G	ENSG00000102606.17	ARHGEF7	188837	4.97e-50	0.411945	0.024441	0.000105619	2.39e-72	3.62e-64	V+K-	VP	Adipose_Subcutaneous.v8.signif_variant_gene_pairs
13_111303756	ARHGEF7	rs3783083	A	G	ENSG00000153495.10	TEX29	-12428	1.01e-06	0.260781	0.0526238	9.88e-05	2.08e-10	1.84e-06	V+K-	VP	Adipose_Subcutaneous.v8.signif_variant_gene_pairs
13_111303756	ARHGEF7	rs3783083	A	G	ENSG00000102606.17	ARHGEF7	188837	6.05e-08	0.287687	0.051501	4.54e-05	5.67e-17	9.86e-13	V+K-	VP	Adipose_Subcutaneous.v8.signif_variant_gene_pairs
13_111303756	ARHGEF7	rs3783083	A	G	ENSG00000102606.17	ARHGEF7	188837	1.64e-11	0.313399	0.0438225	3.61e-05	8.84e-16	1.18e-11	V+K-	VP	Adipose_Subcutaneous.v8.signif_variant_gene_pairs
13_111303756	ARHGEF7	rs3783083	A	G	ENSG00000102606.17	ARHGEF7	188837	2.61e-09	0.297717	0.0474978	2.88e-05	1.23e-12	1.01e-08	V+K-	VP	Adipose_Subcutaneous.v8.signif_variant_gene_pairs
13_111303756	ARHGEF7	rs3783083	A	G	ENSG00000102606.17	ARHGEF7	188837	8.88e-32	0.338657	0.0266615	0.000101663	5.45e-49	9.66e-43	V+K-	VP	Adipose_Subcutaneous.v8.signif_variant_gene_pairs
13_111303756	ARHGEF7	rs3783083	A	G	ENSG00000153495.10	TEX29	-12428	3.68e-05	0.210299	0.0504455	0.000109967	3.42e-06	0.0137546	V+K-	VP	Adipose_Subcutaneous.v8.signif_variant_gene_pairs
13_111303756	ARHGEF7	rs3783083	A	G	ENSG00000102606.17	ARHGEF7	188837	6.1e-32	0.308108	0.0245075	0.000115734	1.1e-50	1.12e-43	V+K-	VP	Adipose_Subcutaneous.v8.signif_variant_gene_pairs
13_111303756	ARHGEF7	rs3783083	A	G	ENSG00000102606.17	ARHGEF7	188837	1.17e-13	0.540089	0.0653035	2.94e-05	5.01e-20	1.76e-15	V+K-	VP	Adipose_Subcutaneous.v8.signif_variant_gene_pairs
13_111303756	ARHGEF7	rs3783083	A	G	ENSG00000102606.17	ARHGEF7	188837	1.28e-10	0.299289	0.0439417	5.05e-05	8.25e-17	6.67e-13	V+K-	VP	Adipose_Subcutaneous.v8.signif_variant_gene_pairs
13_111303756	ARHGEF7	rs3783083	A	G	ENSG00000102606.17	ARHGEF7	188837	2.15e-15	0.349002	0.0414076	3.8e-05	5.36e-24	3.07e-19	V+K-	VP	Adipose_Subcutaneous.v8.signif_variant_gene_pairs
13_111303756	ARHGEF7	rs3783083	A	G	ENSG00000102606.17	ARHGEF7	188837	9.26e-14	0.28983	0.0368568	7.48e-05	2.08e-30	1.57e-25	V+K-	VP	Adipose_Subcutaneous.v8.signif_variant_gene_pairs
13_111303756	ARHGEF7	rs3783083	A	G	ENSG00000102606.17	ARHGEF7	188837	1.47e-20	0.234074	0.0240983	0.000115104	5.21e-31	1.27e-25	V+K-	VP	Adipose_Subcutaneous.v8.signif_variant_gene_pairs
13_111303756	ARHGEF7	rs3783083	A	G	ENSG00000153495.10	TEX29	-12428	7.8e-05	0.174114	0.0437124	0.000112854	1.99e-08	0.000112112	V+K-	VP	Adipose_Subcutaneous.v8.signif_variant_gene_pairs
13_111303756	ARHGEF7	rs3783083	A	G	ENSG00000102606.17	ARHGEF7	188837	4.98e-09	0.377293	0.0596793	1.44e-05	4.3e-09	1.51e-05	V+K-	VP	Adipose_Subcutaneous.v8.signif_variant_gene_pairs
13_111303756	ARHGEF7	rs3783083	A	G	ENSG00000102606.17	ARHGEF7	188837	3.61e-28	0.252577	0.021793	7.42e-05	2.68e-53	1.64e-45	V+K-	VP	Adipose_Subcutaneous.v8.signif_variant_gene_pairs
13_112883873	ATP11A	rs11617625	G	A	ENSG00000068650.18	ATP11A	193544	2.27e-05	0.198977	0.0464258	0.000142426	2.37e-08	0.000114331	V-P+	VP	Cells_Cultured_fibroblasts.v8.signif_variant_gene_pairs
13_21148418	SAP18	rs3088071	A	G	ENSG00000150459.12	SAP18	7904	4.75e-06	0.108835	0.0235038	0.000114131	5.85e-12	6.36e-08	P+K-	VP	Nerve_Tibial.v8.signif_variant_gene_pairs
13_21148418	SAP18	rs3088071	A	G	ENSG00000150459.12	SAP18	7904	1.06e-08	0.138318	0.0237218	0.000119879	3.71e-13	3.95e-09	P+K-	VP	Nerve_Tibial.v8.signif_variant_gene_pairs
13_21148418	SAP18	rs3088071	A	G	ENSG00000150459.12	SAP18	7904	6.25e-14	0.179886	0.0233372	0.000132462	4.46e-21	1.08e-16	P+K-	VP	Nerve_Tibial.v8.signif_variant_gene_pairs
14_60645949	SIX1	rs10144415	G	C	ENSG00000179008.8	C14orf39	130406	2.6e-21	0.521307	0.0525777	0.000376122	2.38e-22	1.47e-17	V-P+	VP	Adipose_Subcutaneous.v8.signif_variant_gene_pairs
14_60645949	SIX1	rs10144415	G	C	ENSG00000126773.12	PCNX4	554038	0.000116361	-0.16322	0.0420281	0.000443422	3.71e-19	1.51e-14	V-P+	VP	Adipose_Subcutaneous.v8.signif_variant_gene_pairs
14_60645949	SIX1	rs10144415	G	C	ENSG00000179008.8	C14orf39	130406	1.69e-13	0.508051	0.0670783	0.000284517	6.18e-14	5.15e-10	V-P+	VP	Adipose_Subcutaneous.v8.signif_variant_gene_pairs
14_60645949	SIX1	rs10144415	G	C	ENSG00000179008.8	C14orf39	130406	6.73e-05	0.260283	0.0644585	0.000141328	1.78e-05	0.0242702	V-P+	VP	Adipose_Subcutaneous.v8.signif_variant_gene_pairs
14_60645949	SIX1	rs10144415	G	C	ENSG00000179008.8	C14orf39	130406	6.84e-08	0.430718	0.0783802	0.000488105	1.05e-09	3.06e-06	V-P+	VP	Adipose_Subcutaneous.v8.signif_variant_gene_pairs
14_60645949	SIX1	rs10144415	G	C	ENSG00000179008.8	C14orf39	130406	1.15e-06	0.464689	0.0933964	0.000163644	1.21e-10	3.78e-07	V-P+	VP	Adipose_Subcutaneous.v8.signif_variant_gene_pairs
14_60645949	SIX1	rs10144415	G	C	ENSG00000179008.8	C14orf39	130406	3.07e-08	0.416909	0.0737819	0.000271839	2.16e-10	1.13e-06	V-P+	VP	Adipose_Subcutaneous.v8.signif_variant_gene_pairs
14_60645949	SIX1	rs10144415	G	C	ENSG00000179008.8	C14orf39	130406	2.76e-08	0.722329	0.121397	6.17e-05	1.1e-09	1.96e-06	V-P+	VP	Adipose_Subcutaneous.v8.signif_variant_gene_pairs
14_60645949	SIX1	rs10144415	G	C	ENSG00000126773.12	PCNX4	554038	7.58e-06	-0.170779	0.0378324	0.000497549	2.27e-47	9.81e-39	V-P+	VP	Adipose_Subcutaneous.v8.signif_variant_gene_pairs
14_60645949	SIX1	rs10144415	G	C	ENSG00000258692.2	SALL4P7	149064	1.23e-18	0.540048	0.0593976	0.000327267	3.47e-19	1.07e-14	V-P+	VP	Adipose_Subcutaneous.v8.signif_variant_gene_pairs
14_60645949	SIX1	rs10144415	G	C	ENSG00000184302.6	SIX6	136998	9.77e-21	0.564054	0.0583184	0.00037909	4.71e-24	6.76e-19	V-P+	VP	Adipose_Subcutaneous.v8.signif_variant_gene_pairs
14_60645949	SIX1	rs10144415	G	C	ENSG00000179008.8	C14orf39	130406	2.52e-31	0.465288	0.0378413	0.000370904	1.06e-36	2.21e-30	V-P+	VP	Adipose_Subcutaneous.v8.signif_variant_gene_pairs
14_60645949	SIX1	rs10144415	G	C	ENSG00000244756.1	AL049874.2	73638	7.96e-06	0.314013	0.069728	0.000316878	7.96e-06	0.0124028	V-P+	VP	Adipose_Subcutaneous.v8.signif_variant_gene_pairs
14_60645949	SIX1	rs10144415	G	C	ENSG00000179008.8	C14orf39	130406	4.85e-05	0.283716	0.0691721	0.000361881	5.1e-06	0.0086698	V-P+	VP	Adipose_Subcutaneous.v8.signif_variant_gene_pairs
14_60645949	SIX1	rs10144415	G	C	ENSG00000258670.1	AL049874.3	130830	6.87e-10	-0.548166	0.0844855	0.000124492	1.53e-18	1.05e-14	V-P+	VP	Adipose_Subcutaneous.v8.signif_variant_gene_pairs
14_60645949	SIX1	rs10144415	G	C	ENSG00000179008.8	C14orf39	130406	1.79e-20	0.690583	0.0663997	0.000103524	3.13e-24	6.68e-20	V-P+	VP	Adipose_Subcutaneous.v8.signif_variant_gene_pairs
14_60645949	SIX1	rs10144415	G	C	ENSG00000179008.8	C14orf39	130406	5.73e-08	0.503314	0.0888635	0.000101658	7.77e-09	1.91e-05	V-P+	VP	Adipose_Subcutaneous.v8.signif_variant_gene_pairs
14_60645949	SIX1	rs10144415	G	C	ENSG00000100612.13	DHRS7	476093	0.000121915	0.134933	0.0348438	0.000621097	1.68e-51	1.55e-43	V-P+	VP	Adipose_Subcutaneous.v8.signif_variant_gene_pairs
14_60645949	SIX1	rs10144415	G	C	ENSG00000258670.1	AL049874.3	130830	2.69e-14	-0.55533	0.0708252	0.000367688	1.86e-25	3.72e-20	V-P+	VP	Adipose_Subcutaneous.v8.signif_variant_gene_pairs
14_60645949	SIX1	rs10144415	G	C	ENSG00000126773.12	PCNX4	554038	0.000264924	-0.116446	0.0317357	0.000393828	9.04e-37	9.36e-30	V-P+	VP	Adipose_Subcutaneous.v8.signif_variant_gene_pairs
14_64704600	PLEKHG3	rs229665	A	G	ENSG00000126822.16	PLEKHG3	498	7.1e-05	0.202901	0.0503554	0.00016475	6.7e-07	0.00182587	V-K+	VP	Colon_Transverse.v8.signif_variant_gene_pairs
14_64704600	PLEKHG3	rs229665	A	G	ENSG00000126822.16	PLEKHG3	498	6.48e-08	0.190677	0.0346544	0.000237493	5.81e-11	4.61e-07	V-K+	VP	Colon_Transverse.v8.signif_variant_gene_pairs
14_64704600	PLEKHG3	rs229665	A	G	ENSG00000126822.16	PLEKHG3	498	2.58e-07	0.246293	0.0469725	0.000259029	1.6e-10	9.05e-07	V-K+	VP	Colon_Transverse.v8.signif_variant_gene_pairs
14_64704600	PLEKHG3	rs229665	A	G	ENSG00000126822.16	PLEKHG3	498	1.89e-05	0.219247	0.0504419	0.000139278	8.4e-14	1.16e-09	V-K+	VP	Colon_Transverse.v8.signif_variant_gene_pairs
14_64704600	PLEKHG3	rs229665	A	G	ENSG00000126822.16	PLEKHG3	498	6.58e-14	0.39392	0.0508702	0.000212159	6.23e-17	1.49e-12	V-K+	VP	Colon_Transverse.v8.signif_variant_gene_pairs
14_64704600	PLEKHG3	rs229665	A	G	ENSG00000126822.16	PLEKHG3	498	6.09e-07	0.504911	0.0957547	3.95e-05	7.45e-11	2.91e-07	V-K+	VP	Colon_Transverse.v8.signif_variant_gene_pairs
14_64704600	PLEKHG3	rs229665	A	G	ENSG00000126822.16	PLEKHG3	498	1.43e-07	0.303326	0.0560014	0.00011598	3.93e-11	2.3e-07	V-K+	VP	Colon_Transverse.v8.signif_variant_gene_pairs
14_64704600	PLEKHG3	rs229665	A	G	ENSG00000126822.16	PLEKHG3	498	1.67e-06	0.33212	0.0672486	9.15e-05	2.56e-07	0.000496227	V-K+	VP	Colon_Transverse.v8.signif_variant_gene_pairs
14_64704600	PLEKHG3	rs229665	A	G	ENSG00000126822.16	PLEKHG3	498	3.48e-08	0.359001	0.0622831	7.96e-05	3.48e-08	8.02e-05	V-K+	VP	Colon_Transverse.v8.signif_variant_gene_pairs
14_64704600	PLEKHG3	rs229665	A	G	ENSG00000126804.13	ZBTB1	200754	1.34e-06	-0.151131	0.0309107	0.000296868	6.58e-46	3.95e-38	V-K+	VP	Colon_Transverse.v8.signif_variant_gene_pairs
14_64704600	PLEKHG3	rs229665	A	G	ENSG00000126822.16	PLEKHG3	498	2.17e-09	0.369272	0.0586936	0.000105981	9.26e-12	3.64e-08	V-K+	VP	Colon_Transverse.v8.signif_variant_gene_pairs
14_64704600	PLEKHG3	rs229665	A	G	ENSG00000126822.16	PLEKHG3	498	4.63e-08	0.315757	0.0561258	9.13e-05	4.63e-08	0.000140192	V-K+	VP	Colon_Transverse.v8.signif_variant_gene_pairs
14_64704600	PLEKHG3	rs229665	A	G	ENSG00000126822.16	PLEKHG3	498	7.98e-11	0.262728	0.0395497	0.000320301	1.99e-14	2.9e-10	V-K+	VP	Colon_Transverse.v8.signif_variant_gene_pairs
14_64704600	PLEKHG3	rs229665	A	G	ENSG00000126822.16	PLEKHG3	498	1.62e-39	0.444522	0.0313742	0.000221134	2.92e-45	7.21e-38	V-K+	VP	Colon_Transverse.v8.signif_variant_gene_pairs
14_64933547	CHURC1	rs1064108	C	T	ENSG00000258289.8	CHURC1	19186	5.14e-70	0.781265	0.0375816	0.000233291	2.54e-211	3.2e-185	V-K+	VP	Adipose_Subcutaneous.v8.signif_variant_gene_pairs
14_64933547	CHURC1	rs1064108	C	T	ENSG00000176153.11	GPX2	-9358	5.38e-05	-0.233972	0.0574448	0.000245402	1.15e-07	0.000337891	V-K+	VP	Adipose_Subcutaneous.v8.signif_variant_gene_pairs
14_64933547	CHURC1	rs1064108	C	T	ENSG00000139998.14	RAB15	-39229	4.28e-10	0.270456	0.0424724	0.000252987	2.87e-21	1.76e-16	V-K+	VP	Adipose_Subcutaneous.v8.signif_variant_gene_pairs
14_64933547	CHURC1	rs1064108	C	T	ENSG00000258289.8	CHURC1	19186	2.09e-60	0.759535	0.0387489	0.000171175	3.56e-164	6.03e-145	V-K+	VP	Adipose_Subcutaneous.v8.signif_variant_gene_pairs
14_64933547	CHURC1	rs1064108	C	T	ENSG00000139998.14	RAB15	-39229	5.31e-06	0.218675	0.0473841	0.000153732	1e-16	2.72e-12	V-K+	VP	Adipose_Subcutaneous.v8.signif_variant_gene_pairs
14_64933547	CHURC1	rs1064108	C	T	ENSG00000258289.8	CHURC1	19186	8.06e-23	0.540025	0.048122	7.55e-05	1.48e-67	8.88e-60	V-K+	VP	Adipose_Subcutaneous.v8.signif_variant_gene_pairs
14_64933547	CHURC1	rs1064108	C	T	ENSG00000258289.8	CHURC1	19186	3.59e-36	0.54252	0.0379163	0.000169943	8.08e-101	3.5e-88	V-K+	VP	Adipose_Subcutaneous.v8.signif_variant_gene_pairs
14_64933547	CHURC1	rs1064108	C	T	ENSG00000258289.8	CHURC1	19186	2.66e-13	0.303165	0.0382476	5.8e-05	4.1e-26	3.72e-21	V-K+	VP	Adipose_Subcutaneous.v8.signif_variant_gene_pairs
14_64933547	CHURC1	rs1064108	C	T	ENSG00000070182.19	SPTB	53664	8.97e-16	0.247483	0.0298029	0.000287531	5.42e-24	7.69e-19	V-K+	VP	Adipose_Subcutaneous.v8.signif_variant_gene_pairs
14_64933547	CHURC1	rs1064108	C	T	ENSG00000258289.8	CHURC1	19186	2.53e-61	0.463324	0.024397	0.000231484	3.03e-146	1.55e-129	V-K+	VP	Adipose_Subcutaneous.v8.signif_variant_gene_pairs
14_64933547	CHURC1	rs1064108	C	T	ENSG00000176153.11	GPX2	-9358	1.81e-08	-0.326312	0.0570437	0.000272354	5.62e-11	5.2e-07	V-K+	VP	Adipose_Subcutaneous.v8.signif_variant_gene_pairs
14_64933547	CHURC1	rs1064108	C	T	ENSG00000139998.14	RAB15	-39229	3.56e-07	0.155484	0.0301416	0.000219422	1.14e-20	3.47e-16	V-K+	VP	Adipose_Subcutaneous.v8.signif_variant_gene_pairs
14_64933547	CHURC1	rs1064108	C	T	ENSG00000258289.8	CHURC1	19186	4.83e-12	0.517285	0.067499	5.76e-05	1.79e-37	3.61e-33	V-K+	VP	Adipose_Subcutaneous.v8.signif_variant_gene_pairs
14_64933547	CHURC1	rs1064108	C	T	ENSG00000258289.8	CHURC1	19186	5.14e-10	0.365982	0.0551394	8.5e-05	7.79e-33	1.45e-27	V-K+	VP	Adipose_Subcutaneous.v8.signif_variant_gene_pairs
14_64933547	CHURC1	rs1064108	C	T	ENSG00000258289.8	CHURC1	19186	6.07e-17	0.502527	0.05237	0.000106747	6.56e-48	1.37e-41	V-K+	VP	Adipose_Subcutaneous.v8.signif_variant_gene_pairs
14_64933547	CHURC1	rs1064108	C	T	ENSG00000139998.14	RAB15	-39229	5.81e-08	0.294445	0.0512479	9.42e-05	1.18e-08	2.87e-05	V-K+	VP	Adipose_Subcutaneous.v8.signif_variant_gene_pairs
14_64933547	CHURC1	rs1064108	C	T	ENSG00000125952.18	MAX	-169148	6.52e-05	0.227571	0.0552089	8.97e-05	8.76e-07	0.00179151	V-K+	VP	Adipose_Subcutaneous.v8.signif_variant_gene_pairs
14_64933547	CHURC1	rs1064108	C	T	ENSG00000258289.8	CHURC1	19186	2.7e-20	0.57026	0.0540815	0.000115759	1.15e-54	1.01e-47	V-K+	VP	Adipose_Subcutaneous.v8.signif_variant_gene_pairs
14_64933547	CHURC1	rs1064108	C	T	ENSG00000139998.14	RAB15	-39229	2.75e-07	0.236857	0.0442267	0.000108874	3.84e-14	1.79e-10	V-K+	VP	Adipose_Subcutaneous.v8.signif_variant_gene_pairs
14_64933547	CHURC1	rs1064108	C	T	ENSG00000258289.8	CHURC1	19186	1.26e-12	0.524043	0.0681462	9.45e-05	8.12e-42	1.64e-35	V-K+	VP	Adipose_Subcutaneous.v8.signif_variant_gene_pairs
14_64933547	CHURC1	rs1064108	C	T	ENSG00000258289.8	CHURC1	19186	3.03e-11	0.539748	0.0745232	6.88e-05	1.57e-42	1.97e-36	V-K+	VP	Adipose_Subcutaneous.v8.signif_variant_gene_pairs
14_64933547	CHURC1	rs1064108	C	T	ENSG00000258289.8	CHURC1	19186	2.16e-06	0.311789	0.0627378	5.23e-05	4.91e-21	1.11e-16	V-K+	VP	Adipose_Subcutaneous.v8.signif_variant_gene_pairs
14_64933547	CHURC1	rs1064108	C	T	ENSG00000258289.8	CHURC1	19186	1.93e-06	0.35177	0.0705501	5.07e-05	2.61e-32	5.43e-27	V-K+	VP	Adipose_Subcutaneous.v8.signif_variant_gene_pairs
14_64933547	CHURC1	rs1064108	C	T	ENSG00000258289.8	CHURC1	19186	1.81e-15	0.53378	0.060566	7.6e-05	2.48e-42	1.49e-35	V-K+	VP	Adipose_Subcutaneous.v8.signif_variant_gene_pairs
14_64933547	CHURC1	rs1064108	C	T	ENSG00000258289.8	CHURC1	19186	3.02e-38	0.522545	0.0353209	0.000117773	1.16e-118	1.47e-102	V-K+	VP	Adipose_Subcutaneous.v8.signif_variant_gene_pairs
14_64933547	CHURC1	rs1064108	C	T	ENSG00000258289.8	CHURC1	19186	2.4e-64	0.816333	0.0400796	0.00030793	1.51e-177	2.66e-159	V-K+	VP	Adipose_Subcutaneous.v8.signif_variant_gene_pairs
14_64933547	CHURC1	rs1064108	C	T	ENSG00000139998.14	RAB15	-39229	2.86e-14	0.398401	0.0505334	0.000314611	5.89e-39	2.36e-32	V-K+	VP	Adipose_Subcutaneous.v8.signif_variant_gene_pairs
14_64933547	CHURC1	rs1064108	C	T	ENSG00000258289.8	CHURC1	19186	7.52e-23	0.990989	0.0812807	3.62e-05	7.07e-50	2.3e-43	V-K+	VP	Adipose_Subcutaneous.v8.signif_variant_gene_pairs
14_64933547	CHURC1	rs1064108	C	T	ENSG00000258289.8	CHURC1	19186	2.75e-23	0.368078	0.0335696	0.000119557	7.62e-59	6.09e-51	V-K+	VP	Adipose_Subcutaneous.v8.signif_variant_gene_pairs
14_64933547	CHURC1	rs1064108	C	T	ENSG00000139998.14	RAB15	-39229	1.14e-06	0.253031	0.050789	0.000116033	3.55e-14	4.76e-10	V-K+	VP	Adipose_Subcutaneous.v8.signif_variant_gene_pairs
14_64933547	CHURC1	rs1064108	C	T	ENSG00000258289.8	CHURC1	19186	3.32e-37	0.42509	0.0288948	0.000137048	5.93e-76	8.92e-67	V-K+	VP	Adipose_Subcutaneous.v8.signif_variant_gene_pairs
14_64933547	CHURC1	rs1064108	C	T	ENSG00000258289.8	CHURC1	19186	7.82e-36	0.408668	0.0281537	0.000103796	2.13e-74	9.47e-65	V-K+	VP	Adipose_Subcutaneous.v8.signif_variant_gene_pairs
14_64933547	CHURC1	rs1064108	C	T	ENSG00000139998.14	RAB15	-39229	4.99e-09	0.284987	0.0471848	9.24e-05	4.28e-15	6.6e-11	V-K+	VP	Adipose_Subcutaneous.v8.signif_variant_gene_pairs
14_64933547	CHURC1	rs1064108	C	T	ENSG00000258289.8	CHURC1	19186	4.3e-55	0.653672	0.035965	0.00024374	1.05e-181	2.06e-160	V-K+	VP	Adipose_Subcutaneous.v8.signif_variant_gene_pairs
14_64933547	CHURC1	rs1064108	C	T	ENSG00000139998.14	RAB15	-39229	7.43e-06	0.200829	0.0442644	0.000216199	3.67e-16	1.1e-11	V-K+	VP	Adipose_Subcutaneous.v8.signif_variant_gene_pairs
14_64933547	CHURC1	rs1064108	C	T	ENSG00000258289.8	CHURC1	19186	1.88e-44	0.38292	0.0240474	0.000219836	3.77e-95	2.58e-83	V-K+	VP	Adipose_Subcutaneous.v8.signif_variant_gene_pairs
14_64933547	CHURC1	rs1064108	C	T	ENSG00000139998.14	RAB15	-39229	1.24e-09	0.24045	0.0386346	0.000219771	3.52e-24	2.74e-19	V-K+	VP	Adipose_Subcutaneous.v8.signif_variant_gene_pairs
14_64933547	CHURC1	rs1064108	C	T	ENSG00000258289.8	CHURC1	19186	2.76e-36	0.463327	0.032095	0.000138501	1.86e-89	3.21e-78	V-K+	VP	Adipose_Subcutaneous.v8.signif_variant_gene_pairs
14_64933547	CHURC1	rs1064108	C	T	ENSG00000258289.8	CHURC1	19186	1.85e-26	0.304898	0.0260939	0.000139679	1.86e-63	1.54e-54	V-K+	VP	Adipose_Subcutaneous.v8.signif_variant_gene_pairs
14_64933547	CHURC1	rs1064108	C	T	ENSG00000258289.8	CHURC1	19186	4.11e-15	0.460334	0.0532501	5.99e-05	2.78e-38	8.95e-33	V-K+	VP	Adipose_Subcutaneous.v8.signif_variant_gene_pairs
14_64933547	CHURC1	rs1064108	C	T	ENSG00000258289.8	CHURC1	19186	2.12e-55	0.620037	0.0342044	0.000143554	2.47e-165	7.04e-147	V-K+	VP	Adipose_Subcutaneous.v8.signif_variant_gene_pairs
14_64933547	CHURC1	rs1064108	C	T	ENSG00000176153.11	GPX2	-9358	1.02e-05	-0.197757	0.0443086	0.000176146	1.11e-07	0.000338423	V-K+	VP	Adipose_Subcutaneous.v8.signif_variant_gene_pairs
14_64933547	CHURC1	rs1064108	C	T	ENSG00000258289.8	CHURC1	19186	1.14e-17	0.689161	0.068312	4.09e-05	4.08e-38	1.04e-32	V-K+	VP	Adipose_Subcutaneous.v8.signif_variant_gene_pairs
14_64933547	CHURC1	rs1064108	C	T	ENSG00000258289.8	CHURC1	19186	1.36e-82	0.677742	0.0302023	0.000283688	1.13e-229	6.2e-201	V-K+	VP	Adipose_Subcutaneous.v8.signif_variant_gene_pairs
14_64933547	CHURC1	rs1064108	C	T	ENSG00000257365.7	FNTB	-53173	8.84e-06	-0.119229	0.0266119	0.000227784	1.09e-15	2.6e-11	V-K+	VP	Adipose_Subcutaneous.v8.signif_variant_gene_pairs
14_64933547	CHURC1	rs1064108	C	T	ENSG00000258289.8	CHURC1	19186	2.6e-51	0.575534	0.0335862	0.000244747	6.65e-175	2.26e-154	V-K+	VP	Adipose_Subcutaneous.v8.signif_variant_gene_pairs
14_64933547	CHURC1	rs1064108	C	T	ENSG00000176153.11	GPX2	-9358	1.4e-07	-0.326313	0.0610193	0.000242855	8.97e-15	1.44e-10	V-K+	VP	Adipose_Subcutaneous.v8.signif_variant_gene_pairs
14_64933547	CHURC1	rs1064108	C	T	ENSG00000139998.14	RAB15	-39229	2.56e-10	0.288509	0.0446168	0.000233057	3.33e-41	7.31e-34	V-K+	VP	Adipose_Subcutaneous.v8.signif_variant_gene_pairs
14_64933547	CHURC1	rs1064108	C	T	ENSG00000258289.8	CHURC1	19186	6.91e-17	0.47628	0.0493046	4.23e-05	1.66e-33	2.3e-28	V-K+	VP	Adipose_Subcutaneous.v8.signif_variant_gene_pairs
14_64933547	CHURC1	rs1064108	C	T	ENSG00000258289.8	CHURC1	19186	4.11e-20	0.379869	0.0378779	0.000122777	5.8e-51	1.73e-43	V-K+	VP	Adipose_Subcutaneous.v8.signif_variant_gene_pairs
14_64933547	CHURC1	rs1064108	C	T	ENSG00000258289.8	CHURC1	19186	6.67e-19	0.50708	0.0514159	9.86e-05	6.63e-48	1.63e-41	V-K+	VP	Adipose_Subcutaneous.v8.signif_variant_gene_pairs
14_64933547	CHURC1	rs1064108	C	T	ENSG00000258289.8	CHURC1	19186	8.95e-16	0.406817	0.046078	6.65e-05	5.16e-52	2.62e-45	V-K+	VP	Adipose_Subcutaneous.v8.signif_variant_gene_pairs
14_64933547	CHURC1	rs1064108	C	T	ENSG00000258289.8	CHURC1	19186	5.02e-68	0.713656	0.034196	0.000218046	1.1e-173	7.46e-154	V-K+	VP	Adipose_Subcutaneous.v8.signif_variant_gene_pairs
14_64933547	CHURC1	rs1064108	C	T	ENSG00000139998.14	RAB15	-39229	5.65e-09	0.222155	0.0373824	0.000240722	4.68e-22	2.88e-17	V-K+	VP	Adipose_Subcutaneous.v8.signif_variant_gene_pairs
14_64933547	CHURC1	rs1064108	C	T	ENSG00000258289.8	CHURC1	19186	6.59e-75	0.751693	0.0347887	0.000311637	6.4e-205	1.81e-183	V-K+	VP	Adipose_Subcutaneous.v8.signif_variant_gene_pairs
14_64933547	CHURC1	rs1064108	C	T	ENSG00000139998.14	RAB15	-39229	6.23e-06	0.164325	0.0360051	0.000282247	3.32e-22	2.22e-17	V-K+	VP	Adipose_Subcutaneous.v8.signif_variant_gene_pairs
14_64933547	CHURC1	rs1064108	C	T	ENSG00000258289.8	CHURC1	19186	9.39e-19	0.487461	0.0472005	7.09e-05	2.42e-30	3.55e-25	V-K+	VP	Adipose_Subcutaneous.v8.signif_variant_gene_pairs
14_64933547	CHURC1	rs1064108	C	T	ENSG00000258289.8	CHURC1	19186	7.36e-29	0.739843	0.0556004	0.000104753	2.18e-73	1.11e-63	V-K+	VP	Adipose_Subcutaneous.v8.signif_variant_gene_pairs
14_64933547	CHURC1	rs1064108	C	T	ENSG00000258289.8	CHURC1	19186	1.06e-21	0.338299	0.0323503	9.32e-05	2.72e-51	4.07e-43	V-K+	VP	Adipose_Subcutaneous.v8.signif_variant_gene_pairs
14_64933547	CHURC1	rs1064108	C	T	ENSG00000258289.8	CHURC1	19186	9.38e-33	0.627667	0.0457769	0.000161016	4.47e-73	2.71e-63	V-K+	VP	Adipose_Subcutaneous.v8.signif_variant_gene_pairs
14_64933547	CHURC1	rs1064108	C	T	ENSG00000139998.14	RAB15	-39229	6.73e-05	0.310438	0.0766585	0.00015803	2.48e-23	1.56e-18	V-K+	VP	Adipose_Subcutaneous.v8.signif_variant_gene_pairs
14_64933547	CHURC1	rs1064108	C	T	ENSG00000258289.8	CHURC1	19186	1.67e-62	0.638688	0.0331094	0.000309394	8.21e-165	4.92e-147	V-K+	VP	Adipose_Subcutaneous.v8.signif_variant_gene_pairs
14_64933547	CHURC1	rs1064108	C	T	ENSG00000176153.11	GPX2	-9358	0.000286021	-0.202927	0.0555464	0.00032394	9.46e-07	0.0023787	V-K+	VP	Adipose_Subcutaneous.v8.signif_variant_gene_pairs
14_64933547	CHURC1	rs1064108	C	T	ENSG00000139998.14	RAB15	-39229	2.26e-08	0.21662	0.0381288	0.000312499	1.61e-18	2.96e-14	V-K+	VP	Adipose_Subcutaneous.v8.signif_variant_gene_pairs
14_64933547	CHURC1	rs1064108	C	T	ENSG00000257365.7	FNTB	-53173	6.46e-06	-0.168256	0.0369069	0.000265709	1.98e-19	4.2e-15	V-K+	VP	Adipose_Subcutaneous.v8.signif_variant_gene_pairs
14_64933547	CHURC1	rs1064108	C	T	ENSG00000258289.8	CHURC1	19186	6.05e-09	0.348089	0.0549124	2.55e-05	1.17e-22	1.32e-18	V-K+	VP	Adipose_Subcutaneous.v8.signif_variant_gene_pairs
14_64933547	CHURC1	rs1064108	C	T	ENSG00000258289.8	CHURC1	19186	4.69e-16	0.67955	0.0719306	3.31e-05	2.05e-34	5.88e-30	V-K+	VP	Adipose_Subcutaneous.v8.signif_variant_gene_pairs
14_64933547	CHURC1	rs1064108	C	T	ENSG00000258289.8	CHURC1	19186	2.64e-90	0.600599	0.0249143	0.000199493	7.73e-278	7.46e-243	V-K+	VP	Adipose_Subcutaneous.v8.signif_variant_gene_pairs
14_94290457	SERPINA10	rs941590	T	C	ENSG00000165948.10	IFI27L1	209175	7.59e-05	0.122187	0.0306296	0.000120955	5.34e-16	1.18e-11	P-K+	VP	Artery_Tibial.v8.signif_variant_gene_pairs
14_94290457	SERPINA10	rs941590	T	C	ENSG00000119632.3	IFI27L2	160204	4.26e-08	-0.177873	0.0319721	0.000110544	3.37e-86	1.04e-77	P-K+	VP	Artery_Tibial.v8.signif_variant_gene_pairs
14_94290457	SERPINA10	rs941590	T	C	ENSG00000119698.11	PPP4R4	144329	6.42e-06	-0.205265	0.0431715	1.64e-05	3.29e-06	0.00775973	P-K+	VP	Artery_Tibial.v8.signif_variant_gene_pairs
14_94290457	SERPINA10	rs941590	T	C	ENSG00000119632.3	IFI27L2	160204	2.73e-05	-0.150308	0.0347532	4.79e-05	1.53e-14	7.92e-11	P-K+	VP	Artery_Tibial.v8.signif_variant_gene_pairs
14_94290457	SERPINA10	rs941590	T	C	ENSG00000119632.3	IFI27L2	160204	1.93e-06	-0.210224	0.0422342	4.48e-05	4.32e-16	4.77e-12	P-K+	VP	Artery_Tibial.v8.signif_variant_gene_pairs
14_94290457	SERPINA10	rs941590	T	C	ENSG00000119632.3	IFI27L2	160204	3.92e-05	-0.165429	0.0391397	5.26e-05	1.61e-23	3.26e-19	P-K+	VP	Artery_Tibial.v8.signif_variant_gene_pairs
14_94290457	SERPINA10	rs941590	T	C	ENSG00000119632.3	IFI27L2	160204	2.15e-06	-0.23143	0.0465621	2.34e-05	9.39e-09	3.02e-05	P-K+	VP	Artery_Tibial.v8.signif_variant_gene_pairs
14_94290457	SERPINA10	rs941590	T	C	ENSG00000119632.3	IFI27L2	160204	1.34e-06	-0.203974	0.0412247	5.56e-05	1.46e-41	1.9e-35	P-K+	VP	Artery_Tibial.v8.signif_variant_gene_pairs
14_94290457	SERPINA10	rs941590	T	C	ENSG00000119698.11	PPP4R4	144329	1.69e-05	0.259688	0.0592963	6.01e-05	1.32e-06	0.00476956	P-K+	VP	Artery_Tibial.v8.signif_variant_gene_pairs
14_94290457	SERPINA10	rs941590	T	C	ENSG00000165948.10	IFI27L1	209175	9.53e-07	0.219847	0.0442011	0.000103371	1.99e-39	1.09e-33	P-K+	VP	Artery_Tibial.v8.signif_variant_gene_pairs
14_94290457	SERPINA10	rs941590	T	C	ENSG00000119632.3	IFI27L2	160204	6.31e-06	-0.201679	0.0441018	0.000104708	1.07e-115	1.16e-106	P-K+	VP	Artery_Tibial.v8.signif_variant_gene_pairs
14_94290457	SERPINA10	rs941590	T	C	ENSG00000119632.3	IFI27L2	160204	5.31e-08	-0.194002	0.0349691	9.39e-05	1.23e-64	1.02e-56	P-K+	VP	Artery_Tibial.v8.signif_variant_gene_pairs
14_94290457	SERPINA10	rs941590	T	C	ENSG00000119698.11	PPP4R4	144329	3.71e-05	0.217175	0.0520516	0.000103748	1.52e-06	0.00559899	P-K+	VP	Artery_Tibial.v8.signif_variant_gene_pairs
14_94290457	SERPINA10	rs941590	T	C	ENSG00000165948.10	IFI27L1	209175	6.9e-05	0.132247	0.0329156	8.56e-05	4.2e-23	1.85e-18	P-K+	VP	Artery_Tibial.v8.signif_variant_gene_pairs
14_94290457	SERPINA10	rs941590	T	C	ENSG00000119698.11	PPP4R4	144329	4.48e-06	0.155791	0.0335367	7.76e-05	2.28e-10	1.36e-06	P-K+	VP	Artery_Tibial.v8.signif_variant_gene_pairs
14_94290457	SERPINA10	rs941590	T	C	ENSG00000140093.9	SERPINA10	-2814	9.72e-06	0.171184	0.0382541	7.47e-05	1.09e-07	0.00043345	P-K+	VP	Artery_Tibial.v8.signif_variant_gene_pairs
14_94290457	SERPINA10	rs941590	T	C	ENSG00000119698.11	PPP4R4	144329	7.36e-17	0.398451	0.045956	0.000146422	2.39e-18	4.52e-14	P-K+	VP	Artery_Tibial.v8.signif_variant_gene_pairs
14_94290457	SERPINA10	rs941590	T	C	ENSG00000119632.3	IFI27L2	160204	6.54e-05	-0.13105	0.0325639	0.00012589	7.42e-88	1.67e-78	P-K+	VP	Artery_Tibial.v8.signif_variant_gene_pairs
14_94290457	SERPINA10	rs941590	T	C	ENSG00000119632.3	IFI27L2	160204	3.21e-05	-0.156087	0.0371987	0.000136343	8.85e-99	4.81e-90	P-K+	VP	Artery_Tibial.v8.signif_variant_gene_pairs
14_94290457	SERPINA10	rs941590	T	C	ENSG00000119698.11	PPP4R4	144329	1.76e-12	0.344996	0.0476917	0.000134849	4.92e-16	9.95e-12	P-K+	VP	Artery_Tibial.v8.signif_variant_gene_pairs
15_40731680	RAD51	rs12593359	T	G	ENSG00000128891.15	CCDC32	166623	1.33e-43	0.623602	0.0408604	0.000270212	2.88e-98	2.3e-87	V+K-	VP	Adipose_Subcutaneous.v8.signif_variant_gene_pairs
15_40731680	RAD51	rs12593359	T	G	ENSG00000137824.15	RMDN3	-24171	3.85e-06	-0.0936475	0.0200515	0.000281811	2.49e-06	0.00542053	V+K-	VP	Adipose_Subcutaneous.v8.signif_variant_gene_pairs
15_40731680	RAD51	rs12593359	T	G	ENSG00000166140.17	ZFYVE19	-75406	3.68e-21	-0.225544	0.022843	0.000247637	3.08e-72	3.29e-64	V+K-	VP	Adipose_Subcutaneous.v8.signif_variant_gene_pairs
15_40731680	RAD51	rs12593359	T	G	ENSG00000128891.15	CCDC32	166623	6.68e-23	0.501736	0.0478271	0.000135607	1.86e-69	8.41e-60	V+K-	VP	Adipose_Subcutaneous.v8.signif_variant_gene_pairs
15_40731680	RAD51	rs12593359	T	G	ENSG00000051180.16	RAD51	36884	0.000133026	0.151769	0.0393342	0.000141732	2.72e-05	0.0454962	V+K-	VP	Adipose_Subcutaneous.v8.signif_variant_gene_pairs
15_40731680	RAD51	rs12593359	T	G	ENSG00000166140.17	ZFYVE19	-75406	5.19e-08	-0.123354	0.0222218	0.000134459	7.57e-30	2.33e-24	V+K-	VP	Adipose_Subcutaneous.v8.signif_variant_gene_pairs
15_40731680	RAD51	rs12593359	T	G	ENSG00000128891.15	CCDC32	166623	2.01e-18	0.629609	0.0647907	6.74e-05	1.76e-49	2.21e-43	V+K-	VP	Adipose_Subcutaneous.v8.signif_variant_gene_pairs
15_40731680	RAD51	rs12593359	T	G	ENSG00000166140.17	ZFYVE19	-75406	5.77e-11	-0.360417	0.0519264	7.92e-05	1.22e-41	1.13e-35	V+K-	VP	Adipose_Subcutaneous.v8.signif_variant_gene_pairs
15_40731680	RAD51	rs12593359	T	G	ENSG00000128891.15	CCDC32	166623	4.4e-26	0.607642	0.0524931	0.000154539	4.3e-76	9.01e-67	V+K-	VP	Adipose_Subcutaneous.v8.signif_variant_gene_pairs
15_40731680	RAD51	rs12593359	T	G	ENSG00000166140.17	ZFYVE19	-75406	3.4e-13	-0.287767	0.0378696	0.000162407	1.83e-79	3.99e-69	V+K-	VP	Adipose_Subcutaneous.v8.signif_variant_gene_pairs
15_40731680	RAD51	rs12593359	T	G	ENSG00000128891.15	CCDC32	166623	6.1e-13	0.61463	0.0789505	5.85e-05	1.83e-35	4.54e-30	V+K-	VP	Adipose_Subcutaneous.v8.signif_variant_gene_pairs
15_40731680	RAD51	rs12593359	T	G	ENSG00000166140.17	ZFYVE19	-75406	4.66e-07	-0.245138	0.0467959	6.35e-05	2.47e-26	2.27e-21	V+K-	VP	Adipose_Subcutaneous.v8.signif_variant_gene_pairs
15_40731680	RAD51	rs12593359	T	G	ENSG00000128891.15	CCDC32	166623	9.75e-41	0.542236	0.0370828	0.000248952	1.35e-93	1.67e-81	V+K-	VP	Adipose_Subcutaneous.v8.signif_variant_gene_pairs
15_40731680	RAD51	rs12593359	T	G	ENSG00000166133.17	RPUSD2	162380	2.31e-06	0.128849	0.0269645	0.00025572	1.3e-07	0.000415873	V+K-	VP	Adipose_Subcutaneous.v8.signif_variant_gene_pairs
15_40731680	RAD51	rs12593359	T	G	ENSG00000245849.6	RAD51-AS1	36582	0.000235092	0.0715503	0.0193164	0.000245779	6.07e-05	0.0961334	V+K-	VP	Adipose_Subcutaneous.v8.signif_variant_gene_pairs
15_40731680	RAD51	rs12593359	T	G	ENSG00000166140.17	ZFYVE19	-75406	7.51e-17	-0.220982	0.0255967	0.000270141	6.14e-106	9.41e-94	V+K-	VP	Adipose_Subcutaneous.v8.signif_variant_gene_pairs
15_40731680	RAD51	rs12593359	T	G	ENSG00000128891.15	CCDC32	166623	1.55e-11	0.662627	0.0874931	3.31e-05	2.05e-17	1.54e-13	V+K-	VP	Adipose_Subcutaneous.v8.signif_variant_gene_pairs
15_40731680	RAD51	rs12593359	T	G	ENSG00000128891.15	CCDC32	166623	9.02e-09	0.356068	0.0576683	6.15e-05	2.03e-14	9.22e-11	V+K-	VP	Adipose_Subcutaneous.v8.signif_variant_gene_pairs
15_40731680	RAD51	rs12593359	T	G	ENSG00000128891.15	CCDC32	166623	1.65e-07	0.386848	0.0705151	8.79e-05	1.11e-21	3.71e-17	V+K-	VP	Adipose_Subcutaneous.v8.signif_variant_gene_pairs
15_40731680	RAD51	rs12593359	T	G	ENSG00000128891.15	CCDC32	166623	3.03e-05	0.332418	0.0769888	0.000113966	9.15e-20	1.97e-15	V+K-	VP	Adipose_Subcutaneous.v8.signif_variant_gene_pairs
15_40731680	RAD51	rs12593359	T	G	ENSG00000166140.17	ZFYVE19	-75406	1.91e-06	-0.306305	0.0615066	0.000117532	2.04e-17	1.4e-13	V+K-	VP	Adipose_Subcutaneous.v8.signif_variant_gene_pairs
15_40731680	RAD51	rs12593359	T	G	ENSG00000128891.15	CCDC32	166623	1.94e-10	0.467031	0.0688953	0.000136573	7.89e-26	3.35e-21	V+K-	VP	Adipose_Subcutaneous.v8.signif_variant_gene_pairs
15_40731680	RAD51	rs12593359	T	G	ENSG00000166140.17	ZFYVE19	-75406	1.25e-08	-0.367202	0.0613337	0.000134983	1.26e-26	6.31e-22	V+K-	VP	Adipose_Subcutaneous.v8.signif_variant_gene_pairs
15_40731680	RAD51	rs12593359	T	G	ENSG00000128891.15	CCDC32	166623	2.44e-06	0.311166	0.0637153	0.000106105	3.15e-17	3.5e-13	V+K-	VP	Adipose_Subcutaneous.v8.signif_variant_gene_pairs
15_40731680	RAD51	rs12593359	T	G	ENSG00000223313.1	RNU6-516P	202110	4.81e-05	0.452115	0.107642	6.39e-05	4.18e-12	1.11e-08	V+K-	VP	Adipose_Subcutaneous.v8.signif_variant_gene_pairs
15_40731680	RAD51	rs12593359	T	G	ENSG00000128891.15	CCDC32	166623	1.11e-07	0.38488	0.0686345	7.14e-05	6.9e-20	8.56e-16	V+K-	VP	Adipose_Subcutaneous.v8.signif_variant_gene_pairs
15_40731680	RAD51	rs12593359	T	G	ENSG00000128891.15	CCDC32	166623	2.96e-08	0.376192	0.0635902	5.69e-05	1.56e-17	2.27e-13	V+K-	VP	Adipose_Subcutaneous.v8.signif_variant_gene_pairs
15_40731680	RAD51	rs12593359	T	G	ENSG00000128891.15	CCDC32	166623	1.1e-11	0.417217	0.0559323	4.26e-05	2.7e-22	1.12e-17	V+K-	VP	Adipose_Subcutaneous.v8.signif_variant_gene_pairs
15_40731680	RAD51	rs12593359	T	G	ENSG00000128891.15	CCDC32	166623	1.99e-05	0.244835	0.0557002	9.86e-05	1.24e-12	4.65e-09	V+K-	VP	Adipose_Subcutaneous.v8.signif_variant_gene_pairs
15_40731680	RAD51	rs12593359	T	G	ENSG00000128891.15	CCDC32	166623	4.3e-07	0.408577	0.0767254	7.38e-05	8.06e-17	5.92e-13	V+K-	VP	Adipose_Subcutaneous.v8.signif_variant_gene_pairs
15_40731680	RAD51	rs12593359	T	G	ENSG00000128891.15	CCDC32	166623	2.98e-10	0.685296	0.098	4.18e-05	2.54e-24	3.78e-20	V+K-	VP	Adipose_Subcutaneous.v8.signif_variant_gene_pairs
15_40731680	RAD51	rs12593359	T	G	ENSG00000166140.17	ZFYVE19	-75406	1.4e-05	-0.246255	0.0539123	4.37e-05	4.02e-21	5.54e-17	V+K-	VP	Adipose_Subcutaneous.v8.signif_variant_gene_pairs
15_40731680	RAD51	rs12593359	T	G	ENSG00000128891.15	CCDC32	166623	7.81e-08	0.472955	0.0807569	2.32e-05	9.3e-18	6.43e-14	V+K-	VP	Adipose_Subcutaneous.v8.signif_variant_gene_pairs
15_40731680	RAD51	rs12593359	T	G	ENSG00000128891.15	CCDC32	166623	5.63e-20	0.548402	0.0560743	0.000103524	7.1e-58	1.09e-49	V+K-	VP	Adipose_Subcutaneous.v8.signif_variant_gene_pairs
15_40731680	RAD51	rs12593359	T	G	ENSG00000166140.17	ZFYVE19	-75406	1.1e-06	-0.13432	0.0270411	0.000108727	3.83e-30	3.26e-25	V+K-	VP	Adipose_Subcutaneous.v8.signif_variant_gene_pairs
15_40731680	RAD51	rs12593359	T	G	ENSG00000128891.15	CCDC32	166623	1.96e-29	0.550198	0.0451116	0.000288932	7.82e-98	5.99e-86	V+K-	VP	Adipose_Subcutaneous.v8.signif_variant_gene_pairs
15_40731680	RAD51	rs12593359	T	G	ENSG00000051180.16	RAD51	36884	0.000114831	0.0437279	0.0112287	0.000334837	8.41e-10	3.75e-06	V+K-	VP	Adipose_Subcutaneous.v8.signif_variant_gene_pairs
15_40731680	RAD51	rs12593359	T	G	ENSG00000166140.17	ZFYVE19	-75406	2.69e-14	-0.281882	0.0357153	0.000314488	4.43e-88	8.69e-77	V+K-	VP	Adipose_Subcutaneous.v8.signif_variant_gene_pairs
15_40731680	RAD51	rs12593359	T	G	ENSG00000128891.15	CCDC32	166623	2.12e-10	0.632391	0.0912326	4.61e-05	4.74e-20	3.48e-16	V+K-	VP	Adipose_Subcutaneous.v8.signif_variant_gene_pairs
15_40731680	RAD51	rs12593359	T	G	ENSG00000166140.17	ZFYVE19	-75406	2.11e-08	-0.556092	0.0927385	4.3e-05	3.16e-18	1.59e-14	V+K-	VP	Adipose_Subcutaneous.v8.signif_variant_gene_pairs
15_40731680	RAD51	rs12593359	T	G	ENSG00000128891.15	CCDC32	166623	8.96e-25	0.639597	0.0560404	0.000127652	1.92e-52	3.46e-45	V+K-	VP	Adipose_Subcutaneous.v8.signif_variant_gene_pairs
15_40731680	RAD51	rs12593359	T	G	ENSG00000137824.15	RMDN3	-24171	1.9e-05	-0.20757	0.0476551	0.000121639	3.03e-06	0.00565481	V+K-	VP	Adipose_Subcutaneous.v8.signif_variant_gene_pairs
15_40731680	RAD51	rs12593359	T	G	ENSG00000166140.17	ZFYVE19	-75406	1e-09	-0.17409	0.0274629	0.000124604	1.54e-30	3.57e-25	V+K-	VP	Adipose_Subcutaneous.v8.signif_variant_gene_pairs
15_40731680	RAD51	rs12593359	T	G	ENSG00000128891.15	CCDC32	166623	3.53e-18	0.564959	0.0608595	0.00011372	7.4e-67	4e-58	V+K-	VP	Adipose_Subcutaneous.v8.signif_variant_gene_pairs
15_40731680	RAD51	rs12593359	T	G	ENSG00000166140.17	ZFYVE19	-75406	2.09e-05	-0.104715	0.0242163	0.00014245	5.07e-14	4.71e-10	V+K-	VP	Adipose_Subcutaneous.v8.signif_variant_gene_pairs
15_40731680	RAD51	rs12593359	T	G	ENSG00000128891.15	CCDC32	166623	2.93e-20	0.544765	0.0545154	0.000110558	6.33e-57	1.04e-48	V+K-	VP	Adipose_Subcutaneous.v8.signif_variant_gene_pairs
15_40731680	RAD51	rs12593359	T	G	ENSG00000166140.17	ZFYVE19	-75406	1.76e-08	-0.18324	0.0315606	0.000128095	3.36e-42	5.48e-36	V+K-	VP	Adipose_Subcutaneous.v8.signif_variant_gene_pairs
15_40731680	RAD51	rs12593359	T	G	ENSG00000128891.15	CCDC32	166623	6.56e-29	0.531757	0.0442001	0.000241949	1.46e-93	6.54e-82	V+K-	VP	Adipose_Subcutaneous.v8.signif_variant_gene_pairs
15_40731680	RAD51	rs12593359	T	G	ENSG00000051180.16	RAD51	36884	2.76e-07	0.0963386	0.0184469	0.000238282	3.16e-10	1.43e-06	V+K-	VP	Adipose_Subcutaneous.v8.signif_variant_gene_pairs
15_40731680	RAD51	rs12593359	T	G	ENSG00000104129.9	DNAJC17	-48887	0.000126155	0.123854	0.0320088	0.000246017	2.29e-09	7.49e-06	V+K-	VP	Adipose_Subcutaneous.v8.signif_variant_gene_pairs
15_40731680	RAD51	rs12593359	T	G	ENSG00000140320.11	BAHD1	291959	3.57e-05	-0.101115	0.0241811	0.000200452	4.66e-15	5.75e-11	V+K-	VP	Adipose_Subcutaneous.v8.signif_variant_gene_pairs
15_40731680	RAD51	rs12593359	T	G	ENSG00000128891.15	CCDC32	166623	2.19e-30	0.56808	0.0454964	0.000208166	8.79e-86	7.48e-74	V+K-	VP	Adipose_Subcutaneous.v8.signif_variant_gene_pairs
15_40731680	RAD51	rs12593359	T	G	ENSG00000137824.15	RMDN3	-24171	1.11e-05	-0.130793	0.0293769	0.000212066	4.78e-07	0.00111623	V+K-	VP	Adipose_Subcutaneous.v8.signif_variant_gene_pairs
15_40731680	RAD51	rs12593359	T	G	ENSG00000166140.17	ZFYVE19	-75406	5.81e-14	-0.182024	0.0233546	0.000193305	4.65e-66	1.3e-57	V+K-	VP	Adipose_Subcutaneous.v8.signif_variant_gene_pairs
15_40731680	RAD51	rs12593359	T	G	ENSG00000128891.15	CCDC32	166623	1.26e-13	0.432664	0.0557039	0.000119109	1.06e-51	3.51e-44	V+K-	VP	Adipose_Subcutaneous.v8.signif_variant_gene_pairs
15_40731680	RAD51	rs12593359	T	G	ENSG00000166140.17	ZFYVE19	-75406	1.27e-12	-0.230206	0.0310636	0.000124937	4.11e-48	1.26e-41	V+K-	VP	Adipose_Subcutaneous.v8.signif_variant_gene_pairs
15_40731680	RAD51	rs12593359	T	G	ENSG00000128891.15	CCDC32	166623	2.05e-16	0.434796	0.050057	0.000117206	7.95e-55	1.46e-46	V+K-	VP	Adipose_Subcutaneous.v8.signif_variant_gene_pairs
15_40731680	RAD51	rs12593359	T	G	ENSG00000166140.17	ZFYVE19	-75406	3.29e-05	-0.140077	0.0332468	0.000129416	8.3e-23	5.58e-18	V+K-	VP	Adipose_Subcutaneous.v8.signif_variant_gene_pairs
15_40731680	RAD51	rs12593359	T	G	ENSG00000128891.15	CCDC32	166623	4.75e-09	0.388679	0.0629185	6.56e-05	2.22e-28	1.42e-23	V+K-	VP	Adipose_Subcutaneous.v8.signif_variant_gene_pairs
15_40731680	RAD51	rs12593359	T	G	ENSG00000128891.15	CCDC32	166623	3.08e-22	0.507548	0.0495661	0.000179712	2.32e-89	1.02e-77	V+K-	VP	Adipose_Subcutaneous.v8.signif_variant_gene_pairs
15_40731680	RAD51	rs12593359	T	G	ENSG00000166140.17	ZFYVE19	-75406	1.06e-06	-0.103973	0.021009	0.000184983	2.89e-23	2.4e-18	V+K-	VP	Adipose_Subcutaneous.v8.signif_variant_gene_pairs
15_40731680	RAD51	rs12593359	T	G	ENSG00000128891.15	CCDC32	166623	8.3e-12	0.54134	0.0714143	3.78e-05	2.04e-26	7.86e-22	V+K-	VP	Adipose_Subcutaneous.v8.signif_variant_gene_pairs
15_40731680	RAD51	rs12593359	T	G	ENSG00000128928.8	IVD	325885	1.17e-06	0.107009	0.0218008	0.000263959	7.06e-80	2.32e-69	V+K-	VP	Adipose_Subcutaneous.v8.signif_variant_gene_pairs
15_40731680	RAD51	rs12593359	T	G	ENSG00000128891.15	CCDC32	166623	1.79e-22	0.3029	0.0298902	0.000282411	3.57e-97	5.01e-85	V+K-	VP	Adipose_Subcutaneous.v8.signif_variant_gene_pairs
15_40731680	RAD51	rs12593359	T	G	ENSG00000137824.15	RMDN3	-24171	3.22e-18	-0.240719	0.0268271	0.00022825	5.12e-45	5.62e-38	V+K-	VP	Adipose_Subcutaneous.v8.signif_variant_gene_pairs
15_40731680	RAD51	rs12593359	T	G	ENSG00000166140.17	ZFYVE19	-75406	2.02e-14	-0.17628	0.0225074	0.000232396	5.81e-25	4.97e-20	V+K-	VP	Adipose_Subcutaneous.v8.signif_variant_gene_pairs
15_40731680	RAD51	rs12593359	T	G	ENSG00000140320.11	BAHD1	291959	7.86e-05	-0.110148	0.0276442	0.000276202	3.78e-17	4.6e-13	V+K-	VP	Adipose_Subcutaneous.v8.signif_variant_gene_pairs
15_40731680	RAD51	rs12593359	T	G	ENSG00000128891.15	CCDC32	166623	6.91e-37	0.617175	0.0444449	0.000253374	9.57e-98	4.37e-85	V+K-	VP	Adipose_Subcutaneous.v8.signif_variant_gene_pairs
15_40731680	RAD51	rs12593359	T	G	ENSG00000137824.15	RMDN3	-24171	0.000161418	-0.0714723	0.018788	0.000224405	9.97e-09	3.18e-05	V+K-	VP	Adipose_Subcutaneous.v8.signif_variant_gene_pairs
15_40731680	RAD51	rs12593359	T	G	ENSG00000166140.17	ZFYVE19	-75406	1.49e-21	-0.239724	0.0238991	0.000275897	4.07e-97	5.02e-86	V+K-	VP	Adipose_Subcutaneous.v8.signif_variant_gene_pairs
15_40731680	RAD51	rs12593359	T	G	ENSG00000128891.15	CCDC32	166623	1.54e-12	0.696421	0.0887695	4.64e-05	1.1e-24	7.19e-21	V+K-	VP	Adipose_Subcutaneous.v8.signif_variant_gene_pairs
15_40731680	RAD51	rs12593359	T	G	ENSG00000140320.11	BAHD1	291959	3.65e-07	-0.234773	0.0449223	0.000112085	1.47e-23	3.86e-19	V+K-	VP	Adipose_Subcutaneous.v8.signif_variant_gene_pairs
15_40731680	RAD51	rs12593359	T	G	ENSG00000128891.15	CCDC32	166623	2.2e-27	0.717248	0.058484	0.000124485	1.47e-61	3.68e-55	V+K-	VP	Adipose_Subcutaneous.v8.signif_variant_gene_pairs
15_40731680	RAD51	rs12593359	T	G	ENSG00000166140.17	ZFYVE19	-75406	8.18e-11	-0.263577	0.0388261	0.000115987	2.01e-41	1.65e-35	V+K-	VP	Adipose_Subcutaneous.v8.signif_variant_gene_pairs
15_40731680	RAD51	rs12593359	T	G	ENSG00000128891.15	CCDC32	166623	1.25e-05	0.33682	0.0751281	8.64e-05	7.84e-35	6.95e-29	V+K-	VP	Adipose_Subcutaneous.v8.signif_variant_gene_pairs
15_40731680	RAD51	rs12593359	T	G	ENSG00000166140.17	ZFYVE19	-75406	5e-06	-0.233196	0.0496734	7.81e-05	1.54e-37	2.94e-32	V+K-	VP	Adipose_Subcutaneous.v8.signif_variant_gene_pairs
15_40731680	RAD51	rs12593359	T	G	ENSG00000128891.15	CCDC32	166623	2.14e-18	0.623282	0.0637442	5.83e-05	9.44e-41	3.85e-35	V+K-	VP	Adipose_Subcutaneous.v8.signif_variant_gene_pairs
15_40731680	RAD51	rs12593359	T	G	ENSG00000166140.17	ZFYVE19	-75406	4.97e-06	-0.157864	0.0335347	7.41e-05	1.96e-16	2.2e-12	V+K-	VP	Adipose_Subcutaneous.v8.signif_variant_gene_pairs
15_40731680	RAD51	rs12593359	T	G	ENSG00000259536.5	AC091045.1	243639	4.84e-05	0.257681	0.0627939	0.000223033	1.66e-07	0.000379973	V+K-	VP	Adipose_Subcutaneous.v8.signif_variant_gene_pairs
15_40731680	RAD51	rs12593359	T	G	ENSG00000128891.15	CCDC32	166623	2.78e-26	0.52568	0.0464495	0.000254017	7.21e-79	2.34e-69	V+K-	VP	Adipose_Subcutaneous.v8.signif_variant_gene_pairs
15_40731680	RAD51	rs12593359	T	G	ENSG00000166140.17	ZFYVE19	-75406	1.35e-06	-0.112067	0.0228754	0.000280288	9.26e-09	3.37e-05	V+K-	VP	Adipose_Subcutaneous.v8.signif_variant_gene_pairs
15_40731680	RAD51	rs12593359	T	G	ENSG00000259211.1	AC013356.2	266346	4.59e-07	-0.237414	0.0465009	0.000312709	3.54e-21	1.65e-16	V+K-	VP	Adipose_Subcutaneous.v8.signif_variant_gene_pairs
15_40731680	RAD51	rs12593359	T	G	ENSG00000128891.15	CCDC32	166623	1.19e-40	0.578581	0.039765	0.000268267	1.21e-93	1.59e-83	V+K-	VP	Adipose_Subcutaneous.v8.signif_variant_gene_pairs
15_40731680	RAD51	rs12593359	T	G	ENSG00000166133.17	RPUSD2	162380	9.98e-05	0.0937275	0.0239069	0.000302113	3.62e-08	0.000117646	V+K-	VP	Adipose_Subcutaneous.v8.signif_variant_gene_pairs
15_40731680	RAD51	rs12593359	T	G	ENSG00000137824.15	RMDN3	-24171	8.44e-05	-0.113101	0.0285458	0.000294047	4.27e-06	0.00907946	V+K-	VP	Adipose_Subcutaneous.v8.signif_variant_gene_pairs
15_40731680	RAD51	rs12593359	T	G	ENSG00000166140.17	ZFYVE19	-75406	6.6e-07	-0.102548	0.0203746	0.000324469	9.34e-09	3.05e-05	V+K-	VP	Adipose_Subcutaneous.v8.signif_variant_gene_pairs
15_40731680	RAD51	rs12593359	T	G	ENSG00000128891.15	CCDC32	166623	1.29e-09	0.401894	0.0616056	5.54e-05	1.28e-23	2.67e-19	V+K-	VP	Adipose_Subcutaneous.v8.signif_variant_gene_pairs
15_40731680	RAD51	rs12593359	T	G	ENSG00000128891.15	CCDC32	166623	5.4e-09	0.435492	0.0711704	0.000111882	1.97e-34	5.25e-29	V+K-	VP	Adipose_Subcutaneous.v8.signif_variant_gene_pairs
15_40731680	RAD51	rs12593359	T	G	ENSG00000137824.15	RMDN3	-24171	4.9e-05	-0.245422	0.0590313	0.000120622	1.91e-05	0.0306223	V+K-	VP	Adipose_Subcutaneous.v8.signif_variant_gene_pairs
15_40731680	RAD51	rs12593359	T	G	ENSG00000166140.17	ZFYVE19	-75406	1.73e-07	-0.185841	0.0342169	0.000123683	2.49e-22	1.42e-17	V+K-	VP	Adipose_Subcutaneous.v8.signif_variant_gene_pairs
15_40731680	RAD51	rs12593359	T	G	ENSG00000128891.15	CCDC32	166623	8.53e-22	0.62224	0.0593367	0.000103158	4.34e-51	3.17e-44	V+K-	VP	Adipose_Subcutaneous.v8.signif_variant_gene_pairs
15_40731680	RAD51	rs12593359	T	G	ENSG00000166140.17	ZFYVE19	-75406	6.86e-06	-0.11168	0.0243395	8.2e-05	7.39e-18	9.75e-14	V+K-	VP	Adipose_Subcutaneous.v8.signif_variant_gene_pairs
15_40731680	RAD51	rs12593359	T	G	ENSG00000259211.1	AC013356.2	266346	5.94e-06	-0.305497	0.0661066	0.000191032	5.48e-15	6.47e-11	V+K-	VP	Adipose_Subcutaneous.v8.signif_variant_gene_pairs
15_40731680	RAD51	rs12593359	T	G	ENSG00000128891.15	CCDC32	166623	2.04e-18	0.577	0.0611727	0.000157159	1.31e-53	3.2e-46	V+K-	VP	Adipose_Subcutaneous.v8.signif_variant_gene_pairs
15_40731680	RAD51	rs12593359	T	G	ENSG00000051180.16	RAD51	36884	5.33e-09	-0.22922	0.0379893	0.000183641	7.4e-56	1.5e-49	V+K-	VP	Adipose_Subcutaneous.v8.signif_variant_gene_pairs
15_40731680	RAD51	rs12593359	T	G	ENSG00000140320.11	BAHD1	291959	7.81e-11	-0.152038	0.0228751	0.000302614	6.9e-34	7.6e-29	V+K-	VP	Adipose_Subcutaneous.v8.signif_variant_gene_pairs
15_40731680	RAD51	rs12593359	T	G	ENSG00000259211.1	AC013356.2	266346	3.28e-05	-0.140323	0.0334801	0.000353516	2.4e-24	2.46e-19	V+K-	VP	Adipose_Subcutaneous.v8.signif_variant_gene_pairs
15_40731680	RAD51	rs12593359	T	G	ENSG00000223313.1	RNU6-516P	202110	8.28e-06	0.26653	0.0591716	0.000286412	2.03e-10	7.88e-07	V+K-	VP	Adipose_Subcutaneous.v8.signif_variant_gene_pairs
15_40731680	RAD51	rs12593359	T	G	ENSG00000128891.15	CCDC32	166623	3.81e-08	0.212251	0.0379999	0.000292742	1.02e-55	1.61e-47	V+K-	VP	Adipose_Subcutaneous.v8.signif_variant_gene_pairs
15_40731680	RAD51	rs12593359	T	G	ENSG00000137812.19	KNL1	137660	1.99e-05	-0.182984	0.0424836	0.000325276	1.58e-07	0.000435226	V+K-	VP	Adipose_Subcutaneous.v8.signif_variant_gene_pairs
15_40731680	RAD51	rs12593359	T	G	ENSG00000137824.15	RMDN3	-24171	0.000273996	-0.103546	0.0282557	0.000314129	6.38e-05	0.0967979	V+K-	VP	Adipose_Subcutaneous.v8.signif_variant_gene_pairs
15_40731680	RAD51	rs12593359	T	G	ENSG00000166140.17	ZFYVE19	-75406	1.05e-17	-0.207858	0.0233694	0.000329898	3.82e-68	5.71e-59	V+K-	VP	Adipose_Subcutaneous.v8.signif_variant_gene_pairs
15_40731680	RAD51	rs12593359	T	G	ENSG00000128891.15	CCDC32	166623	2.2e-06	0.516302	0.10296	2.62e-05	2.06e-18	1.03e-14	V+K-	VP	Adipose_Subcutaneous.v8.signif_variant_gene_pairs
15_40731680	RAD51	rs12593359	T	G	ENSG00000128891.15	CCDC32	166623	5.16e-09	0.528427	0.0836839	3.16e-05	4.66e-19	2.56e-15	V+K-	VP	Adipose_Subcutaneous.v8.signif_variant_gene_pairs
15_40731680	RAD51	rs12593359	T	G	ENSG00000128891.15	CCDC32	166623	1.06e-12	0.209867	0.0288321	0.000215061	8.93e-47	4.37e-39	V+K-	VP	Adipose_Subcutaneous.v8.signif_variant_gene_pairs
15_40731680	RAD51	rs12593359	T	G	ENSG00000166140.17	ZFYVE19	-75406	2.25e-05	-0.0884119	0.0206932	0.000230802	3.12e-22	1.4e-17	V+K-	VP	Adipose_Subcutaneous.v8.signif_variant_gene_pairs
16_74451890	GLG1	rs3851731	C	T	ENSG00000261079.1	AC009053.2	84428	6.44e-05	0.222178	0.0551372	0.000128735	4.97e-12	3.97e-08	V-K+	VP	Adipose_Subcutaneous.v8.signif_variant_gene_pairs
16_74451890	GLG1	rs3851731	C	T	ENSG00000168411.13	RFWD3	-214991	2.87e-13	-0.26986	0.0359881	0.000168536	1.46e-16	4.8e-12	V-K+	VP	Adipose_Subcutaneous.v8.signif_variant_gene_pairs
16_74451890	GLG1	rs3851731	C	T	ENSG00000168411.13	RFWD3	-214991	6.79e-08	-0.19758	0.0359221	0.000108877	4.14e-09	2.67e-05	V-K+	VP	Adipose_Subcutaneous.v8.signif_variant_gene_pairs
16_74451890	GLG1	rs3851731	C	T	ENSG00000168411.13	RFWD3	-214991	3.23e-08	-0.409702	0.0710989	5.08e-05	2.71e-11	2.05e-07	V-K+	VP	Adipose_Subcutaneous.v8.signif_variant_gene_pairs
16_74451890	GLG1	rs3851731	C	T	ENSG00000168411.13	RFWD3	-214991	9.41e-06	-0.197327	0.0438166	9.51e-05	3.16e-14	3.73e-10	V-K+	VP	Adipose_Subcutaneous.v8.signif_variant_gene_pairs
16_74451890	GLG1	rs3851731	C	T	ENSG00000168411.13	RFWD3	-214991	6.37e-14	-0.244996	0.0317595	0.000147897	2.37e-21	1.13e-16	V-K+	VP	Adipose_Subcutaneous.v8.signif_variant_gene_pairs
16_74451890	GLG1	rs3851731	C	T	ENSG00000168411.13	RFWD3	-214991	2.34e-09	-0.41098	0.0641876	7.17e-05	9.41e-13	5.38e-09	V-K+	VP	Adipose_Subcutaneous.v8.signif_variant_gene_pairs
16_74451890	GLG1	rs3851731	C	T	ENSG00000168411.13	RFWD3	-214991	1.08e-13	-0.533906	0.065956	7.92e-05	3.64e-14	2.93e-10	V-K+	VP	Adipose_Subcutaneous.v8.signif_variant_gene_pairs
16_74451890	GLG1	rs3851731	C	T	ENSG00000168411.13	RFWD3	-214991	3.39e-05	-0.328379	0.0770391	5.9e-05	4.27e-11	2.85e-07	V-K+	VP	Adipose_Subcutaneous.v8.signif_variant_gene_pairs
16_74451890	GLG1	rs3851731	C	T	ENSG00000168411.13	RFWD3	-214991	5.16e-08	-0.239517	0.0429529	7.51e-05	5.23e-13	6.58e-09	V-K+	VP	Adipose_Subcutaneous.v8.signif_variant_gene_pairs
16_74451890	GLG1	rs3851731	C	T	ENSG00000261079.1	AC009053.2	84428	1.5e-05	0.260475	0.0594588	0.000167829	7.05e-10	4.74e-06	V-K+	VP	Adipose_Subcutaneous.v8.signif_variant_gene_pairs
16_74451890	GLG1	rs3851731	C	T	ENSG00000168411.13	RFWD3	-214991	5.17e-07	-0.0987694	0.0193638	0.000191318	3.75e-23	4.34e-18	V-K+	VP	Adipose_Subcutaneous.v8.signif_variant_gene_pairs
16_74451890	GLG1	rs3851731	C	T	ENSG00000168411.13	RFWD3	-214991	6.31e-05	-0.196974	0.0484373	7.56e-05	4.39e-09	2.11e-05	V-K+	VP	Adipose_Subcutaneous.v8.signif_variant_gene_pairs
16_74451890	GLG1	rs3851731	C	T	ENSG00000168411.13	RFWD3	-214991	4.49e-07	-0.150811	0.029221	8.31e-05	1.99e-14	2.65e-10	V-K+	VP	Adipose_Subcutaneous.v8.signif_variant_gene_pairs
16_74451890	GLG1	rs3851731	C	T	ENSG00000168411.13	RFWD3	-214991	2.08e-06	-0.251723	0.0519086	7.3e-05	4.49e-09	1.97e-05	V-K+	VP	Adipose_Subcutaneous.v8.signif_variant_gene_pairs
16_74451890	GLG1	rs3851731	C	T	ENSG00000168411.13	RFWD3	-214991	1.05e-07	-0.12482	0.0230671	0.00015259	8.46e-33	2.09e-27	V-K+	VP	Adipose_Subcutaneous.v8.signif_variant_gene_pairs
16_74451890	GLG1	rs3851731	C	T	ENSG00000168411.13	RFWD3	-214991	1.2e-16	-0.320273	0.0369734	0.000128528	5.11e-22	2.76e-17	V-K+	VP	Adipose_Subcutaneous.v8.signif_variant_gene_pairs
16_74451890	GLG1	rs3851731	C	T	ENSG00000103089.8	FA2H	-322941	4.02e-05	0.267062	0.0641199	7.8e-05	1.16e-05	0.0287263	V-K+	VP	Adipose_Subcutaneous.v8.signif_variant_gene_pairs
16_74451890	GLG1	rs3851731	C	T	ENSG00000168411.13	RFWD3	-214991	4.88e-10	-0.246063	0.038661	0.00010882	2.48e-10	1.58e-06	V-K+	VP	Adipose_Subcutaneous.v8.signif_variant_gene_pairs
16_74451890	GLG1	rs3851731	C	T	ENSG00000168411.13	RFWD3	-214991	5.62e-18	-0.211548	0.0237599	0.000170512	5.83e-31	2.75e-25	V-K+	VP	Adipose_Subcutaneous.v8.signif_variant_gene_pairs
16_74451890	GLG1	rs3851731	C	T	ENSG00000168411.13	RFWD3	-214991	4.26e-12	-0.240573	0.0338062	0.000189425	3.34e-23	5.46e-18	V-K+	VP	Adipose_Subcutaneous.v8.signif_variant_gene_pairs
16_74451890	GLG1	rs3851731	C	T	ENSG00000168411.13	RFWD3	-214991	2.96e-05	-0.294855	0.068053	3.15e-05	1.16e-07	0.000346317	V-K+	VP	Adipose_Subcutaneous.v8.signif_variant_gene_pairs
16_74451890	GLG1	rs3851731	C	T	ENSG00000168411.13	RFWD3	-214991	5.48e-07	-0.370491	0.072048	6.98e-05	1.34e-82	1.56e-73	V-K+	VP	Adipose_Subcutaneous.v8.signif_variant_gene_pairs
16_74451890	GLG1	rs3851731	C	T	ENSG00000168411.13	RFWD3	-214991	3.59e-11	-0.447322	0.0637624	5.6e-05	2.46e-16	3.87e-12	V-K+	VP	Adipose_Subcutaneous.v8.signif_variant_gene_pairs
16_74451890	GLG1	rs3851731	C	T	ENSG00000168411.13	RFWD3	-214991	2.18e-17	-0.2488	0.0281377	0.000146954	3.51e-42	5.33e-36	V-K+	VP	Adipose_Subcutaneous.v8.signif_variant_gene_pairs
16_74451890	GLG1	rs3851731	C	T	ENSG00000168411.13	RFWD3	-214991	1.3e-20	-0.212767	0.0219274	0.000212643	6.36e-51	9.06e-44	V-K+	VP	Adipose_Subcutaneous.v8.signif_variant_gene_pairs
16_74451890	GLG1	rs3851731	C	T	ENSG00000168411.13	RFWD3	-214991	1.27e-11	-0.276221	0.0390211	5.9e-05	1.55e-13	1.22e-09	V-K+	VP	Adipose_Subcutaneous.v8.signif_variant_gene_pairs
16_74451890	GLG1	rs3851731	C	T	ENSG00000168411.13	RFWD3	-214991	3.14e-09	-0.191279	0.0312027	0.000113271	4.43e-38	2.7e-32	V-K+	VP	Adipose_Subcutaneous.v8.signif_variant_gene_pairs
16_74451890	GLG1	rs3851731	C	T	ENSG00000168411.13	RFWD3	-214991	2.53e-14	-0.259496	0.0330599	0.000222803	4.29e-18	1.19e-13	V-K+	VP	Adipose_Subcutaneous.v8.signif_variant_gene_pairs
16_74451890	GLG1	rs3851731	C	T	ENSG00000090863.11	GLG1	-155254	1.76e-07	0.107265	0.0202962	0.000127237	2.08e-37	2.77e-31	V-K+	VP	Adipose_Subcutaneous.v8.signif_variant_gene_pairs
16_81127973	PKD1L2	rs7206183	G	A	ENSG00000166454.9	ATMIN	92126	3.12e-06	0.145571	0.030942	9.79e-05	1.14e-96	1.65e-86	V+K-	VP	Muscle_Skeletal.v8.signif_variant_gene_pairs
16_81127973	PKD1L2	rs7206183	G	A	ENSG00000140905.10	GCSH	31548	3.98e-05	-0.0843983	0.0203976	8.25e-05	1.86e-15	3.79e-11	V+K-	VP	Muscle_Skeletal.v8.signif_variant_gene_pairs
17_18093895	DRG2	rs2230316	G	A	ENSG00000197815.4	AC122129.1	235668	9.75e-11	0.217486	0.0329073	0.000282931	8.96e-20	3.18e-15	P-K+	VP	Adipose_Subcutaneous.v8.signif_variant_gene_pairs
17_18093895	DRG2	rs2230316	G	A	ENSG00000175662.17	TOM1L2	121473	8.92e-18	0.206652	0.0231906	0.000260937	1.06e-24	1.24e-19	P-K+	VP	Adipose_Subcutaneous.v8.signif_variant_gene_pairs
17_18093895	DRG2	rs2230316	G	A	ENSG00000108591.9	DRG2	6009	1.32e-07	0.15841	0.0296011	0.000272952	5.22e-09	1.88e-05	P-K+	VP	Adipose_Subcutaneous.v8.signif_variant_gene_pairs
17_18093895	DRG2	rs2230316	G	A	ENSG00000091542.8	ALKBH5	-89183	1.76e-05	0.15174	0.0350061	0.000250851	5.76e-36	3.84e-30	P-K+	VP	Adipose_Subcutaneous.v8.signif_variant_gene_pairs
17_18093895	DRG2	rs2230316	G	A	ENSG00000197815.4	AC122129.1	235668	7.07e-08	0.182566	0.0332395	0.000150079	7.47e-16	2.22e-11	P-K+	VP	Adipose_Subcutaneous.v8.signif_variant_gene_pairs
17_18093895	DRG2	rs2230316	G	A	ENSG00000175662.17	TOM1L2	121473	2.21e-11	0.16579	0.0240701	0.000168538	4.56e-22	2.48e-17	P-K+	VP	Adipose_Subcutaneous.v8.signif_variant_gene_pairs
17_18093895	DRG2	rs2230316	G	A	ENSG00000108591.9	DRG2	6009	3.88e-06	0.155307	0.0331636	0.000177567	1.79e-12	1.43e-08	P-K+	VP	Adipose_Subcutaneous.v8.signif_variant_gene_pairs
17_18093895	DRG2	rs2230316	G	A	ENSG00000171962.17	DRC3	121082	5.87e-05	-0.271761	0.0661388	7.49e-05	1.45e-09	4.7e-06	P-K+	VP	Adipose_Subcutaneous.v8.signif_variant_gene_pairs
17_18093895	DRG2	rs2230316	G	A	ENSG00000108591.9	DRG2	6009	1.47e-07	0.371766	0.0681137	8.36e-05	9.1e-08	0.000254297	P-K+	VP	Adipose_Subcutaneous.v8.signif_variant_gene_pairs
17_18093895	DRG2	rs2230316	G	A	ENSG00000197815.4	AC122129.1	235668	1.51e-16	0.339271	0.0388718	0.000183217	1.58e-28	6.26e-23	P-K+	VP	Adipose_Subcutaneous.v8.signif_variant_gene_pairs
17_18093895	DRG2	rs2230316	G	A	ENSG00000175662.17	TOM1L2	121473	7.97e-07	0.168278	0.0334108	0.000164105	6.24e-14	5.19e-10	P-K+	VP	Adipose_Subcutaneous.v8.signif_variant_gene_pairs
17_18093895	DRG2	rs2230316	G	A	ENSG00000108591.9	DRG2	6009	1.14e-08	0.21947	0.0374312	0.000169306	2.29e-14	2.48e-10	P-K+	VP	Adipose_Subcutaneous.v8.signif_variant_gene_pairs
17_18093895	DRG2	rs2230316	G	A	ENSG00000072310.16	SREBF1	256893	2.33e-07	-0.189761	0.0362021	0.000253594	3.26e-09	1.64e-05	P-K+	VP	Adipose_Subcutaneous.v8.signif_variant_gene_pairs
17_18093895	DRG2	rs2230316	G	A	ENSG00000197815.4	AC122129.1	235668	1.26e-19	0.264466	0.0280062	0.000240487	5.96e-33	4.36e-27	P-K+	VP	Adipose_Subcutaneous.v8.signif_variant_gene_pairs
17_18093895	DRG2	rs2230316	G	A	ENSG00000175662.17	TOM1L2	121473	7.22e-12	0.134979	0.019238	0.000262274	7.97e-21	2.67e-16	P-K+	VP	Adipose_Subcutaneous.v8.signif_variant_gene_pairs
17_18093895	DRG2	rs2230316	G	A	ENSG00000171962.17	DRC3	121082	0.000240738	-0.149479	0.0404222	0.000256549	4.45e-28	1.8e-22	P-K+	VP	Adipose_Subcutaneous.v8.signif_variant_gene_pairs
17_18093895	DRG2	rs2230316	G	A	ENSG00000108591.9	DRG2	6009	3.59e-13	0.190603	0.0255338	0.000242101	1.95e-13	1.45e-09	P-K+	VP	Adipose_Subcutaneous.v8.signif_variant_gene_pairs
17_18093895	DRG2	rs2230316	G	A	ENSG00000091542.8	ALKBH5	-89183	3.53e-05	0.112112	0.0268651	0.00023763	5.77e-39	6.22e-33	P-K+	VP	Adipose_Subcutaneous.v8.signif_variant_gene_pairs
17_18093895	DRG2	rs2230316	G	A	ENSG00000171928.13	TVP23B	-687100	0.000259834	-0.148153	0.0402809	0.000303549	9.28e-114	4.53e-102	P-K+	VP	Adipose_Subcutaneous.v8.signif_variant_gene_pairs
17_18093895	DRG2	rs2230316	G	A	ENSG00000175662.17	TOM1L2	121473	2.75e-05	0.168069	0.0387111	0.000133099	9.55e-09	2.54e-05	P-K+	VP	Adipose_Subcutaneous.v8.signif_variant_gene_pairs
17_18093895	DRG2	rs2230316	G	A	ENSG00000226746.2	SMCR5	314366	3.47e-06	0.392771	0.0818284	0.000114151	4.43e-16	4.82e-12	P-K+	VP	Adipose_Subcutaneous.v8.signif_variant_gene_pairs
17_18093895	DRG2	rs2230316	G	A	ENSG00000108591.9	DRG2	6009	2.41e-06	0.301439	0.0617323	0.000138418	1.98e-27	9.01e-23	P-K+	VP	Adipose_Subcutaneous.v8.signif_variant_gene_pairs
17_18093895	DRG2	rs2230316	G	A	ENSG00000091536.16	MYO15A	-24687	1.66e-05	0.4146	0.0935167	0.000124362	4.15e-26	1.58e-21	P-K+	VP	Adipose_Subcutaneous.v8.signif_variant_gene_pairs
17_18093895	DRG2	rs2230316	G	A	ENSG00000091542.8	ALKBH5	-89183	1.91e-05	0.228233	0.051869	0.000125983	5.02e-11	1.81e-07	P-K+	VP	Adipose_Subcutaneous.v8.signif_variant_gene_pairs
17_18093895	DRG2	rs2230316	G	A	ENSG00000175662.17	TOM1L2	121473	2.42e-06	0.204833	0.0419208	0.000111808	7.33e-08	0.000156738	P-K+	VP	Adipose_Subcutaneous.v8.signif_variant_gene_pairs
17_18093895	DRG2	rs2230316	G	A	ENSG00000108591.9	DRG2	6009	9.58e-07	0.316528	0.0621607	0.000111389	7.58e-14	3.94e-10	P-K+	VP	Adipose_Subcutaneous.v8.signif_variant_gene_pairs
17_18093895	DRG2	rs2230316	G	A	ENSG00000175662.17	TOM1L2	121473	1.51e-06	0.16803	0.0332557	4.42e-05	4.22e-09	9.7e-06	P-K+	VP	Adipose_Subcutaneous.v8.signif_variant_gene_pairs
17_18093895	DRG2	rs2230316	G	A	ENSG00000171962.17	DRC3	121082	2.4e-06	-0.267868	0.0547643	9.49e-05	6.25e-08	0.00015299	P-K+	VP	Adipose_Subcutaneous.v8.signif_variant_gene_pairs
17_18093895	DRG2	rs2230316	G	A	ENSG00000175662.17	TOM1L2	121473	3.04e-05	0.129411	0.0305933	0.000111073	2.22e-08	6.75e-05	P-K+	VP	Adipose_Subcutaneous.v8.signif_variant_gene_pairs
17_18093895	DRG2	rs2230316	G	A	ENSG00000108591.9	DRG2	6009	1.3e-05	0.147457	0.0333059	0.00010357	6.99e-11	3.93e-07	P-K+	VP	Adipose_Subcutaneous.v8.signif_variant_gene_pairs
17_18093895	DRG2	rs2230316	G	A	ENSG00000197815.4	AC122129.1	235668	0.000202363	0.113601	0.0302966	0.000330399	5.82e-06	0.0120636	P-K+	VP	Adipose_Subcutaneous.v8.signif_variant_gene_pairs
17_18093895	DRG2	rs2230316	G	A	ENSG00000175662.17	TOM1L2	121473	9.48e-06	0.0955121	0.0212977	0.000299083	1.21e-10	5.99e-07	P-K+	VP	Adipose_Subcutaneous.v8.signif_variant_gene_pairs
17_18093895	DRG2	rs2230316	G	A	ENSG00000171962.17	DRC3	121082	0.000264213	-0.145509	0.0395413	0.00028928	5.59e-07	0.00137287	P-K+	VP	Adipose_Subcutaneous.v8.signif_variant_gene_pairs
17_18093895	DRG2	rs2230316	G	A	ENSG00000091542.8	ALKBH5	-89183	6.09e-10	0.183293	0.0289189	0.000335274	3.97e-40	6.16e-34	P-K+	VP	Adipose_Subcutaneous.v8.signif_variant_gene_pairs
17_18093895	DRG2	rs2230316	G	A	ENSG00000171928.13	TVP23B	-687100	0.000126235	-0.154896	0.0400204	0.000361382	6.43e-134	1.15e-118	P-K+	VP	Adipose_Subcutaneous.v8.signif_variant_gene_pairs
17_18093895	DRG2	rs2230316	G	A	ENSG00000197815.4	AC122129.1	235668	2.19e-06	0.181886	0.0375638	0.000129087	7.91e-11	4.78e-07	P-K+	VP	Adipose_Subcutaneous.v8.signif_variant_gene_pairs
17_18093895	DRG2	rs2230316	G	A	ENSG00000175662.17	TOM1L2	121473	1e-07	0.167635	0.0305952	0.000113989	6.06e-12	3.43e-08	P-K+	VP	Adipose_Subcutaneous.v8.signif_variant_gene_pairs
17_18093895	DRG2	rs2230316	G	A	ENSG00000108591.9	DRG2	6009	5.61e-08	0.223546	0.040114	0.000140115	1.65e-08	4.83e-05	P-K+	VP	Adipose_Subcutaneous.v8.signif_variant_gene_pairs
17_18093895	DRG2	rs2230316	G	A	ENSG00000197815.4	AC122129.1	235668	1.61e-08	0.223656	0.0384087	0.000113123	2.53e-14	3.1e-10	P-K+	VP	Adipose_Subcutaneous.v8.signif_variant_gene_pairs
17_18093895	DRG2	rs2230316	G	A	ENSG00000175662.17	TOM1L2	121473	2.51e-06	0.141936	0.0295167	0.000125767	1.07e-10	7.66e-07	P-K+	VP	Adipose_Subcutaneous.v8.signif_variant_gene_pairs
17_18093895	DRG2	rs2230316	G	A	ENSG00000108591.9	DRG2	6009	5.12e-06	0.235994	0.0507336	0.000114066	7.83e-10	2.84e-06	P-K+	VP	Adipose_Subcutaneous.v8.signif_variant_gene_pairs
17_18093895	DRG2	rs2230316	G	A	ENSG00000108591.9	DRG2	6009	7.03e-11	0.21529	0.0321816	0.000259273	4.55e-11	3.22e-07	P-K+	VP	Adipose_Subcutaneous.v8.signif_variant_gene_pairs
17_18093895	DRG2	rs2230316	G	A	ENSG00000131899.10	LLGL1	-131692	6.08e-09	0.233939	0.0394154	0.000257446	1.62e-73	1.64e-64	P-K+	VP	Adipose_Subcutaneous.v8.signif_variant_gene_pairs
17_18093895	DRG2	rs2230316	G	A	ENSG00000197815.4	AC122129.1	235668	6.35e-14	0.241827	0.031079	0.000233028	4.71e-20	3.24e-15	P-K+	VP	Adipose_Subcutaneous.v8.signif_variant_gene_pairs
17_18093895	DRG2	rs2230316	G	A	ENSG00000175662.17	TOM1L2	121473	3.22e-10	0.147254	0.0228196	0.000207965	4.69e-16	9.03e-12	P-K+	VP	Adipose_Subcutaneous.v8.signif_variant_gene_pairs
17_18093895	DRG2	rs2230316	G	A	ENSG00000108591.9	DRG2	6009	1.85e-09	0.224186	0.0364252	0.000210331	2.44e-16	3.22e-12	P-K+	VP	Adipose_Subcutaneous.v8.signif_variant_gene_pairs
17_18093895	DRG2	rs2230316	G	A	ENSG00000091542.8	ALKBH5	-89183	5.61e-07	0.165169	0.0324626	0.000214709	1.18e-42	1.21e-36	P-K+	VP	Adipose_Subcutaneous.v8.signif_variant_gene_pairs
17_18093895	DRG2	rs2230316	G	A	ENSG00000197815.4	AC122129.1	235668	3.21e-09	0.177538	0.0290969	0.000128879	5.31e-12	2.88e-08	P-K+	VP	Adipose_Subcutaneous.v8.signif_variant_gene_pairs
17_18093895	DRG2	rs2230316	G	A	ENSG00000279428.1	AC087164.2	-16568	8.67e-18	-0.350399	0.036337	5.21e-05	5.39e-18	9.71e-14	P-K+	VP	Adipose_Subcutaneous.v8.signif_variant_gene_pairs
17_18093895	DRG2	rs2230316	G	A	ENSG00000197815.4	AC122129.1	235668	5.54e-07	0.164371	0.0323507	0.000175658	5.76e-13	4.98e-09	P-K+	VP	Adipose_Subcutaneous.v8.signif_variant_gene_pairs
17_18093895	DRG2	rs2230316	G	A	ENSG00000175662.17	TOM1L2	121473	1.5e-11	0.167486	0.0241742	0.000166334	3.2e-19	1.29e-14	P-K+	VP	Adipose_Subcutaneous.v8.signif_variant_gene_pairs
17_18093895	DRG2	rs2230316	G	A	ENSG00000108591.9	DRG2	6009	1.29e-08	0.133275	0.0229963	0.000175754	6.4e-20	3.31e-15	P-K+	VP	Adipose_Subcutaneous.v8.signif_variant_gene_pairs
17_18093895	DRG2	rs2230316	G	A	ENSG00000091542.8	ALKBH5	-89183	4.87e-07	0.18116	0.0354753	0.00019484	1.22e-14	1.31e-10	P-K+	VP	Adipose_Subcutaneous.v8.signif_variant_gene_pairs
17_18093895	DRG2	rs2230316	G	A	ENSG00000197815.4	AC122129.1	235668	1.35e-30	0.371429	0.0306266	0.000267324	3.76e-60	3.73e-50	P-K+	VP	Adipose_Subcutaneous.v8.signif_variant_gene_pairs
17_18093895	DRG2	rs2230316	G	A	ENSG00000175662.17	TOM1L2	121473	6.25e-23	0.222318	0.021684	0.000270722	4.07e-43	7.24e-36	P-K+	VP	Adipose_Subcutaneous.v8.signif_variant_gene_pairs
17_18093895	DRG2	rs2230316	G	A	ENSG00000171962.17	DRC3	121082	1.31e-07	-0.222287	0.0416465	0.000265111	1.68e-22	1.64e-17	P-K+	VP	Adipose_Subcutaneous.v8.signif_variant_gene_pairs
17_18093895	DRG2	rs2230316	G	A	ENSG00000091536.16	MYO15A	-24687	0.000176754	-0.133197	0.0353079	0.000245299	4.3e-06	0.00920054	P-K+	VP	Adipose_Subcutaneous.v8.signif_variant_gene_pairs
17_18093895	DRG2	rs2230316	G	A	ENSG00000091542.8	ALKBH5	-89183	2.39e-08	0.119322	0.0211102	0.000250955	3.07e-41	3.19e-34	P-K+	VP	Adipose_Subcutaneous.v8.signif_variant_gene_pairs
17_18093895	DRG2	rs2230316	G	A	ENSG00000175662.17	TOM1L2	121473	5.25e-11	0.132242	0.0196688	0.000258608	2.37e-19	7.45e-15	P-K+	VP	Adipose_Subcutaneous.v8.signif_variant_gene_pairs
17_18093895	DRG2	rs2230316	G	A	ENSG00000108591.9	DRG2	6009	8.93e-09	0.164202	0.0280326	0.0002649	6.04e-19	2.86e-14	P-K+	VP	Adipose_Subcutaneous.v8.signif_variant_gene_pairs
17_18093895	DRG2	rs2230316	G	A	ENSG00000091536.16	MYO15A	-24687	8.48e-06	-0.173126	0.0384426	0.000248041	8.12e-09	2.75e-05	P-K+	VP	Adipose_Subcutaneous.v8.signif_variant_gene_pairs
17_18093895	DRG2	rs2230316	G	A	ENSG00000091542.8	ALKBH5	-89183	2.11e-08	0.182274	0.0319646	0.00028955	1.51e-35	3.17e-29	P-K+	VP	Adipose_Subcutaneous.v8.signif_variant_gene_pairs
17_18093895	DRG2	rs2230316	G	A	ENSG00000176974.19	SHMT1	-269668	0.000117034	0.122872	0.0316229	0.000308001	4.38e-37	9.71e-31	P-K+	VP	Adipose_Subcutaneous.v8.signif_variant_gene_pairs
17_18093895	DRG2	rs2230316	G	A	ENSG00000175662.17	TOM1L2	121473	1.69e-05	0.291218	0.0651078	4.36e-05	5.54e-09	1.41e-05	P-K+	VP	Adipose_Subcutaneous.v8.signif_variant_gene_pairs
17_18093895	DRG2	rs2230316	G	A	ENSG00000171962.17	DRC3	121082	6.45e-05	-0.216961	0.0533807	0.000117591	7.79e-07	0.00165326	P-K+	VP	Adipose_Subcutaneous.v8.signif_variant_gene_pairs
17_18093895	DRG2	rs2230316	G	A	ENSG00000197815.4	AC122129.1	235668	1.19e-11	0.299011	0.0414854	0.000102074	6.56e-14	5.89e-10	P-K+	VP	Adipose_Subcutaneous.v8.signif_variant_gene_pairs
17_18093895	DRG2	rs2230316	G	A	ENSG00000175662.17	TOM1L2	121473	1.26e-18	0.497717	0.0509584	0.000107149	1.73e-29	2.88e-24	P-K+	VP	Adipose_Subcutaneous.v8.signif_variant_gene_pairs
17_18093895	DRG2	rs2230316	G	A	ENSG00000108591.9	DRG2	6009	3.88e-05	0.218098	0.0518012	0.000111556	6.5e-20	1.56e-15	P-K+	VP	Adipose_Subcutaneous.v8.signif_variant_gene_pairs
17_18093895	DRG2	rs2230316	G	A	ENSG00000279428.1	AC087164.2	-16568	5.06e-10	-0.401759	0.0613942	0.000108176	1.43e-10	4.75e-07	P-K+	VP	Adipose_Subcutaneous.v8.signif_variant_gene_pairs
17_18093895	DRG2	rs2230316	G	A	ENSG00000091536.16	MYO15A	-24687	1.09e-09	-0.20718	0.0323537	7.92e-05	8.33e-11	3.19e-07	P-K+	VP	Adipose_Subcutaneous.v8.signif_variant_gene_pairs
17_18093895	DRG2	rs2230316	G	A	ENSG00000266677.1	AC087164.1	-84470	1.89e-05	-0.213892	0.0487883	9.25e-05	3.09e-06	0.00432193	P-K+	VP	Adipose_Subcutaneous.v8.signif_variant_gene_pairs
17_18093895	DRG2	rs2230316	G	A	ENSG00000171962.17	DRC3	121082	1.16e-05	-0.222478	0.0493151	6.02e-05	8.69e-12	3.81e-08	P-K+	VP	Adipose_Subcutaneous.v8.signif_variant_gene_pairs
17_18093895	DRG2	rs2230316	G	A	ENSG00000108591.9	DRG2	6009	3.43e-07	0.225458	0.0425858	6.88e-05	3.51e-12	1.5e-08	P-K+	VP	Adipose_Subcutaneous.v8.signif_variant_gene_pairs
17_18093895	DRG2	rs2230316	G	A	ENSG00000108591.9	DRG2	6009	2.65e-16	0.263333	0.0309435	0.000258018	4.79e-19	1.05e-14	P-K+	VP	Adipose_Subcutaneous.v8.signif_variant_gene_pairs
17_18093895	DRG2	rs2230316	G	A	ENSG00000108591.9	DRG2	6009	2.98e-12	0.200149	0.0280166	0.000276362	1.71e-12	1.46e-08	P-K+	VP	Adipose_Subcutaneous.v8.signif_variant_gene_pairs
17_18093895	DRG2	rs2230316	G	A	ENSG00000108591.9	DRG2	6009	6.73e-08	0.369908	0.0647016	6.08e-05	5.29e-10	2.06e-06	P-K+	VP	Adipose_Subcutaneous.v8.signif_variant_gene_pairs
17_18093895	DRG2	rs2230316	G	A	ENSG00000175662.17	TOM1L2	121473	4.44e-05	0.165453	0.0395655	0.000121517	1.46e-06	0.00268198	P-K+	VP	Adipose_Subcutaneous.v8.signif_variant_gene_pairs
17_18093895	DRG2	rs2230316	G	A	ENSG00000108591.9	DRG2	6009	5.11e-06	0.212834	0.0457301	8.22e-05	9.31e-10	3.51e-06	P-K+	VP	Adipose_Subcutaneous.v8.signif_variant_gene_pairs
17_18093895	DRG2	rs2230316	G	A	ENSG00000279428.1	AC087164.2	-16568	6.71e-22	-0.565155	0.0536921	0.000193754	6.71e-22	3.53e-17	P-K+	VP	Adipose_Subcutaneous.v8.signif_variant_gene_pairs
17_18093895	DRG2	rs2230316	G	A	ENSG00000171962.17	DRC3	121082	4.67e-16	-0.237598	0.0282956	0.000297852	6.95e-27	9.47e-22	P-K+	VP	Adipose_Subcutaneous.v8.signif_variant_gene_pairs
17_18093895	DRG2	rs2230316	G	A	ENSG00000108591.9	DRG2	6009	8.1e-18	0.30758	0.0344512	0.000327192	1e-20	5.25e-16	P-K+	VP	Adipose_Subcutaneous.v8.signif_variant_gene_pairs
17_18093895	DRG2	rs2230316	G	A	ENSG00000091542.8	ALKBH5	-89183	1.24e-05	0.124651	0.0282389	0.00031819	8.16e-24	5.64e-19	P-K+	VP	Adipose_Subcutaneous.v8.signif_variant_gene_pairs
17_18093895	DRG2	rs2230316	G	A	ENSG00000176974.19	SHMT1	-269668	0.000177939	0.11637	0.0308133	0.000313367	7.59e-35	2.56e-29	P-K+	VP	Adipose_Subcutaneous.v8.signif_variant_gene_pairs
17_18093895	DRG2	rs2230316	G	A	ENSG00000171928.13	TVP23B	-687100	0.000109412	-0.132848	0.0340673	0.000325197	1.4e-88	4.38e-78	P-K+	VP	Adipose_Subcutaneous.v8.signif_variant_gene_pairs
17_18093895	DRG2	rs2230316	G	A	ENSG00000175662.17	TOM1L2	121473	1.65e-05	0.427725	0.0946646	3.51e-05	1.34e-07	0.000210226	P-K+	VP	Adipose_Subcutaneous.v8.signif_variant_gene_pairs
17_18093895	DRG2	rs2230316	G	A	ENSG00000072310.16	SREBF1	256893	2.42e-24	0.323595	0.030409	0.000183549	3.03e-36	1.88e-29	P-K+	VP	Adipose_Subcutaneous.v8.signif_variant_gene_pairs
17_18093895	DRG2	rs2230316	G	A	ENSG00000175662.17	TOM1L2	121473	9.53e-05	0.0837992	0.0213295	0.000207419	5.23e-08	0.000147219	P-K+	VP	Adipose_Subcutaneous.v8.signif_variant_gene_pairs
17_18093895	DRG2	rs2230316	G	A	ENSG00000108591.9	DRG2	6009	8.61e-05	0.0654592	0.0165559	0.000224685	1.07e-08	3.67e-05	P-K+	VP	Adipose_Subcutaneous.v8.signif_variant_gene_pairs
17_2060667	SMG6	rs12946564	G	A	ENSG00000167720.12	SRR	-242716	1.96e-08	-0.276453	0.0484446	9.37e-05	6.69e-75	1.91e-66	V-P+	VP	Adipose_Subcutaneous.v8.signif_variant_gene_pairs
17_2060667	SMG6	rs12946564	G	A	ENSG00000167720.12	SRR	-242716	7.96e-08	-0.288915	0.0528175	6.23e-05	2.86e-62	4.65e-55	V-P+	VP	Adipose_Subcutaneous.v8.signif_variant_gene_pairs
17_2060667	SMG6	rs12946564	G	A	ENSG00000167720.12	SRR	-242716	2.62e-09	-0.330419	0.0539076	6.08e-05	1.12e-69	6.43e-62	V-P+	VP	Adipose_Subcutaneous.v8.signif_variant_gene_pairs
17_2060667	SMG6	rs12946564	G	A	ENSG00000185924.6	RTN4RL1	35322	1.3e-05	0.15549	0.0353207	9.32e-05	3.52e-30	4.99e-25	V-P+	VP	Adipose_Subcutaneous.v8.signif_variant_gene_pairs
17_2060667	SMG6	rs12946564	G	A	ENSG00000167720.12	SRR	-242716	7.1e-09	-0.268112	0.0455415	9.6e-05	6.5e-86	3.08e-77	V-P+	VP	Adipose_Subcutaneous.v8.signif_variant_gene_pairs
17_2060667	SMG6	rs12946564	G	A	ENSG00000167720.12	SRR	-242716	8.62e-06	-0.407124	0.087998	4.2e-05	2.78e-30	6.25e-26	V-P+	VP	Adipose_Subcutaneous.v8.signif_variant_gene_pairs
17_2060667	SMG6	rs12946564	G	A	ENSG00000070366.13	SMG6	-243036	1.51e-06	0.242012	0.0484845	4.25e-05	1.51e-06	0.00484925	V-P+	VP	Adipose_Subcutaneous.v8.signif_variant_gene_pairs
17_2060667	SMG6	rs12946564	G	A	ENSG00000167720.12	SRR	-242716	1.64e-08	-0.321442	0.0554989	4.11e-05	2.42e-61	2.5e-55	V-P+	VP	Adipose_Subcutaneous.v8.signif_variant_gene_pairs
17_2060667	SMG6	rs12946564	G	A	ENSG00000167720.12	SRR	-242716	4.78e-07	-0.246443	0.048166	0.00011558	1.09e-93	5.28e-85	V-P+	VP	Adipose_Subcutaneous.v8.signif_variant_gene_pairs
17_2060667	SMG6	rs12946564	G	A	ENSG00000167720.12	SRR	-242716	4.78e-06	-0.290935	0.0622842	4.66e-05	1.35e-58	1.76e-52	V-P+	VP	Adipose_Subcutaneous.v8.signif_variant_gene_pairs
17_2060667	SMG6	rs12946564	G	A	ENSG00000167720.12	SRR	-242716	9.27e-10	-0.32616	0.0514269	4.13e-05	2.15e-60	2.62e-53	V-P+	VP	Adipose_Subcutaneous.v8.signif_variant_gene_pairs
17_2060667	SMG6	rs12946564	G	A	ENSG00000167720.12	SRR	-242716	6.39e-08	-0.286321	0.0520127	9.14e-05	2.26e-73	2.86e-65	V-P+	VP	Adipose_Subcutaneous.v8.signif_variant_gene_pairs
17_2060667	SMG6	rs12946564	G	A	ENSG00000167720.12	SRR	-242716	3.51e-08	-0.250694	0.0445639	9.19e-05	3.42e-85	6.03e-76	V-P+	VP	Adipose_Subcutaneous.v8.signif_variant_gene_pairs
17_2060667	SMG6	rs12946564	G	A	ENSG00000167720.12	SRR	-242716	4.46e-09	-0.32265	0.0533947	5.59e-05	1.48e-50	1.3e-44	V-P+	VP	Adipose_Subcutaneous.v8.signif_variant_gene_pairs
17_2060667	SMG6	rs12946564	G	A	ENSG00000185924.6	RTN4RL1	35322	1.41e-05	0.248427	0.0563125	3.75e-05	4.43e-11	3.6e-07	V-P+	VP	Adipose_Subcutaneous.v8.signif_variant_gene_pairs
17_2060667	SMG6	rs12946564	G	A	ENSG00000167720.12	SRR	-242716	8.85e-07	-0.197688	0.0396494	6.61e-05	2.88e-70	4.22e-63	V-P+	VP	Adipose_Subcutaneous.v8.signif_variant_gene_pairs
17_2060667	SMG6	rs12946564	G	A	ENSG00000167720.12	SRR	-242716	1.84e-14	-0.338605	0.0431617	0.000111567	1.14e-106	1.88e-97	V-P+	VP	Adipose_Subcutaneous.v8.signif_variant_gene_pairs
17_2060667	SMG6	rs12946564	G	A	ENSG00000167720.12	SRR	-242716	1.51e-05	-0.229502	0.052465	0.000105156	7.52e-64	2.37e-56	V-P+	VP	Adipose_Subcutaneous.v8.signif_variant_gene_pairs
17_2060667	SMG6	rs12946564	G	A	ENSG00000167720.12	SRR	-242716	1.43e-07	-0.288786	0.0540063	8.98e-05	1.74e-48	3.08e-42	V-P+	VP	Adipose_Subcutaneous.v8.signif_variant_gene_pairs
17_2060667	SMG6	rs12946564	G	A	ENSG00000167720.12	SRR	-242716	4.18e-08	-0.287769	0.0517222	0.000136764	2.75e-61	5.39e-55	V-P+	VP	Adipose_Subcutaneous.v8.signif_variant_gene_pairs
17_2060667	SMG6	rs12946564	G	A	ENSG00000177374.12	HIC1	6513	1.3e-05	0.172066	0.0387303	5.94e-05	2.72e-09	1.65e-05	V-P+	VP	Adipose_Subcutaneous.v8.signif_variant_gene_pairs
17_2060667	SMG6	rs12946564	G	A	ENSG00000167720.12	SRR	-242716	3.31e-09	-0.271567	0.0450921	0.000129099	2.34e-82	1.72e-73	V-P+	VP	Adipose_Subcutaneous.v8.signif_variant_gene_pairs
17_2060667	SMG6	rs12946564	G	A	ENSG00000167720.12	SRR	-242716	2.15e-08	-0.263396	0.0464049	7.76e-05	1.61e-43	1.76e-37	V-P+	VP	Adipose_Subcutaneous.v8.signif_variant_gene_pairs
17_2061103	SMG6	rs903157	A	T	ENSG00000167720.12	SRR	-242280	1.76e-09	-0.311142	0.0507551	9.37e-05	6.69e-75	1.91e-66	V-P+	VP	Adipose_Subcutaneous.v8.signif_variant_gene_pairs
17_2061103	SMG6	rs903157	A	T	ENSG00000167720.12	SRR	-242280	2.54e-08	-0.312158	0.0549156	6.23e-05	2.86e-62	4.65e-55	V-P+	VP	Adipose_Subcutaneous.v8.signif_variant_gene_pairs
17_2061103	SMG6	rs903157	A	T	ENSG00000167720.12	SRR	-242280	3.49e-06	-0.305809	0.0639923	3.52e-05	9.67e-43	2.53e-37	V-P+	VP	Adipose_Subcutaneous.v8.signif_variant_gene_pairs
17_2061103	SMG6	rs903157	A	T	ENSG00000167720.12	SRR	-242280	1.18e-08	-0.328406	0.0560652	6.08e-05	1.12e-69	6.43e-62	V-P+	VP	Adipose_Subcutaneous.v8.signif_variant_gene_pairs
17_2061103	SMG6	rs903157	A	T	ENSG00000185924.6	RTN4RL1	35758	3.88e-07	0.189183	0.0367951	9.32e-05	3.52e-30	4.99e-25	V-P+	VP	Adipose_Subcutaneous.v8.signif_variant_gene_pairs
17_2061103	SMG6	rs903157	A	T	ENSG00000167720.12	SRR	-242280	1.42e-07	-0.25633	0.0480261	9.6e-05	6.5e-86	3.08e-77	V-P+	VP	Adipose_Subcutaneous.v8.signif_variant_gene_pairs
17_2061103	SMG6	rs903157	A	T	ENSG00000167720.12	SRR	-242280	4.49e-06	-0.473522	0.0990376	4.2e-05	2.78e-30	6.25e-26	V-P+	VP	Adipose_Subcutaneous.v8.signif_variant_gene_pairs
17_2061103	SMG6	rs903157	A	T	ENSG00000167720.12	SRR	-242280	1.19e-05	-0.42208	0.0934915	5.65e-05	1.76e-39	4.19e-35	V-P+	VP	Adipose_Subcutaneous.v8.signif_variant_gene_pairs
17_2061103	SMG6	rs903157	A	T	ENSG00000070366.13	SMG6	-242600	2.72e-05	0.232615	0.0538799	4.25e-05	1.51e-06	0.00484925	V-P+	VP	Adipose_Subcutaneous.v8.signif_variant_gene_pairs
17_2061103	SMG6	rs903157	A	T	ENSG00000167720.12	SRR	-242280	3.68e-08	-0.321032	0.0569166	4.11e-05	2.42e-61	2.5e-55	V-P+	VP	Adipose_Subcutaneous.v8.signif_variant_gene_pairs
17_2061103	SMG6	rs903157	A	T	ENSG00000167720.12	SRR	-242280	6.05e-08	-0.279717	0.0506887	0.00011558	1.09e-93	5.28e-85	V-P+	VP	Adipose_Subcutaneous.v8.signif_variant_gene_pairs
17_2061103	SMG6	rs903157	A	T	ENSG00000167720.12	SRR	-242280	7.51e-06	-0.286602	0.0627138	4.66e-05	1.35e-58	1.76e-52	V-P+	VP	Adipose_Subcutaneous.v8.signif_variant_gene_pairs
17_2061103	SMG6	rs903157	A	T	ENSG00000167720.12	SRR	-242280	5.65e-09	-0.320557	0.0532756	4.13e-05	2.15e-60	2.62e-53	V-P+	VP	Adipose_Subcutaneous.v8.signif_variant_gene_pairs
17_2061103	SMG6	rs903157	A	T	ENSG00000167720.12	SRR	-242280	1.12e-08	-0.317417	0.0544914	9.14e-05	2.26e-73	2.86e-65	V-P+	VP	Adipose_Subcutaneous.v8.signif_variant_gene_pairs
17_2061103	SMG6	rs903157	A	T	ENSG00000167720.12	SRR	-242280	5.54e-08	-0.257956	0.0465646	9.19e-05	3.42e-85	6.03e-76	V-P+	VP	Adipose_Subcutaneous.v8.signif_variant_gene_pairs
17_2061103	SMG6	rs903157	A	T	ENSG00000167720.12	SRR	-242280	9.33e-09	-0.34022	0.0575857	5.59e-05	1.48e-50	1.3e-44	V-P+	VP	Adipose_Subcutaneous.v8.signif_variant_gene_pairs
17_2061103	SMG6	rs903157	A	T	ENSG00000185924.6	RTN4RL1	35758	6.43e-10	0.373096	0.0585124	3.75e-05	4.43e-11	3.6e-07	V-P+	VP	Adipose_Subcutaneous.v8.signif_variant_gene_pairs
17_2061103	SMG6	rs903157	A	T	ENSG00000167720.12	SRR	-242280	1.89e-05	-0.180693	0.041786	6.61e-05	2.88e-70	4.22e-63	V-P+	VP	Adipose_Subcutaneous.v8.signif_variant_gene_pairs
17_2061103	SMG6	rs903157	A	T	ENSG00000167720.12	SRR	-242280	2.69e-13	-0.340033	0.0455291	0.000111567	1.14e-106	1.88e-97	V-P+	VP	Adipose_Subcutaneous.v8.signif_variant_gene_pairs
17_2061103	SMG6	rs903157	A	T	ENSG00000167720.12	SRR	-242280	2.04e-05	-0.233438	0.054228	0.000105156	7.52e-64	2.37e-56	V-P+	VP	Adipose_Subcutaneous.v8.signif_variant_gene_pairs
17_2061103	SMG6	rs903157	A	T	ENSG00000167720.12	SRR	-242280	2.96e-07	-0.292462	0.0561879	8.98e-05	1.74e-48	3.08e-42	V-P+	VP	Adipose_Subcutaneous.v8.signif_variant_gene_pairs
17_2061103	SMG6	rs903157	A	T	ENSG00000167720.12	SRR	-242280	1.95e-08	-0.30287	0.0531037	0.000136764	2.75e-61	5.39e-55	V-P+	VP	Adipose_Subcutaneous.v8.signif_variant_gene_pairs
17_2061103	SMG6	rs903157	A	T	ENSG00000177374.12	HIC1	6949	4.83e-05	0.168488	0.0407807	5.94e-05	2.72e-09	1.65e-05	V-P+	VP	Adipose_Subcutaneous.v8.signif_variant_gene_pairs
17_2061103	SMG6	rs903157	A	T	ENSG00000167720.12	SRR	-242280	1.53e-09	-0.291533	0.0473662	0.000129099	2.34e-82	1.72e-73	V-P+	VP	Adipose_Subcutaneous.v8.signif_variant_gene_pairs
17_2061103	SMG6	rs903157	A	T	ENSG00000167720.12	SRR	-242280	2.75e-08	-0.270354	0.0480086	7.76e-05	1.61e-43	1.76e-37	V-P+	VP	Adipose_Subcutaneous.v8.signif_variant_gene_pairs
17_39162776	ARL5C	rs544198	T	G	ENSG00000280177.1	AC004408.2	-2297	2.41e-06	-0.298008	0.0617356	9.86e-05	4.12e-10	1.96e-06	V+P-	VP	Pancreas.v8.signif_variant_gene_pairs
17_39165827	ARL5C	rs16527	T	C	ENSG00000161381.13	PLXDC1	11433	6.15e-05	-0.134174	0.0331638	0.000170295	3.89e-06	0.00814617	V+P-	VP	Lung.v8.signif_variant_gene_pairs
17_39165827	ARL5C	rs16527	T	C	ENSG00000002834.17	LASP1	295968	6.54e-05	-0.164199	0.0404326	9.7e-05	1.02e-10	4.18e-07	V+P-	VP	Lung.v8.signif_variant_gene_pairs
17_39165827	ARL5C	rs16527	T	C	ENSG00000280177.1	AC004408.2	754	1.47e-09	-0.354885	0.0564861	9.86e-05	4.12e-10	1.96e-06	V+P-	VP	Lung.v8.signif_variant_gene_pairs
17_39165827	ARL5C	rs16527	T	C	ENSG00000280177.1	AC004408.2	754	4.87e-05	-0.434102	0.104377	0.000101479	2.7e-05	0.0425011	V+P-	VP	Lung.v8.signif_variant_gene_pairs
17_39165827	ARL5C	rs16527	T	C	ENSG00000067191.15	CACNB1	-31876	0.000194959	-0.146566	0.0390516	0.000310998	2.81e-13	3.58e-09	V+P-	VP	Lung.v8.signif_variant_gene_pairs
17_47808321	OSBPL7	rs9907142	A	G	ENSG00000264920.1	AC018521.5	-87491	5.38e-05	0.291823	0.0716475	0.000359051	5.02e-26	1.72e-20	P+K-	VP	Adipose_Subcutaneous.v8.signif_variant_gene_pairs
17_47808321	OSBPL7	rs9907142	A	G	ENSG00000141294.9	LRRC46	-23306	8.83e-05	-0.402681	0.101651	0.000201284	6.61e-08	0.000145504	P+K-	VP	Adipose_Subcutaneous.v8.signif_variant_gene_pairs
17_47808321	OSBPL7	rs9907142	A	G	ENSG00000264920.1	AC018521.5	-87491	9.29e-05	0.418351	0.105668	0.000208051	2.11e-24	1.81e-19	P+K-	VP	Adipose_Subcutaneous.v8.signif_variant_gene_pairs
17_47808321	OSBPL7	rs9907142	A	G	ENSG00000005243.9	COPZ2	-229709	0.000243531	0.183459	0.0496513	0.000363562	4.76e-07	0.0010752	P+K-	VP	Adipose_Subcutaneous.v8.signif_variant_gene_pairs
17_47808321	OSBPL7	rs9907142	A	G	ENSG00000264920.1	AC018521.5	-87491	0.000165386	0.325137	0.0852193	0.000184225	6.26e-15	8.85e-11	P+K-	VP	Adipose_Subcutaneous.v8.signif_variant_gene_pairs
17_47808321	OSBPL7	rs9907142	A	G	ENSG00000189120.4	SP6	-47553	7.24e-06	-0.54598	0.119364	0.000156829	1.63e-06	0.00303132	P+K-	VP	Adipose_Subcutaneous.v8.signif_variant_gene_pairs
17_47808321	OSBPL7	rs9907142	A	G	ENSG00000159111.12	MRPL10	-23213	2.9e-06	-0.355305	0.0749445	0.000366065	1.93e-16	4.43e-12	P+K-	VP	Adipose_Subcutaneous.v8.signif_variant_gene_pairs
17_47808321	OSBPL7	rs9907142	A	G	ENSG00000108439.9	PNPO	-133185	1.16e-07	-0.302599	0.0561268	0.000349218	8.11e-18	2.38e-13	P+K-	VP	Adipose_Subcutaneous.v8.signif_variant_gene_pairs
17_47808321	OSBPL7	rs9907142	A	G	ENSG00000189120.4	SP6	-47553	1.05e-05	-0.446908	0.0997803	0.00017639	2.09e-09	6.47e-06	P+K-	VP	Adipose_Subcutaneous.v8.signif_variant_gene_pairs
17_47808321	OSBPL7	rs9907142	A	G	ENSG00000167183.2	PRR15L	-149557	3.09e-05	-0.344818	0.0812424	0.000157373	6.07e-11	2.47e-07	P+K-	VP	Adipose_Subcutaneous.v8.signif_variant_gene_pairs
17_47808321	OSBPL7	rs9907142	A	G	ENSG00000159111.12	MRPL10	-23213	1.38e-06	-0.520716	0.104362	0.000154234	1.22e-10	4.35e-07	P+K-	VP	Adipose_Subcutaneous.v8.signif_variant_gene_pairs
17_47808321	OSBPL7	rs9907142	A	G	ENSG00000198933.9	TBKBP1	114240	4.16e-05	0.253009	0.0607117	0.000109193	4.07e-15	6.9e-11	P+K-	VP	Adipose_Subcutaneous.v8.signif_variant_gene_pairs
17_47808321	OSBPL7	rs9907142	A	G	ENSG00000159111.12	MRPL10	-23213	8.48e-10	-0.495801	0.0778978	0.000244736	2.12e-14	1.42e-10	P+K-	VP	Adipose_Subcutaneous.v8.signif_variant_gene_pairs
17_47808321	OSBPL7	rs9907142	A	G	ENSG00000167183.2	PRR15L	-149557	3.38e-09	-0.553489	0.090483	0.000246167	1.62e-46	8e-40	P+K-	VP	Adipose_Subcutaneous.v8.signif_variant_gene_pairs
17_47808321	OSBPL7	rs9907142	A	G	ENSG00000006025.11	OSBPL7	-13513	7.08e-08	0.247219	0.045192	0.000389934	1.44e-55	2.49e-47	P+K-	VP	Adipose_Subcutaneous.v8.signif_variant_gene_pairs
17_47808321	OSBPL7	rs9907142	A	G	ENSG00000141294.9	LRRC46	-23306	0.000136592	-0.286302	0.0744824	0.000448522	1.57e-67	1.64e-57	P+K-	VP	Adipose_Subcutaneous.v8.signif_variant_gene_pairs
17_47808321	OSBPL7	rs9907142	A	G	ENSG00000189120.4	SP6	-47553	5.63e-07	-0.317333	0.0626025	0.00041901	2.84e-12	1.92e-08	P+K-	VP	Adipose_Subcutaneous.v8.signif_variant_gene_pairs
17_47808321	OSBPL7	rs9907142	A	G	ENSG00000266821.1	AC018521.7	-74077	0.0003254	-0.331365	0.0915585	0.000436025	7.03e-12	4.03e-08	P+K-	VP	Adipose_Subcutaneous.v8.signif_variant_gene_pairs
17_81115790	BAIAP2	rs4969391	A	G	ENSG00000175866.15	BAIAP2	80668	0.000137999	0.152005	0.0395038	0.000152459	1.91e-07	0.000811813	P+K-	VP	Cells_Cultured_fibroblasts.v8.signif_variant_gene_pairs
17_81115790	BAIAP2	rs4969391	A	G	ENSG00000181409.11	AATK	-50287	1.23e-10	0.389915	0.0590395	0.000156811	6.32e-14	7.48e-10	P+K-	VP	Cells_Cultured_fibroblasts.v8.signif_variant_gene_pairs
17_81115790	BAIAP2	rs4969391	A	G	ENSG00000263167.1	AC115099.1	-19981	4.98e-05	-0.23404	0.0571025	0.000121665	1.22e-07	0.000523013	P+K-	VP	Cells_Cultured_fibroblasts.v8.signif_variant_gene_pairs
17_81115790	BAIAP2	rs4969391	A	G	ENSG00000175866.15	BAIAP2	80668	7.32e-05	-0.12861	0.0321262	9.53e-05	1.33e-08	6.83e-05	P+K-	VP	Cells_Cultured_fibroblasts.v8.signif_variant_gene_pairs
17_81115790	BAIAP2	rs4969391	A	G	ENSG00000157637.12	SLC38A10	-179757	0.000123482	-0.127718	0.0330619	0.000123669	7.81e-84	9.23e-74	P+K-	VP	Cells_Cultured_fibroblasts.v8.signif_variant_gene_pairs
17_81115790	BAIAP2	rs4969391	A	G	ENSG00000181409.11	AATK	-50287	2.68e-10	0.399826	0.0608915	9.58e-05	4.05e-11	2.83e-07	P+K-	VP	Cells_Cultured_fibroblasts.v8.signif_variant_gene_pairs
17_81115790	BAIAP2	rs4969391	A	G	ENSG00000175866.15	BAIAP2	80668	1.67e-13	-0.339002	0.0447218	0.000136831	1.31e-18	2.52e-14	P+K-	VP	Cells_Cultured_fibroblasts.v8.signif_variant_gene_pairs
17_81115790	BAIAP2	rs4969391	A	G	ENSG00000263167.1	AC115099.1	-19981	0.000128632	-0.263189	0.0682011	0.000162635	1.16e-09	6.65e-06	P+K-	VP	Cells_Cultured_fibroblasts.v8.signif_variant_gene_pairs
17_81117553	AATK	rs1801833	T	C	ENSG00000181409.11	AATK	-48524	7.97e-11	-0.386369	0.0578801	0.000156811	6.32e-14	7.48e-10	P-K+	VP	Cells_Cultured_fibroblasts.v8.signif_variant_gene_pairs
17_81117553	AATK	rs1801833	T	C	ENSG00000263167.1	AC115099.1	-18218	3.32e-05	0.234044	0.055793	0.000121665	1.22e-07	0.000523013	P-K+	VP	Cells_Cultured_fibroblasts.v8.signif_variant_gene_pairs
17_81117553	AATK	rs1801833	T	C	ENSG00000181409.11	AATK	-48524	4.55e-10	-0.388366	0.0599861	9.58e-05	4.05e-11	2.83e-07	P-K+	VP	Cells_Cultured_fibroblasts.v8.signif_variant_gene_pairs
17_81117553	AATK	rs1801833	T	C	ENSG00000175866.15	BAIAP2	82431	6.32e-12	0.312814	0.0444334	0.000136831	1.31e-18	2.52e-14	P-K+	VP	Cells_Cultured_fibroblasts.v8.signif_variant_gene_pairs
17_81117553	AATK	rs1801833	T	C	ENSG00000263167.1	AC115099.1	-18218	0.00014633	0.257518	0.0672993	0.000162635	1.16e-09	6.65e-06	P-K+	VP	Cells_Cultured_fibroblasts.v8.signif_variant_gene_pairs
18_45730450	SLC14A1	rs2298720	G	A	ENSG00000141469.16	SLC14A1	6323	1.14e-18	0.686383	0.0748321	0.000148767	1.44e-24	6.79e-20	V+P-	VP	Adipose_Subcutaneous.v8.signif_variant_gene_pairs
18_45730450	SLC14A1	rs2298720	G	A	ENSG00000141469.16	SLC14A1	6323	3.46e-12	0.467014	0.0650553	9.3e-05	5.3e-17	1.42e-12	V+P-	VP	Adipose_Subcutaneous.v8.signif_variant_gene_pairs
18_45730450	SLC14A1	rs2298720	G	A	ENSG00000141469.16	SLC14A1	6323	7.87e-10	0.592386	0.0935075	6.4e-05	6.64e-11	4.25e-07	V+P-	VP	Adipose_Subcutaneous.v8.signif_variant_gene_pairs
18_45730450	SLC14A1	rs2298720	G	A	ENSG00000141469.16	SLC14A1	6323	0.000160373	0.335658	0.0881096	0.000192037	7.75e-06	0.0203884	V+P-	VP	Adipose_Subcutaneous.v8.signif_variant_gene_pairs
18_45730450	SLC14A1	rs2298720	G	A	ENSG00000141469.16	SLC14A1	6323	9.17e-08	0.529173	0.0964012	7.84e-05	3.22e-09	1.36e-05	V+P-	VP	Adipose_Subcutaneous.v8.signif_variant_gene_pairs
18_45730450	SLC14A1	rs2298720	G	A	ENSG00000141469.16	SLC14A1	6323	1.29e-10	0.529685	0.0801997	0.000125981	6.21e-12	3.44e-08	V+P-	VP	Adipose_Subcutaneous.v8.signif_variant_gene_pairs
18_45730450	SLC14A1	rs2298720	G	A	ENSG00000141469.16	SLC14A1	6323	4.4e-05	0.308767	0.074469	8.29e-05	1.84e-09	8.56e-06	V+P-	VP	Adipose_Subcutaneous.v8.signif_variant_gene_pairs
18_45730450	SLC14A1	rs2298720	G	A	ENSG00000141469.16	SLC14A1	6323	7.43e-08	0.360211	0.0658242	0.000109928	1.27e-12	1.31e-08	V+P-	VP	Adipose_Subcutaneous.v8.signif_variant_gene_pairs
18_45730450	SLC14A1	rs2298720	G	A	ENSG00000141469.16	SLC14A1	6323	1.29e-14	0.50754	0.0642949	0.000161995	3.33e-17	7.83e-13	V+P-	VP	Adipose_Subcutaneous.v8.signif_variant_gene_pairs
18_45730450	SLC14A1	rs2298720	G	A	ENSG00000141469.16	SLC14A1	6323	1.66e-08	0.665714	0.113059	6.42e-05	5.75e-09	2.02e-05	V+P-	VP	Adipose_Subcutaneous.v8.signif_variant_gene_pairs
18_45730450	SLC14A1	rs2298720	G	A	ENSG00000141469.16	SLC14A1	6323	1.61e-11	0.468099	0.0678792	0.000211988	1.34e-13	1.55e-09	V+P-	VP	Adipose_Subcutaneous.v8.signif_variant_gene_pairs
18_45730450	SLC14A1	rs2298720	G	A	ENSG00000141469.16	SLC14A1	6323	1.13e-05	0.148765	0.0335945	0.000129318	2.09e-14	2.57e-10	V+P-	VP	Adipose_Subcutaneous.v8.signif_variant_gene_pairs
18_57365255	ST8SIA3	rs1942965	T	C	ENSG00000177511.5	ST8SIA3	14442	5.38e-05	0.125075	0.0304608	7.26e-05	9.79e-06	0.0225622	V-K+	VP	Colon_Sigmoid.v8.signif_variant_gene_pairs
18_57365255	ST8SIA3	rs1942965	T	C	ENSG00000177511.5	ST8SIA3	14442	1.01e-05	0.170838	0.0377008	5.7e-05	7.03e-06	0.014419	V-K+	VP	Colon_Sigmoid.v8.signif_variant_gene_pairs
19_1014399	TMEM259	rs7146	A	G	ENSG00000065268.10	WDR18	30128	5.31e-13	0.309477	0.041772	6.43e-05	1.06e-96	9.93e-88	V-K+	VP	Adipose_Subcutaneous.v8.signif_variant_gene_pairs
19_1014399	TMEM259	rs7146	A	G	ENSG00000064687.12	ABCA7	-25702	3.51e-05	-0.131767	0.0315628	5.88e-05	2.11e-17	4.02e-13	V-K+	VP	Adipose_Subcutaneous.v8.signif_variant_gene_pairs
19_1014399	TMEM259	rs7146	A	G	ENSG00000065268.10	WDR18	30128	3.44e-13	0.333166	0.0442496	4.44e-05	2.15e-72	1.19e-66	V-K+	VP	Adipose_Subcutaneous.v8.signif_variant_gene_pairs
19_1014399	TMEM259	rs7146	A	G	ENSG00000064687.12	ABCA7	-25702	9.68e-06	-0.164555	0.0367148	3.6e-05	5.28e-16	7.75e-12	V-K+	VP	Adipose_Subcutaneous.v8.signif_variant_gene_pairs
19_1014399	TMEM259	rs7146	A	G	ENSG00000065268.10	WDR18	30128	1.17e-08	0.423821	0.0710889	2.09e-05	1.57e-30	1.23e-25	V-K+	VP	Adipose_Subcutaneous.v8.signif_variant_gene_pairs
19_1014399	TMEM259	rs7146	A	G	ENSG00000065268.10	WDR18	30128	2.76e-09	0.357516	0.0584176	3.99e-05	3.19e-66	3.34e-60	V-K+	VP	Adipose_Subcutaneous.v8.signif_variant_gene_pairs
19_1014399	TMEM259	rs7146	A	G	ENSG00000182087.12	TMEM259	-6780	6.1e-09	-0.142662	0.0238666	3.99e-05	1.13e-19	3.9e-15	V-K+	VP	Adipose_Subcutaneous.v8.signif_variant_gene_pairs
19_1014399	TMEM259	rs7146	A	G	ENSG00000064687.12	ABCA7	-25702	1.36e-06	-0.14075	0.0285775	3.72e-05	2.73e-13	2.65e-09	V-K+	VP	Adipose_Subcutaneous.v8.signif_variant_gene_pairs
19_1014399	TMEM259	rs7146	A	G	ENSG00000065268.10	WDR18	30128	5.29e-10	0.482034	0.0732193	1.32e-05	8.06e-30	4.34e-25	V-K+	VP	Adipose_Subcutaneous.v8.signif_variant_gene_pairs
19_1014399	TMEM259	rs7146	A	G	ENSG00000065268.10	WDR18	30128	3.95e-17	0.338087	0.0387846	6.48e-05	1.3e-114	3.05e-105	V-K+	VP	Adipose_Subcutaneous.v8.signif_variant_gene_pairs
19_1014399	TMEM259	rs7146	A	G	ENSG00000182087.12	TMEM259	-6780	4.74e-13	-0.141832	0.0191034	6.57e-05	9.22e-23	6.17e-18	V-K+	VP	Adipose_Subcutaneous.v8.signif_variant_gene_pairs
19_1014399	TMEM259	rs7146	A	G	ENSG00000064687.12	ABCA7	-25702	7.1e-07	-0.147112	0.0292987	7.03e-05	1.49e-17	1.82e-13	V-K+	VP	Adipose_Subcutaneous.v8.signif_variant_gene_pairs
19_1014399	TMEM259	rs7146	A	G	ENSG00000065268.10	WDR18	30128	3.02e-07	0.379138	0.0707708	2.25e-05	3.91e-25	7.2e-21	V-K+	VP	Adipose_Subcutaneous.v8.signif_variant_gene_pairs
19_1014399	TMEM259	rs7146	A	G	ENSG00000182087.12	TMEM259	-6780	8.87e-07	-0.254887	0.049751	1.98e-05	1.69e-16	1.94e-12	V-K+	VP	Adipose_Subcutaneous.v8.signif_variant_gene_pairs
19_1014399	TMEM259	rs7146	A	G	ENSG00000064666.14	CNN2	-12182	5.67e-07	-0.364986	0.0694742	3.37e-05	5.88e-08	0.000308435	V-K+	VP	Adipose_Subcutaneous.v8.signif_variant_gene_pairs
19_1014399	TMEM259	rs7146	A	G	ENSG00000182087.12	TMEM259	-6780	4.51e-09	-0.255326	0.041278	3.63e-05	3.65e-18	4.58e-14	V-K+	VP	Adipose_Subcutaneous.v8.signif_variant_gene_pairs
19_1014399	TMEM259	rs7146	A	G	ENSG00000064666.14	CNN2	-12182	7.09e-08	-0.366511	0.065009	3.53e-05	9.43e-11	7.49e-07	V-K+	VP	Adipose_Subcutaneous.v8.signif_variant_gene_pairs
19_1014399	TMEM259	rs7146	A	G	ENSG00000065268.10	WDR18	30128	2.07e-05	0.314769	0.0718012	2.67e-05	6.78e-32	2.22e-27	V-K+	VP	Adipose_Subcutaneous.v8.signif_variant_gene_pairs
19_1014399	TMEM259	rs7146	A	G	ENSG00000182087.12	TMEM259	-6780	2.08e-10	-0.281202	0.0414985	2.55e-05	8.81e-20	1.47e-15	V-K+	VP	Adipose_Subcutaneous.v8.signif_variant_gene_pairs
19_1014399	TMEM259	rs7146	A	G	ENSG00000182087.12	TMEM259	-6780	9.52e-10	-0.278776	0.0423653	1.64e-05	4.52e-19	4.8e-15	V-K+	VP	Adipose_Subcutaneous.v8.signif_variant_gene_pairs
19_1014399	TMEM259	rs7146	A	G	ENSG00000064666.14	CNN2	-12182	9.5e-06	-0.294293	0.0637321	1.49e-05	8.28e-08	0.000349324	V-K+	VP	Adipose_Subcutaneous.v8.signif_variant_gene_pairs
19_1014399	TMEM259	rs7146	A	G	ENSG00000182087.12	TMEM259	-6780	1.17e-07	-0.264207	0.0471079	1.18e-05	1.26e-09	7.24e-06	V-K+	VP	Adipose_Subcutaneous.v8.signif_variant_gene_pairs
19_1014399	TMEM259	rs7146	A	G	ENSG00000182087.12	TMEM259	-6780	3.64e-09	-0.276904	0.0443624	1.89e-05	9.93e-17	1.12e-12	V-K+	VP	Adipose_Subcutaneous.v8.signif_variant_gene_pairs
19_1014399	TMEM259	rs7146	A	G	ENSG00000065268.10	WDR18	30128	1.81e-05	0.352338	0.0791254	1.94e-05	9.51e-20	1.88e-15	V-K+	VP	Adipose_Subcutaneous.v8.signif_variant_gene_pairs
19_1014399	TMEM259	rs7146	A	G	ENSG00000182087.12	TMEM259	-6780	2.17e-06	-0.223989	0.0451666	1.83e-05	2.62e-10	1.47e-06	V-K+	VP	Adipose_Subcutaneous.v8.signif_variant_gene_pairs
19_1014399	TMEM259	rs7146	A	G	ENSG00000065268.10	WDR18	30128	6.5e-06	0.464427	0.0975894	1.11e-05	1.71e-14	1.14e-10	V-K+	VP	Adipose_Subcutaneous.v8.signif_variant_gene_pairs
19_1014399	TMEM259	rs7146	A	G	ENSG00000065268.10	WDR18	30128	3.82e-10	0.323503	0.050082	2.7e-05	1.13e-66	4.66e-60	V-K+	VP	Adipose_Subcutaneous.v8.signif_variant_gene_pairs
19_1014399	TMEM259	rs7146	A	G	ENSG00000064687.12	ABCA7	-25702	4.98e-07	-0.199521	0.0388924	2.58e-05	1.34e-14	1.37e-10	V-K+	VP	Adipose_Subcutaneous.v8.signif_variant_gene_pairs
19_1014399	TMEM259	rs7146	A	G	ENSG00000065268.10	WDR18	30128	3.95e-07	0.199147	0.0386351	8.24e-05	4.75e-140	2.58e-130	V-K+	VP	Adipose_Subcutaneous.v8.signif_variant_gene_pairs
19_1014399	TMEM259	rs7146	A	G	ENSG00000116032.5	GRIN3B	13980	2.06e-08	-0.17705	0.0309568	8.39e-05	2.83e-19	7.84e-15	V-K+	VP	Adipose_Subcutaneous.v8.signif_variant_gene_pairs
19_1014399	TMEM259	rs7146	A	G	ENSG00000182087.12	TMEM259	-6780	9.8e-06	-0.0966329	0.0215838	8.72e-05	7.43e-10	6.32e-06	V-K+	VP	Adipose_Subcutaneous.v8.signif_variant_gene_pairs
19_1014399	TMEM259	rs7146	A	G	ENSG00000064666.14	CNN2	-12182	8.83e-12	-0.13947	0.0198511	7.82e-05	1.39e-19	7.54e-15	V-K+	VP	Adipose_Subcutaneous.v8.signif_variant_gene_pairs
19_1014399	TMEM259	rs7146	A	G	ENSG00000065268.10	WDR18	30128	1.19e-07	0.383487	0.0704371	3.27e-05	2.12e-49	1.62e-43	V-K+	VP	Adipose_Subcutaneous.v8.signif_variant_gene_pairs
19_1014399	TMEM259	rs7146	A	G	ENSG00000065268.10	WDR18	30128	4.66e-12	0.351353	0.0487376	3.51e-05	1.4e-58	1.45e-52	V-K+	VP	Adipose_Subcutaneous.v8.signif_variant_gene_pairs
19_1014399	TMEM259	rs7146	A	G	ENSG00000182087.12	TMEM259	-6780	2.9e-05	-0.099865	0.0235127	3.26e-05	1.05e-14	9.71e-11	V-K+	VP	Adipose_Subcutaneous.v8.signif_variant_gene_pairs
19_1014399	TMEM259	rs7146	A	G	ENSG00000064687.12	ABCA7	-25702	1.68e-05	-0.12095	0.0276413	3.39e-05	7.11e-14	1.04e-09	V-K+	VP	Adipose_Subcutaneous.v8.signif_variant_gene_pairs
19_1014399	TMEM259	rs7146	A	G	ENSG00000065268.10	WDR18	30128	2.65e-07	0.359777	0.0681634	2.81e-05	2.94e-52	8.93e-47	V-K+	VP	Adipose_Subcutaneous.v8.signif_variant_gene_pairs
19_1014399	TMEM259	rs7146	A	G	ENSG00000065268.10	WDR18	30128	1.11e-11	0.28255	0.0404621	7.13e-05	6.17e-78	2.66e-71	V-K+	VP	Adipose_Subcutaneous.v8.signif_variant_gene_pairs
19_1014399	TMEM259	rs7146	A	G	ENSG00000182087.12	TMEM259	-6780	8.15e-07	-0.0903212	0.0180433	5.2e-05	9.18e-12	7.71e-08	V-K+	VP	Adipose_Subcutaneous.v8.signif_variant_gene_pairs
19_1014399	TMEM259	rs7146	A	G	ENSG00000065268.10	WDR18	30128	1.05e-13	0.405864	0.0526611	5.27e-05	2.25e-74	9.88e-67	V-K+	VP	Adipose_Subcutaneous.v8.signif_variant_gene_pairs
19_1014399	TMEM259	rs7146	A	G	ENSG00000182087.12	TMEM259	-6780	1.09e-12	-0.131211	0.0178339	4.83e-05	2.88e-23	1.92e-18	V-K+	VP	Adipose_Subcutaneous.v8.signif_variant_gene_pairs
19_1014399	TMEM259	rs7146	A	G	ENSG00000064687.12	ABCA7	-25702	5.77e-05	-0.12265	0.0301642	5.78e-05	6.84e-21	1.74e-16	V-K+	VP	Adipose_Subcutaneous.v8.signif_variant_gene_pairs
19_1014399	TMEM259	rs7146	A	G	ENSG00000065268.10	WDR18	30128	1.11e-09	0.386808	0.0614905	3.94e-05	1.91e-65	1.46e-57	V-K+	VP	Adipose_Subcutaneous.v8.signif_variant_gene_pairs
19_1014399	TMEM259	rs7146	A	G	ENSG00000182087.12	TMEM259	-6780	1.56e-10	-0.159716	0.0240964	3.81e-05	1.61e-19	4.62e-15	V-K+	VP	Adipose_Subcutaneous.v8.signif_variant_gene_pairs
19_1014399	TMEM259	rs7146	A	G	ENSG00000065268.10	WDR18	30128	6.14e-14	0.438745	0.0558276	3.44e-05	1.86e-73	2.38e-65	V-K+	VP	Adipose_Subcutaneous.v8.signif_variant_gene_pairs
19_1014399	TMEM259	rs7146	A	G	ENSG00000065268.10	WDR18	30128	1.13e-10	0.215867	0.0326769	5.77e-05	4.11e-79	2.3e-71	V-K+	VP	Adipose_Subcutaneous.v8.signif_variant_gene_pairs
19_1014399	TMEM259	rs7146	A	G	ENSG00000182087.12	TMEM259	-6780	1.82e-07	-0.0815787	0.015391	5.14e-05	2.33e-11	2.16e-07	V-K+	VP	Adipose_Subcutaneous.v8.signif_variant_gene_pairs
19_1014399	TMEM259	rs7146	A	G	ENSG00000064687.12	ABCA7	-25702	3.42e-08	-0.156622	0.0278799	4.14e-05	3.29e-47	1.72e-41	V-K+	VP	Adipose_Subcutaneous.v8.signif_variant_gene_pairs
19_1014399	TMEM259	rs7146	A	G	ENSG00000065268.10	WDR18	30128	1.15e-19	0.344525	0.036731	6.63e-05	1.54e-133	1.2e-123	V-K+	VP	Adipose_Subcutaneous.v8.signif_variant_gene_pairs
19_1014399	TMEM259	rs7146	A	G	ENSG00000064666.14	CNN2	-12182	7.93e-10	-0.192477	0.0308399	6.71e-05	2.96e-19	7.52e-15	V-K+	VP	Adipose_Subcutaneous.v8.signif_variant_gene_pairs
19_1014399	TMEM259	rs7146	A	G	ENSG00000065268.10	WDR18	30128	1.23e-10	0.260142	0.0394974	7.07e-05	2.03e-88	4.25e-78	V-K+	VP	Adipose_Subcutaneous.v8.signif_variant_gene_pairs
19_1014399	TMEM259	rs7146	A	G	ENSG00000182087.12	TMEM259	-6780	5.71e-10	-0.101086	0.0159618	6.2e-05	2.02e-20	7.67e-16	V-K+	VP	Adipose_Subcutaneous.v8.signif_variant_gene_pairs
19_1014399	TMEM259	rs7146	A	G	ENSG00000064666.14	CNN2	-12182	7.12e-10	-0.202936	0.0322331	6.02e-05	3.25e-15	4.07e-11	V-K+	VP	Adipose_Subcutaneous.v8.signif_variant_gene_pairs
19_1014399	TMEM259	rs7146	A	G	ENSG00000064687.12	ABCA7	-25702	2.66e-09	-0.188959	0.0311267	6.7e-05	4.92e-41	2.11e-35	V-K+	VP	Adipose_Subcutaneous.v8.signif_variant_gene_pairs
19_1014399	TMEM259	rs7146	A	G	ENSG00000065268.10	WDR18	30128	3.11e-06	0.427999	0.0876987	1.51e-05	1.11e-27	1.35e-23	V-K+	VP	Adipose_Subcutaneous.v8.signif_variant_gene_pairs
19_1014399	TMEM259	rs7146	A	G	ENSG00000065268.10	WDR18	30128	3.56e-06	0.318277	0.0671162	2.35e-05	7.4e-48	5.4e-42	V-K+	VP	Adipose_Subcutaneous.v8.signif_variant_gene_pairs
19_1014399	TMEM259	rs7146	A	G	ENSG00000065268.10	WDR18	30128	5.36e-06	0.366835	0.0784067	2.93e-05	2.42e-41	1.31e-36	V-K+	VP	Adipose_Subcutaneous.v8.signif_variant_gene_pairs
19_1014399	TMEM259	rs7146	A	G	ENSG00000065268.10	WDR18	30128	1.52e-09	0.21593	0.0349866	6.36e-05	1.74e-70	1.25e-63	V-K+	VP	Adipose_Subcutaneous.v8.signif_variant_gene_pairs
19_1014399	TMEM259	rs7146	A	G	ENSG00000182087.12	TMEM259	-6780	1.84e-07	-0.0930351	0.0175589	6.21e-05	4.18e-11	4.45e-07	V-K+	VP	Adipose_Subcutaneous.v8.signif_variant_gene_pairs
19_1014399	TMEM259	rs7146	A	G	ENSG00000065268.10	WDR18	30128	2.96e-12	0.197241	0.0276052	7.86e-05	2.62e-94	4.34e-85	V-K+	VP	Adipose_Subcutaneous.v8.signif_variant_gene_pairs
19_1014399	TMEM259	rs7146	A	G	ENSG00000182087.12	TMEM259	-6780	2.06e-07	-0.0795093	0.0151096	7.26e-05	4.58e-16	1.13e-11	V-K+	VP	Adipose_Subcutaneous.v8.signif_variant_gene_pairs
19_1014399	TMEM259	rs7146	A	G	ENSG00000064687.12	ABCA7	-25702	8.29e-08	-0.147407	0.0271159	8.87e-05	1.39e-43	5.78e-38	V-K+	VP	Adipose_Subcutaneous.v8.signif_variant_gene_pairs
19_1014399	TMEM259	rs7146	A	G	ENSG00000065268.10	WDR18	30128	3.83e-09	0.320533	0.0518284	3.38e-05	1.99e-44	1.37e-39	V-K+	VP	Adipose_Subcutaneous.v8.signif_variant_gene_pairs
19_1014399	TMEM259	rs7146	A	G	ENSG00000064666.14	CNN2	-12182	7.58e-09	-0.247461	0.0408758	2.5e-05	2.03e-15	3.58e-11	V-K+	VP	Adipose_Subcutaneous.v8.signif_variant_gene_pairs
19_1014399	TMEM259	rs7146	A	G	ENSG00000065268.10	WDR18	30128	5.84e-10	0.388113	0.0603726	2.37e-05	9.42e-53	6.66e-47	V-K+	VP	Adipose_Subcutaneous.v8.signif_variant_gene_pairs
19_1014399	TMEM259	rs7146	A	G	ENSG00000065268.10	WDR18	30128	4.75e-07	0.372381	0.0721217	5.54e-05	1.96e-49	1.12e-43	V-K+	VP	Adipose_Subcutaneous.v8.signif_variant_gene_pairs
19_1014399	TMEM259	rs7146	A	G	ENSG00000116032.5	GRIN3B	13980	1.45e-21	0.717902	0.0688765	4.63e-05	6.83e-58	1.03e-51	V-K+	VP	Adipose_Subcutaneous.v8.signif_variant_gene_pairs
19_1014399	TMEM259	rs7146	A	G	ENSG00000065268.10	WDR18	30128	8.08e-15	0.351093	0.0438389	9.52e-05	3.52e-137	1.93e-124	V-K+	VP	Adipose_Subcutaneous.v8.signif_variant_gene_pairs
19_1014399	TMEM259	rs7146	A	G	ENSG00000064666.14	CNN2	-12182	1.01e-15	-0.257309	0.0310241	7.83e-05	3.28e-19	8.51e-15	V-K+	VP	Adipose_Subcutaneous.v8.signif_variant_gene_pairs
19_1014399	TMEM259	rs7146	A	G	ENSG00000064687.12	ABCA7	-25702	6.71e-05	-0.102296	0.0254472	7.75e-05	2.99e-18	1.06e-13	V-K+	VP	Adipose_Subcutaneous.v8.signif_variant_gene_pairs
19_1014399	TMEM259	rs7146	A	G	ENSG00000065268.10	WDR18	30128	1.76e-06	0.485361	0.0957939	8.36e-06	5.73e-24	5.95e-20	V-K+	VP	Adipose_Subcutaneous.v8.signif_variant_gene_pairs
19_1014399	TMEM259	rs7146	A	G	ENSG00000065268.10	WDR18	30128	3.54e-08	0.127635	0.0228521	5.41e-05	4.22e-55	4.39e-48	V-K+	VP	Adipose_Subcutaneous.v8.signif_variant_gene_pairs
19_1014399	TMEM259	rs7146	A	G	ENSG00000064666.14	CNN2	-12182	1.06e-08	-0.0910683	0.0156944	5.22e-05	7.39e-91	1.91e-81	V-K+	VP	Adipose_Subcutaneous.v8.signif_variant_gene_pairs
19_1080312	ARHGAP45	rs2074454	G	C	ENSG00000064687.12	ABCA7	40211	1.99e-05	-0.175394	0.0406238	3.6e-05	5.28e-16	7.75e-12	V+K-	VP	Adipose_Visceral_Omentum.v8.signif_variant_gene_pairs
19_1080312	ARHGAP45	rs2074454	G	C	ENSG00000099817.11	POLR2E	-15068	1.72e-06	-0.104472	0.0215098	4.15e-05	2.98e-09	2.52e-05	V+K-	VP	Adipose_Visceral_Omentum.v8.signif_variant_gene_pairs
19_1080312	ARHGAP45	rs2074454	G	C	ENSG00000099817.11	POLR2E	-15068	3.14e-17	-0.389136	0.0434966	3.54e-05	5.15e-25	8.96e-21	V+K-	VP	Adipose_Visceral_Omentum.v8.signif_variant_gene_pairs
19_1080312	ARHGAP45	rs2074454	G	C	ENSG00000099817.11	POLR2E	-15068	3.25e-28	-0.387726	0.0331274	7.12e-05	1.08e-65	4.38e-59	V+K-	VP	Adipose_Visceral_Omentum.v8.signif_variant_gene_pairs
19_1080312	ARHGAP45	rs2074454	G	C	ENSG00000099817.11	POLR2E	-15068	1.15e-08	-0.245922	0.0407572	2.66e-05	3.53e-17	8.31e-13	V+K-	VP	Adipose_Visceral_Omentum.v8.signif_variant_gene_pairs
19_1080312	ARHGAP45	rs2074454	G	C	ENSG00000180448.10	ARHGAP45	14389	4.91e-07	-0.430439	0.081436	2.79e-05	1.78e-12	1.36e-08	V+K-	VP	Adipose_Visceral_Omentum.v8.signif_variant_gene_pairs
19_1080312	ARHGAP45	rs2074454	G	C	ENSG00000099817.11	POLR2E	-15068	1.22e-06	-0.288684	0.0568073	2.65e-05	1.22e-08	6.6e-05	V+K-	VP	Adipose_Visceral_Omentum.v8.signif_variant_gene_pairs
19_1080312	ARHGAP45	rs2074454	G	C	ENSG00000064687.12	ABCA7	40211	2.78e-06	-0.341321	0.0703743	3.1e-05	1.52e-18	1.69e-14	V+K-	VP	Adipose_Visceral_Omentum.v8.signif_variant_gene_pairs
19_1080312	ARHGAP45	rs2074454	G	C	ENSG00000180448.10	ARHGAP45	14389	5.86e-10	-0.520981	0.0792535	3e-05	1.23e-19	1.02e-15	V+K-	VP	Adipose_Visceral_Omentum.v8.signif_variant_gene_pairs
19_1080312	ARHGAP45	rs2074454	G	C	ENSG00000099817.11	POLR2E	-15068	5.28e-11	-0.359019	0.0511753	3.06e-05	2.4e-12	1.32e-08	V+K-	VP	Adipose_Visceral_Omentum.v8.signif_variant_gene_pairs
19_1080312	ARHGAP45	rs2074454	G	C	ENSG00000099817.11	POLR2E	-15068	2.39e-12	-0.297328	0.0392336	2.62e-05	1.17e-26	1.67e-22	V+K-	VP	Adipose_Visceral_Omentum.v8.signif_variant_gene_pairs
19_1080312	ARHGAP45	rs2074454	G	C	ENSG00000099817.11	POLR2E	-15068	3.45e-07	-0.285066	0.0531508	1.85e-05	9.19e-21	2.42e-16	V+K-	VP	Adipose_Visceral_Omentum.v8.signif_variant_gene_pairs
19_1080312	ARHGAP45	rs2074454	G	C	ENSG00000099817.11	POLR2E	-15068	1.23e-05	-0.141267	0.0310197	1.3e-05	6.93e-12	4.44e-08	V+K-	VP	Adipose_Visceral_Omentum.v8.signif_variant_gene_pairs
19_1080312	ARHGAP45	rs2074454	G	C	ENSG00000099817.11	POLR2E	-15068	1.24e-07	-0.26692	0.0482462	2.03e-05	1.27e-18	1.36e-14	V+K-	VP	Adipose_Visceral_Omentum.v8.signif_variant_gene_pairs
19_1080312	ARHGAP45	rs2074454	G	C	ENSG00000099817.11	POLR2E	-15068	6.4e-13	-0.363265	0.0480007	3.14e-05	5.59e-26	2.73e-21	V+K-	VP	Adipose_Visceral_Omentum.v8.signif_variant_gene_pairs
19_1080312	ARHGAP45	rs2074454	G	C	ENSG00000064687.12	ABCA7	40211	1.52e-05	-0.13449	0.0305737	3.39e-05	7.11e-14	1.04e-09	V+K-	VP	Adipose_Visceral_Omentum.v8.signif_variant_gene_pairs
19_1080312	ARHGAP45	rs2074454	G	C	ENSG00000099817.11	POLR2E	-15068	2.5e-07	-0.22646	0.0428933	3.23e-05	2.02e-18	4.16e-14	V+K-	VP	Adipose_Visceral_Omentum.v8.signif_variant_gene_pairs
19_1080312	ARHGAP45	rs2074454	G	C	ENSG00000099817.11	POLR2E	-15068	1.84e-11	-0.34947	0.0498525	2.87e-05	7.66e-20	1.33e-15	V+K-	VP	Adipose_Visceral_Omentum.v8.signif_variant_gene_pairs
19_1080312	ARHGAP45	rs2074454	G	C	ENSG00000064687.12	ABCA7	40211	8.98e-08	-0.184431	0.0338528	5.78e-05	6.84e-21	1.74e-16	V+K-	VP	Adipose_Visceral_Omentum.v8.signif_variant_gene_pairs
19_1080312	ARHGAP45	rs2074454	G	C	ENSG00000099817.11	POLR2E	-15068	2.14e-17	-0.333883	0.0375418	5.45e-05	1.24e-42	1.15e-37	V+K-	VP	Adipose_Visceral_Omentum.v8.signif_variant_gene_pairs
19_1080312	ARHGAP45	rs2074454	G	C	ENSG00000064687.12	ABCA7	40211	3.74e-07	-0.215096	0.0413895	3.56e-05	1.08e-10	9.11e-07	V+K-	VP	Adipose_Visceral_Omentum.v8.signif_variant_gene_pairs
19_1080312	ARHGAP45	rs2074454	G	C	ENSG00000064687.12	ABCA7	40211	1.2e-06	-0.242035	0.0488782	3.09e-05	5.06e-16	1.3e-11	V+K-	VP	Adipose_Visceral_Omentum.v8.signif_variant_gene_pairs
19_1080312	ARHGAP45	rs2074454	G	C	ENSG00000099817.11	POLR2E	-15068	3.28e-08	-0.166068	0.029522	5.15e-05	1.97e-24	2.52e-19	V+K-	VP	Adipose_Visceral_Omentum.v8.signif_variant_gene_pairs
19_1080312	ARHGAP45	rs2074454	G	C	ENSG00000064687.12	ABCA7	40211	4.03e-08	-0.128462	0.0231157	5.94e-05	1.26e-11	1.38e-07	V+K-	VP	Adipose_Visceral_Omentum.v8.signif_variant_gene_pairs
19_1080312	ARHGAP45	rs2074454	G	C	ENSG00000064687.12	ABCA7	40211	6.55e-10	-0.208391	0.0330258	6.7e-05	4.92e-41	2.11e-35	V+K-	VP	Adipose_Visceral_Omentum.v8.signif_variant_gene_pairs
19_1080312	ARHGAP45	rs2074454	G	C	ENSG00000064687.12	ABCA7	40211	1.04e-10	-0.223651	0.0337915	7.1e-05	7.08e-32	1.58e-26	V+K-	VP	Adipose_Visceral_Omentum.v8.signif_variant_gene_pairs
19_1080312	ARHGAP45	rs2074454	G	C	ENSG00000180448.10	ARHGAP45	14389	1.18e-05	-0.145267	0.0327851	6.21e-05	3.41e-23	1.78e-18	V+K-	VP	Adipose_Visceral_Omentum.v8.signif_variant_gene_pairs
19_1080312	ARHGAP45	rs2074454	G	C	ENSG00000064687.12	ABCA7	40211	4.17e-16	-0.246179	0.0293219	8.87e-05	1.39e-43	5.78e-38	V+K-	VP	Adipose_Visceral_Omentum.v8.signif_variant_gene_pairs
19_1080312	ARHGAP45	rs2074454	G	C	ENSG00000180448.10	ARHGAP45	14389	1.99e-06	-0.147604	0.0307017	6.96e-05	2.83e-26	1.43e-21	V+K-	VP	Adipose_Visceral_Omentum.v8.signif_variant_gene_pairs
19_1080312	ARHGAP45	rs2074454	G	C	ENSG00000099817.11	POLR2E	-15068	7.99e-08	-0.136198	0.0250221	7.2e-05	3.51e-17	4.86e-13	V+K-	VP	Adipose_Visceral_Omentum.v8.signif_variant_gene_pairs
19_1080312	ARHGAP45	rs2074454	G	C	ENSG00000064687.12	ABCA7	40211	1.03e-06	-0.193166	0.0386323	2.32e-05	2e-09	1.56e-05	V+K-	VP	Adipose_Visceral_Omentum.v8.signif_variant_gene_pairs
19_1080312	ARHGAP45	rs2074454	G	C	ENSG00000064687.12	ABCA7	40211	2.54e-05	-0.236268	0.0551217	4.37e-05	1.3e-11	9.37e-08	V+K-	VP	Adipose_Visceral_Omentum.v8.signif_variant_gene_pairs
19_1080312	ARHGAP45	rs2074454	G	C	ENSG00000180448.10	ARHGAP45	14389	1.44e-15	0.538436	0.0634128	5.12e-05	9.94e-19	1.55e-14	V+K-	VP	Adipose_Visceral_Omentum.v8.signif_variant_gene_pairs
19_1080312	ARHGAP45	rs2074454	G	C	ENSG00000064687.12	ABCA7	40211	2.38e-08	-0.159394	0.0281026	7.75e-05	2.99e-18	1.06e-13	V+K-	VP	Adipose_Visceral_Omentum.v8.signif_variant_gene_pairs
19_1080312	ARHGAP45	rs2074454	G	C	ENSG00000099817.11	POLR2E	-15068	1.28e-05	-0.09432	0.0214374	5.13e-05	3.57e-24	1.79e-19	V+K-	VP	Adipose_Visceral_Omentum.v8.signif_variant_gene_pairs
19_17282085	ANKLE1	rs8100241	G	A	ENSG00000099330.8	OCEL1	55881	2.67e-06	-0.11264	0.0237242	0.000114905	4.3e-22	1.75e-17	V+K-	VP	Adipose_Subcutaneous.v8.signif_variant_gene_pairs
19_17282085	ANKLE1	rs8100241	G	A	ENSG00000105393.15	BABAM1	14735	8.01e-06	-0.0978703	0.0216961	0.000107286	7.99e-14	7.05e-10	V+K-	VP	Adipose_Subcutaneous.v8.signif_variant_gene_pairs
19_17282085	ANKLE1	rs8100241	G	A	ENSG00000127220.5	ABHD8	-28151	4.45e-07	-0.135585	0.0265081	0.00012047	7.12e-24	3.41e-19	V+K-	VP	Adipose_Subcutaneous.v8.signif_variant_gene_pairs
19_17282085	ANKLE1	rs8100241	G	A	ENSG00000130312.6	MRPL34	-10747	1.68e-06	0.242183	0.0490164	3.39e-05	1.43e-33	7.96e-29	V+K-	VP	Adipose_Subcutaneous.v8.signif_variant_gene_pairs
19_17282085	ANKLE1	rs8100241	G	A	ENSG00000130312.6	MRPL34	-10747	2.58e-06	0.183479	0.0383177	8.68e-05	1.13e-59	6.08e-53	V+K-	VP	Adipose_Subcutaneous.v8.signif_variant_gene_pairs
19_17282085	ANKLE1	rs8100241	G	A	ENSG00000127220.5	ABHD8	-28151	5.21e-06	-0.156104	0.0336755	7.45e-05	1.52e-12	1.12e-08	V+K-	VP	Adipose_Subcutaneous.v8.signif_variant_gene_pairs
19_17282085	ANKLE1	rs8100241	G	A	ENSG00000130312.6	MRPL34	-10747	1.46e-09	0.14485	0.0235125	0.000101954	3.66e-90	7.11e-82	V+K-	VP	Adipose_Subcutaneous.v8.signif_variant_gene_pairs
19_17282085	ANKLE1	rs8100241	G	A	ENSG00000130312.6	MRPL34	-10747	9.79e-07	0.303168	0.0587781	2.44e-05	7.36e-12	2.65e-08	V+K-	VP	Adipose_Subcutaneous.v8.signif_variant_gene_pairs
19_17282085	ANKLE1	rs8100241	G	A	ENSG00000130312.6	MRPL34	-10747	1.82e-05	0.189603	0.0428553	4.64e-05	8.45e-31	7.16e-26	V+K-	VP	Adipose_Subcutaneous.v8.signif_variant_gene_pairs
19_17282085	ANKLE1	rs8100241	G	A	ENSG00000130312.6	MRPL34	-10747	5.29e-07	0.290148	0.0555712	4.6e-05	6.09e-28	1.6e-23	V+K-	VP	Adipose_Subcutaneous.v8.signif_variant_gene_pairs
19_17282085	ANKLE1	rs8100241	G	A	ENSG00000130312.6	MRPL34	-10747	4.6e-06	0.256906	0.0537912	2.89e-05	2.6e-22	2.46e-18	V+K-	VP	Adipose_Subcutaneous.v8.signif_variant_gene_pairs
19_17282085	ANKLE1	rs8100241	G	A	ENSG00000130312.6	MRPL34	-10747	1.84e-05	0.2423	0.0544776	1.95e-05	5.93e-23	8.43e-19	V+K-	VP	Adipose_Subcutaneous.v8.signif_variant_gene_pairs
19_17282085	ANKLE1	rs8100241	G	A	ENSG00000130312.6	MRPL34	-10747	6.78e-08	0.261281	0.0461762	4.67e-05	2.32e-25	1.87e-21	V+K-	VP	Adipose_Subcutaneous.v8.signif_variant_gene_pairs
19_17282085	ANKLE1	rs8100241	G	A	ENSG00000130312.6	MRPL34	-10747	3.86e-06	0.226851	0.047016	3.29e-05	3.64e-18	1.99e-14	V+K-	VP	Adipose_Subcutaneous.v8.signif_variant_gene_pairs
19_17282085	ANKLE1	rs8100241	G	A	ENSG00000099330.8	OCEL1	55881	1.29e-08	-0.173675	0.0297563	5.16e-05	5.1e-31	6.84e-26	V+K-	VP	Adipose_Subcutaneous.v8.signif_variant_gene_pairs
19_17282085	ANKLE1	rs8100241	G	A	ENSG00000130312.6	MRPL34	-10747	1.24e-05	0.110048	0.0248784	0.000154916	3.21e-43	7.31e-37	V+K-	VP	Adipose_Subcutaneous.v8.signif_variant_gene_pairs
19_17282085	ANKLE1	rs8100241	G	A	ENSG00000127220.5	ABHD8	-28151	5.58e-06	-0.14205	0.0306355	5.27e-05	1.46e-16	1.37e-12	V+K-	VP	Adipose_Subcutaneous.v8.signif_variant_gene_pairs
19_17282085	ANKLE1	rs8100241	G	A	ENSG00000099330.8	OCEL1	55881	6.03e-06	-0.139754	0.0303267	5.94e-05	9.04e-34	9.88e-29	V+K-	VP	Adipose_Subcutaneous.v8.signif_variant_gene_pairs
19_17282085	ANKLE1	rs8100241	G	A	ENSG00000130312.6	MRPL34	-10747	6.03e-05	0.118706	0.0291661	6.66e-05	3.76e-63	1.8e-56	V+K-	VP	Adipose_Subcutaneous.v8.signif_variant_gene_pairs
19_17282085	ANKLE1	rs8100241	G	A	ENSG00000130312.6	MRPL34	-10747	6.8e-05	0.116455	0.0289479	0.000107912	3.83e-66	6.61e-59	V+K-	VP	Adipose_Subcutaneous.v8.signif_variant_gene_pairs
19_17282085	ANKLE1	rs8100241	G	A	ENSG00000130312.6	MRPL34	-10747	2.75e-06	0.144084	0.030285	9.94e-05	1.36e-81	4.62e-74	V+K-	VP	Adipose_Subcutaneous.v8.signif_variant_gene_pairs
19_17282085	ANKLE1	rs8100241	G	A	ENSG00000099330.8	OCEL1	55881	6.33e-09	-0.222152	0.0371556	5.79e-05	1.59e-38	6.17e-33	V+K-	VP	Adipose_Subcutaneous.v8.signif_variant_gene_pairs
19_17282085	ANKLE1	rs8100241	G	A	ENSG00000130312.6	MRPL34	-10747	6e-08	0.165426	0.0297631	6.32e-05	8.65e-57	3.51e-50	V+K-	VP	Adipose_Subcutaneous.v8.signif_variant_gene_pairs
19_17282085	ANKLE1	rs8100241	G	A	ENSG00000099330.8	OCEL1	55881	8.29e-09	-0.251416	0.0424539	5.25e-05	5.27e-56	5.99e-49	V+K-	VP	Adipose_Subcutaneous.v8.signif_variant_gene_pairs
19_17282085	ANKLE1	rs8100241	G	A	ENSG00000130312.6	MRPL34	-10747	7.96e-06	0.108518	0.0238955	6.31e-05	2.15e-51	4.77e-45	V+K-	VP	Adipose_Subcutaneous.v8.signif_variant_gene_pairs
19_17282085	ANKLE1	rs8100241	G	A	ENSG00000127220.5	ABHD8	-28151	2.68e-06	-0.159013	0.0332593	5.81e-05	4.62e-09	2.02e-05	V+K-	VP	Adipose_Subcutaneous.v8.signif_variant_gene_pairs
19_17282085	ANKLE1	rs8100241	G	A	ENSG00000130312.6	MRPL34	-10747	7.15e-05	0.0751128	0.0187362	8.22e-05	9.77e-49	7.89e-43	V+K-	VP	Adipose_Subcutaneous.v8.signif_variant_gene_pairs
19_17282085	ANKLE1	rs8100241	G	A	ENSG00000099330.8	OCEL1	55881	2.21e-17	-0.249417	0.0285664	0.000115764	3.56e-100	2.53e-89	V+K-	VP	Adipose_Subcutaneous.v8.signif_variant_gene_pairs
19_17282085	ANKLE1	rs8100241	G	A	ENSG00000130312.6	MRPL34	-10747	1.95e-06	0.0897971	0.0186956	0.000115487	4.48e-105	1.99e-94	V+K-	VP	Adipose_Subcutaneous.v8.signif_variant_gene_pairs
19_17282085	ANKLE1	rs8100241	G	A	ENSG00000127220.5	ABHD8	-28151	4.3e-17	-0.194409	0.0224829	0.000123449	1.16e-36	5.04e-31	V+K-	VP	Adipose_Subcutaneous.v8.signif_variant_gene_pairs
19_17282085	ANKLE1	rs8100241	G	A	ENSG00000130312.6	MRPL34	-10747	7.57e-06	0.118686	0.0262095	0.000111618	2.88e-68	1.92e-60	V+K-	VP	Adipose_Subcutaneous.v8.signif_variant_gene_pairs
19_17282085	ANKLE1	rs8100241	G	A	ENSG00000127220.5	ABHD8	-28151	3.47e-05	-0.180985	0.0429196	4.93e-05	1e-08	5.06e-05	V+K-	VP	Adipose_Subcutaneous.v8.signif_variant_gene_pairs
19_17282085	ANKLE1	rs8100241	G	A	ENSG00000130312.6	MRPL34	-10747	6.37e-07	0.15528	0.0307337	9.2e-05	4.78e-61	6.57e-54	V+K-	VP	Adipose_Subcutaneous.v8.signif_variant_gene_pairs
19_17282085	ANKLE1	rs8100241	G	A	ENSG00000130312.6	MRPL34	-10747	8.07e-08	0.149876	0.0275449	0.000137494	2.79e-90	7.61e-81	V+K-	VP	Adipose_Subcutaneous.v8.signif_variant_gene_pairs
19_17282085	ANKLE1	rs8100241	G	A	ENSG00000127220.5	ABHD8	-28151	9.1e-06	-0.0905016	0.0201981	0.000144389	4.37e-34	1.99e-28	V+K-	VP	Adipose_Subcutaneous.v8.signif_variant_gene_pairs
19_17282085	ANKLE1	rs8100241	G	A	ENSG00000130312.6	MRPL34	-10747	4.22e-05	0.182453	0.0434956	5.35e-05	6.49e-24	1.79e-19	V+K-	VP	Adipose_Subcutaneous.v8.signif_variant_gene_pairs
19_17282085	ANKLE1	rs8100241	G	A	ENSG00000099330.8	OCEL1	55881	1.97e-05	-0.17444	0.0401386	3.82e-05	5.63e-44	1.47e-38	V+K-	VP	Adipose_Subcutaneous.v8.signif_variant_gene_pairs
19_17282085	ANKLE1	rs8100241	G	A	ENSG00000130312.6	MRPL34	-10747	1.29e-05	0.181808	0.0409033	4.46e-05	1.17e-49	5.8e-44	V+K-	VP	Adipose_Subcutaneous.v8.signif_variant_gene_pairs
19_17282085	ANKLE1	rs8100241	G	A	ENSG00000099330.8	OCEL1	55881	4.26e-05	-0.168117	0.0403952	9.17e-05	7.68e-19	7.78e-15	V+K-	VP	Adipose_Subcutaneous.v8.signif_variant_gene_pairs
19_17282085	ANKLE1	rs8100241	G	A	ENSG00000130312.6	MRPL34	-10747	1.67e-06	0.2059	0.042029	8.24e-05	2.06e-54	1.26e-48	V+K-	VP	Adipose_Subcutaneous.v8.signif_variant_gene_pairs
19_17282085	ANKLE1	rs8100241	G	A	ENSG00000127220.5	ABHD8	-28151	5.13e-11	-0.239322	0.0349457	8.54e-05	1.4e-29	4.75e-25	V+K-	VP	Adipose_Subcutaneous.v8.signif_variant_gene_pairs
19_17282085	ANKLE1	rs8100241	G	A	ENSG00000130312.6	MRPL34	-10747	4.57e-05	0.0962435	0.0234038	0.000136968	4.16e-79	4.47e-71	V+K-	VP	Adipose_Subcutaneous.v8.signif_variant_gene_pairs
19_17282085	ANKLE1	rs8100241	G	A	ENSG00000099330.8	OCEL1	55881	1.3e-11	-0.165106	0.0239176	9.23e-05	2.88e-57	6.97e-51	V+K-	VP	Adipose_Subcutaneous.v8.signif_variant_gene_pairs
19_17282085	ANKLE1	rs8100241	G	A	ENSG00000130312.6	MRPL34	-10747	8.52e-07	0.104031	0.02091	9.99e-05	2.2e-57	1.23e-50	V+K-	VP	Adipose_Subcutaneous.v8.signif_variant_gene_pairs
19_17282721	ANKLE1	rs8108174	T	A	ENSG00000099330.8	OCEL1	56517	1.41e-05	-0.104379	0.0238068	0.000114905	4.3e-22	1.75e-17	V+K-	VP	Adipose_Subcutaneous.v8.signif_variant_gene_pairs
19_17282721	ANKLE1	rs8108174	T	A	ENSG00000105393.15	BABAM1	15371	4.55e-06	-0.10048	0.0216807	0.000107286	7.99e-14	7.05e-10	V+K-	VP	Adipose_Subcutaneous.v8.signif_variant_gene_pairs
19_17282721	ANKLE1	rs8108174	T	A	ENSG00000127220.5	ABHD8	-27515	1.86e-06	-0.128256	0.0265893	0.00012047	7.12e-24	3.41e-19	V+K-	VP	Adipose_Subcutaneous.v8.signif_variant_gene_pairs
19_17282721	ANKLE1	rs8108174	T	A	ENSG00000130312.6	MRPL34	-10111	8.68e-07	0.250522	0.0492699	3.39e-05	1.43e-33	7.96e-29	V+K-	VP	Adipose_Subcutaneous.v8.signif_variant_gene_pairs
19_17282721	ANKLE1	rs8108174	T	A	ENSG00000130312.6	MRPL34	-10111	3.51e-06	0.183945	0.0389548	8.68e-05	1.13e-59	6.08e-53	V+K-	VP	Adipose_Subcutaneous.v8.signif_variant_gene_pairs
19_17282721	ANKLE1	rs8108174	T	A	ENSG00000127220.5	ABHD8	-27515	2.61e-05	-0.14668	0.0343703	7.45e-05	1.52e-12	1.12e-08	V+K-	VP	Adipose_Subcutaneous.v8.signif_variant_gene_pairs
19_17282721	ANKLE1	rs8108174	T	A	ENSG00000130312.6	MRPL34	-10111	2.15e-09	0.144144	0.0236508	0.000101954	3.66e-90	7.11e-82	V+K-	VP	Adipose_Subcutaneous.v8.signif_variant_gene_pairs
19_17282721	ANKLE1	rs8108174	T	A	ENSG00000130312.6	MRPL34	-10111	2.03e-06	0.295106	0.0591381	2.44e-05	7.36e-12	2.65e-08	V+K-	VP	Adipose_Subcutaneous.v8.signif_variant_gene_pairs
19_17282721	ANKLE1	rs8108174	T	A	ENSG00000130312.6	MRPL34	-10111	1.4e-06	0.276329	0.0551824	4.6e-05	6.09e-28	1.6e-23	V+K-	VP	Adipose_Subcutaneous.v8.signif_variant_gene_pairs
19_17282721	ANKLE1	rs8108174	T	A	ENSG00000130312.6	MRPL34	-10111	2.48e-07	0.247388	0.0459188	4.67e-05	2.32e-25	1.87e-21	V+K-	VP	Adipose_Subcutaneous.v8.signif_variant_gene_pairs
19_17282721	ANKLE1	rs8108174	T	A	ENSG00000130312.6	MRPL34	-10111	3.11e-05	0.199958	0.0463175	3.29e-05	3.64e-18	1.99e-14	V+K-	VP	Adipose_Subcutaneous.v8.signif_variant_gene_pairs
19_17282721	ANKLE1	rs8108174	T	A	ENSG00000099330.8	OCEL1	56517	1.11e-08	-0.174711	0.0297932	5.16e-05	5.1e-31	6.84e-26	V+K-	VP	Adipose_Subcutaneous.v8.signif_variant_gene_pairs
19_17282721	ANKLE1	rs8108174	T	A	ENSG00000130312.6	MRPL34	-10111	1.84e-06	0.119849	0.0247614	0.000154916	3.21e-43	7.31e-37	V+K-	VP	Adipose_Subcutaneous.v8.signif_variant_gene_pairs
19_17282721	ANKLE1	rs8108174	T	A	ENSG00000127220.5	ABHD8	-27515	1.56e-05	-0.134487	0.0305528	5.27e-05	1.46e-16	1.37e-12	V+K-	VP	Adipose_Subcutaneous.v8.signif_variant_gene_pairs
19_17282721	ANKLE1	rs8108174	T	A	ENSG00000099330.8	OCEL1	56517	6.27e-06	-0.139626	0.0303567	5.94e-05	9.04e-34	9.88e-29	V+K-	VP	Adipose_Subcutaneous.v8.signif_variant_gene_pairs
19_17282721	ANKLE1	rs8108174	T	A	ENSG00000130312.6	MRPL34	-10111	4.17e-05	0.119832	0.0289388	0.000107912	3.83e-66	6.61e-59	V+K-	VP	Adipose_Subcutaneous.v8.signif_variant_gene_pairs
19_17282721	ANKLE1	rs8108174	T	A	ENSG00000130312.6	MRPL34	-10111	2.86e-06	0.14331	0.0301748	9.94e-05	1.36e-81	4.62e-74	V+K-	VP	Adipose_Subcutaneous.v8.signif_variant_gene_pairs
19_17282721	ANKLE1	rs8108174	T	A	ENSG00000099330.8	OCEL1	56517	1.97e-08	-0.214174	0.0371207	5.79e-05	1.59e-38	6.17e-33	V+K-	VP	Adipose_Subcutaneous.v8.signif_variant_gene_pairs
19_17282721	ANKLE1	rs8108174	T	A	ENSG00000130312.6	MRPL34	-10111	1.45e-07	0.160028	0.0297108	6.32e-05	8.65e-57	3.51e-50	V+K-	VP	Adipose_Subcutaneous.v8.signif_variant_gene_pairs
19_17282721	ANKLE1	rs8108174	T	A	ENSG00000099330.8	OCEL1	56517	2.45e-08	-0.243659	0.042588	5.25e-05	5.27e-56	5.99e-49	V+K-	VP	Adipose_Subcutaneous.v8.signif_variant_gene_pairs
19_17282721	ANKLE1	rs8108174	T	A	ENSG00000130312.6	MRPL34	-10111	1.05e-05	0.107079	0.0239113	6.31e-05	2.15e-51	4.77e-45	V+K-	VP	Adipose_Subcutaneous.v8.signif_variant_gene_pairs
19_17282721	ANKLE1	rs8108174	T	A	ENSG00000127220.5	ABHD8	-27515	9.41e-06	-0.150335	0.0333802	5.81e-05	4.62e-09	2.02e-05	V+K-	VP	Adipose_Subcutaneous.v8.signif_variant_gene_pairs
19_17282721	ANKLE1	rs8108174	T	A	ENSG00000130312.6	MRPL34	-10111	2.91e-05	0.0793865	0.0187932	8.22e-05	9.77e-49	7.89e-43	V+K-	VP	Adipose_Subcutaneous.v8.signif_variant_gene_pairs
19_17282721	ANKLE1	rs8108174	T	A	ENSG00000099330.8	OCEL1	56517	1.38e-17	-0.250479	0.0284938	0.000115764	3.56e-100	2.53e-89	V+K-	VP	Adipose_Subcutaneous.v8.signif_variant_gene_pairs
19_17282721	ANKLE1	rs8108174	T	A	ENSG00000130312.6	MRPL34	-10111	1.64e-06	0.0902685	0.018657	0.000115487	4.48e-105	1.99e-94	V+K-	VP	Adipose_Subcutaneous.v8.signif_variant_gene_pairs
19_17282721	ANKLE1	rs8108174	T	A	ENSG00000127220.5	ABHD8	-27515	1.6e-17	-0.196565	0.0224079	0.000123449	1.16e-36	5.04e-31	V+K-	VP	Adipose_Subcutaneous.v8.signif_variant_gene_pairs
19_17282721	ANKLE1	rs8108174	T	A	ENSG00000130312.6	MRPL34	-10111	6.08e-06	0.119622	0.0261371	0.000111618	2.88e-68	1.92e-60	V+K-	VP	Adipose_Subcutaneous.v8.signif_variant_gene_pairs
19_17282721	ANKLE1	rs8108174	T	A	ENSG00000127220.5	ABHD8	-27515	2.09e-05	-0.184822	0.042609	4.93e-05	1e-08	5.06e-05	V+K-	VP	Adipose_Subcutaneous.v8.signif_variant_gene_pairs
19_17282721	ANKLE1	rs8108174	T	A	ENSG00000130312.6	MRPL34	-10111	9e-07	0.15297	0.0307027	9.2e-05	4.78e-61	6.57e-54	V+K-	VP	Adipose_Subcutaneous.v8.signif_variant_gene_pairs
19_17282721	ANKLE1	rs8108174	T	A	ENSG00000130312.6	MRPL34	-10111	3.1e-07	0.141905	0.0273804	0.000137494	2.79e-90	7.61e-81	V+K-	VP	Adipose_Subcutaneous.v8.signif_variant_gene_pairs
19_17282721	ANKLE1	rs8108174	T	A	ENSG00000127220.5	ABHD8	-27515	2.02e-05	-0.0862621	0.0200572	0.000144389	4.37e-34	1.99e-28	V+K-	VP	Adipose_Subcutaneous.v8.signif_variant_gene_pairs
19_17282721	ANKLE1	rs8108174	T	A	ENSG00000099330.8	OCEL1	56517	2.04e-05	-0.172218	0.0397087	3.82e-05	5.63e-44	1.47e-38	V+K-	VP	Adipose_Subcutaneous.v8.signif_variant_gene_pairs
19_17282721	ANKLE1	rs8108174	T	A	ENSG00000130312.6	MRPL34	-10111	1.37e-05	0.179283	0.0404689	4.46e-05	1.17e-49	5.8e-44	V+K-	VP	Adipose_Subcutaneous.v8.signif_variant_gene_pairs
19_17282721	ANKLE1	rs8108174	T	A	ENSG00000130312.6	MRPL34	-10111	4e-07	0.216756	0.0416963	8.24e-05	2.06e-54	1.26e-48	V+K-	VP	Adipose_Subcutaneous.v8.signif_variant_gene_pairs
19_17282721	ANKLE1	rs8108174	T	A	ENSG00000127220.5	ABHD8	-27515	3.32e-11	-0.240815	0.034793	8.54e-05	1.4e-29	4.75e-25	V+K-	VP	Adipose_Subcutaneous.v8.signif_variant_gene_pairs
19_17282721	ANKLE1	rs8108174	T	A	ENSG00000130312.6	MRPL34	-10111	1.77e-05	0.100642	0.0232205	0.000136968	4.16e-79	4.47e-71	V+K-	VP	Adipose_Subcutaneous.v8.signif_variant_gene_pairs
19_17282721	ANKLE1	rs8108174	T	A	ENSG00000099330.8	OCEL1	56517	7.51e-12	-0.166935	0.0238934	9.23e-05	2.88e-57	6.97e-51	V+K-	VP	Adipose_Subcutaneous.v8.signif_variant_gene_pairs
19_17282721	ANKLE1	rs8108174	T	A	ENSG00000130312.6	MRPL34	-10111	3.9e-07	0.107142	0.0208813	9.99e-05	2.2e-57	1.23e-50	V+K-	VP	Adipose_Subcutaneous.v8.signif_variant_gene_pairs
19_34959325	ZNF792	rs2651079	C	T	ENSG00000168661.14	ZNF30	32422	1.19e-10	-0.199102	0.0302745	0.000164877	8.21e-33	1.43e-27	V-K+	VP	Adipose_Subcutaneous.v8.signif_variant_gene_pairs
19_34959325	ZNF792	rs2651079	C	T	ENSG00000180884.9	ZNF792	-4724	1.97e-11	0.21527	0.0313707	0.000152502	1.39e-17	3.24e-13	V-K+	VP	Adipose_Subcutaneous.v8.signif_variant_gene_pairs
19_34959325	ZNF792	rs2651079	C	T	ENSG00000168661.14	ZNF30	32422	2.48e-06	-0.114778	0.0240183	9.7e-05	1.52e-20	3.04e-16	V-K+	VP	Adipose_Subcutaneous.v8.signif_variant_gene_pairs
19_34959325	ZNF792	rs2651079	C	T	ENSG00000180884.9	ZNF792	-4724	5.46e-06	0.142252	0.030866	9.23e-05	2.55e-09	1.11e-05	V-K+	VP	Adipose_Subcutaneous.v8.signif_variant_gene_pairs
19_34959325	ZNF792	rs2651079	C	T	ENSG00000180884.9	ZNF792	-4724	1.58e-08	0.328422	0.0556324	4.53e-05	2.64e-10	1.01e-06	V-K+	VP	Adipose_Subcutaneous.v8.signif_variant_gene_pairs
19_34959325	ZNF792	rs2651079	C	T	ENSG00000180884.9	ZNF792	-4724	3.84e-06	0.177378	0.0377213	8.46e-05	5.13e-09	2.31e-05	V-K+	VP	Adipose_Subcutaneous.v8.signif_variant_gene_pairs
19_34959325	ZNF792	rs2651079	C	T	ENSG00000168661.14	ZNF30	32422	1.35e-12	-0.276145	0.0379886	0.000143305	2.95e-44	1.56e-37	V-K+	VP	Adipose_Subcutaneous.v8.signif_variant_gene_pairs
19_34959325	ZNF792	rs2651079	C	T	ENSG00000280106.1	AC008555.8	8120	2.34e-05	-0.152734	0.0357769	0.000134743	1.52e-12	1.06e-08	V-K+	VP	Adipose_Subcutaneous.v8.signif_variant_gene_pairs
19_34959325	ZNF792	rs2651079	C	T	ENSG00000180884.9	ZNF792	-4724	2.89e-15	0.221001	0.0271325	0.000165755	3.67e-16	6.33e-12	V-K+	VP	Adipose_Subcutaneous.v8.signif_variant_gene_pairs
19_34959325	ZNF792	rs2651079	C	T	ENSG00000168661.14	ZNF30	32422	7.79e-08	-0.367267	0.0646178	6.22e-05	4.41e-29	4.51e-24	V-K+	VP	Adipose_Subcutaneous.v8.signif_variant_gene_pairs
19_34959325	ZNF792	rs2651079	C	T	ENSG00000168661.14	ZNF30	32422	7.27e-07	-0.359239	0.0697896	8.83e-05	2.96e-33	1.83e-28	V-K+	VP	Adipose_Subcutaneous.v8.signif_variant_gene_pairs
19_34959325	ZNF792	rs2651079	C	T	ENSG00000180884.9	ZNF792	-4724	1.41e-15	0.284046	0.0338231	6.03e-05	1.29e-16	2.01e-12	V-K+	VP	Adipose_Subcutaneous.v8.signif_variant_gene_pairs
19_34959325	ZNF792	rs2651079	C	T	ENSG00000089351.14	GRAMD1A	-35459	9e-11	-0.245485	0.0368846	0.000197181	1.93e-45	2.92e-39	V-K+	VP	Adipose_Subcutaneous.v8.signif_variant_gene_pairs
19_34959325	ZNF792	rs2651079	C	T	ENSG00000105711.11	SCN1B	-71141	1.52e-15	-0.422779	0.0509523	0.000169225	7.95e-67	4.91e-59	V-K+	VP	Adipose_Subcutaneous.v8.signif_variant_gene_pairs
19_34959325	ZNF792	rs2651079	C	T	ENSG00000180884.9	ZNF792	-4724	2.1e-05	0.196521	0.045362	6.99e-05	1.91e-07	0.000632671	V-K+	VP	Adipose_Subcutaneous.v8.signif_variant_gene_pairs
19_34959325	ZNF792	rs2651079	C	T	ENSG00000168661.14	ZNF30	32422	7.44e-05	-0.151027	0.037587	7.71e-05	2.86e-18	8.85e-14	V-K+	VP	Adipose_Subcutaneous.v8.signif_variant_gene_pairs
19_34959325	ZNF792	rs2651079	C	T	ENSG00000280106.1	AC008555.8	8120	4.19e-05	-0.187641	0.0451213	7.06e-05	1.02e-11	8.37e-08	V-K+	VP	Adipose_Subcutaneous.v8.signif_variant_gene_pairs
19_34959325	ZNF792	rs2651079	C	T	ENSG00000180884.9	ZNF792	-4724	2.36e-13	0.305035	0.0397377	7.65e-05	1.98e-13	2.38e-09	V-K+	VP	Adipose_Subcutaneous.v8.signif_variant_gene_pairs
19_34959325	ZNF792	rs2651079	C	T	ENSG00000180884.9	ZNF792	-4724	6e-07	0.218882	0.0428233	6.68e-05	8.8e-09	3.68e-05	V-K+	VP	Adipose_Subcutaneous.v8.signif_variant_gene_pairs
19_34959325	ZNF792	rs2651079	C	T	ENSG00000180884.9	ZNF792	-4724	2.87e-10	0.224931	0.034824	0.00013981	2.44e-13	2.87e-09	V-K+	VP	Adipose_Subcutaneous.v8.signif_variant_gene_pairs
19_34959325	ZNF792	rs2651079	C	T	ENSG00000168661.14	ZNF30	32422	1.75e-07	-0.185545	0.0348856	0.000130313	1.22e-33	3.24e-28	V-K+	VP	Adipose_Subcutaneous.v8.signif_variant_gene_pairs
19_34959325	ZNF792	rs2651079	C	T	ENSG00000280106.1	AC008555.8	8120	7e-06	-0.195566	0.0429386	0.000127538	2.99e-12	2.24e-08	V-K+	VP	Adipose_Subcutaneous.v8.signif_variant_gene_pairs
19_34959325	ZNF792	rs2651079	C	T	ENSG00000180884.9	ZNF792	-4724	6.74e-05	0.155739	0.0386618	0.000131588	1.25e-05	0.0316863	V-K+	VP	Adipose_Subcutaneous.v8.signif_variant_gene_pairs
19_34959325	ZNF792	rs2651079	C	T	ENSG00000180884.9	ZNF792	-4724	1.66e-11	0.257478	0.0368462	7.37e-05	2.71e-12	2.12e-08	V-K+	VP	Adipose_Subcutaneous.v8.signif_variant_gene_pairs
19_34959325	ZNF792	rs2651079	C	T	ENSG00000168661.14	ZNF30	32422	5.95e-06	-0.223632	0.0478131	2.52e-05	5.01e-08	0.000145783	V-K+	VP	Adipose_Subcutaneous.v8.signif_variant_gene_pairs
19_34959325	ZNF792	rs2651079	C	T	ENSG00000168661.14	ZNF30	32422	4.76e-06	-0.130654	0.0282074	8.78e-05	8.2e-17	1.52e-12	V-K+	VP	Adipose_Subcutaneous.v8.signif_variant_gene_pairs
19_34959325	ZNF792	rs2651079	C	T	ENSG00000280106.1	AC008555.8	8120	1.72e-06	-0.17543	0.0361797	0.00010487	8.62e-17	1.47e-12	V-K+	VP	Adipose_Subcutaneous.v8.signif_variant_gene_pairs
19_34959325	ZNF792	rs2651079	C	T	ENSG00000180884.9	ZNF792	-4724	3.78e-06	0.166264	0.0355101	9.65e-05	8.04e-10	4.15e-06	V-K+	VP	Adipose_Subcutaneous.v8.signif_variant_gene_pairs
19_34959325	ZNF792	rs2651079	C	T	ENSG00000168661.14	ZNF30	32422	2.16e-06	-0.13668	0.0285852	0.000154866	2.53e-21	9.44e-17	V-K+	VP	Adipose_Subcutaneous.v8.signif_variant_gene_pairs
19_34959325	ZNF792	rs2651079	C	T	ENSG00000180884.9	ZNF792	-4724	1.43e-09	0.210643	0.034293	0.00013614	2.33e-12	1.49e-08	V-K+	VP	Adipose_Subcutaneous.v8.signif_variant_gene_pairs
19_34959325	ZNF792	rs2651079	C	T	ENSG00000089351.14	GRAMD1A	-35459	6.64e-06	0.120987	0.0266318	0.00014954	6.38e-36	3.83e-30	V-K+	VP	Adipose_Subcutaneous.v8.signif_variant_gene_pairs
19_34959325	ZNF792	rs2651079	C	T	ENSG00000168661.14	ZNF30	32422	6.26e-12	-0.256376	0.0363282	0.000148003	1.22e-33	1.21e-27	V-K+	VP	Adipose_Subcutaneous.v8.signif_variant_gene_pairs
19_34959325	ZNF792	rs2651079	C	T	ENSG00000180884.9	ZNF792	-4724	4.49e-09	0.220446	0.0368692	0.000158572	3.08e-14	3.92e-10	V-K+	VP	Adipose_Subcutaneous.v8.signif_variant_gene_pairs
19_34959325	ZNF792	rs2651079	C	T	ENSG00000271032.1	AC020907.4	-66010	3.18e-05	0.166635	0.0396576	0.000160388	2.13e-32	1.71e-27	V-K+	VP	Adipose_Subcutaneous.v8.signif_variant_gene_pairs
19_34959325	ZNF792	rs2651079	C	T	ENSG00000168661.14	ZNF30	32422	1.05e-07	-0.304197	0.0555262	6.39e-05	1.46e-21	3.86e-17	V-K+	VP	Adipose_Subcutaneous.v8.signif_variant_gene_pairs
19_34959325	ZNF792	rs2651079	C	T	ENSG00000168661.14	ZNF30	32422	5.28e-05	-0.193112	0.0467175	5.62e-05	1.63e-20	1.94e-16	V-K+	VP	Adipose_Subcutaneous.v8.signif_variant_gene_pairs
19_34959325	ZNF792	rs2651079	C	T	ENSG00000168661.14	ZNF30	32422	3.74e-07	-0.251693	0.0477046	4.07e-05	2.88e-14	1.58e-10	V-K+	VP	Adipose_Subcutaneous.v8.signif_variant_gene_pairs
19_34959325	ZNF792	rs2651079	C	T	ENSG00000180884.9	ZNF792	-4724	4.39e-06	0.159296	0.0342622	0.000126411	1.71e-08	8e-05	V-K+	VP	Adipose_Subcutaneous.v8.signif_variant_gene_pairs
19_34959325	ZNF792	rs2651079	C	T	ENSG00000168661.14	ZNF30	32422	2.31e-05	-0.146484	0.0343044	0.000165806	1.89e-17	3.68e-13	V-K+	VP	Adipose_Subcutaneous.v8.signif_variant_gene_pairs
19_34959325	ZNF792	rs2651079	C	T	ENSG00000280106.1	AC008555.8	8120	5.61e-05	-0.16343	0.0402425	0.000187011	1.25e-10	6.7e-07	V-K+	VP	Adipose_Subcutaneous.v8.signif_variant_gene_pairs
19_34959325	ZNF792	rs2651079	C	T	ENSG00000180884.9	ZNF792	-4724	2.5e-14	0.24982	0.0318747	0.000183559	1.05e-16	1.42e-12	V-K+	VP	Adipose_Subcutaneous.v8.signif_variant_gene_pairs
19_34959325	ZNF792	rs2651079	C	T	ENSG00000180884.9	ZNF792	-4724	4.26e-07	0.349512	0.0666744	6.9e-05	3.11e-07	0.00102238	V-K+	VP	Adipose_Subcutaneous.v8.signif_variant_gene_pairs
19_34959325	ZNF792	rs2651079	C	T	ENSG00000180884.9	ZNF792	-4724	5.62e-07	0.232746	0.0453906	4.74e-05	2.86e-09	1.24e-05	V-K+	VP	Adipose_Subcutaneous.v8.signif_variant_gene_pairs
19_34959325	ZNF792	rs2651079	C	T	ENSG00000168661.14	ZNF30	32422	6.07e-15	-0.560711	0.0677374	0.000103421	5.62e-59	1.86e-52	V-K+	VP	Adipose_Subcutaneous.v8.signif_variant_gene_pairs
19_34959325	ZNF792	rs2651079	C	T	ENSG00000168661.14	ZNF30	32422	4.14e-11	-0.193237	0.0286382	0.000176887	1.52e-41	2.06e-35	V-K+	VP	Adipose_Subcutaneous.v8.signif_variant_gene_pairs
19_34959325	ZNF792	rs2651079	C	T	ENSG00000280106.1	AC008555.8	8120	3.3e-06	-0.17903	0.0380576	0.000161248	8.71e-17	1.37e-12	V-K+	VP	Adipose_Subcutaneous.v8.signif_variant_gene_pairs
19_34959325	ZNF792	rs2651079	C	T	ENSG00000180884.9	ZNF792	-4724	7.63e-18	0.25243	0.0282495	0.00017401	5.77e-21	1.13e-16	V-K+	VP	Adipose_Subcutaneous.v8.signif_variant_gene_pairs
19_34959325	ZNF792	rs2651079	C	T	ENSG00000280106.1	AC008555.8	8120	5.83e-05	-0.141116	0.0348556	0.000110359	1.79e-10	8.62e-07	V-K+	VP	Adipose_Subcutaneous.v8.signif_variant_gene_pairs
19_41383843	TMEM91	rs12602	T	C	ENSG00000248098.11	BCKDHA	-13637	2.82e-07	0.125683	0.0241498	0.000163529	5.15e-12	3.48e-08	V-K+	VP	Adipose_Subcutaneous.v8.signif_variant_gene_pairs
19_41383843	TMEM91	rs12602	T	C	ENSG00000204978.2	ERICH4	-59315	1.95e-15	0.326614	0.0398295	0.00018497	1.36e-17	3.68e-13	V-K+	VP	Adipose_Subcutaneous.v8.signif_variant_gene_pairs
19_41383843	TMEM91	rs12602	T	C	ENSG00000248098.11	BCKDHA	-13637	7.4e-09	0.11817	0.0199996	0.000109062	4e-14	4.16e-10	V-K+	VP	Adipose_Subcutaneous.v8.signif_variant_gene_pairs
19_41383843	TMEM91	rs12602	T	C	ENSG00000204978.2	ERICH4	-59315	3.7e-07	0.210325	0.040676	0.000115304	2.05e-09	7.92e-06	V-K+	VP	Adipose_Subcutaneous.v8.signif_variant_gene_pairs
19_41383843	TMEM91	rs12602	T	C	ENSG00000077348.8	EXOSC5	-13616	5.02e-06	-0.26094	0.0555636	6e-05	4.59e-07	0.000957194	V-K+	VP	Adipose_Subcutaneous.v8.signif_variant_gene_pairs
19_41383843	TMEM91	rs12602	T	C	ENSG00000077348.8	EXOSC5	-13616	1.44e-06	-0.185642	0.037782	0.000125169	7.05e-08	0.000236317	V-K+	VP	Adipose_Subcutaneous.v8.signif_variant_gene_pairs
19_41383843	TMEM91	rs12602	T	C	ENSG00000142046.14	TMEM91	32932	9.95e-06	-0.120735	0.0270534	0.000177326	1.2e-26	5.91e-22	V-K+	VP	Adipose_Subcutaneous.v8.signif_variant_gene_pairs
19_41383843	TMEM91	rs12602	T	C	ENSG00000077348.8	EXOSC5	-13616	3.59e-07	-0.143797	0.0278842	0.000196154	1.21e-07	0.000444327	V-K+	VP	Adipose_Subcutaneous.v8.signif_variant_gene_pairs
19_41383843	TMEM91	rs12602	T	C	ENSG00000105341.18	DMAC2	-56874	5.62e-08	0.105571	0.0191525	0.000193492	1.85e-09	7.24e-06	V-K+	VP	Adipose_Subcutaneous.v8.signif_variant_gene_pairs
19_41383843	TMEM91	rs12602	T	C	ENSG00000105341.18	DMAC2	-56874	2.21e-05	0.284489	0.0644578	4.01e-05	4.87e-08	9.19e-05	V-K+	VP	Adipose_Subcutaneous.v8.signif_variant_gene_pairs
19_41383843	TMEM91	rs12602	T	C	ENSG00000105341.18	DMAC2	-56874	1.51e-08	0.296459	0.0495832	5.65e-05	7.89e-12	3.18e-08	V-K+	VP	Adipose_Subcutaneous.v8.signif_variant_gene_pairs
19_41383843	TMEM91	rs12602	T	C	ENSG00000077348.8	EXOSC5	-13616	1.89e-09	-0.317997	0.049338	7.9e-05	3.04e-12	1.24e-08	V-K+	VP	Adipose_Subcutaneous.v8.signif_variant_gene_pairs
19_41383843	TMEM91	rs12602	T	C	ENSG00000177191.2	B3GNT8	-44887	1.3e-15	-0.781851	0.0862863	8.05e-05	1.85e-17	1.45e-13	V-K+	VP	Adipose_Subcutaneous.v8.signif_variant_gene_pairs
19_41383843	TMEM91	rs12602	T	C	ENSG00000077348.8	EXOSC5	-13616	1.46e-11	-0.415517	0.0573509	8.58e-05	1.46e-13	8.67e-10	V-K+	VP	Adipose_Subcutaneous.v8.signif_variant_gene_pairs
19_41383843	TMEM91	rs12602	T	C	ENSG00000177191.2	B3GNT8	-44887	1.82e-16	-0.727573	0.0795323	8.2e-05	3.22e-21	4.02e-17	V-K+	VP	Adipose_Subcutaneous.v8.signif_variant_gene_pairs
19_41383843	TMEM91	rs12602	T	C	ENSG00000105341.18	DMAC2	-56874	3.72e-07	0.285607	0.0539195	8.18e-05	2.01e-13	1.06e-09	V-K+	VP	Adipose_Subcutaneous.v8.signif_variant_gene_pairs
19_41383843	TMEM91	rs12602	T	C	ENSG00000105341.18	DMAC2	-56874	9.73e-09	0.361205	0.0590629	5.04e-05	9.85e-12	4.52e-08	V-K+	VP	Adipose_Subcutaneous.v8.signif_variant_gene_pairs
19_41383843	TMEM91	rs12602	T	C	ENSG00000077348.8	EXOSC5	-13616	3.54e-05	-0.270146	0.063053	3.91e-05	7.28e-06	0.0116135	V-K+	VP	Adipose_Subcutaneous.v8.signif_variant_gene_pairs
19_41383843	TMEM91	rs12602	T	C	ENSG00000105341.18	DMAC2	-56874	2.48e-12	0.537654	0.0709002	6.3e-05	1.33e-17	1.31e-13	V-K+	VP	Adipose_Subcutaneous.v8.signif_variant_gene_pairs
19_41383843	TMEM91	rs12602	T	C	ENSG00000105341.18	DMAC2	-56874	7.32e-07	0.361873	0.0695032	4.93e-05	3.06e-08	8.47e-05	V-K+	VP	Adipose_Subcutaneous.v8.signif_variant_gene_pairs
19_41383843	TMEM91	rs12602	T	C	ENSG00000142046.14	TMEM91	32932	2.02e-05	-0.157926	0.0365084	7.56e-05	1.22e-19	1.76e-15	V-K+	VP	Adipose_Subcutaneous.v8.signif_variant_gene_pairs
19_41383843	TMEM91	rs12602	T	C	ENSG00000177191.2	B3GNT8	-44887	7.79e-06	-0.195077	0.0429329	7.51e-05	1.64e-09	6.57e-06	V-K+	VP	Adipose_Subcutaneous.v8.signif_variant_gene_pairs
19_41383843	TMEM91	rs12602	T	C	ENSG00000204978.2	ERICH4	-59315	1.83e-11	0.319332	0.0458515	8.52e-05	1.83e-11	9.98e-08	V-K+	VP	Adipose_Subcutaneous.v8.signif_variant_gene_pairs
19_41383843	TMEM91	rs12602	T	C	ENSG00000142046.14	TMEM91	32932	4.07e-09	-0.116034	0.0193057	0.000234418	5.22e-24	3.06e-19	V-K+	VP	Adipose_Subcutaneous.v8.signif_variant_gene_pairs
19_41383843	TMEM91	rs12602	T	C	ENSG00000177191.2	B3GNT8	-44887	3.03e-10	-0.160002	0.024785	0.000239441	1.95e-12	1.8e-08	V-K+	VP	Adipose_Subcutaneous.v8.signif_variant_gene_pairs
19_41383843	TMEM91	rs12602	T	C	ENSG00000177191.2	B3GNT8	-44887	2.93e-11	-0.162968	0.0235817	9.93e-05	3.1e-12	2.12e-08	V-K+	VP	Adipose_Subcutaneous.v8.signif_variant_gene_pairs
19_41383843	TMEM91	rs12602	T	C	ENSG00000204978.2	ERICH4	-59315	1.14e-08	0.304975	0.0523747	0.000177694	1.97e-10	1.16e-06	V-K+	VP	Adipose_Subcutaneous.v8.signif_variant_gene_pairs
19_41383843	TMEM91	rs12602	T	C	ENSG00000077348.8	EXOSC5	-13616	4.07e-07	-0.151183	0.0293415	0.000145318	9.58e-09	2.91e-05	V-K+	VP	Adipose_Subcutaneous.v8.signif_variant_gene_pairs
19_41383843	TMEM91	rs12602	T	C	ENSG00000105341.18	DMAC2	-56874	3.62e-05	0.108635	0.0260004	0.000186843	1.14e-09	5.22e-06	V-K+	VP	Adipose_Subcutaneous.v8.signif_variant_gene_pairs
19_41383843	TMEM91	rs12602	T	C	ENSG00000204978.2	ERICH4	-59315	7.69e-05	0.187277	0.0468673	0.000177716	6.13e-06	0.0144154	V-K+	VP	Adipose_Subcutaneous.v8.signif_variant_gene_pairs
19_41383843	TMEM91	rs12602	T	C	ENSG00000142046.14	TMEM91	32932	2.22e-07	-0.181715	0.0342751	0.000112113	2.63e-21	4.46e-17	V-K+	VP	Adipose_Subcutaneous.v8.signif_variant_gene_pairs
19_41383843	TMEM91	rs12602	T	C	ENSG00000077348.8	EXOSC5	-13616	2.06e-07	-0.248236	0.0466911	0.000106299	7.72e-10	3.93e-06	V-K+	VP	Adipose_Subcutaneous.v8.signif_variant_gene_pairs
19_41383843	TMEM91	rs12602	T	C	ENSG00000105341.18	DMAC2	-56874	3.27e-08	0.152134	0.0268131	9.77e-05	3.47e-10	1.61e-06	V-K+	VP	Adipose_Subcutaneous.v8.signif_variant_gene_pairs
19_41383843	TMEM91	rs12602	T	C	ENSG00000105329.9	TGFB1	29932	2.81e-06	0.122639	0.0257063	8.68e-05	1.55e-19	4.15e-15	V-K+	VP	Adipose_Subcutaneous.v8.signif_variant_gene_pairs
19_41383843	TMEM91	rs12602	T	C	ENSG00000077348.8	EXOSC5	-13616	9.78e-19	-0.317749	0.0337275	8.06e-05	1.11e-20	2.29e-16	V-K+	VP	Adipose_Subcutaneous.v8.signif_variant_gene_pairs
19_41383843	TMEM91	rs12602	T	C	ENSG00000177191.2	B3GNT8	-44887	2.33e-07	-0.243683	0.0460947	9.29e-05	3.79e-14	3.32e-10	V-K+	VP	Adipose_Subcutaneous.v8.signif_variant_gene_pairs
19_41383843	TMEM91	rs12602	T	C	ENSG00000105341.18	DMAC2	-56874	1.32e-05	0.123377	0.0278753	9.27e-05	2.31e-13	2.14e-09	V-K+	VP	Adipose_Subcutaneous.v8.signif_variant_gene_pairs
19_41383843	TMEM91	rs12602	T	C	ENSG00000204978.2	ERICH4	-59315	3.41e-08	0.210975	0.0372809	8.99e-05	6.93e-12	4.18e-08	V-K+	VP	Adipose_Subcutaneous.v8.signif_variant_gene_pairs
19_41383843	TMEM91	rs12602	T	C	ENSG00000142046.14	TMEM91	32932	9.59e-05	-0.126585	0.0321559	0.000131858	6.67e-41	3.32e-35	V-K+	VP	Adipose_Subcutaneous.v8.signif_variant_gene_pairs
19_41383843	TMEM91	rs12602	T	C	ENSG00000077348.8	EXOSC5	-13616	2.45e-05	-0.086996	0.0204023	0.000119031	5e-08	0.000155546	V-K+	VP	Adipose_Subcutaneous.v8.signif_variant_gene_pairs
19_41383843	TMEM91	rs12602	T	C	ENSG00000248098.11	BCKDHA	-13637	5.83e-12	0.121699	0.0172009	0.00014226	2.21e-13	2.71e-09	V-K+	VP	Adipose_Subcutaneous.v8.signif_variant_gene_pairs
19_41383843	TMEM91	rs12602	T	C	ENSG00000177191.2	B3GNT8	-44887	2.37e-09	-0.16027	0.0262934	0.000124033	1.11e-11	5.03e-08	V-K+	VP	Adipose_Subcutaneous.v8.signif_variant_gene_pairs
19_41383843	TMEM91	rs12602	T	C	ENSG00000204978.2	ERICH4	-59315	4.71e-13	0.272587	0.0365604	0.000135797	4.47e-15	3.52e-11	V-K+	VP	Adipose_Subcutaneous.v8.signif_variant_gene_pairs
19_41383843	TMEM91	rs12602	T	C	ENSG00000077348.8	EXOSC5	-13616	7.18e-27	-0.221245	0.0196805	0.000205964	1.77e-28	1.28e-23	V-K+	VP	Adipose_Subcutaneous.v8.signif_variant_gene_pairs
19_41383843	TMEM91	rs12602	T	C	ENSG00000248098.11	BCKDHA	-13637	1.03e-14	0.151971	0.0191778	0.000205878	2.06e-20	4.47e-16	V-K+	VP	Adipose_Subcutaneous.v8.signif_variant_gene_pairs
19_41383843	TMEM91	rs12602	T	C	ENSG00000105341.18	DMAC2	-56874	2.16e-06	0.0839355	0.0175531	0.000187104	4.48e-19	1.09e-14	V-K+	VP	Adipose_Subcutaneous.v8.signif_variant_gene_pairs
19_41383843	TMEM91	rs12602	T	C	ENSG00000204978.2	ERICH4	-59315	1.01e-06	0.228412	0.0462492	0.000190988	8.99e-09	3.18e-05	V-K+	VP	Adipose_Subcutaneous.v8.signif_variant_gene_pairs
19_41383843	TMEM91	rs12602	T	C	ENSG00000142046.14	TMEM91	32932	1.2e-05	-0.124569	0.0281432	0.000202663	1.57e-31	1.26e-25	V-K+	VP	Adipose_Subcutaneous.v8.signif_variant_gene_pairs
19_41383843	TMEM91	rs12602	T	C	ENSG00000248098.11	BCKDHA	-13637	8.52e-09	0.108551	0.0185054	0.000199592	7.3e-22	1.66e-17	V-K+	VP	Adipose_Subcutaneous.v8.signif_variant_gene_pairs
19_41383843	TMEM91	rs12602	T	C	ENSG00000177191.2	B3GNT8	-44887	2.29e-09	-0.190035	0.0311701	0.000194931	5.78e-19	1.02e-14	V-K+	VP	Adipose_Subcutaneous.v8.signif_variant_gene_pairs
19_41383843	TMEM91	rs12602	T	C	ENSG00000105341.18	DMAC2	-56874	1.74e-10	0.141326	0.0216447	0.00020732	3.24e-17	7.42e-13	V-K+	VP	Adipose_Subcutaneous.v8.signif_variant_gene_pairs
19_41383843	TMEM91	rs12602	T	C	ENSG00000204978.2	ERICH4	-59315	9.12e-13	0.339311	0.0461698	0.000229931	3.54e-13	4.48e-09	V-K+	VP	Adipose_Subcutaneous.v8.signif_variant_gene_pairs
19_41383843	TMEM91	rs12602	T	C	ENSG00000077348.8	EXOSC5	-13616	7.34e-06	-0.142551	0.0311245	7.58e-05	9.03e-08	0.000290211	V-K+	VP	Adipose_Subcutaneous.v8.signif_variant_gene_pairs
19_41383843	TMEM91	rs12602	T	C	ENSG00000248098.11	BCKDHA	-13637	5.33e-07	0.208385	0.0401154	8.45e-05	1.24e-08	3.84e-05	V-K+	VP	Adipose_Subcutaneous.v8.signif_variant_gene_pairs
19_41383843	TMEM91	rs12602	T	C	ENSG00000177191.2	B3GNT8	-44887	3.4e-14	-0.391918	0.0489044	5.21e-05	4.62e-17	7.33e-13	V-K+	VP	Adipose_Subcutaneous.v8.signif_variant_gene_pairs
19_41383843	TMEM91	rs12602	T	C	ENSG00000077348.8	EXOSC5	-13616	1.2e-35	-0.692892	0.0476802	0.000117672	3.67e-38	8.28e-33	V-K+	VP	Adipose_Subcutaneous.v8.signif_variant_gene_pairs
19_41383843	TMEM91	rs12602	T	C	ENSG00000248098.11	BCKDHA	-13637	3.59e-13	0.247414	0.032328	0.000138286	1.76e-24	3.76e-20	V-K+	VP	Adipose_Subcutaneous.v8.signif_variant_gene_pairs
19_41383843	TMEM91	rs12602	T	C	ENSG00000105341.18	DMAC2	-56874	6.98e-11	0.220118	0.0323875	0.000131692	1.88e-12	9.69e-09	V-K+	VP	Adipose_Subcutaneous.v8.signif_variant_gene_pairs
19_41383843	TMEM91	rs12602	T	C	ENSG00000077348.8	EXOSC5	-13616	2.99e-09	-0.198816	0.0329163	0.00022677	8.62e-11	4.58e-07	V-K+	VP	Adipose_Subcutaneous.v8.signif_variant_gene_pairs
19_41383843	TMEM91	rs12602	T	C	ENSG00000177191.2	B3GNT8	-44887	7.65e-07	-0.203391	0.0406206	0.000241549	3.19e-08	0.000111442	V-K+	VP	Adipose_Subcutaneous.v8.signif_variant_gene_pairs
19_41383843	TMEM91	rs12602	T	C	ENSG00000105341.18	DMAC2	-56874	0.000178144	0.0877078	0.0232258	0.00021018	1.12e-17	1.96e-13	V-K+	VP	Adipose_Subcutaneous.v8.signif_variant_gene_pairs
19_41383843	TMEM91	rs12602	T	C	ENSG00000204978.2	ERICH4	-59315	8.38e-10	0.312115	0.0498801	0.000212361	2.67e-13	2.82e-09	V-K+	VP	Adipose_Subcutaneous.v8.signif_variant_gene_pairs
19_41383843	TMEM91	rs12602	T	C	ENSG00000248098.11	BCKDHA	-13637	7.05e-25	0.21832	0.0202574	0.000152978	4.65e-29	1.01e-23	V-K+	VP	Adipose_Subcutaneous.v8.signif_variant_gene_pairs
19_41383843	TMEM91	rs12602	T	C	ENSG00000105341.18	DMAC2	-56874	7.51e-06	-0.0833739	0.0184527	0.000148769	1.87e-12	1.14e-08	V-K+	VP	Adipose_Subcutaneous.v8.signif_variant_gene_pairs
19_41397315	EXOSC5	rs10853751	G	A	ENSG00000248098.11	BCKDHA	-165	2.44e-08	0.134251	0.0236942	0.000163529	5.15e-12	3.48e-08	V-K+	VP	Adipose_Subcutaneous.v8.signif_variant_gene_pairs
19_41397315	EXOSC5	rs10853751	G	A	ENSG00000204978.2	ERICH4	-45843	7.19e-16	0.326615	0.0391844	0.00018497	1.36e-17	3.68e-13	V-K+	VP	Adipose_Subcutaneous.v8.signif_variant_gene_pairs
19_41397315	EXOSC5	rs10853751	G	A	ENSG00000248098.11	BCKDHA	-165	2.1e-09	0.1213	0.0197856	0.000109062	4e-14	4.16e-10	V-K+	VP	Adipose_Subcutaneous.v8.signif_variant_gene_pairs
19_41397315	EXOSC5	rs10853751	G	A	ENSG00000204978.2	ERICH4	-45843	2.47e-07	0.211725	0.0403253	0.000115304	2.05e-09	7.92e-06	V-K+	VP	Adipose_Subcutaneous.v8.signif_variant_gene_pairs
19_41397315	EXOSC5	rs10853751	G	A	ENSG00000077348.8	EXOSC5	-144	4.02e-06	-0.264868	0.0558037	6e-05	4.59e-07	0.000957194	V-K+	VP	Adipose_Subcutaneous.v8.signif_variant_gene_pairs
19_41397315	EXOSC5	rs10853751	G	A	ENSG00000077348.8	EXOSC5	-144	4.22e-07	-0.191836	0.0371273	0.000125169	7.05e-08	0.000236317	V-K+	VP	Adipose_Subcutaneous.v8.signif_variant_gene_pairs
19_41397315	EXOSC5	rs10853751	G	A	ENSG00000177191.2	B3GNT8	-31415	3.91e-05	-0.199105	0.0477285	0.000115658	9.42e-12	8.41e-08	V-K+	VP	Adipose_Subcutaneous.v8.signif_variant_gene_pairs
19_41397315	EXOSC5	rs10853751	G	A	ENSG00000142046.14	TMEM91	46404	8.29e-07	-0.133778	0.0268111	0.000177326	1.2e-26	5.91e-22	V-K+	VP	Adipose_Subcutaneous.v8.signif_variant_gene_pairs
19_41397315	EXOSC5	rs10853751	G	A	ENSG00000077348.8	EXOSC5	-144	3.52e-07	-0.143266	0.0277621	0.000196154	1.21e-07	0.000444327	V-K+	VP	Adipose_Subcutaneous.v8.signif_variant_gene_pairs
19_41397315	EXOSC5	rs10853751	G	A	ENSG00000105341.18	DMAC2	-43402	1.39e-08	0.109687	0.0190191	0.000193492	1.85e-09	7.24e-06	V-K+	VP	Adipose_Subcutaneous.v8.signif_variant_gene_pairs
19_41397315	EXOSC5	rs10853751	G	A	ENSG00000105341.18	DMAC2	-43402	1.95e-05	0.262676	0.0586739	2.4e-05	4.41e-06	0.00679093	V-K+	VP	Adipose_Subcutaneous.v8.signif_variant_gene_pairs
19_41397315	EXOSC5	rs10853751	G	A	ENSG00000105341.18	DMAC2	-43402	6.22e-07	0.32259	0.0613195	4.01e-05	4.87e-08	9.19e-05	V-K+	VP	Adipose_Subcutaneous.v8.signif_variant_gene_pairs
19_41397315	EXOSC5	rs10853751	G	A	ENSG00000105341.18	DMAC2	-43402	2.38e-10	0.324366	0.0478218	5.65e-05	7.89e-12	3.18e-08	V-K+	VP	Adipose_Subcutaneous.v8.signif_variant_gene_pairs
19_41397315	EXOSC5	rs10853751	G	A	ENSG00000077348.8	EXOSC5	-144	1.12e-10	-0.329787	0.0471522	7.9e-05	3.04e-12	1.24e-08	V-K+	VP	Adipose_Subcutaneous.v8.signif_variant_gene_pairs
19_41397315	EXOSC5	rs10853751	G	A	ENSG00000177191.2	B3GNT8	-31415	9.52e-17	-0.785878	0.0825713	8.05e-05	1.85e-17	1.45e-13	V-K+	VP	Adipose_Subcutaneous.v8.signif_variant_gene_pairs
19_41397315	EXOSC5	rs10853751	G	A	ENSG00000077348.8	EXOSC5	-144	2.96e-12	-0.41542	0.0551942	8.58e-05	1.46e-13	8.67e-10	V-K+	VP	Adipose_Subcutaneous.v8.signif_variant_gene_pairs
19_41397315	EXOSC5	rs10853751	G	A	ENSG00000177191.2	B3GNT8	-31415	8.71e-20	-0.765448	0.073873	8.2e-05	3.22e-21	4.02e-17	V-K+	VP	Adipose_Subcutaneous.v8.signif_variant_gene_pairs
19_41397315	EXOSC5	rs10853751	G	A	ENSG00000105341.18	DMAC2	-43402	5.1e-05	0.280012	0.0673505	8.71e-05	4.04e-06	0.00782351	V-K+	VP	Adipose_Subcutaneous.v8.signif_variant_gene_pairs
19_41397315	EXOSC5	rs10853751	G	A	ENSG00000105341.18	DMAC2	-43402	1.37e-07	0.290588	0.0527614	8.18e-05	2.01e-13	1.06e-09	V-K+	VP	Adipose_Subcutaneous.v8.signif_variant_gene_pairs
19_41397315	EXOSC5	rs10853751	G	A	ENSG00000105341.18	DMAC2	-43402	2.08e-09	0.370749	0.0576982	5.04e-05	9.85e-12	4.52e-08	V-K+	VP	Adipose_Subcutaneous.v8.signif_variant_gene_pairs
19_41397315	EXOSC5	rs10853751	G	A	ENSG00000077348.8	EXOSC5	-144	1.52e-05	-0.195849	0.0434983	3.99e-05	7.93e-07	0.00152597	V-K+	VP	Adipose_Subcutaneous.v8.signif_variant_gene_pairs
19_41397315	EXOSC5	rs10853751	G	A	ENSG00000105341.18	DMAC2	-43402	3.41e-05	0.251506	0.0585751	3.59e-05	1.02e-06	0.0019308	V-K+	VP	Adipose_Subcutaneous.v8.signif_variant_gene_pairs
19_41397315	EXOSC5	rs10853751	G	A	ENSG00000105341.18	DMAC2	-43402	7.4e-15	0.559846	0.0652608	6.3e-05	1.33e-17	1.31e-13	V-K+	VP	Adipose_Subcutaneous.v8.signif_variant_gene_pairs
19_41397315	EXOSC5	rs10853751	G	A	ENSG00000105341.18	DMAC2	-43402	9.44e-07	0.346264	0.067246	4.93e-05	3.06e-08	8.47e-05	V-K+	VP	Adipose_Subcutaneous.v8.signif_variant_gene_pairs
19_41397315	EXOSC5	rs10853751	G	A	ENSG00000142046.14	TMEM91	46404	1.03e-05	-0.160817	0.0358934	7.56e-05	1.22e-19	1.76e-15	V-K+	VP	Adipose_Subcutaneous.v8.signif_variant_gene_pairs
19_41397315	EXOSC5	rs10853751	G	A	ENSG00000177191.2	B3GNT8	-31415	1.19e-05	-0.188383	0.0423453	7.51e-05	1.64e-09	6.57e-06	V-K+	VP	Adipose_Subcutaneous.v8.signif_variant_gene_pairs
19_41397315	EXOSC5	rs10853751	G	A	ENSG00000204978.2	ERICH4	-45843	5.71e-11	0.307212	0.0453233	8.52e-05	1.83e-11	9.98e-08	V-K+	VP	Adipose_Subcutaneous.v8.signif_variant_gene_pairs
19_41397315	EXOSC5	rs10853751	G	A	ENSG00000142046.14	TMEM91	46404	7.87e-10	-0.120439	0.0191333	0.000234418	5.22e-24	3.06e-19	V-K+	VP	Adipose_Subcutaneous.v8.signif_variant_gene_pairs
19_41397315	EXOSC5	rs10853751	G	A	ENSG00000177191.2	B3GNT8	-31415	9.33e-11	-0.163519	0.0245904	0.000239441	1.95e-12	1.8e-08	V-K+	VP	Adipose_Subcutaneous.v8.signif_variant_gene_pairs
19_41397315	EXOSC5	rs10853751	G	A	ENSG00000077348.8	EXOSC5	-144	2.49e-05	-0.192062	0.0447451	8.69e-05	1.24e-05	0.0249175	V-K+	VP	Adipose_Subcutaneous.v8.signif_variant_gene_pairs
19_41397315	EXOSC5	rs10853751	G	A	ENSG00000177191.2	B3GNT8	-31415	1.26e-11	-0.165168	0.0234341	9.93e-05	3.1e-12	2.12e-08	V-K+	VP	Adipose_Subcutaneous.v8.signif_variant_gene_pairs
19_41397315	EXOSC5	rs10853751	G	A	ENSG00000204978.2	ERICH4	-45843	5.4e-05	0.218882	0.05336	8.55e-05	1.62e-06	0.00375963	V-K+	VP	Adipose_Subcutaneous.v8.signif_variant_gene_pairs
19_41397315	EXOSC5	rs10853751	G	A	ENSG00000204978.2	ERICH4	-45843	8.03e-09	0.307475	0.0522424	0.000177694	1.97e-10	1.16e-06	V-K+	VP	Adipose_Subcutaneous.v8.signif_variant_gene_pairs
19_41397315	EXOSC5	rs10853751	G	A	ENSG00000077348.8	EXOSC5	-144	1.39e-07	-0.156871	0.0292438	0.000145318	9.58e-09	2.91e-05	V-K+	VP	Adipose_Subcutaneous.v8.signif_variant_gene_pairs
19_41397315	EXOSC5	rs10853751	G	A	ENSG00000105341.18	DMAC2	-43402	2.15e-05	0.111607	0.0259494	0.000186843	1.14e-09	5.22e-06	V-K+	VP	Adipose_Subcutaneous.v8.signif_variant_gene_pairs
19_41397315	EXOSC5	rs10853751	G	A	ENSG00000204978.2	ERICH4	-45843	8.88e-05	0.18554	0.0468506	0.000177716	6.13e-06	0.0144154	V-K+	VP	Adipose_Subcutaneous.v8.signif_variant_gene_pairs
19_41397315	EXOSC5	rs10853751	G	A	ENSG00000142046.14	TMEM91	46404	3.29e-06	-0.163474	0.0344836	0.000112113	2.63e-21	4.46e-17	V-K+	VP	Adipose_Subcutaneous.v8.signif_variant_gene_pairs
19_41397315	EXOSC5	rs10853751	G	A	ENSG00000077348.8	EXOSC5	-144	5.69e-09	-0.276157	0.0460378	0.000106299	7.72e-10	3.93e-06	V-K+	VP	Adipose_Subcutaneous.v8.signif_variant_gene_pairs
19_41397315	EXOSC5	rs10853751	G	A	ENSG00000105341.18	DMAC2	-43402	8.53e-09	0.157763	0.0266295	9.77e-05	3.47e-10	1.61e-06	V-K+	VP	Adipose_Subcutaneous.v8.signif_variant_gene_pairs
19_41397315	EXOSC5	rs10853751	G	A	ENSG00000204978.2	ERICH4	-45843	1.68e-05	0.239013	0.0546486	9.58e-05	2.3e-08	8.13e-05	V-K+	VP	Adipose_Subcutaneous.v8.signif_variant_gene_pairs
19_41397315	EXOSC5	rs10853751	G	A	ENSG00000105329.9	TGFB1	43404	3.6e-06	0.12062	0.0255718	8.68e-05	1.55e-19	4.15e-15	V-K+	VP	Adipose_Subcutaneous.v8.signif_variant_gene_pairs
19_41397315	EXOSC5	rs10853751	G	A	ENSG00000077348.8	EXOSC5	-144	6.91e-20	-0.324972	0.0332486	8.06e-05	1.11e-20	2.29e-16	V-K+	VP	Adipose_Subcutaneous.v8.signif_variant_gene_pairs
19_41397315	EXOSC5	rs10853751	G	A	ENSG00000177191.2	B3GNT8	-31415	2.99e-08	-0.258817	0.0455309	9.29e-05	3.79e-14	3.32e-10	V-K+	VP	Adipose_Subcutaneous.v8.signif_variant_gene_pairs
19_41397315	EXOSC5	rs10853751	G	A	ENSG00000105341.18	DMAC2	-43402	4.18e-05	0.115554	0.0278048	9.27e-05	2.31e-13	2.14e-09	V-K+	VP	Adipose_Subcutaneous.v8.signif_variant_gene_pairs
19_41397315	EXOSC5	rs10853751	G	A	ENSG00000204978.2	ERICH4	-45843	1.9e-08	0.213396	0.0369913	8.99e-05	6.93e-12	4.18e-08	V-K+	VP	Adipose_Subcutaneous.v8.signif_variant_gene_pairs
19_41397315	EXOSC5	rs10853751	G	A	ENSG00000077348.8	EXOSC5	-144	2.48e-06	-0.0957645	0.0200688	0.000119031	5e-08	0.000155546	V-K+	VP	Adipose_Subcutaneous.v8.signif_variant_gene_pairs
19_41397315	EXOSC5	rs10853751	G	A	ENSG00000248098.11	BCKDHA	-165	2.02e-11	0.117325	0.0170499	0.00014226	2.21e-13	2.71e-09	V-K+	VP	Adipose_Subcutaneous.v8.signif_variant_gene_pairs
19_41397315	EXOSC5	rs10853751	G	A	ENSG00000177191.2	B3GNT8	-31415	7.96e-10	-0.162892	0.0259293	0.000124033	1.11e-11	5.03e-08	V-K+	VP	Adipose_Subcutaneous.v8.signif_variant_gene_pairs
19_41397315	EXOSC5	rs10853751	G	A	ENSG00000204978.2	ERICH4	-45843	1.26e-13	0.275658	0.0360352	0.000135797	4.47e-15	3.52e-11	V-K+	VP	Adipose_Subcutaneous.v8.signif_variant_gene_pairs
19_41397315	EXOSC5	rs10853751	G	A	ENSG00000077348.8	EXOSC5	-144	7.04e-27	-0.219091	0.0194853	0.000205964	1.77e-28	1.28e-23	V-K+	VP	Adipose_Subcutaneous.v8.signif_variant_gene_pairs
19_41397315	EXOSC5	rs10853751	G	A	ENSG00000248098.11	BCKDHA	-165	1.13e-16	0.160713	0.0188556	0.000205878	2.06e-20	4.47e-16	V-K+	VP	Adipose_Subcutaneous.v8.signif_variant_gene_pairs
19_41397315	EXOSC5	rs10853751	G	A	ENSG00000105341.18	DMAC2	-43402	3.26e-06	0.0816574	0.0173903	0.000187104	4.48e-19	1.09e-14	V-K+	VP	Adipose_Subcutaneous.v8.signif_variant_gene_pairs
19_41397315	EXOSC5	rs10853751	G	A	ENSG00000204978.2	ERICH4	-45843	2.12e-07	0.23965	0.0456837	0.000190988	8.99e-09	3.18e-05	V-K+	VP	Adipose_Subcutaneous.v8.signif_variant_gene_pairs
19_41397315	EXOSC5	rs10853751	G	A	ENSG00000142046.14	TMEM91	46404	1.17e-06	-0.136702	0.0277455	0.000202663	1.57e-31	1.26e-25	V-K+	VP	Adipose_Subcutaneous.v8.signif_variant_gene_pairs
19_41397315	EXOSC5	rs10853751	G	A	ENSG00000248098.11	BCKDHA	-165	1.11e-09	0.113545	0.0182538	0.000199592	7.3e-22	1.66e-17	V-K+	VP	Adipose_Subcutaneous.v8.signif_variant_gene_pairs
19_41397315	EXOSC5	rs10853751	G	A	ENSG00000177191.2	B3GNT8	-31415	3.36e-10	-0.19748	0.0307537	0.000194931	5.78e-19	1.02e-14	V-K+	VP	Adipose_Subcutaneous.v8.signif_variant_gene_pairs
19_41397315	EXOSC5	rs10853751	G	A	ENSG00000105341.18	DMAC2	-43402	7.52e-11	0.142678	0.0214042	0.00020732	3.24e-17	7.42e-13	V-K+	VP	Adipose_Subcutaneous.v8.signif_variant_gene_pairs
19_41397315	EXOSC5	rs10853751	G	A	ENSG00000204978.2	ERICH4	-45843	1.79e-11	0.317303	0.0460285	0.000229931	3.54e-13	4.48e-09	V-K+	VP	Adipose_Subcutaneous.v8.signif_variant_gene_pairs
19_41397315	EXOSC5	rs10853751	G	A	ENSG00000077348.8	EXOSC5	-144	1.17e-06	-0.155099	0.0311233	7.58e-05	9.03e-08	0.000290211	V-K+	VP	Adipose_Subcutaneous.v8.signif_variant_gene_pairs
19_41397315	EXOSC5	rs10853751	G	A	ENSG00000248098.11	BCKDHA	-165	6.97e-08	0.223363	0.0397691	8.45e-05	1.24e-08	3.84e-05	V-K+	VP	Adipose_Subcutaneous.v8.signif_variant_gene_pairs
19_41397315	EXOSC5	rs10853751	G	A	ENSG00000177191.2	B3GNT8	-31415	1.05e-14	-0.400878	0.048939	5.21e-05	4.62e-17	7.33e-13	V-K+	VP	Adipose_Subcutaneous.v8.signif_variant_gene_pairs
19_41397315	EXOSC5	rs10853751	G	A	ENSG00000077348.8	EXOSC5	-144	8.05e-38	-0.703105	0.0464273	0.000117672	3.67e-38	8.28e-33	V-K+	VP	Adipose_Subcutaneous.v8.signif_variant_gene_pairs
19_41397315	EXOSC5	rs10853751	G	A	ENSG00000248098.11	BCKDHA	-165	1.38e-14	0.258397	0.0316875	0.000138286	1.76e-24	3.76e-20	V-K+	VP	Adipose_Subcutaneous.v8.signif_variant_gene_pairs
19_41397315	EXOSC5	rs10853751	G	A	ENSG00000105341.18	DMAC2	-43402	1.75e-10	0.214052	0.0322385	0.000131692	1.88e-12	9.69e-09	V-K+	VP	Adipose_Subcutaneous.v8.signif_variant_gene_pairs
19_41397315	EXOSC5	rs10853751	G	A	ENSG00000077348.8	EXOSC5	-144	6.75e-10	-0.204515	0.0324959	0.00022677	8.62e-11	4.58e-07	V-K+	VP	Adipose_Subcutaneous.v8.signif_variant_gene_pairs
19_41397315	EXOSC5	rs10853751	G	A	ENSG00000177191.2	B3GNT8	-31415	1.46e-06	-0.196316	0.0402672	0.000241549	3.19e-08	0.000111442	V-K+	VP	Adipose_Subcutaneous.v8.signif_variant_gene_pairs
19_41397315	EXOSC5	rs10853751	G	A	ENSG00000204978.2	ERICH4	-45843	2.06e-10	0.319625	0.0492512	0.000212361	2.67e-13	2.82e-09	V-K+	VP	Adipose_Subcutaneous.v8.signif_variant_gene_pairs
19_41397315	EXOSC5	rs10853751	G	A	ENSG00000248098.11	BCKDHA	-165	1.95e-26	0.224292	0.0200858	0.000152978	4.65e-29	1.01e-23	V-K+	VP	Adipose_Subcutaneous.v8.signif_variant_gene_pairs
19_41397315	EXOSC5	rs10853751	G	A	ENSG00000105341.18	DMAC2	-43402	1.46e-06	-0.0893211	0.018357	0.000148769	1.87e-12	1.14e-08	V-K+	VP	Adipose_Subcutaneous.v8.signif_variant_gene_pairs
19_41438332	ATP5SL	rs2231940	T	C	ENSG00000248098.11	BCKDHA	40852	4.42e-07	-0.119845	0.0234243	0.000163529	5.15e-12	3.48e-08	V+K-	VP	Adipose_Subcutaneous.v8.signif_variant_gene_pairs
19_41438332	ATP5SL	rs2231940	T	C	ENSG00000204978.2	ERICH4	-4826	7.71e-17	-0.33111	0.0383604	0.00018497	1.36e-17	3.68e-13	V+K-	VP	Adipose_Subcutaneous.v8.signif_variant_gene_pairs
19_41438332	ATP5SL	rs2231940	T	C	ENSG00000248098.11	BCKDHA	40852	1.23e-09	-0.120837	0.0194161	0.000109062	4e-14	4.16e-10	V+K-	VP	Adipose_Subcutaneous.v8.signif_variant_gene_pairs
19_41438332	ATP5SL	rs2231940	T	C	ENSG00000204978.2	ERICH4	-4826	7.28e-09	-0.232239	0.0392859	0.000115304	2.05e-09	7.92e-06	V+K-	VP	Adipose_Subcutaneous.v8.signif_variant_gene_pairs
19_41438332	ATP5SL	rs2231940	T	C	ENSG00000077348.8	EXOSC5	40873	4.59e-07	0.279247	0.0534877	6e-05	4.59e-07	0.000957194	V+K-	VP	Adipose_Subcutaneous.v8.signif_variant_gene_pairs
19_41438332	ATP5SL	rs2231940	T	C	ENSG00000077348.8	EXOSC5	40873	1.95e-07	0.194374	0.0365237	0.000125169	7.05e-08	0.000236317	V+K-	VP	Adipose_Subcutaneous.v8.signif_variant_gene_pairs
19_41438332	ATP5SL	rs2231940	T	C	ENSG00000177191.2	B3GNT8	9602	0.000111578	0.184739	0.0472113	0.000115658	9.42e-12	8.41e-08	V+K-	VP	Adipose_Subcutaneous.v8.signif_variant_gene_pairs
19_41438332	ATP5SL	rs2231940	T	C	ENSG00000142046.14	TMEM91	87421	3.54e-06	0.124176	0.0264878	0.000177326	1.2e-26	5.91e-22	V+K-	VP	Adipose_Subcutaneous.v8.signif_variant_gene_pairs
19_41438332	ATP5SL	rs2231940	T	C	ENSG00000077348.8	EXOSC5	40873	8.95e-07	0.136299	0.0274008	0.000196154	1.21e-07	0.000444327	V+K-	VP	Adipose_Subcutaneous.v8.signif_variant_gene_pairs
19_41438332	ATP5SL	rs2231940	T	C	ENSG00000105341.18	DMAC2	-2385	5.74e-07	-0.0955516	0.0188706	0.000193492	1.85e-09	7.24e-06	V+K-	VP	Adipose_Subcutaneous.v8.signif_variant_gene_pairs
19_41438332	ATP5SL	rs2231940	T	C	ENSG00000105341.18	DMAC2	-2385	7.81e-08	-0.334992	0.0585835	4.01e-05	4.87e-08	9.19e-05	V+K-	VP	Adipose_Subcutaneous.v8.signif_variant_gene_pairs
19_41438332	ATP5SL	rs2231940	T	C	ENSG00000105341.18	DMAC2	-2385	1.52e-10	-0.325522	0.0474023	5.65e-05	7.89e-12	3.18e-08	V+K-	VP	Adipose_Subcutaneous.v8.signif_variant_gene_pairs
19_41438332	ATP5SL	rs2231940	T	C	ENSG00000077348.8	EXOSC5	40873	2.07e-10	0.3186	0.0463288	7.9e-05	3.04e-12	1.24e-08	V+K-	VP	Adipose_Subcutaneous.v8.signif_variant_gene_pairs
19_41438332	ATP5SL	rs2231940	T	C	ENSG00000177191.2	B3GNT8	9602	1.23e-14	0.72526	0.0836957	8.05e-05	1.85e-17	1.45e-13	V+K-	VP	Adipose_Subcutaneous.v8.signif_variant_gene_pairs
19_41438332	ATP5SL	rs2231940	T	C	ENSG00000077348.8	EXOSC5	40873	4.86e-10	0.367296	0.0555807	8.58e-05	1.46e-13	8.67e-10	V+K-	VP	Adipose_Subcutaneous.v8.signif_variant_gene_pairs
19_41438332	ATP5SL	rs2231940	T	C	ENSG00000177191.2	B3GNT8	9602	1.09e-17	0.713168	0.0742938	8.2e-05	3.22e-21	4.02e-17	V+K-	VP	Adipose_Subcutaneous.v8.signif_variant_gene_pairs
19_41438332	ATP5SL	rs2231940	T	C	ENSG00000105341.18	DMAC2	-2385	4.04e-06	-0.309296	0.0649048	8.71e-05	4.04e-06	0.00782351	V+K-	VP	Adipose_Subcutaneous.v8.signif_variant_gene_pairs
19_41438332	ATP5SL	rs2231940	T	C	ENSG00000105341.18	DMAC2	-2385	1.58e-09	-0.320066	0.0500448	8.18e-05	2.01e-13	1.06e-09	V+K-	VP	Adipose_Subcutaneous.v8.signif_variant_gene_pairs
19_41438332	ATP5SL	rs2231940	T	C	ENSG00000105341.18	DMAC2	-2385	7.71e-10	-0.358979	0.0542117	5.04e-05	9.85e-12	4.52e-08	V+K-	VP	Adipose_Subcutaneous.v8.signif_variant_gene_pairs
19_41438332	ATP5SL	rs2231940	T	C	ENSG00000105341.18	DMAC2	-2385	8.01e-06	-0.259999	0.0559009	3.59e-05	1.02e-06	0.0019308	V+K-	VP	Adipose_Subcutaneous.v8.signif_variant_gene_pairs
19_41438332	ATP5SL	rs2231940	T	C	ENSG00000105341.18	DMAC2	-2385	4.49e-15	-0.554668	0.0640354	6.3e-05	1.33e-17	1.31e-13	V+K-	VP	Adipose_Subcutaneous.v8.signif_variant_gene_pairs
19_41438332	ATP5SL	rs2231940	T	C	ENSG00000105341.18	DMAC2	-2385	3.76e-06	-0.324987	0.0672709	4.93e-05	3.06e-08	8.47e-05	V+K-	VP	Adipose_Subcutaneous.v8.signif_variant_gene_pairs
19_41438332	ATP5SL	rs2231940	T	C	ENSG00000142046.14	TMEM91	87421	1.75e-05	0.15381	0.0352845	7.56e-05	1.22e-19	1.76e-15	V+K-	VP	Adipose_Subcutaneous.v8.signif_variant_gene_pairs
19_41438332	ATP5SL	rs2231940	T	C	ENSG00000177191.2	B3GNT8	9602	6.27e-06	0.190516	0.0414846	7.51e-05	1.64e-09	6.57e-06	V+K-	VP	Adipose_Subcutaneous.v8.signif_variant_gene_pairs
19_41438332	ATP5SL	rs2231940	T	C	ENSG00000204978.2	ERICH4	-4826	7.31e-11	-0.299937	0.0445184	8.52e-05	1.83e-11	9.98e-08	V+K-	VP	Adipose_Subcutaneous.v8.signif_variant_gene_pairs
19_41438332	ATP5SL	rs2231940	T	C	ENSG00000142046.14	TMEM91	87421	7.73e-09	0.114098	0.01935	0.000234418	5.22e-24	3.06e-19	V+K-	VP	Adipose_Subcutaneous.v8.signif_variant_gene_pairs
19_41438332	ATP5SL	rs2231940	T	C	ENSG00000177191.2	B3GNT8	9602	9.83e-10	0.155631	0.0248735	0.000239441	1.95e-12	1.8e-08	V+K-	VP	Adipose_Subcutaneous.v8.signif_variant_gene_pairs
19_41438332	ATP5SL	rs2231940	T	C	ENSG00000077348.8	EXOSC5	40873	4.46e-05	0.181913	0.0438127	8.69e-05	1.24e-05	0.0249175	V+K-	VP	Adipose_Subcutaneous.v8.signif_variant_gene_pairs
19_41438332	ATP5SL	rs2231940	T	C	ENSG00000177191.2	B3GNT8	9602	3.06e-10	0.151312	0.0232179	9.93e-05	3.1e-12	2.12e-08	V+K-	VP	Adipose_Subcutaneous.v8.signif_variant_gene_pairs
19_41438332	ATP5SL	rs2231940	T	C	ENSG00000204978.2	ERICH4	-4826	7.47e-06	-0.240149	0.0525837	8.55e-05	1.62e-06	0.00375963	V+K-	VP	Adipose_Subcutaneous.v8.signif_variant_gene_pairs
19_41438332	ATP5SL	rs2231940	T	C	ENSG00000204978.2	ERICH4	-4826	3.72e-08	-0.287596	0.0513021	0.000177694	1.97e-10	1.16e-06	V+K-	VP	Adipose_Subcutaneous.v8.signif_variant_gene_pairs
19_41438332	ATP5SL	rs2231940	T	C	ENSG00000077348.8	EXOSC5	40873	2.07e-08	0.166399	0.0290735	0.000145318	9.58e-09	2.91e-05	V+K-	VP	Adipose_Subcutaneous.v8.signif_variant_gene_pairs
19_41438332	ATP5SL	rs2231940	T	C	ENSG00000105341.18	DMAC2	-2385	7.67e-05	-0.103907	0.0259988	0.000186843	1.14e-09	5.22e-06	V+K-	VP	Adipose_Subcutaneous.v8.signif_variant_gene_pairs
19_41438332	ATP5SL	rs2231940	T	C	ENSG00000204978.2	ERICH4	-4826	9.26e-06	-0.209081	0.046542	0.000177716	6.13e-06	0.0144154	V+K-	VP	Adipose_Subcutaneous.v8.signif_variant_gene_pairs
19_41438332	ATP5SL	rs2231940	T	C	ENSG00000142046.14	TMEM91	87421	1.33e-05	0.149425	0.0337483	0.000112113	2.63e-21	4.46e-17	V+K-	VP	Adipose_Subcutaneous.v8.signif_variant_gene_pairs
19_41438332	ATP5SL	rs2231940	T	C	ENSG00000277744.1	AC011462.4	64361	3.57e-05	-0.230396	0.054902	9.69e-05	1.98e-06	0.00490787	V+K-	VP	Adipose_Subcutaneous.v8.signif_variant_gene_pairs
19_41438332	ATP5SL	rs2231940	T	C	ENSG00000077348.8	EXOSC5	40873	7.72e-10	0.283176	0.0445681	0.000106299	7.72e-10	3.93e-06	V+K-	VP	Adipose_Subcutaneous.v8.signif_variant_gene_pairs
19_41438332	ATP5SL	rs2231940	T	C	ENSG00000105341.18	DMAC2	-2385	2.18e-09	-0.159402	0.0258323	9.77e-05	3.47e-10	1.61e-06	V+K-	VP	Adipose_Subcutaneous.v8.signif_variant_gene_pairs
19_41438332	ATP5SL	rs2231940	T	C	ENSG00000204978.2	ERICH4	-4826	2e-07	-0.279417	0.0524998	9.58e-05	2.3e-08	8.13e-05	V+K-	VP	Adipose_Subcutaneous.v8.signif_variant_gene_pairs
19_41438332	ATP5SL	rs2231940	T	C	ENSG00000105329.9	TGFB1	84421	3.57e-05	-0.105393	0.0251325	8.68e-05	1.55e-19	4.15e-15	V+K-	VP	Adipose_Subcutaneous.v8.signif_variant_gene_pairs
19_41438332	ATP5SL	rs2231940	T	C	ENSG00000077348.8	EXOSC5	40873	5.19e-19	0.310438	0.032657	8.06e-05	1.11e-20	2.29e-16	V+K-	VP	Adipose_Subcutaneous.v8.signif_variant_gene_pairs
19_41438332	ATP5SL	rs2231940	T	C	ENSG00000177191.2	B3GNT8	9602	1.14e-08	0.259798	0.0443078	9.29e-05	3.79e-14	3.32e-10	V+K-	VP	Adipose_Subcutaneous.v8.signif_variant_gene_pairs
19_41438332	ATP5SL	rs2231940	T	C	ENSG00000105341.18	DMAC2	-2385	2.35e-05	-0.116305	0.0270909	9.27e-05	2.31e-13	2.14e-09	V+K-	VP	Adipose_Subcutaneous.v8.signif_variant_gene_pairs
19_41438332	ATP5SL	rs2231940	T	C	ENSG00000204978.2	ERICH4	-4826	6.9e-11	-0.239663	0.0354828	8.99e-05	6.93e-12	4.18e-08	V+K-	VP	Adipose_Subcutaneous.v8.signif_variant_gene_pairs
19_41438332	ATP5SL	rs2231940	T	C	ENSG00000077348.8	EXOSC5	40873	4.21e-06	0.0906189	0.0194513	0.000119031	5e-08	0.000155546	V+K-	VP	Adipose_Subcutaneous.v8.signif_variant_gene_pairs
19_41438332	ATP5SL	rs2231940	T	C	ENSG00000248098.11	BCKDHA	40852	8.14e-12	-0.115704	0.0164734	0.00014226	2.21e-13	2.71e-09	V+K-	VP	Adipose_Subcutaneous.v8.signif_variant_gene_pairs
19_41438332	ATP5SL	rs2231940	T	C	ENSG00000177191.2	B3GNT8	9602	9.55e-08	0.137606	0.025367	0.000124033	1.11e-11	5.03e-08	V+K-	VP	Adipose_Subcutaneous.v8.signif_variant_gene_pairs
19_41438332	ATP5SL	rs2231940	T	C	ENSG00000204978.2	ERICH4	-4826	4.79e-14	-0.271164	0.0348121	0.000135797	4.47e-15	3.52e-11	V+K-	VP	Adipose_Subcutaneous.v8.signif_variant_gene_pairs
19_41438332	ATP5SL	rs2231940	T	C	ENSG00000077348.8	EXOSC5	40873	5.62e-25	0.209827	0.0194753	0.000205964	1.77e-28	1.28e-23	V+K-	VP	Adipose_Subcutaneous.v8.signif_variant_gene_pairs
19_41438332	ATP5SL	rs2231940	T	C	ENSG00000248098.11	BCKDHA	40852	1.5e-15	-0.153806	0.0187929	0.000205878	2.06e-20	4.47e-16	V+K-	VP	Adipose_Subcutaneous.v8.signif_variant_gene_pairs
19_41438332	ATP5SL	rs2231940	T	C	ENSG00000105341.18	DMAC2	-2385	3.58e-07	-0.0885101	0.0172054	0.000187104	4.48e-19	1.09e-14	V+K-	VP	Adipose_Subcutaneous.v8.signif_variant_gene_pairs
19_41438332	ATP5SL	rs2231940	T	C	ENSG00000204978.2	ERICH4	-4826	2.84e-08	-0.254138	0.0452106	0.000190988	8.99e-09	3.18e-05	V+K-	VP	Adipose_Subcutaneous.v8.signif_variant_gene_pairs
19_41438332	ATP5SL	rs2231940	T	C	ENSG00000142046.14	TMEM91	87421	2.84e-05	0.116028	0.0274409	0.000202663	1.57e-31	1.26e-25	V+K-	VP	Adipose_Subcutaneous.v8.signif_variant_gene_pairs
19_41438332	ATP5SL	rs2231940	T	C	ENSG00000248098.11	BCKDHA	40852	2.81e-08	-0.10202	0.0180567	0.000199592	7.3e-22	1.66e-17	V+K-	VP	Adipose_Subcutaneous.v8.signif_variant_gene_pairs
19_41438332	ATP5SL	rs2231940	T	C	ENSG00000177191.2	B3GNT8	9602	1.91e-08	0.174341	0.0304739	0.000194931	5.78e-19	1.02e-14	V+K-	VP	Adipose_Subcutaneous.v8.signif_variant_gene_pairs
19_41438332	ATP5SL	rs2231940	T	C	ENSG00000105341.18	DMAC2	-2385	1.38e-09	-0.130835	0.0211594	0.00020732	3.24e-17	7.42e-13	V+K-	VP	Adipose_Subcutaneous.v8.signif_variant_gene_pairs
19_41438332	ATP5SL	rs2231940	T	C	ENSG00000204978.2	ERICH4	-4826	3.59e-12	-0.321894	0.0450686	0.000229931	3.54e-13	4.48e-09	V+K-	VP	Adipose_Subcutaneous.v8.signif_variant_gene_pairs
19_41438332	ATP5SL	rs2231940	T	C	ENSG00000077348.8	EXOSC5	40873	4.98e-06	0.145482	0.0311691	7.58e-05	9.03e-08	0.000290211	V+K-	VP	Adipose_Subcutaneous.v8.signif_variant_gene_pairs
19_41438332	ATP5SL	rs2231940	T	C	ENSG00000248098.11	BCKDHA	40852	2.17e-07	-0.200651	0.037268	8.45e-05	1.24e-08	3.84e-05	V+K-	VP	Adipose_Subcutaneous.v8.signif_variant_gene_pairs
19_41438332	ATP5SL	rs2231940	T	C	ENSG00000177191.2	B3GNT8	9602	4.62e-17	0.421184	0.0468681	5.21e-05	4.62e-17	7.33e-13	V+K-	VP	Adipose_Subcutaneous.v8.signif_variant_gene_pairs
19_41438332	ATP5SL	rs2231940	T	C	ENSG00000077348.8	EXOSC5	40873	6.57e-35	0.669042	0.0467117	0.000117672	3.67e-38	8.28e-33	V+K-	VP	Adipose_Subcutaneous.v8.signif_variant_gene_pairs
19_41438332	ATP5SL	rs2231940	T	C	ENSG00000248098.11	BCKDHA	40852	1.19e-12	-0.235924	0.0316102	0.000138286	1.76e-24	3.76e-20	V+K-	VP	Adipose_Subcutaneous.v8.signif_variant_gene_pairs
19_41438332	ATP5SL	rs2231940	T	C	ENSG00000105341.18	DMAC2	-2385	3.07e-12	-0.227898	0.0311689	0.000131692	1.88e-12	9.69e-09	V+K-	VP	Adipose_Subcutaneous.v8.signif_variant_gene_pairs
19_41438332	ATP5SL	rs2231940	T	C	ENSG00000077348.8	EXOSC5	40873	2.03e-08	0.183108	0.032117	0.00022677	8.62e-11	4.58e-07	V+K-	VP	Adipose_Subcutaneous.v8.signif_variant_gene_pairs
19_41438332	ATP5SL	rs2231940	T	C	ENSG00000177191.2	B3GNT8	9602	6.31e-06	0.180954	0.0396474	0.000241549	3.19e-08	0.000111442	V+K-	VP	Adipose_Subcutaneous.v8.signif_variant_gene_pairs
19_41438332	ATP5SL	rs2231940	T	C	ENSG00000204978.2	ERICH4	-4826	2.67e-13	-0.358609	0.0477361	0.000212361	2.67e-13	2.82e-09	V+K-	VP	Adipose_Subcutaneous.v8.signif_variant_gene_pairs
19_41438332	ATP5SL	rs2231940	T	C	ENSG00000248098.11	BCKDHA	40852	7.87e-26	-0.216163	0.019622	0.000152978	4.65e-29	1.01e-23	V+K-	VP	Adipose_Subcutaneous.v8.signif_variant_gene_pairs
19_41438332	ATP5SL	rs2231940	T	C	ENSG00000105341.18	DMAC2	-2385	5.08e-07	0.0907147	0.0178616	0.000148769	1.87e-12	1.14e-08	V+K-	VP	Adipose_Subcutaneous.v8.signif_variant_gene_pairs
19_51099041	CTU1	rs12983578	C	G	ENSG00000168995.13	SIGLEC7	-43258	1.2e-06	0.2047	0.0416506	7.94e-05	1.03e-07	0.000567026	P+K-	VP	Adipose_Subcutaneous.v8.signif_variant_gene_pairs
19_51099041	CTU1	rs12983578	C	G	ENSG00000168995.13	SIGLEC7	-43258	1.36e-05	0.359427	0.0804864	2.91e-05	1.48e-13	7.97e-10	P+K-	VP	Adipose_Subcutaneous.v8.signif_variant_gene_pairs
19_51099041	CTU1	rs12983578	C	G	ENSG00000168995.13	SIGLEC7	-43258	2.26e-05	0.223204	0.0521339	8.25e-05	2.3e-20	7.91e-16	P+K-	VP	Adipose_Subcutaneous.v8.signif_variant_gene_pairs
19_56578975	ZNF470	rs28668141	A	G	ENSG00000267454.5	ZNF582-AS1	185319	3.3e-05	0.166553	0.0397579	8.61e-05	6.53e-68	4.17e-60	V-P+	VP	Adipose_Subcutaneous.v8.signif_variant_gene_pairs
19_56578975	ZNF470	rs28668141	A	G	ENSG00000196867.7	ZFP28	40027	1.06e-14	0.259604	0.0325797	8.99e-05	9.4e-29	4.44e-23	V-P+	VP	Adipose_Subcutaneous.v8.signif_variant_gene_pairs
19_56578975	ZNF470	rs28668141	A	G	ENSG00000269696.1	AC005498.3	11564	2.64e-11	0.263141	0.0386029	9.38e-05	2.55e-17	5.56e-13	V-P+	VP	Adipose_Subcutaneous.v8.signif_variant_gene_pairs
19_56578975	ZNF470	rs28668141	A	G	ENSG00000196867.7	ZFP28	40027	1.18e-07	0.142738	0.0264571	5.59e-05	7.21e-11	6.13e-07	V-P+	VP	Adipose_Subcutaneous.v8.signif_variant_gene_pairs
19_56578975	ZNF470	rs28668141	A	G	ENSG00000269696.1	AC005498.3	11564	9.22e-11	0.246934	0.0370898	5.67e-05	2.98e-16	5.8e-12	V-P+	VP	Adipose_Subcutaneous.v8.signif_variant_gene_pairs
19_56578975	ZNF470	rs28668141	A	G	ENSG00000197951.8	ZNF71	-16289	4.13e-06	0.179897	0.0385263	5.23e-05	1.02e-21	2.18e-17	V-P+	VP	Adipose_Subcutaneous.v8.signif_variant_gene_pairs
19_56578975	ZNF470	rs28668141	A	G	ENSG00000269696.1	AC005498.3	11564	1.01e-11	0.302926	0.0428676	5.94e-05	7.21e-19	1.56e-14	V-P+	VP	Adipose_Subcutaneous.v8.signif_variant_gene_pairs
19_56578975	ZNF470	rs28668141	A	G	ENSG00000269696.1	AC005498.3	11564	1.54e-07	0.299848	0.0547909	1.98e-05	7.97e-11	5.29e-07	V-P+	VP	Adipose_Subcutaneous.v8.signif_variant_gene_pairs
19_56578975	ZNF470	rs28668141	A	G	ENSG00000267454.5	ZNF582-AS1	185319	7.87e-06	0.182612	0.0404494	9.01e-05	4.45e-58	4.4e-51	V-P+	VP	Adipose_Subcutaneous.v8.signif_variant_gene_pairs
19_56578975	ZNF470	rs28668141	A	G	ENSG00000269696.1	AC005498.3	11564	2.69e-17	0.2831	0.0322924	8.59e-05	1.49e-26	1.67e-21	V-P+	VP	Adipose_Subcutaneous.v8.signif_variant_gene_pairs
19_56578975	ZNF470	rs28668141	A	G	ENSG00000269696.1	AC005498.3	11564	1.36e-09	0.628674	0.0944557	1.21e-05	2.5e-15	2.28e-11	V-P+	VP	Adipose_Subcutaneous.v8.signif_variant_gene_pairs
19_56578975	ZNF470	rs28668141	A	G	ENSG00000269696.1	AC005498.3	11564	2.76e-09	0.583739	0.0909576	1.92e-05	2.13e-14	1.82e-10	V-P+	VP	Adipose_Subcutaneous.v8.signif_variant_gene_pairs
19_56578975	ZNF470	rs28668141	A	G	ENSG00000269696.1	AC005498.3	11564	6.07e-13	0.662454	0.0842419	3.51e-05	2.3e-22	4.73e-18	V-P+	VP	Adipose_Subcutaneous.v8.signif_variant_gene_pairs
19_56578975	ZNF470	rs28668141	A	G	ENSG00000196867.7	ZFP28	40027	5.42e-07	0.271412	0.0515639	4.46e-05	2.21e-07	0.000864245	V-P+	VP	Adipose_Subcutaneous.v8.signif_variant_gene_pairs
19_56578975	ZNF470	rs28668141	A	G	ENSG00000269696.1	AC005498.3	11564	8.18e-18	0.660136	0.0663961	3.93e-05	2.72e-27	7.57e-23	V-P+	VP	Adipose_Subcutaneous.v8.signif_variant_gene_pairs
19_56578975	ZNF470	rs28668141	A	G	ENSG00000196867.7	ZFP28	40027	5.31e-10	0.361845	0.0548916	4.85e-05	1.89e-11	1.23e-07	V-P+	VP	Adipose_Subcutaneous.v8.signif_variant_gene_pairs
19_56578975	ZNF470	rs28668141	A	G	ENSG00000269696.1	AC005498.3	11564	4.2e-22	0.712182	0.063643	4.09e-05	8.38e-31	9.22e-26	V-P+	VP	Adipose_Subcutaneous.v8.signif_variant_gene_pairs
19_56578975	ZNF470	rs28668141	A	G	ENSG00000269696.1	AC005498.3	11564	4.68e-14	0.629903	0.0763178	3.54e-05	6.11e-27	2.52e-22	V-P+	VP	Adipose_Subcutaneous.v8.signif_variant_gene_pairs
19_56578975	ZNF470	rs28668141	A	G	ENSG00000269696.1	AC005498.3	11564	4.72e-12	0.54934	0.072381	2.63e-05	2.7e-20	4.04e-16	V-P+	VP	Adipose_Subcutaneous.v8.signif_variant_gene_pairs
19_56578975	ZNF470	rs28668141	A	G	ENSG00000269696.1	AC005498.3	11564	1.03e-11	0.596902	0.0795845	1.88e-05	4.08e-18	4.87e-14	V-P+	VP	Adipose_Subcutaneous.v8.signif_variant_gene_pairs
19_56578975	ZNF470	rs28668141	A	G	ENSG00000269696.1	AC005498.3	11564	7.85e-15	0.593263	0.0675234	2.35e-05	9.15e-22	1.85e-17	V-P+	VP	Adipose_Subcutaneous.v8.signif_variant_gene_pairs
19_56578975	ZNF470	rs28668141	A	G	ENSG00000269696.1	AC005498.3	11564	2.41e-12	0.562977	0.0741909	3.54e-05	2.13e-22	5.06e-18	V-P+	VP	Adipose_Subcutaneous.v8.signif_variant_gene_pairs
19_56578975	ZNF470	rs28668141	A	G	ENSG00000269696.1	AC005498.3	11564	1.54e-10	0.559157	0.0803908	2.66e-05	3.44e-17	5.55e-13	V-P+	VP	Adipose_Subcutaneous.v8.signif_variant_gene_pairs
19_56578975	ZNF470	rs28668141	A	G	ENSG00000269696.1	AC005498.3	11564	6.86e-06	0.434293	0.0915143	1.44e-05	1.37e-11	6.85e-08	V-P+	VP	Adipose_Subcutaneous.v8.signif_variant_gene_pairs
19_56578975	ZNF470	rs28668141	A	G	ENSG00000269696.1	AC005498.3	11564	1.71e-09	0.505844	0.075332	1.01e-05	3.04e-12	2.16e-08	V-P+	VP	Adipose_Subcutaneous.v8.signif_variant_gene_pairs
19_56578975	ZNF470	rs28668141	A	G	ENSG00000267454.5	ZNF582-AS1	185319	2.58e-05	0.186719	0.0437441	3.65e-05	1.11e-26	1.05e-21	V-P+	VP	Adipose_Subcutaneous.v8.signif_variant_gene_pairs
19_56578975	ZNF470	rs28668141	A	G	ENSG00000196867.7	ZFP28	40027	4.61e-09	0.246768	0.0409693	3.34e-05	1.35e-13	1.76e-09	V-P+	VP	Adipose_Subcutaneous.v8.signif_variant_gene_pairs
19_56578975	ZNF470	rs28668141	A	G	ENSG00000269696.1	AC005498.3	11564	3.2e-11	0.322962	0.0469884	3.62e-05	3.4e-17	5.6e-13	V-P+	VP	Adipose_Subcutaneous.v8.signif_variant_gene_pairs
19_56578975	ZNF470	rs28668141	A	G	ENSG00000196867.7	ZFP28	40027	3.98e-05	0.107596	0.0259034	9.67e-05	2.63e-23	7.95e-19	V-P+	VP	Adipose_Subcutaneous.v8.signif_variant_gene_pairs
19_56578975	ZNF470	rs28668141	A	G	ENSG00000269696.1	AC005498.3	11564	1.54e-13	0.287771	0.0369338	4.5e-05	1.84e-17	3.56e-13	V-P+	VP	Adipose_Subcutaneous.v8.signif_variant_gene_pairs
19_56578975	ZNF470	rs28668141	A	G	ENSG00000196867.7	ZFP28	40027	7.94e-08	0.132735	0.024109	3.88e-05	2.87e-11	1.94e-07	V-P+	VP	Adipose_Subcutaneous.v8.signif_variant_gene_pairs
19_56578975	ZNF470	rs28668141	A	G	ENSG00000269696.1	AC005498.3	11564	1.94e-11	0.306337	0.043898	4.85e-05	1.19e-20	5.79e-16	V-P+	VP	Adipose_Subcutaneous.v8.signif_variant_gene_pairs
19_56578975	ZNF470	rs28668141	A	G	ENSG00000269696.1	AC005498.3	11564	3.65e-09	0.288697	0.0473537	4.28e-05	5.67e-17	1.06e-12	V-P+	VP	Adipose_Subcutaneous.v8.signif_variant_gene_pairs
19_56578975	ZNF470	rs28668141	A	G	ENSG00000196867.7	ZFP28	40027	4.91e-16	0.253244	0.0299986	8.73e-05	8.22e-20	1.7e-15	V-P+	VP	Adipose_Subcutaneous.v8.signif_variant_gene_pairs
19_56578975	ZNF470	rs28668141	A	G	ENSG00000269696.1	AC005498.3	11564	1.08e-08	0.245086	0.0420248	8.48e-05	2.17e-13	3.38e-09	V-P+	VP	Adipose_Subcutaneous.v8.signif_variant_gene_pairs
19_56578975	ZNF470	rs28668141	A	G	ENSG00000267454.5	ZNF582-AS1	185319	6.93e-07	0.215606	0.0427375	7.01e-05	4.26e-46	3.51e-40	V-P+	VP	Adipose_Subcutaneous.v8.signif_variant_gene_pairs
19_56578975	ZNF470	rs28668141	A	G	ENSG00000269696.1	AC005498.3	11564	1.32e-22	0.391141	0.0375565	7.95e-05	5.2e-38	4.64e-32	V-P+	VP	Adipose_Subcutaneous.v8.signif_variant_gene_pairs
19_56578975	ZNF470	rs28668141	A	G	ENSG00000269696.1	AC005498.3	11564	4.42e-09	0.300356	0.0496938	5.95e-05	2.4e-15	4.2e-11	V-P+	VP	Adipose_Subcutaneous.v8.signif_variant_gene_pairs
19_56578975	ZNF470	rs28668141	A	G	ENSG00000269696.1	AC005498.3	11564	3.18e-09	0.274427	0.0450226	4.68e-05	5.9e-14	7.57e-10	V-P+	VP	Adipose_Subcutaneous.v8.signif_variant_gene_pairs
19_56578975	ZNF470	rs28668141	A	G	ENSG00000267454.5	ZNF582-AS1	185319	2.53e-06	0.141423	0.0296613	6.09e-05	2.33e-49	2.71e-42	V-P+	VP	Adipose_Subcutaneous.v8.signif_variant_gene_pairs
19_56578975	ZNF470	rs28668141	A	G	ENSG00000196867.7	ZFP28	40027	3.77e-12	0.191233	0.0267752	5.76e-05	8.01e-17	2.07e-12	V-P+	VP	Adipose_Subcutaneous.v8.signif_variant_gene_pairs
19_56578975	ZNF470	rs28668141	A	G	ENSG00000269696.1	AC005498.3	11564	2.65e-11	0.216616	0.0316763	6.23e-05	3.66e-17	6.99e-13	V-P+	VP	Adipose_Subcutaneous.v8.signif_variant_gene_pairs
19_56578975	ZNF470	rs28668141	A	G	ENSG00000198046.11	ZNF667	101857	3.03e-05	0.164099	0.0390551	9.41e-05	2.07e-27	1.25e-22	V-P+	VP	Adipose_Subcutaneous.v8.signif_variant_gene_pairs
19_56578975	ZNF470	rs28668141	A	G	ENSG00000196867.7	ZFP28	40027	2.08e-09	0.184206	0.0302982	9.05e-05	1.67e-22	1.08e-17	V-P+	VP	Adipose_Subcutaneous.v8.signif_variant_gene_pairs
19_56578975	ZNF470	rs28668141	A	G	ENSG00000269696.1	AC005498.3	11564	1.69e-07	0.175386	0.0331589	0.000101866	9.31e-19	3.11e-14	V-P+	VP	Adipose_Subcutaneous.v8.signif_variant_gene_pairs
19_56578975	ZNF470	rs28668141	A	G	ENSG00000196867.7	ZFP28	40027	7.6e-09	0.177372	0.0301331	8.57e-05	2.69e-21	5.5e-17	V-P+	VP	Adipose_Subcutaneous.v8.signif_variant_gene_pairs
19_56578975	ZNF470	rs28668141	A	G	ENSG00000269696.1	AC005498.3	11564	7.74e-25	0.401413	0.0367719	9.29e-05	4e-34	3.7e-28	V-P+	VP	Adipose_Subcutaneous.v8.signif_variant_gene_pairs
19_56578975	ZNF470	rs28668141	A	G	ENSG00000269696.1	AC005498.3	11564	1.85e-06	0.267063	0.0534	1.85e-05	4.41e-12	2.18e-08	V-P+	VP	Adipose_Subcutaneous.v8.signif_variant_gene_pairs
19_56578975	ZNF470	rs28668141	A	G	ENSG00000196867.7	ZFP28	40027	3.35e-07	0.276497	0.0527298	3.8e-05	3.76e-12	3.41e-08	V-P+	VP	Adipose_Subcutaneous.v8.signif_variant_gene_pairs
19_56578975	ZNF470	rs28668141	A	G	ENSG00000196867.7	ZFP28	40027	1.11e-05	0.277428	0.0615186	3.16e-05	2.29e-09	1.24e-05	V-P+	VP	Adipose_Subcutaneous.v8.signif_variant_gene_pairs
19_56578975	ZNF470	rs28668141	A	G	ENSG00000269696.1	AC005498.3	11564	1.85e-15	0.444704	0.0514314	3.52e-05	1.47e-23	8.88e-19	V-P+	VP	Adipose_Subcutaneous.v8.signif_variant_gene_pairs
19_56578975	ZNF470	rs28668141	A	G	ENSG00000269696.1	AC005498.3	11564	3.87e-10	0.33385	0.050402	2.23e-05	7.16e-16	8.09e-12	V-P+	VP	Adipose_Subcutaneous.v8.signif_variant_gene_pairs
19_56578975	ZNF470	rs28668141	A	G	ENSG00000196867.7	ZFP28	40027	3.5e-25	0.380707	0.0345175	8.87e-05	1.23e-34	1.09e-28	V-P+	VP	Adipose_Subcutaneous.v8.signif_variant_gene_pairs
19_56578975	ZNF470	rs28668141	A	G	ENSG00000269696.1	AC005498.3	11564	1.56e-11	0.292281	0.0422282	8.23e-05	2.1e-19	8.13e-15	V-P+	VP	Adipose_Subcutaneous.v8.signif_variant_gene_pairs
19_56578975	ZNF470	rs28668141	A	G	ENSG00000196867.7	ZFP28	40027	2.71e-24	0.324037	0.0303212	9.79e-05	1.71e-30	3e-25	V-P+	VP	Adipose_Subcutaneous.v8.signif_variant_gene_pairs
19_56578975	ZNF470	rs28668141	A	G	ENSG00000269696.1	AC005498.3	11564	1.08e-07	0.210297	0.039042	0.000126906	6.15e-15	1.06e-10	V-P+	VP	Adipose_Subcutaneous.v8.signif_variant_gene_pairs
19_56578975	ZNF470	rs28668141	A	G	ENSG00000196867.7	ZFP28	40027	1.32e-09	0.239329	0.036711	2.38e-05	4.42e-10	2.93e-06	V-P+	VP	Adipose_Subcutaneous.v8.signif_variant_gene_pairs
19_56578975	ZNF470	rs28668141	A	G	ENSG00000269696.1	AC005498.3	11564	6.3e-07	0.292226	0.0558529	2.47e-05	8.54e-10	4.48e-06	V-P+	VP	Adipose_Subcutaneous.v8.signif_variant_gene_pairs
19_56578975	ZNF470	rs28668141	A	G	ENSG00000196867.7	ZFP28	40027	2.24e-10	0.345469	0.0514769	3.97e-05	1.73e-10	1.11e-06	V-P+	VP	Adipose_Subcutaneous.v8.signif_variant_gene_pairs
19_56578975	ZNF470	rs28668141	A	G	ENSG00000269696.1	AC005498.3	11564	3.17e-10	0.454071	0.0683026	3.75e-05	4.87e-14	4.25e-10	V-P+	VP	Adipose_Subcutaneous.v8.signif_variant_gene_pairs
19_56578975	ZNF470	rs28668141	A	G	ENSG00000196867.7	ZFP28	40027	7.88e-06	0.14598	0.0320346	3.02e-05	5.23e-09	3.54e-05	V-P+	VP	Adipose_Subcutaneous.v8.signif_variant_gene_pairs
19_56578975	ZNF470	rs28668141	A	G	ENSG00000196867.7	ZFP28	40027	8.45e-07	0.283701	0.0562502	6.38e-05	2.32e-14	2.29e-10	V-P+	VP	Adipose_Subcutaneous.v8.signif_variant_gene_pairs
19_56578975	ZNF470	rs28668141	A	G	ENSG00000197016.11	ZNF470	11464	1.36e-07	-0.227103	0.0419283	6.32e-05	5.93e-17	1.25e-12	V-P+	VP	Adipose_Subcutaneous.v8.signif_variant_gene_pairs
19_56578975	ZNF470	rs28668141	A	G	ENSG00000269696.1	AC005498.3	11564	3.93e-23	0.336912	0.0323534	0.000102479	2.01e-32	6.51e-27	V-P+	VP	Adipose_Subcutaneous.v8.signif_variant_gene_pairs
19_56578975	ZNF470	rs28668141	A	G	ENSG00000196867.7	ZFP28	40027	2.44e-23	0.356295	0.0343141	8.33e-05	2.23e-26	1.2e-21	V-P+	VP	Adipose_Subcutaneous.v8.signif_variant_gene_pairs
19_56578975	ZNF470	rs28668141	A	G	ENSG00000269696.1	AC005498.3	11564	1.06e-06	0.193263	0.0392003	6.85e-05	6.76e-09	4.15e-05	V-P+	VP	Adipose_Subcutaneous.v8.signif_variant_gene_pairs
2_20666939	GDF7	rs77525005	G	C	ENSG00000143869.6	GDF7	275	1.62e-09	0.205189	0.0333999	0.000161809	3.94e-10	2.72e-06	V+K-	VP	Artery_Tibial.v8.signif_variant_gene_pairs
2_20666939	GDF7	rs77525005	G	C	ENSG00000118961.14	LDAH	-156191	1.13e-05	0.222788	0.0498848	8.91e-05	2.58e-34	9.33e-29	V+K-	VP	Artery_Tibial.v8.signif_variant_gene_pairs
2_20666939	GDF7	rs77525005	G	C	ENSG00000143869.6	GDF7	275	6.28e-09	0.248515	0.0419127	0.000146283	6.28e-09	2.79e-05	V+K-	VP	Artery_Tibial.v8.signif_variant_gene_pairs
2_20666939	GDF7	rs77525005	G	C	ENSG00000143869.6	GDF7	275	2.87e-07	0.172386	0.033014	0.000121879	1.61e-11	1.14e-07	V+K-	VP	Artery_Tibial.v8.signif_variant_gene_pairs
2_20666939	GDF7	rs77525005	G	C	ENSG00000143869.6	GDF7	275	0.000125156	0.174459	0.0450806	0.000126672	6.22e-08	0.000247669	V+K-	VP	Artery_Tibial.v8.signif_variant_gene_pairs
2_20666939	GDF7	rs77525005	G	C	ENSG00000118961.14	LDAH	-156191	5.32e-05	0.286612	0.0693651	6.12e-05	1.14e-18	1.54e-14	V+K-	VP	Artery_Tibial.v8.signif_variant_gene_pairs
2_20666939	GDF7	rs77525005	G	C	ENSG00000143869.6	GDF7	275	4.75e-07	0.14002	0.0273935	0.000157521	2.6e-07	0.00095339	V+K-	VP	Artery_Tibial.v8.signif_variant_gene_pairs
2_20666939	GDF7	rs77525005	G	C	ENSG00000143869.6	GDF7	275	4.39e-08	0.134592	0.0242314	0.00018784	6.59e-09	2.75e-05	V+K-	VP	Artery_Tibial.v8.signif_variant_gene_pairs
2_20666939	GDF7	rs77525005	G	C	ENSG00000143869.6	GDF7	275	5.31e-05	0.18078	0.0444071	0.000128927	4.14e-22	1.68e-17	V+K-	VP	Artery_Tibial.v8.signif_variant_gene_pairs
2_20666960	GDF7	rs10205228	G	C	ENSG00000143869.6	GDF7	296	2.56e-08	-0.184079	0.0325399	0.000161809	3.94e-10	2.72e-06	V-K+	VP	Artery_Tibial.v8.signif_variant_gene_pairs
2_20666960	GDF7	rs10205228	G	C	ENSG00000118961.14	LDAH	-156170	8.43e-05	-0.195919	0.0491426	8.91e-05	2.58e-34	9.33e-29	V-K+	VP	Artery_Tibial.v8.signif_variant_gene_pairs
2_20666960	GDF7	rs10205228	G	C	ENSG00000143869.6	GDF7	296	2.85e-08	-0.235693	0.0416744	0.000146283	6.28e-09	2.79e-05	V-K+	VP	Artery_Tibial.v8.signif_variant_gene_pairs
2_20666960	GDF7	rs10205228	G	C	ENSG00000143869.6	GDF7	296	3.4e-07	-0.16864	0.0325055	0.000121879	1.61e-11	1.14e-07	V-K+	VP	Artery_Tibial.v8.signif_variant_gene_pairs
2_20666960	GDF7	rs10205228	G	C	ENSG00000143869.6	GDF7	296	3.08e-05	-0.185162	0.0439703	0.000126672	6.22e-08	0.000247669	V-K+	VP	Artery_Tibial.v8.signif_variant_gene_pairs
2_20666960	GDF7	rs10205228	G	C	ENSG00000118961.14	LDAH	-156170	4.85e-05	-0.281932	0.0678533	6.12e-05	1.14e-18	1.54e-14	V-K+	VP	Artery_Tibial.v8.signif_variant_gene_pairs
2_20666960	GDF7	rs10205228	G	C	ENSG00000143869.6	GDF7	296	1.36e-05	-0.117606	0.0267366	0.000157521	2.6e-07	0.00095339	V-K+	VP	Artery_Tibial.v8.signif_variant_gene_pairs
2_20666960	GDF7	rs10205228	G	C	ENSG00000143869.6	GDF7	296	1.96e-06	-0.115545	0.0240191	0.00018784	6.59e-09	2.75e-05	V-K+	VP	Artery_Tibial.v8.signif_variant_gene_pairs
2_20666960	GDF7	rs10205228	G	C	ENSG00000143869.6	GDF7	296	4.46e-05	-0.178677	0.0434467	0.000128927	4.14e-22	1.68e-17	V-K+	VP	Artery_Tibial.v8.signif_variant_gene_pairs
2_231399673	B3GNT7	rs10445831	A	G	ENSG00000156966.6	B3GNT7	4130	1.6e-06	-0.251719	0.0514649	9.18e-05	3.39e-35	1.6e-29	V+P-	VP	Artery_Aorta.v8.signif_variant_gene_pairs
2_231399673	B3GNT7	rs10445831	A	G	ENSG00000156966.6	B3GNT7	4130	0.000119496	-0.138401	0.0356986	0.000145961	1.48e-14	2.48e-10	V+P-	VP	Artery_Aorta.v8.signif_variant_gene_pairs
2_231399673	B3GNT7	rs10445831	A	G	ENSG00000156966.6	B3GNT7	4130	5.16e-06	-0.235489	0.0506138	0.000101886	1.2e-09	4.73e-06	V+P-	VP	Artery_Aorta.v8.signif_variant_gene_pairs
2_71184996	PAIP2B	rs187181	T	C	ENSG00000124374.8	PAIP2B	-42087	3.25e-05	0.14142	0.0330283	4.82e-05	9.94e-06	0.0229085	P-K+	VP	Brain_Caudate_basal_ganglia.v8.signif_variant_gene_pairs
2_71184996	PAIP2B	rs187181	T	C	ENSG00000124374.8	PAIP2B	-42087	4.65e-08	0.33345	0.0564143	2.42e-05	4.65e-08	0.000131829	P-K+	VP	Brain_Caudate_basal_ganglia.v8.signif_variant_gene_pairs
2_71184996	PAIP2B	rs187181	T	C	ENSG00000124374.8	PAIP2B	-42087	0.000148867	-0.0680661	0.0178165	0.000172878	1.92e-07	0.000789074	P-K+	VP	Brain_Caudate_basal_ganglia.v8.signif_variant_gene_pairs
20_23879541	CST5	rs1799841	A	G	ENSG00000170369.3	CST2	52810	2.33e-06	-0.226856	0.0473353	9.25e-05	2.68e-10	1.62e-06	P-K+	VP	Adipose_Visceral_Omentum.v8.signif_variant_gene_pairs
20_23879541	CST5	rs1799841	A	G	ENSG00000170367.4	CST5	-209	1.21e-15	0.330134	0.0395609	0.000162315	1.21e-15	1.2e-11	P-K+	VP	Adipose_Visceral_Omentum.v8.signif_variant_gene_pairs
20_23879541	CST5	rs1799841	A	G	ENSG00000170369.3	CST2	52810	5.2e-07	-0.264154	0.0518597	0.000117475	1.41e-18	4.12e-14	P-K+	VP	Adipose_Visceral_Omentum.v8.signif_variant_gene_pairs
20_23879541	CST5	rs1799841	A	G	ENSG00000170367.4	CST5	-209	5.5e-32	0.638422	0.0500413	0.000124802	5.5e-32	2.37e-26	P-K+	VP	Adipose_Visceral_Omentum.v8.signif_variant_gene_pairs
20_23879541	CST5	rs1799841	A	G	ENSG00000170367.4	CST5	-209	1.42e-06	0.378203	0.0765287	7.16e-05	6.61e-07	0.00184667	P-K+	VP	Adipose_Visceral_Omentum.v8.signif_variant_gene_pairs
20_23879541	CST5	rs1799841	A	G	ENSG00000170369.3	CST2	52810	2.14e-05	-0.262681	0.0607222	7.81e-05	6.09e-07	0.00330463	P-K+	VP	Adipose_Visceral_Omentum.v8.signif_variant_gene_pairs
20_63567333	HELZ2	rs3827025	G	A	ENSG00000101216.10	GMEB2	-59708	1.44e-05	-0.139958	0.0320186	0.000113213	1.95e-14	2.77e-10	V+K-	VP	Muscle_Skeletal.v8.signif_variant_gene_pairs
20_63567360	HELZ2	rs3810490	G	A	ENSG00000101216.10	GMEB2	-59681	6.35e-05	-0.130585	0.0324326	0.000113213	1.95e-14	2.77e-10	V+K-	VP	Muscle_Skeletal.v8.signif_variant_gene_pairs
21_14228279	RBM11	rs2822451	T	C	ENSG00000185272.13	RBM11	12149	2.92e-06	-0.256625	0.0542885	0.000169244	4.05e-13	5.05e-09	P-K+	VP	Skin_Sun_Exposed_Lower_leg.v8.signif_variant_gene_pairs
21_14228279	RBM11	rs2822451	T	C	ENSG00000243064.8	ABCC13	-7927	8.68e-06	0.122599	0.027326	0.000117972	4.67e-15	6.28e-11	P-K+	VP	Skin_Sun_Exposed_Lower_leg.v8.signif_variant_gene_pairs
3_123876585	MYLK	rs2700408	G	A	ENSG00000175455.14	CCDC14	-84823	1.7e-05	-0.113852	0.0260358	0.00011637	2.37e-12	1.97e-08	V-P+	VP	Colon_Transverse.v8.signif_variant_gene_pairs
3_123947055	CCDC14	rs17310144	T	G	ENSG00000175455.14	CCDC14	-14353	1.03e-10	-0.160939	0.0240159	0.00011637	2.37e-12	1.97e-08	V-K+	VP	Colon_Transverse.v8.signif_variant_gene_pairs
3_123947055	CCDC14	rs17310144	T	G	ENSG00000065371.17	ROPN1	-45123	1.07e-05	-0.184738	0.0412363	0.000103554	1.46e-07	0.000473486	V-K+	VP	Colon_Transverse.v8.signif_variant_gene_pairs
3_128573370	LINC01565	rs2734046	A	G	ENSG00000075785.12	RAB7A	-152752	0.000122824	0.102074	0.0263143	0.000236774	4.67e-05	0.0705346	V-K+	VP	Esophagus_Muscularis.v8.signif_variant_gene_pairs
3_128573370	LINC01565	rs2734046	A	G	ENSG00000239405.1	TMED10P2	35350	0.000115659	-0.330131	0.0845605	0.000123561	2.98e-06	0.00551232	V-K+	VP	Esophagus_Muscularis.v8.signif_variant_gene_pairs
3_128573370	LINC01565	rs2734046	A	G	ENSG00000198685.3	LINC01565	-2716	4.08e-05	-0.452091	0.107575	0.000100219	1.58e-11	5.98e-08	V-K+	VP	Esophagus_Muscularis.v8.signif_variant_gene_pairs
3_140688105	TRIM42	rs28594654	G	A	ENSG00000250433.1	CLSTN2-AS1	179316	8.63e-05	-0.156476	0.0395342	0.000153263	1.6e-19	4.25e-15	V-P+	VP	Adipose_Subcutaneous.v8.signif_variant_gene_pairs
3_140688105	TRIM42	rs28594654	G	A	ENSG00000250433.1	CLSTN2-AS1	179316	4.18e-05	-0.195711	0.0472325	0.000119448	2.21e-12	1.95e-08	V-P+	VP	Adipose_Subcutaneous.v8.signif_variant_gene_pairs
3_140688105	TRIM42	rs28594654	G	A	ENSG00000250433.1	CLSTN2-AS1	179316	1.01e-08	-0.207185	0.035022	0.000117306	1.59e-10	7.11e-07	V-P+	VP	Adipose_Subcutaneous.v8.signif_variant_gene_pairs
3_140688105	TRIM42	rs28594654	G	A	ENSG00000155890.3	TRIM42	10066	4.05e-12	-0.141849	0.019519	0.000115489	2.06e-16	3.01e-12	V-P+	VP	Adipose_Subcutaneous.v8.signif_variant_gene_pairs
3_171620447	PLD1	rs9881788	T	G	ENSG00000075651.15	PLD1	-190503	1.57e-07	-0.17991	0.0338289	0.000128613	4.25e-33	6.25e-28	V-P+	VP	Adipose_Subcutaneous.v8.signif_variant_gene_pairs
3_171620447	PLD1	rs9881788	T	G	ENSG00000075651.15	PLD1	-190503	2.12e-13	-0.300146	0.03913	7.47e-05	1.26e-33	2.14e-28	V-P+	VP	Adipose_Subcutaneous.v8.signif_variant_gene_pairs
3_171620447	PLD1	rs9881788	T	G	ENSG00000075651.15	PLD1	-190503	1.93e-06	-0.146574	0.0304358	0.000127135	1.07e-26	3.33e-22	V-P+	VP	Adipose_Subcutaneous.v8.signif_variant_gene_pairs
3_171620447	PLD1	rs9881788	T	G	ENSG00000075651.15	PLD1	-190503	7.89e-08	-0.206711	0.037618	5.72e-05	1.25e-13	8.56e-10	V-P+	VP	Adipose_Subcutaneous.v8.signif_variant_gene_pairs
3_171620447	PLD1	rs9881788	T	G	ENSG00000075651.15	PLD1	-190503	4.23e-11	-0.28853	0.0426551	9.4e-05	7.59e-26	3.67e-21	V-P+	VP	Adipose_Subcutaneous.v8.signif_variant_gene_pairs
3_171620447	PLD1	rs9881788	T	G	ENSG00000075651.15	PLD1	-190503	7.51e-34	-0.85007	0.0567428	6.23e-05	1.68e-38	1.54e-33	V-P+	VP	Adipose_Subcutaneous.v8.signif_variant_gene_pairs
3_171620447	PLD1	rs9881788	T	G	ENSG00000075651.15	PLD1	-190503	2.96e-11	-0.218605	0.0321451	0.000153015	9.62e-21	3.42e-16	V-P+	VP	Adipose_Subcutaneous.v8.signif_variant_gene_pairs
3_171686688	PLD1	rs2290480	C	A	ENSG00000075651.15	PLD1	-124262	2.94e-05	0.200025	0.0473155	9.95e-05	1.04e-11	5.64e-08	V-P+	VP	Esophagus_Muscularis.v8.signif_variant_gene_pairs
3_171686688	PLD1	rs2290480	C	A	ENSG00000075651.15	PLD1	-124262	6.78e-05	0.0904718	0.0225309	0.00017832	1.08e-11	7.51e-08	V-P+	VP	Esophagus_Muscularis.v8.signif_variant_gene_pairs
3_171686688	PLD1	rs2290480	C	A	ENSG00000075651.15	PLD1	-124262	9.34e-10	-0.577104	0.089483	6.23e-05	1.68e-38	1.54e-33	V-P+	VP	Esophagus_Muscularis.v8.signif_variant_gene_pairs
3_171686688	PLD1	rs2290480	C	A	ENSG00000075651.15	PLD1	-124262	5.52e-12	0.415072	0.0575141	7.98e-05	3.8e-13	1.52e-09	V-P+	VP	Esophagus_Muscularis.v8.signif_variant_gene_pairs
3_40462318	RPL14	rs11539046	G	A	ENSG00000280739.2	EIF1B-AS1	152635	7.56e-13	-0.310565	0.0422155	0.000236948	3.86e-13	2.77e-09	V-K+	VP	Adipose_Subcutaneous.v8.signif_variant_gene_pairs
3_40462318	RPL14	rs11539046	G	A	ENSG00000223797.5	ENTPD3-AS1	8989	1.86e-33	-0.422669	0.032588	0.00021327	9.72e-40	2.11e-33	V-K+	VP	Adipose_Subcutaneous.v8.signif_variant_gene_pairs
3_40462318	RPL14	rs11539046	G	A	ENSG00000177873.12	ZNF619	-14795	1.57e-06	-0.161068	0.0331512	0.000269959	6.13e-07	0.00135716	V-K+	VP	Adipose_Subcutaneous.v8.signif_variant_gene_pairs
3_40462318	RPL14	rs11539046	G	A	ENSG00000280739.2	EIF1B-AS1	152635	4.61e-08	-0.202497	0.0363324	0.00013631	1.3e-09	5.8e-06	V-K+	VP	Adipose_Subcutaneous.v8.signif_variant_gene_pairs
3_40462318	RPL14	rs11539046	G	A	ENSG00000223797.5	ENTPD3-AS1	8989	6.87e-21	-0.316969	0.0319417	0.000162533	6.97e-22	2.64e-17	V-K+	VP	Adipose_Subcutaneous.v8.signif_variant_gene_pairs
3_40462318	RPL14	rs11539046	G	A	ENSG00000177873.12	ZNF619	-14795	8.95e-05	-0.123853	0.0312925	0.000152837	1.55e-05	0.0273945	V-K+	VP	Adipose_Subcutaneous.v8.signif_variant_gene_pairs
3_40462318	RPL14	rs11539046	G	A	ENSG00000280739.2	EIF1B-AS1	152635	2.06e-10	-0.402895	0.0600068	8.34e-05	1.4e-12	3.47e-09	V-K+	VP	Adipose_Subcutaneous.v8.signif_variant_gene_pairs
3_40462318	RPL14	rs11539046	G	A	ENSG00000223797.5	ENTPD3-AS1	8989	3.57e-15	-0.550848	0.0643734	7.72e-05	1.15e-16	5.93e-13	V-K+	VP	Adipose_Subcutaneous.v8.signif_variant_gene_pairs
3_40462318	RPL14	rs11539046	G	A	ENSG00000280739.2	EIF1B-AS1	152635	1.3e-10	-0.291139	0.0437941	0.000137711	5.28e-14	4.91e-10	V-K+	VP	Adipose_Subcutaneous.v8.signif_variant_gene_pairs
3_40462318	RPL14	rs11539046	G	A	ENSG00000168032.8	ENTPD3	75162	5.04e-05	0.232739	0.0566232	0.000149722	1.49e-07	0.000370727	V-K+	VP	Adipose_Subcutaneous.v8.signif_variant_gene_pairs
3_40462318	RPL14	rs11539046	G	A	ENSG00000223797.5	ENTPD3-AS1	8989	2.55e-18	-0.348558	0.0375212	0.000121943	6.44e-21	1.17e-16	V-K+	VP	Adipose_Subcutaneous.v8.signif_variant_gene_pairs
3_40462318	RPL14	rs11539046	G	A	ENSG00000177873.12	ZNF619	-14795	3.05e-06	-0.182698	0.038442	0.000151629	1.2e-06	0.00255477	V-K+	VP	Adipose_Subcutaneous.v8.signif_variant_gene_pairs
3_40462318	RPL14	rs11539046	G	A	ENSG00000223797.5	ENTPD3-AS1	8989	1.9e-14	-0.418626	0.0500263	5.2e-05	1.28e-15	8.31e-12	V-K+	VP	Adipose_Subcutaneous.v8.signif_variant_gene_pairs
3_40462318	RPL14	rs11539046	G	A	ENSG00000280739.2	EIF1B-AS1	152635	5.53e-08	-0.222571	0.0403576	0.000232356	9.37e-14	7.59e-10	V-K+	VP	Adipose_Subcutaneous.v8.signif_variant_gene_pairs
3_40462318	RPL14	rs11539046	G	A	ENSG00000114784.3	EIF1B	152619	7.2e-05	0.0734362	0.0183493	0.000264911	4.48e-06	0.00967403	V-K+	VP	Adipose_Subcutaneous.v8.signif_variant_gene_pairs
3_40462318	RPL14	rs11539046	G	A	ENSG00000168032.8	ENTPD3	75162	3.28e-10	0.279612	0.0436149	0.000235695	1.32e-18	2.53e-14	V-K+	VP	Adipose_Subcutaneous.v8.signif_variant_gene_pairs
3_40462318	RPL14	rs11539046	G	A	ENSG00000223797.5	ENTPD3-AS1	8989	7.55e-31	-0.376829	0.0305227	0.000262297	5.45e-35	1.91e-29	V-K+	VP	Adipose_Subcutaneous.v8.signif_variant_gene_pairs
3_40462318	RPL14	rs11539046	G	A	ENSG00000177873.12	ZNF619	-14795	4.35e-05	-0.141072	0.0342128	0.000250009	1.13e-05	0.0211439	V-K+	VP	Adipose_Subcutaneous.v8.signif_variant_gene_pairs
3_40462318	RPL14	rs11539046	G	A	ENSG00000168032.8	ENTPD3	75162	4.13e-08	0.139719	0.0241966	8.92e-05	1.66e-11	4.44e-08	V-K+	VP	Adipose_Subcutaneous.v8.signif_variant_gene_pairs
3_40462318	RPL14	rs11539046	G	A	ENSG00000223797.5	ENTPD3-AS1	8989	7.73e-07	-0.276105	0.0535748	8.36e-05	4.42e-08	7.7e-05	V-K+	VP	Adipose_Subcutaneous.v8.signif_variant_gene_pairs
3_40462318	RPL14	rs11539046	G	A	ENSG00000168032.8	ENTPD3	75162	1.41e-06	0.392461	0.0777322	0.000114011	1.74e-07	0.00026651	V-K+	VP	Adipose_Subcutaneous.v8.signif_variant_gene_pairs
3_40462318	RPL14	rs11539046	G	A	ENSG00000223797.5	ENTPD3-AS1	8989	3.15e-09	-0.412882	0.0650909	0.000107932	1.68e-09	2.64e-06	V-K+	VP	Adipose_Subcutaneous.v8.signif_variant_gene_pairs
3_40462318	RPL14	rs11539046	G	A	ENSG00000177873.12	ZNF619	-14795	6.41e-14	-0.400304	0.0478204	9.44e-05	1.63e-14	5.76e-11	V-K+	VP	Adipose_Subcutaneous.v8.signif_variant_gene_pairs
3_40462318	RPL14	rs11539046	G	A	ENSG00000230274.1	PGAM1P3	139039	1.49e-08	-0.512677	0.0861401	0.000107733	2.3e-10	6.37e-07	V-K+	VP	Adipose_Subcutaneous.v8.signif_variant_gene_pairs
3_40462318	RPL14	rs11539046	G	A	ENSG00000168032.8	ENTPD3	75162	4.65e-08	0.400873	0.0700356	0.00012661	1.33e-09	2.96e-06	V-K+	VP	Adipose_Subcutaneous.v8.signif_variant_gene_pairs
3_40462318	RPL14	rs11539046	G	A	ENSG00000177873.12	ZNF619	-14795	1.55e-07	-0.336433	0.0614369	0.000105711	6.06e-10	1.77e-06	V-K+	VP	Adipose_Subcutaneous.v8.signif_variant_gene_pairs
3_40462318	RPL14	rs11539046	G	A	ENSG00000168032.8	ENTPD3	75162	5.44e-12	0.279895	0.0376516	0.000104131	4.18e-14	2.2e-10	V-K+	VP	Adipose_Subcutaneous.v8.signif_variant_gene_pairs
3_40462318	RPL14	rs11539046	G	A	ENSG00000223797.5	ENTPD3-AS1	8989	3.57e-05	-0.191128	0.0449724	0.000102561	1.73e-06	0.00274959	V-K+	VP	Adipose_Subcutaneous.v8.signif_variant_gene_pairs
3_40462318	RPL14	rs11539046	G	A	ENSG00000168032.8	ENTPD3	75162	2.3e-07	0.188156	0.0345118	7.04e-05	1.59e-09	3.07e-06	V-K+	VP	Adipose_Subcutaneous.v8.signif_variant_gene_pairs
3_40462318	RPL14	rs11539046	G	A	ENSG00000223797.5	ENTPD3-AS1	8989	2.43e-06	-0.292292	0.0593537	6.11e-05	6.81e-07	0.00107235	V-K+	VP	Adipose_Subcutaneous.v8.signif_variant_gene_pairs
3_40462318	RPL14	rs11539046	G	A	ENSG00000168032.8	ENTPD3	75162	2.24e-08	0.18761	0.0318878	8.98e-05	5.63e-12	1.55e-08	V-K+	VP	Adipose_Subcutaneous.v8.signif_variant_gene_pairs
3_40462318	RPL14	rs11539046	G	A	ENSG00000223797.5	ENTPD3-AS1	8989	2.49e-11	-0.332482	0.0463566	8.99e-05	9.76e-13	2.3e-09	V-K+	VP	Adipose_Subcutaneous.v8.signif_variant_gene_pairs
3_40462318	RPL14	rs11539046	G	A	ENSG00000223797.5	ENTPD3-AS1	8989	1.01e-29	-0.475781	0.037927	9.9e-05	2.71e-30	2.68e-25	V-K+	VP	Adipose_Subcutaneous.v8.signif_variant_gene_pairs
3_40462318	RPL14	rs11539046	G	A	ENSG00000223797.5	ENTPD3-AS1	8989	9.41e-47	-0.537519	0.0328482	0.000296273	8.85e-49	1.3e-41	V-K+	VP	Adipose_Subcutaneous.v8.signif_variant_gene_pairs
3_40462318	RPL14	rs11539046	G	A	ENSG00000188846.13	RPL14	5026	4.45e-17	-0.11727	0.0133594	0.000293618	6.24e-21	1.96e-16	V-K+	VP	Adipose_Subcutaneous.v8.signif_variant_gene_pairs
3_40462318	RPL14	rs11539046	G	A	ENSG00000177873.12	ZNF619	-14795	1.92e-05	-0.140233	0.032433	0.000314321	1.5e-06	0.0031989	V-K+	VP	Adipose_Subcutaneous.v8.signif_variant_gene_pairs
3_40462318	RPL14	rs11539046	G	A	ENSG00000223797.5	ENTPD3-AS1	8989	3.42e-13	-0.7309	0.0895431	4.11e-05	6.42e-15	3.38e-11	V-K+	VP	Adipose_Subcutaneous.v8.signif_variant_gene_pairs
3_40462318	RPL14	rs11539046	G	A	ENSG00000188846.13	RPL14	5026	2.33e-11	-0.380161	0.0516334	3.1e-05	1.55e-12	6.45e-09	V-K+	VP	Adipose_Subcutaneous.v8.signif_variant_gene_pairs
3_40462318	RPL14	rs11539046	G	A	ENSG00000280739.2	EIF1B-AS1	152635	5.21e-06	-0.23113	0.0496845	0.000107073	3.83e-07	0.000855534	V-K+	VP	Adipose_Subcutaneous.v8.signif_variant_gene_pairs
3_40462318	RPL14	rs11539046	G	A	ENSG00000223797.5	ENTPD3-AS1	8989	5.96e-21	-0.423085	0.0412889	0.000128253	1.18e-24	9.8e-20	V-K+	VP	Adipose_Subcutaneous.v8.signif_variant_gene_pairs
3_40462318	RPL14	rs11539046	G	A	ENSG00000177873.12	ZNF619	-14795	8.3e-07	-0.203732	0.0403502	0.000114613	4.25e-08	9.8e-05	V-K+	VP	Adipose_Subcutaneous.v8.signif_variant_gene_pairs
3_40462318	RPL14	rs11539046	G	A	ENSG00000280739.2	EIF1B-AS1	152635	0.000128265	-0.200933	0.0517774	0.000128894	5.15e-07	0.00111338	V-K+	VP	Adipose_Subcutaneous.v8.signif_variant_gene_pairs
3_40462318	RPL14	rs11539046	G	A	ENSG00000223797.5	ENTPD3-AS1	8989	2.06e-28	-0.592006	0.0481121	0.000125601	1.11e-33	6.08e-28	V-K+	VP	Adipose_Subcutaneous.v8.signif_variant_gene_pairs
3_40462318	RPL14	rs11539046	G	A	ENSG00000188846.13	RPL14	5026	7.05e-07	-0.133679	0.0263739	0.000158528	4.22e-09	1.35e-05	V-K+	VP	Adipose_Subcutaneous.v8.signif_variant_gene_pairs
3_40462318	RPL14	rs11539046	G	A	ENSG00000177873.12	ZNF619	-14795	1.16e-05	-0.181114	0.0406029	0.00012003	1.16e-05	0.0202355	V-K+	VP	Adipose_Subcutaneous.v8.signif_variant_gene_pairs
3_40462318	RPL14	rs11539046	G	A	ENSG00000280739.2	EIF1B-AS1	152635	9.77e-13	-0.345635	0.0461826	0.000130132	2.1e-13	1.69e-09	V-K+	VP	Adipose_Subcutaneous.v8.signif_variant_gene_pairs
3_40462318	RPL14	rs11539046	G	A	ENSG00000223797.5	ENTPD3-AS1	8989	1.37e-13	-0.340526	0.0437072	9.54e-05	1.19e-15	9.98e-12	V-K+	VP	Adipose_Subcutaneous.v8.signif_variant_gene_pairs
3_40462318	RPL14	rs11539046	G	A	ENSG00000223797.5	ENTPD3-AS1	8989	4.75e-42	-0.593048	0.0389957	0.000236888	3.45e-46	4.09e-40	V-K+	VP	Adipose_Subcutaneous.v8.signif_variant_gene_pairs
3_40462318	RPL14	rs11539046	G	A	ENSG00000188846.13	RPL14	5026	1.37e-35	-0.336316	0.0245821	0.000208912	1.44e-41	1.94e-35	V-K+	VP	Adipose_Subcutaneous.v8.signif_variant_gene_pairs
3_40462318	RPL14	rs11539046	G	A	ENSG00000280739.2	EIF1B-AS1	152635	1.1e-05	-0.184411	0.0413991	0.00019634	2.09e-08	6.8e-05	V-K+	VP	Adipose_Subcutaneous.v8.signif_variant_gene_pairs
3_40462318	RPL14	rs11539046	G	A	ENSG00000168032.8	ENTPD3	75162	4.28e-06	0.150531	0.0322849	0.000226063	7.98e-08	0.000199148	V-K+	VP	Adipose_Subcutaneous.v8.signif_variant_gene_pairs
3_40462318	RPL14	rs11539046	G	A	ENSG00000223797.5	ENTPD3-AS1	8989	9.74e-25	-0.408712	0.0371503	0.000218668	2.09e-28	3.04e-23	V-K+	VP	Adipose_Subcutaneous.v8.signif_variant_gene_pairs
3_40462318	RPL14	rs11539046	G	A	ENSG00000177873.12	ZNF619	-14795	5.19e-08	-0.187178	0.0337139	0.000222546	6.09e-09	1.85e-05	V-K+	VP	Adipose_Subcutaneous.v8.signif_variant_gene_pairs
3_40462318	RPL14	rs11539046	G	A	ENSG00000280739.2	EIF1B-AS1	152635	5.6e-07	-0.219946	0.0430056	0.000128908	1.54e-09	5.39e-06	V-K+	VP	Adipose_Subcutaneous.v8.signif_variant_gene_pairs
3_40462318	RPL14	rs11539046	G	A	ENSG00000223797.5	ENTPD3-AS1	8989	8.97e-43	-0.649095	0.0401595	0.00012062	1.5e-43	8.69e-37	V-K+	VP	Adipose_Subcutaneous.v8.signif_variant_gene_pairs
3_40462318	RPL14	rs11539046	G	A	ENSG00000223797.5	ENTPD3-AS1	8989	1.85e-33	-0.667079	0.0490679	0.000104302	2.19e-38	5.16e-32	V-K+	VP	Adipose_Subcutaneous.v8.signif_variant_gene_pairs
3_40462318	RPL14	rs11539046	G	A	ENSG00000223797.5	ENTPD3-AS1	8989	5.72e-17	-0.514034	0.0550299	5.17e-05	2.28e-18	2.5e-14	V-K+	VP	Adipose_Subcutaneous.v8.signif_variant_gene_pairs
3_40462318	RPL14	rs11539046	G	A	ENSG00000223797.5	ENTPD3-AS1	8989	1.84e-29	-0.36646	0.030206	0.000159087	3e-33	8.06e-28	V-K+	VP	Adipose_Subcutaneous.v8.signif_variant_gene_pairs
3_40462318	RPL14	rs11539046	G	A	ENSG00000223797.5	ENTPD3-AS1	8989	4.78e-13	-0.622412	0.0766157	3.74e-05	1.83e-14	7.08e-11	V-K+	VP	Adipose_Subcutaneous.v8.signif_variant_gene_pairs
3_40462318	RPL14	rs11539046	G	A	ENSG00000188846.13	RPL14	5026	1.26e-06	-0.403421	0.0789917	3.5e-05	4.1e-07	0.000714462	V-K+	VP	Adipose_Subcutaneous.v8.signif_variant_gene_pairs
3_40462318	RPL14	rs11539046	G	A	ENSG00000168032.8	ENTPD3	75162	0.000177453	0.15984	0.0423817	0.000257093	1.49e-09	5.87e-06	V-K+	VP	Adipose_Subcutaneous.v8.signif_variant_gene_pairs
3_40462318	RPL14	rs11539046	G	A	ENSG00000223797.5	ENTPD3-AS1	8989	2.7e-55	-0.355927	0.0205616	0.000250306	3.94e-59	2.04e-51	V-K+	VP	Adipose_Subcutaneous.v8.signif_variant_gene_pairs
3_40462318	RPL14	rs11539046	G	A	ENSG00000188846.13	RPL14	5026	5.32e-18	0.167189	0.0187631	0.000249287	1.38e-18	5.17e-14	V-K+	VP	Adipose_Subcutaneous.v8.signif_variant_gene_pairs
3_40462318	RPL14	rs11539046	G	A	ENSG00000177873.12	ZNF619	-14795	5.69e-06	-0.154276	0.0337122	0.000253736	1.77e-06	0.00402565	V-K+	VP	Adipose_Subcutaneous.v8.signif_variant_gene_pairs
3_40462318	RPL14	rs11539046	G	A	ENSG00000280739.2	EIF1B-AS1	152635	2.13e-08	-0.219313	0.0384689	0.000258758	1.92e-10	9.64e-07	V-K+	VP	Adipose_Subcutaneous.v8.signif_variant_gene_pairs
3_40462318	RPL14	rs11539046	G	A	ENSG00000230274.1	PGAM1P3	139039	2.79e-13	-0.423603	0.0562988	0.000249012	9.32e-16	4.35e-12	V-K+	VP	Adipose_Subcutaneous.v8.signif_variant_gene_pairs
3_40462318	RPL14	rs11539046	G	A	ENSG00000223797.5	ENTPD3-AS1	8989	1.12e-23	-0.295784	0.0278828	0.000263273	1.78e-26	1.71e-21	V-K+	VP	Adipose_Subcutaneous.v8.signif_variant_gene_pairs
3_40462318	RPL14	rs11539046	G	A	ENSG00000168032.8	ENTPD3	75162	5.32e-10	0.330511	0.0511336	9.1e-05	1.26e-10	5.2e-07	V-K+	VP	Adipose_Subcutaneous.v8.signif_variant_gene_pairs
3_40462318	RPL14	rs11539046	G	A	ENSG00000223797.5	ENTPD3-AS1	8989	9.83e-19	-0.615631	0.0642278	9.3e-05	1.77e-21	3.61e-17	V-K+	VP	Adipose_Subcutaneous.v8.signif_variant_gene_pairs
3_40462318	RPL14	rs11539046	G	A	ENSG00000177873.12	ZNF619	-14795	3.65e-06	-0.306295	0.0646659	0.000111586	2.04e-07	0.000455037	V-K+	VP	Adipose_Subcutaneous.v8.signif_variant_gene_pairs
3_40462318	RPL14	rs11539046	G	A	ENSG00000223797.5	ENTPD3-AS1	8989	2.23e-14	-0.444843	0.0539204	8.01e-05	2.53e-15	1.23e-11	V-K+	VP	Adipose_Subcutaneous.v8.signif_variant_gene_pairs
3_40462318	RPL14	rs11539046	G	A	ENSG00000223797.5	ENTPD3-AS1	8989	1.4e-12	-0.330797	0.0434334	5.57e-05	8.58e-13	3.48e-09	V-K+	VP	Adipose_Subcutaneous.v8.signif_variant_gene_pairs
3_40462318	RPL14	rs11539046	G	A	ENSG00000280739.2	EIF1B-AS1	152635	3.12e-08	-0.213599	0.0379135	0.000221554	1.74e-10	7.54e-07	V-K+	VP	Adipose_Subcutaneous.v8.signif_variant_gene_pairs
3_40462318	RPL14	rs11539046	G	A	ENSG00000223797.5	ENTPD3-AS1	8989	2.65e-47	-0.587969	0.0360286	0.000233111	3.02e-55	6.89e-48	V-K+	VP	Adipose_Subcutaneous.v8.signif_variant_gene_pairs
3_40462318	RPL14	rs11539046	G	A	ENSG00000188846.13	RPL14	5026	9.6e-20	-0.176859	0.0185458	0.000244539	1.6e-23	1.27e-18	V-K+	VP	Adipose_Subcutaneous.v8.signif_variant_gene_pairs
3_40462318	RPL14	rs11539046	G	A	ENSG00000177873.12	ZNF619	-14795	9.34e-06	-0.134294	0.0299526	0.000240351	3.47e-06	0.00707074	V-K+	VP	Adipose_Subcutaneous.v8.signif_variant_gene_pairs
3_40462318	RPL14	rs11539046	G	A	ENSG00000280739.2	EIF1B-AS1	152635	1.91e-11	-0.297991	0.0434377	0.000281516	1.79e-14	2.3e-10	V-K+	VP	Adipose_Subcutaneous.v8.signif_variant_gene_pairs
3_40462318	RPL14	rs11539046	G	A	ENSG00000168032.8	ENTPD3	75162	2.32e-06	0.171078	0.0358274	0.000301663	2.04e-08	4.93e-05	V-K+	VP	Adipose_Subcutaneous.v8.signif_variant_gene_pairs
3_40462318	RPL14	rs11539046	G	A	ENSG00000223797.5	ENTPD3-AS1	8989	2.21e-50	-0.567935	0.0341435	0.000297147	4.68e-56	6.2e-49	V-K+	VP	Adipose_Subcutaneous.v8.signif_variant_gene_pairs
3_40462318	RPL14	rs11539046	G	A	ENSG00000188846.13	RPL14	5026	2.96e-14	-0.148011	0.0189425	0.000290826	2.91e-16	3.96e-12	V-K+	VP	Adipose_Subcutaneous.v8.signif_variant_gene_pairs
3_40462318	RPL14	rs11539046	G	A	ENSG00000223797.5	ENTPD3-AS1	8989	2.7e-08	-0.440703	0.0745881	5.58e-05	2.95e-10	1.04e-06	V-K+	VP	Adipose_Subcutaneous.v8.signif_variant_gene_pairs
3_40462318	RPL14	rs11539046	G	A	ENSG00000188846.13	RPL14	5026	7.81e-06	-0.181638	0.0390499	6.22e-05	1.13e-07	0.000246773	V-K+	VP	Adipose_Subcutaneous.v8.signif_variant_gene_pairs
3_40462318	RPL14	rs11539046	G	A	ENSG00000280739.2	EIF1B-AS1	152635	8.82e-06	-0.381028	0.0833659	0.00011813	3.17e-06	0.00533002	V-K+	VP	Adipose_Subcutaneous.v8.signif_variant_gene_pairs
3_40462318	RPL14	rs11539046	G	A	ENSG00000223797.5	ENTPD3-AS1	8989	1.97e-13	-0.519158	0.065491	0.000113445	1.69e-15	1.12e-11	V-K+	VP	Adipose_Subcutaneous.v8.signif_variant_gene_pairs
3_40462318	RPL14	rs11539046	G	A	ENSG00000188846.13	RPL14	5026	4.05e-05	-0.186842	0.0444342	0.000113462	4.74e-07	0.00090773	V-K+	VP	Adipose_Subcutaneous.v8.signif_variant_gene_pairs
3_40462318	RPL14	rs11539046	G	A	ENSG00000280739.2	EIF1B-AS1	152635	2.89e-07	-0.349355	0.0663676	7.38e-05	8.65e-09	3.03e-05	V-K+	VP	Adipose_Subcutaneous.v8.signif_variant_gene_pairs
3_40462318	RPL14	rs11539046	G	A	ENSG00000223797.5	ENTPD3-AS1	8989	1.54e-22	-0.463306	0.0432453	8.9e-05	4.85e-27	1.44e-22	V-K+	VP	Adipose_Subcutaneous.v8.signif_variant_gene_pairs
3_40462318	RPL14	rs11539046	G	A	ENSG00000168032.8	ENTPD3	75162	5.27e-06	-0.286251	0.0615826	0.000156097	3.95e-07	0.000824267	V-K+	VP	Adipose_Subcutaneous.v8.signif_variant_gene_pairs
3_40462318	RPL14	rs11539046	G	A	ENSG00000188846.13	RPL14	5026	7.79e-20	-0.305976	0.0309563	0.000141096	4.22e-26	3.66e-21	V-K+	VP	Adipose_Subcutaneous.v8.signif_variant_gene_pairs
3_40462318	RPL14	rs11539046	G	A	ENSG00000177873.12	ZNF619	-14795	1.51e-05	-0.193259	0.0438459	0.000147145	4.39e-06	0.00777288	V-K+	VP	Adipose_Subcutaneous.v8.signif_variant_gene_pairs
3_40462318	RPL14	rs11539046	G	A	ENSG00000223797.5	ENTPD3-AS1	8989	1e-65	-0.579619	0.029046	0.000279822	2.66e-69	9.49e-62	V-K+	VP	Adipose_Subcutaneous.v8.signif_variant_gene_pairs
3_40462318	RPL14	rs11539046	G	A	ENSG00000188846.13	RPL14	5026	3.74e-07	-0.0792409	0.0153858	0.000336621	3.65e-08	0.00012124	V-K+	VP	Adipose_Subcutaneous.v8.signif_variant_gene_pairs
3_40462318	RPL14	rs11539046	G	A	ENSG00000223797.5	ENTPD3-AS1	8989	6.84e-07	-0.41205	0.0784215	2.95e-05	6.84e-07	0.00088347	V-K+	VP	Adipose_Subcutaneous.v8.signif_variant_gene_pairs
3_40462318	RPL14	rs11539046	G	A	ENSG00000280739.2	EIF1B-AS1	152635	1.61e-18	-0.23546	0.0259454	0.000178831	3.17e-30	7.73e-25	V-K+	VP	Adipose_Subcutaneous.v8.signif_variant_gene_pairs
3_40462318	RPL14	rs11539046	G	A	ENSG00000223797.5	ENTPD3-AS1	8989	1.27e-23	-0.43063	0.0411828	0.000175561	1.85e-24	2.07e-19	V-K+	VP	Adipose_Subcutaneous.v8.signif_variant_gene_pairs
3_40462318	RPL14	rs11539046	G	A	ENSG00000188846.13	RPL14	5026	1.94e-21	-0.134489	0.0136088	0.000169224	8.31e-26	4.56e-21	V-K+	VP	Adipose_Subcutaneous.v8.signif_variant_gene_pairs
3_40462318	RPL14	rs11539046	G	A	ENSG00000177873.12	ZNF619	-14795	6.74e-07	-0.161999	0.0322548	0.000210278	6.68e-08	0.000208661	V-K+	VP	Adipose_Subcutaneous.v8.signif_variant_gene_pairs
3_44721338	ZNF502	rs56084453	A	G	ENSG00000179152.19	TCAIM	382785	6.72e-05	0.133377	0.0331861	0.000295587	3.05e-13	2.26e-09	P-K+	VP	Adipose_Subcutaneous.v8.signif_variant_gene_pairs
3_44721338	ZNF502	rs56084453	A	G	ENSG00000186448.14	ZNF197	136450	1.01e-13	0.308497	0.0403272	0.000269796	1.71e-22	1.49e-17	P-K+	VP	Adipose_Subcutaneous.v8.signif_variant_gene_pairs
3_44721338	ZNF502	rs56084453	A	G	ENSG00000196653.11	ZNF502	8695	4.47e-49	0.677692	0.0412131	0.000279712	4.47e-49	1.29e-41	P-K+	VP	Adipose_Subcutaneous.v8.signif_variant_gene_pairs
3_44721338	ZNF502	rs56084453	A	G	ENSG00000186446.11	ZNF501	-8258	4.07e-32	0.444787	0.0351502	0.000268935	4.07e-32	4.01e-26	P-K+	VP	Adipose_Subcutaneous.v8.signif_variant_gene_pairs
3_44721338	ZNF502	rs56084453	A	G	ENSG00000163807.5	KIAA1143	-40324	1.6e-05	-0.160391	0.0368246	0.000261178	1.23e-66	5.45e-57	P-K+	VP	Adipose_Subcutaneous.v8.signif_variant_gene_pairs
3_44721338	ZNF502	rs56084453	A	G	ENSG00000169964.7	TMEM42	-140531	1.33e-05	0.147112	0.0334556	0.000247395	5.21e-06	0.009678	P-K+	VP	Adipose_Subcutaneous.v8.signif_variant_gene_pairs
3_44721338	ZNF502	rs56084453	A	G	ENSG00000178917.15	ZNF852	210702	7.73e-08	0.285079	0.0520646	0.000185868	1.64e-08	5.06e-05	P-K+	VP	Adipose_Subcutaneous.v8.signif_variant_gene_pairs
3_44721338	ZNF502	rs56084453	A	G	ENSG00000186448.14	ZNF197	136450	1.32e-07	0.224485	0.0417861	0.00016672	1.13e-12	7e-09	P-K+	VP	Adipose_Subcutaneous.v8.signif_variant_gene_pairs
3_44721338	ZNF502	rs56084453	A	G	ENSG00000196653.11	ZNF502	8695	1.23e-38	0.619453	0.0426734	0.000172843	1.23e-38	1.08e-32	P-K+	VP	Adipose_Subcutaneous.v8.signif_variant_gene_pairs
3_44721338	ZNF502	rs56084453	A	G	ENSG00000186446.11	ZNF501	-8258	2.59e-11	0.234078	0.0341094	0.000163484	2.59e-11	1.5e-07	P-K+	VP	Adipose_Subcutaneous.v8.signif_variant_gene_pairs
3_44721338	ZNF502	rs56084453	A	G	ENSG00000169964.7	TMEM42	-140531	6.25e-06	0.119065	0.0260017	0.000165494	6.25e-06	0.012299	P-K+	VP	Adipose_Subcutaneous.v8.signif_variant_gene_pairs
3_44721338	ZNF502	rs56084453	A	G	ENSG00000196653.11	ZNF502	8695	2.37e-17	0.574585	0.0615135	7.91e-05	2.37e-17	3.58e-13	P-K+	VP	Adipose_Subcutaneous.v8.signif_variant_gene_pairs
3_44721338	ZNF502	rs56084453	A	G	ENSG00000186446.11	ZNF501	-8258	1.52e-17	0.625183	0.0664412	9.51e-05	1.52e-17	1.64e-13	P-K+	VP	Adipose_Subcutaneous.v8.signif_variant_gene_pairs
3_44721338	ZNF502	rs56084453	A	G	ENSG00000179152.19	TCAIM	382785	4.79e-05	0.199311	0.0483488	0.000187733	1.78e-12	8.19e-09	P-K+	VP	Adipose_Subcutaneous.v8.signif_variant_gene_pairs
3_44721338	ZNF502	rs56084453	A	G	ENSG00000196345.12	ZKSCAN7	166145	0.00011534	0.171032	0.0438024	0.000165115	1.1e-08	2.81e-05	P-K+	VP	Adipose_Subcutaneous.v8.signif_variant_gene_pairs
3_44721338	ZNF502	rs56084453	A	G	ENSG00000186448.14	ZNF197	136450	5.06e-10	0.262654	0.0409315	0.00016514	2.75e-11	1.55e-07	P-K+	VP	Adipose_Subcutaneous.v8.signif_variant_gene_pairs
3_44721338	ZNF502	rs56084453	A	G	ENSG00000169981.10	ZNF35	72611	9.65e-06	0.17537	0.0389912	0.000161468	9.65e-06	0.0160166	P-K+	VP	Adipose_Subcutaneous.v8.signif_variant_gene_pairs
3_44721338	ZNF502	rs56084453	A	G	ENSG00000196653.11	ZNF502	8695	1.07e-25	0.443633	0.0386883	0.000164289	1.07e-25	7.32e-21	P-K+	VP	Adipose_Subcutaneous.v8.signif_variant_gene_pairs
3_44721338	ZNF502	rs56084453	A	G	ENSG00000186446.11	ZNF501	-8258	1.32e-24	0.44355	0.0397528	0.00017336	1.32e-24	9.91e-20	P-K+	VP	Adipose_Subcutaneous.v8.signif_variant_gene_pairs
3_44721338	ZNF502	rs56084453	A	G	ENSG00000186448.14	ZNF197	136450	2.22e-05	0.268697	0.0616129	6.24e-05	9.44e-06	0.0149954	P-K+	VP	Adipose_Subcutaneous.v8.signif_variant_gene_pairs
3_44721338	ZNF502	rs56084453	A	G	ENSG00000196653.11	ZNF502	8695	8.55e-13	0.516182	0.0667993	5.22e-05	8.55e-13	3.42e-09	P-K+	VP	Adipose_Subcutaneous.v8.signif_variant_gene_pairs
3_44721338	ZNF502	rs56084453	A	G	ENSG00000186446.11	ZNF501	-8258	2.07e-09	0.414113	0.0654516	5.8e-05	2.07e-09	7.77e-06	P-K+	VP	Adipose_Subcutaneous.v8.signif_variant_gene_pairs
3_44721338	ZNF502	rs56084453	A	G	ENSG00000186448.14	ZNF197	136450	6.32e-10	0.169134	0.0268371	0.000274775	2.14e-16	3.29e-12	P-K+	VP	Adipose_Subcutaneous.v8.signif_variant_gene_pairs
3_44721338	ZNF502	rs56084453	A	G	ENSG00000196653.11	ZNF502	8695	8.91e-23	0.366558	0.0355583	0.000292763	8.91e-23	1.22e-17	P-K+	VP	Adipose_Subcutaneous.v8.signif_variant_gene_pairs
3_44721338	ZNF502	rs56084453	A	G	ENSG00000186446.11	ZNF501	-8258	3.98e-14	0.280746	0.036082	0.000270077	3.98e-14	3.33e-10	P-K+	VP	Adipose_Subcutaneous.v8.signif_variant_gene_pairs
3_44721338	ZNF502	rs56084453	A	G	ENSG00000163807.5	KIAA1143	-40324	2.4e-06	-0.151335	0.0317254	0.000273109	3.11e-45	1.68e-38	P-K+	VP	Adipose_Subcutaneous.v8.signif_variant_gene_pairs
3_44721338	ZNF502	rs56084453	A	G	ENSG00000186446.11	ZNF501	-8258	2.03e-07	0.46653	0.0837874	2.98e-05	2.03e-07	0.000316103	P-K+	VP	Adipose_Subcutaneous.v8.signif_variant_gene_pairs
3_44721338	ZNF502	rs56084453	A	G	ENSG00000196653.11	ZNF502	8695	2.01e-09	0.580165	0.089504	5.98e-05	2.01e-09	4.88e-06	P-K+	VP	Adipose_Subcutaneous.v8.signif_variant_gene_pairs
3_44721338	ZNF502	rs56084453	A	G	ENSG00000196653.11	ZNF502	8695	1.21e-08	0.494538	0.0821181	9.24e-05	1.21e-08	2.93e-05	P-K+	VP	Adipose_Subcutaneous.v8.signif_variant_gene_pairs
3_44721338	ZNF502	rs56084453	A	G	ENSG00000186446.11	ZNF501	-8258	4.69e-08	0.387295	0.0673729	9.35e-05	4.69e-08	9.45e-05	P-K+	VP	Adipose_Subcutaneous.v8.signif_variant_gene_pairs
3_44721338	ZNF502	rs56084453	A	G	ENSG00000196653.11	ZNF502	8695	3.18e-13	0.510722	0.0631858	0.000129405	3.18e-13	2e-09	P-K+	VP	Adipose_Subcutaneous.v8.signif_variant_gene_pairs
3_44721338	ZNF502	rs56084453	A	G	ENSG00000186446.11	ZNF501	-8258	2.09e-16	0.676505	0.0721189	0.000120277	2.09e-16	1.75e-12	P-K+	VP	Adipose_Subcutaneous.v8.signif_variant_gene_pairs
3_44721338	ZNF502	rs56084453	A	G	ENSG00000214820.3	MPRIPP1	140312	1.83e-05	0.466795	0.105836	0.000132789	7.55e-09	1.76e-05	P-K+	VP	Adipose_Subcutaneous.v8.signif_variant_gene_pairs
3_44721338	ZNF502	rs56084453	A	G	ENSG00000196653.11	ZNF502	8695	3.23e-20	0.564523	0.0536786	0.000139413	3.23e-20	3.73e-16	P-K+	VP	Adipose_Subcutaneous.v8.signif_variant_gene_pairs
3_44721338	ZNF502	rs56084453	A	G	ENSG00000186446.11	ZNF501	-8258	4.46e-12	0.63827	0.0856147	0.00014206	4.46e-12	2.26e-08	P-K+	VP	Adipose_Subcutaneous.v8.signif_variant_gene_pairs
3_44721338	ZNF502	rs56084453	A	G	ENSG00000196653.11	ZNF502	8695	1.19e-20	0.710321	0.0663331	0.000114725	1.19e-20	2.64e-16	P-K+	VP	Adipose_Subcutaneous.v8.signif_variant_gene_pairs
3_44721338	ZNF502	rs56084453	A	G	ENSG00000186446.11	ZNF501	-8258	5.88e-09	0.425017	0.0691986	0.000101882	5.88e-09	2e-05	P-K+	VP	Adipose_Subcutaneous.v8.signif_variant_gene_pairs
3_44721338	ZNF502	rs56084453	A	G	ENSG00000196653.11	ZNF502	8695	4.94e-12	0.586629	0.0773817	7.89e-05	4.94e-12	2.52e-08	P-K+	VP	Adipose_Subcutaneous.v8.signif_variant_gene_pairs
3_44721338	ZNF502	rs56084453	A	G	ENSG00000186446.11	ZNF501	-8258	2.97e-10	0.455729	0.0669498	6.68e-05	2.97e-10	8.47e-07	P-K+	VP	Adipose_Subcutaneous.v8.signif_variant_gene_pairs
3_44721338	ZNF502	rs56084453	A	G	ENSG00000196653.11	ZNF502	8695	5.1e-09	0.450803	0.0717777	6.01e-05	3.82e-09	7.6e-06	P-K+	VP	Adipose_Subcutaneous.v8.signif_variant_gene_pairs
3_44721338	ZNF502	rs56084453	A	G	ENSG00000186446.11	ZNF501	-8258	5.59e-07	0.374444	0.0709448	5.71e-05	5.59e-07	0.00100958	P-K+	VP	Adipose_Subcutaneous.v8.signif_variant_gene_pairs
3_44721338	ZNF502	rs56084453	A	G	ENSG00000196653.11	ZNF502	8695	6.77e-06	0.38263	0.0815545	5.58e-05	6.77e-06	0.0106073	P-K+	VP	Adipose_Subcutaneous.v8.signif_variant_gene_pairs
3_44721338	ZNF502	rs56084453	A	G	ENSG00000186446.11	ZNF501	-8258	1.48e-06	0.351974	0.0697322	4.73e-05	1.48e-06	0.00241793	P-K+	VP	Adipose_Subcutaneous.v8.signif_variant_gene_pairs
3_44721338	ZNF502	rs56084453	A	G	ENSG00000196653.11	ZNF502	8695	1.32e-06	0.475911	0.0937961	7.17e-05	1.32e-06	0.00208498	P-K+	VP	Adipose_Subcutaneous.v8.signif_variant_gene_pairs
3_44721338	ZNF502	rs56084453	A	G	ENSG00000186446.11	ZNF501	-8258	4.17e-11	0.475371	0.0659616	6.66e-05	4.17e-11	1.52e-07	P-K+	VP	Adipose_Subcutaneous.v8.signif_variant_gene_pairs
3_44721338	ZNF502	rs56084453	A	G	ENSG00000196653.11	ZNF502	8695	6.65e-06	0.436838	0.0912223	2.67e-05	1.39e-06	0.00208963	P-K+	VP	Adipose_Subcutaneous.v8.signif_variant_gene_pairs
3_44721338	ZNF502	rs56084453	A	G	ENSG00000186448.14	ZNF197	136450	5.96e-10	0.33872	0.0530655	9.92e-05	6.32e-16	8.14e-12	P-K+	VP	Adipose_Subcutaneous.v8.signif_variant_gene_pairs
3_44721338	ZNF502	rs56084453	A	G	ENSG00000196653.11	ZNF502	8695	9.32e-32	0.606254	0.0463112	0.000118795	9.32e-32	1.89e-26	P-K+	VP	Adipose_Subcutaneous.v8.signif_variant_gene_pairs
3_44721338	ZNF502	rs56084453	A	G	ENSG00000186446.11	ZNF501	-8258	1.18e-20	0.453999	0.0454745	0.000118064	1.18e-20	8.78e-16	P-K+	VP	Adipose_Subcutaneous.v8.signif_variant_gene_pairs
3_44721338	ZNF502	rs56084453	A	G	ENSG00000196345.12	ZKSCAN7	166145	8.22e-05	0.133833	0.0336465	0.000387993	1.44e-06	0.00315835	P-K+	VP	Adipose_Subcutaneous.v8.signif_variant_gene_pairs
3_44721338	ZNF502	rs56084453	A	G	ENSG00000186448.14	ZNF197	136450	5.47e-09	0.216321	0.0363072	0.000334054	5.93e-18	1.04e-13	P-K+	VP	Adipose_Subcutaneous.v8.signif_variant_gene_pairs
3_44721338	ZNF502	rs56084453	A	G	ENSG00000196653.11	ZNF502	8695	1.34e-29	0.466553	0.038122	0.000355651	1.34e-29	3.6e-24	P-K+	VP	Adipose_Subcutaneous.v8.signif_variant_gene_pairs
3_44721338	ZNF502	rs56084453	A	G	ENSG00000186446.11	ZNF501	-8258	2.27e-19	0.285004	0.0301101	0.000330627	2.27e-19	4.84e-15	P-K+	VP	Adipose_Subcutaneous.v8.signif_variant_gene_pairs
3_44721338	ZNF502	rs56084453	A	G	ENSG00000196653.11	ZNF502	8695	1.59e-15	1.02226	0.111702	4.16e-05	1.59e-15	4.83e-12	P-K+	VP	Adipose_Subcutaneous.v8.signif_variant_gene_pairs
3_44721338	ZNF502	rs56084453	A	G	ENSG00000196653.11	ZNF502	8695	1.02e-16	0.493755	0.0555583	0.000116854	1.02e-16	1.06e-12	P-K+	VP	Adipose_Subcutaneous.v8.signif_variant_gene_pairs
3_44721338	ZNF502	rs56084453	A	G	ENSG00000186446.11	ZNF501	-8258	6.16e-09	0.252874	0.0420751	0.000133264	6.16e-09	2.29e-05	P-K+	VP	Adipose_Subcutaneous.v8.signif_variant_gene_pairs
3_44721338	ZNF502	rs56084453	A	G	ENSG00000186448.14	ZNF197	136450	2.22e-07	0.198274	0.0373861	0.000132301	2.1e-11	1.1e-07	P-K+	VP	Adipose_Subcutaneous.v8.signif_variant_gene_pairs
3_44721338	ZNF502	rs56084453	A	G	ENSG00000272077.1	AC124045.1	53926	8.15e-05	0.171679	0.0429695	0.000127007	2.01e-05	0.031613	P-K+	VP	Adipose_Subcutaneous.v8.signif_variant_gene_pairs
3_44721338	ZNF502	rs56084453	A	G	ENSG00000196653.11	ZNF502	8695	1.8e-34	0.520145	0.0372245	0.00013246	1.8e-34	4.15e-29	P-K+	VP	Adipose_Subcutaneous.v8.signif_variant_gene_pairs
3_44721338	ZNF502	rs56084453	A	G	ENSG00000186446.11	ZNF501	-8258	7.07e-11	0.210131	0.0310633	0.000126265	5.28e-11	3.59e-07	P-K+	VP	Adipose_Subcutaneous.v8.signif_variant_gene_pairs
3_44721338	ZNF502	rs56084453	A	G	ENSG00000179152.19	TCAIM	382785	9.61e-05	0.177726	0.0448972	0.000123689	3.42e-05	0.0472638	P-K+	VP	Adipose_Subcutaneous.v8.signif_variant_gene_pairs
3_44721338	ZNF502	rs56084453	A	G	ENSG00000196653.11	ZNF502	8695	2.16e-23	0.620697	0.0566949	0.000116733	2.16e-23	5.52e-19	P-K+	VP	Adipose_Subcutaneous.v8.signif_variant_gene_pairs
3_44721338	ZNF502	rs56084453	A	G	ENSG00000186446.11	ZNF501	-8258	1.25e-07	0.252416	0.0465021	0.000121202	1.39e-10	5.71e-07	P-K+	VP	Adipose_Subcutaneous.v8.signif_variant_gene_pairs
3_44721338	ZNF502	rs56084453	A	G	ENSG00000186448.14	ZNF197	136450	3.03e-14	0.319443	0.0406097	0.000243488	1.29e-20	3.31e-16	P-K+	VP	Adipose_Subcutaneous.v8.signif_variant_gene_pairs
3_44721338	ZNF502	rs56084453	A	G	ENSG00000272077.1	AC124045.1	53926	5.08e-05	0.172257	0.0420785	0.000258688	5.08e-05	0.0805256	P-K+	VP	Adipose_Subcutaneous.v8.signif_variant_gene_pairs
3_44721338	ZNF502	rs56084453	A	G	ENSG00000196653.11	ZNF502	8695	1.53e-43	0.545286	0.0350588	0.000257853	1.53e-43	3.22e-36	P-K+	VP	Adipose_Subcutaneous.v8.signif_variant_gene_pairs
3_44721338	ZNF502	rs56084453	A	G	ENSG00000186446.11	ZNF501	-8258	1.83e-08	0.235525	0.0410574	0.00026805	1.79e-08	6.01e-05	P-K+	VP	Adipose_Subcutaneous.v8.signif_variant_gene_pairs
3_44721338	ZNF502	rs56084453	A	G	ENSG00000186448.14	ZNF197	136450	5.55e-06	0.15345	0.0333158	0.000221717	2.48e-08	6.86e-05	P-K+	VP	Adipose_Subcutaneous.v8.signif_variant_gene_pairs
3_44721338	ZNF502	rs56084453	A	G	ENSG00000196653.11	ZNF502	8695	1.56e-24	0.47519	0.0434126	0.00026794	1.56e-24	2.21e-19	P-K+	VP	Adipose_Subcutaneous.v8.signif_variant_gene_pairs
3_44721338	ZNF502	rs56084453	A	G	ENSG00000186446.11	ZNF501	-8258	1.05e-07	0.205372	0.0379112	0.000207246	9.37e-08	0.000251639	P-K+	VP	Adipose_Subcutaneous.v8.signif_variant_gene_pairs
3_44721338	ZNF502	rs56084453	A	G	ENSG00000186448.14	ZNF197	136450	9.15e-06	0.233916	0.0518258	0.000153049	5.44e-12	2.61e-08	P-K+	VP	Adipose_Subcutaneous.v8.signif_variant_gene_pairs
3_44721338	ZNF502	rs56084453	A	G	ENSG00000196653.11	ZNF502	8695	4.15e-17	0.431805	0.048334	0.000149355	4.15e-17	6.55e-13	P-K+	VP	Adipose_Subcutaneous.v8.signif_variant_gene_pairs
3_44721338	ZNF502	rs56084453	A	G	ENSG00000186446.11	ZNF501	-8258	6.86e-09	0.308349	0.0516984	0.000132937	6.86e-09	2.52e-05	P-K+	VP	Adipose_Subcutaneous.v8.signif_variant_gene_pairs
[truncated: 1,667 more rows]
